# Supplementary material for: Integrated transcriptomics and metabolomics analyses reveal key pathway responses during the grain-filling stage in maize under waterlogging stress
Source: Front Plant Sci. 2026 Jan 19;16:1698890. doi: 10.3389/fpls.2025.1698890 (PMC12861905; doi:10.3389/fpls.2025.1698890)
Supplement: Supplementary file 1 [file DataSheet1.zip]

Archive with 11 entries (10 files):
- Supplementary materials/
- Supplementary materials/Figure S1  Correlation clustering heatmap.DOCX
- Supplementary materials/Table S1 The DEGs of GD-T vs GDCK-T and ZF-T vs ZFCK-T.XLSX
- Supplementary materials/Table S2 Gene Ontology analysis of GD-T vs GDCK-T and  ZF-T vs ZFCK-T.XLSX
- Supplementary materials/Table S3 KEGG analysis of GD-T vs GDCK-T and ZF-T vs ZFCK-T.XLSX
- Supplementary materials/Table S4 The DAMs of GD-M vs GDCK-M and ZF-M vs ZFCK-M.XLSX
- Supplementary materials/Table S5  KEGG analysis of GD-M vs GDCK-M and ZF-M vs ZFCK-M.XLSX
- Supplementary materials/Table S6 DEGs and DAMs involved in proline metabolism.XLSX
- Supplementary materials/Table S7 DEGs and DAMs involved in abscisic acid metabolism.XLSX
- Supplementary materials/Table S8 DEGs and DAMs involved in glutathione metabolism.XLSX
- Supplementary materials/Table S9 The Primers and Ct values for validating genes.XLSX
