# Supplementary material for: Integrated transcriptomics and metabolomics analyses reveal key pathway responses during the grain-filling stage in maize under waterlogging stress
Source: Front Plant Sci. 2026 Jan 19;16:1698890. doi: 10.3389/fpls.2025.1698890 (PMC12861905; doi:10.3389/fpls.2025.1698890)
Supplement: Supplementary file 1 [file DataSheet1.zip › Supplementary materials/Table S1 The DEGs of GD-T vs GDCK-T and ZF-T vs ZFCK-T.XLSX]

## Sheet: GD-T_vs_GDCK-T
ID	GDCK-T-1_fpkm	GDCK-T-2_fpkm	GDCK-T-3_fpkm	GD-T-1_fpkm	GD-T-2_fpkm	GD-T-3_fpkm	GDCK-T-1_count	GDCK-T-2_count	GDCK-T-3_count	GD-T-1_count	GD-T-2_count	GD-T-3_count	log2FoldChange	pvalue	padj	regulated	chr	start	end	strand	gene_name	gene_description	KEGG	KEGG pathway	NR	Swissprot	Tremble	KOG	GO	Pfam	TF-Family	TF-Category	TF-Classification
Zm00001eb001770	63.8173	66.0546	65.132	10.8425	10.6071	12.1981	4297	4598	4429	758	752	911	-2.2351	0	0	down	chr1	5156079	5161908	+	Zm00001eb001770	--	--	--	Homeobox protein BEL1 homolog [Zea mays]	BEL1_ARATH RecName: Full=Homeobox protein BEL1 homolog;	B6SZ15_MAIZE SubName: Full=BEL1-related homeotic protein 14 {ECO:0000313|EMBL:ACG30098.1}; SubName: Full=Homeobox-transcription factor 30 {ECO:0000313|EMBL:ONL93143.1};	Transcription factor MEIS1 and related HOX domain proteins	GO:0005829,cytosol; GO:0005634,nucleus; GO:0009506,plasmodesma; GO:0003700,DNA-binding transcription factor activity; GO:0000981,DNA-binding transcription factor activity, RNA polymerase II-specific; GO:0000978,RNA polymerase II cis-regulatory region sequence-specific DNA binding; GO:0006357,regulation of transcription by RNA polymerase II; GO:0003674,molecular_function; GO:0140110,transcription …	PF07526.14:Associated with HOX	HB-BELL	TF	HB->HB-BELL
Zm00001eb002270	318.277	317.372	324.12	75.9338	69.7756	75.5433	16588	17100	17060	4109	3829	4367	-1.81811	0	0	down	chr1	6360197	6362989	+	Zm00001eb002270	--	K05298 glyceraldehyde-3-phosphate dehydrogenase (NADP+) (phosphorylating) [EC:1.2.1.13] | (RefSeq) glyceraldehyde phosphate dehydrogenase B1 (A)	ko00710: Carbon fixation by Calvin cycle; ko01100: Metabolic pathways; ko01200: Carbon metabolism	glyceraldehyde phosphate dehydrogenase B1 [Zea mays]	G3PB_PEA RecName: Full=Glyceraldehyde-3-phosphate dehydrogenase B, chloroplastic; EC=1.2.1.13; AltName: Full=NADP-dependent glyceraldehydephosphate dehydrogenase subunit B; Flags: Precursor;	B4F8L7_MAIZE RecName: Full=Glyceraldehyde-3-phosphate dehydrogenase {ECO:0000256|RuleBase:RU361160}; EC=1.2.1.- {ECO:0000256|RuleBase:RU361160};	Glyceraldehyde 3-phosphate dehydrogenase	GO:0009507,chloroplast; GO:0047100,glyceraldehyde-3-phosphate dehydrogenase (NADP+) (phosphorylating) activity; GO:0051287,NAD binding; GO:0050661,NADP binding; GO:0006006,glucose metabolic process; GO:0019253,reductive pentose-phosphate cycle; GO:0003674,molecular_function; GO:0003824,catalytic activity; GO:0016491,oxidoreductase activity; GO:0016620,oxidoreductase activity, acting on the aldehy…	PF02800.23:Glyceraldehyde 3-phosphate dehydrogenase, C-terminal domain	--	--	--
Zm00001eb003700	1.2737	1.5342	1.4753	60.8504	59.5934	61.1426	53	66	62	2629	2611	2822	5.70325	0	0	up	chr1	10041312	10045344	+	Zm00001eb003700	--	K10144 RING finger and CHY zinc finger domain-containing protein 1 [EC:2.3.2.27] | (RefSeq) uncharacterized protein LOC100192089 isoform 2 (A)	ko04120: Ubiquitin mediated proteolysis	uncharacterized protein LOC100192089 isoform X1 [Zea mays]	ZFP34_ARATH RecName: Full=E3 ubiquitin-protein ligase RZFP34 {ECO:0000305}; EC=2.3.2.27 {ECO:0000269|PubMed:26508764}; AltName: Full=CHY zinc-finger and RING protein 1 {ECO:0000303|PubMed:26508764}; AltName: Full=RING zinc-finger protein 34 {ECO:0000305}; AltName: Full=RZFP34 protein homolog {ECO:0000303|PubMed:25002225}; Short=AtRZPF34 {ECO:0000303|PubMed:25002225};	A0A804LDK2_MAIZE SubName: Full=Uncharacterized protein {ECO:0000313|EnsemblPlants:Zm00001eb003700_P001};	Zn-finger protein	GO:0005783,endoplasmic reticulum; GO:0005634,nucleus; GO:0061630,ubiquitin protein ligase activity; GO:0008270,zinc ion binding; GO:0016567,protein ubiquitination; GO:1902456,regulation of stomatal opening; GO:0006511,ubiquitin-dependent protein catabolic process; GO:0003674,molecular_function; GO:0003824,catalytic activity; GO:0004842,ubiquitin-protein transferase activity; GO:0016740,transferas…	PF14599.9:Zinc-ribbon	--	--	--
Zm00001eb003760	62.7719	63.8148	59.571	381.603	387.639	373.991	3511	3690	3365	22161	22829	23202	2.91672	0	0	up	chr1	10197232	10201491	+	Zm00001eb003760	--	K13071 pheophorbide a oxygenase [EC:1.14.15.17] | (RefSeq) pheophorbide a oxygenase, chloroplastic (A)	ko00860: Porphyrin metabolism; ko01110: Biosynthesis of secondary metabolites	pheophorbide a oxygenase, chloroplastic [Zea mays]	PAO_ORYSJ RecName: Full=Pheophorbide a oxygenase, chloroplastic {ECO:0000303|PubMed:21807436}; Short=OsPaO {ECO:0000303|PubMed:21807436}; Short=Pheide a oxygenase {ECO:0000305}; EC=1.14.15.17 {ECO:0000250|UniProtKB:Q9FYC2}; Flags: Precursor;	A0A1D6JNJ8_MAIZE SubName: Full=Lethal leaf-spot 1 {ECO:0000313|EMBL:ONL93615.1};	--	GO:0009507,chloroplast; GO:0005737,cytoplasm; GO:0051537,2 iron, 2 sulfur cluster binding; GO:0010277,chlorophyllide a oxygenase [overall] activity; GO:0046872,metal ion binding; GO:0016491,oxidoreductase activity; GO:0032441,pheophorbide a oxygenase activity; GO:0008219,cell death; GO:0015996,chlorophyll catabolic process; GO:0042742,defense response to bacterium; GO:0009908,flower development; …	PF08417.15:Pheophorbide a oxygenase	--	--	--
Zm00001eb004490	20.0615	17.3442	17.6038	89.9834	89.455	82.6399	659	589	584	3069	3094	3011	2.55069	0	0	up	chr1	12343656	12345162	-	Zm00001eb004490	--	--	--	uncharacterized protein LOC100274542 [Zea mays]	--	B4G1T6_MAIZE SubName: Full=Uncharacterized protein {ECO:0000313|EMBL:ACF88329.1, ECO:0000313|EnsemblPlants:Zm00001eb004490_P001};	--	--	--	--	--	--
Zm00001eb005530	38.7692	37.154	40.5962	111.616	116.147	115.895	2591	2567	2740	7745	8173	8591	1.85914	0	0	up	chr1	15295152	15298222	+	Zm00001eb005530	--	--	--	kelch motif family protein [Zea mays]	FBK29_ARATH RecName: Full=F-box/kelch-repeat protein At1g74510;	A0A096QCE5_MAIZE SubName: Full=Kelch motif family protein {ECO:0000313|EMBL:ONL94125.1};	FOG: Kelch repeat	GO:0005634,nucleus; GO:0005575,cellular_component; GO:0005622,intracellular anatomical structure; GO:0043226,organelle; GO:0043227,membrane-bounded organelle; GO:0043229,intracellular organelle; GO:0043231,intracellular membrane-bounded organelle; GO:0110165,cellular anatomical entity	PF01344.28:Kelch motif	--	--	--
Zm00001eb005990	74.4759	79.5077	74.4971	222.98	216.552	230.69	3039	3354	3070	9447	9304	10441	1.8512	0	0	up	chr1	17041688	17043711	+	Zm00001eb005990	--	K13464 jasmonate ZIM domain-containing protein | (RefSeq) uncharacterized protein LOC100281912 (A)	ko04075: Plant hormone signal transduction	Protein TIFY 11c [Zea mays]	TI11C_ORYSI RecName: Full=Protein TIFY 11c {ECO:0000305};	A0A804LEP7_MAIZE RecName: Full=Tify domain-containing protein {ECO:0000259|PROSITE:PS51320};	--	GO:0005634,nucleus; GO:0005575,cellular_component; GO:0005622,intracellular anatomical structure; GO:0043226,organelle; GO:0043227,membrane-bounded organelle; GO:0043229,intracellular organelle; GO:0043231,intracellular membrane-bounded organelle; GO:0110165,cellular anatomical entity	PF06200.17:tify domain	Tify	TF	Tify
Zm00001eb006160	13.5687	12.1855	14.6801	79.6493	83.5066	86.5597	475	441	519	2895	3078	3361	2.92605	0	0	up	chr1	17670907	17672629	-	Zm00001eb006160	--	K09286 EREBP-like factor | (RefSeq) uncharacterized protein LOC100216626 (A)	--	Ethylene-responsive transcription factor 1 [Zea mays]	EF113_ARATH RecName: Full=Ethylene-responsive transcription factor ERF113; AltName: Full=Protein RELATED TO AP2 6L {ECO:0000305};	A0A804LES3_MAIZE RecName: Full=AP2/ERF domain-containing protein {ECO:0000259|PROSITE:PS51032};	--	GO:0005634,nucleus; GO:0003700,DNA-binding transcription factor activity; GO:0000976,transcription cis-regulatory region binding; GO:0071497,cellular response to freezing; GO:0009873,ethylene-activated signaling pathway; GO:0019760,glucosinolate metabolic process; GO:0045893,positive regulation of DNA-templated transcription; GO:0009737,response to abscisic acid; GO:0009723,response to ethylene; …	PF00847.23:AP2 domain	AP2/ERF-ERF	TF	AP2/ERF->AP2/ERF-ERF
Zm00001eb006770	8.7467	8.1955	8.192	82.6106	81.9589	83.1042	351	340	332	3442	3463	3699	3.59957	0	0	up	chr1	19575922	19578862	-	Zm00001eb006770	--	K00121 S-(hydroxymethyl)glutathione dehydrogenase / alcohol dehydrogenase [EC:1.1.1.284 1.1.1.1] | (RefSeq) uncharacterized protein LOC100273217 (A)	ko00010: Glycolysis / Gluconeogenesis; ko00071: Fatty acid degradation; ko00350: Tyrosine metabolism; ko00620: Pyruvate metabolism; ko01100: Metabolic pathways; ko01110: Biosynthesis of secondary metabolites; ko01200: Carbon metabolism	Alcohol dehydrogenase-like 7 [Zea mays]	ADHL7_ARATH RecName: Full=Alcohol dehydrogenase-like 7; EC=1.1.1.1 {ECO:0000250|UniProtKB:P06525};	B4FTP4_MAIZE SubName: Full=Alcohol dehydrogenase-like 2 {ECO:0000313|EMBL:ONL94446.1};	Alcohol dehydrogenase, class III	GO:0005829,cytosol; GO:0004024,alcohol dehydrogenase activity, zinc-dependent; GO:0051903,S-(hydroxymethyl)glutathione dehydrogenase activity; GO:0008270,zinc ion binding; GO:0046294,formaldehyde catabolic process; GO:0003674,molecular_function; GO:0003824,catalytic activity; GO:0004022,alcohol dehydrogenase (NAD+) activity; GO:0016491,oxidoreductase activity; GO:0016614,oxidoreductase activity, …	PF00107.29:Zinc-binding dehydrogenase	--	--	--
Zm00001eb006880	14.3151	13.5613	13.9946	77.6691	77.4955	76.556	630	617	622	3549	3591	3737	2.76703	0	0	up	chr1	19877490	19881678	-	Zm00001eb006880	--	--	--	uncharacterized protein LOC100277510 [Zea mays]	--	C0PFV6_MAIZE RecName: Full=TMEM135_C_rich domain-containing protein {ECO:0000259|Pfam:PF15982};	Uncharacterized conserved protein	GO:0016021,integral component of membrane; GO:0005575,cellular_component; GO:0016020,membrane; GO:0031224,intrinsic component of membrane; GO:0110165,cellular anatomical entity	PF15982.8:N-terminal cysteine-rich region of Transmembrane protein 135	--	--	--
Zm00001eb009540	10.1764	10.2708	10.0401	44.5399	47.3636	48.7275	553	577	551	2513	2710	2937	2.50436	0	0	up	chr1	29507709	29511014	-	Zm00001eb009540	--	K00826 branched-chain amino acid aminotransferase [EC:2.6.1.42] | (RefSeq) branched-chain-amino-acid aminotransferase (A)	ko00270: Cysteine and methionine metabolism; ko00280: Valine, leucine and isoleucine degradation; ko00290: Valine, leucine and isoleucine biosynthesis; ko00770: Pantothenate and CoA biosynthesis; ko00966: Glucosinolate biosynthesis; ko01100: Metabolic pathways; ko01110: Biosynthesis of secondary metabolites; ko01210: 2-Oxocarboxylic acid metabolism; ko01230: Biosynthesis of amino acids; ko01240: …	branched-chain-amino-acid aminotransferase isoform X2 [Zea mays]	BCAT3_ARATH RecName: Full=Branched-chain-amino-acid aminotransferase 3, chloroplastic {ECO:0000303|PubMed:12068099}; Short=Atbcat-3; EC=2.6.1.42; EC=2.6.1.88; Flags: Precursor;	A0A804LGJ7_MAIZE RecName: Full=Branched-chain-amino-acid aminotransferase {ECO:0000256|RuleBase:RU004517}; EC=2.6.1.42 {ECO:0000256|RuleBase:RU004517};	Branched chain aminotransferase BCAT1, pyridoxal phosphate enzymes type IV superfamily	GO:0009507,chloroplast; GO:0009570,chloroplast stroma; GO:0004084,branched-chain-amino-acid transaminase activity; GO:0052656,L-isoleucine transaminase activity; GO:0052654,L-leucine transaminase activity; GO:0050048,L-leucine:2-oxoglutarate aminotransferase activity; GO:0052655,L-valine transaminase activity; GO:0009097,isoleucine biosynthetic process; GO:0009098,leucine biosynthetic process; GO…	PF01063.22:Amino-transferase class IV	--	--	--
Zm00001eb009570	44.9758	46.4095	45.5112	117.972	122.198	118.824	2097	2237	2143	5711	5999	6145	1.68919	0	0	up	chr1	29679851	29683545	-	Zm00001eb009570	--	--	--	probable inactive poly [ADP-ribose]	RCD1_ARATH RecName: Full=Inactive poly [ADP-ribose] polymerase RCD1; AltName: Full=Protein RADICAL-INDUCED CELL DEATH 1;	A0A1D6JUA6_MAIZE SubName: Full=Putative inactive poly [ADP-ribose] polymerase SRO1 {ECO:0000313|EMBL:ONL95402.1};	--	GO:0005737,cytoplasm; GO:0016363,nuclear matrix; GO:0005634,nucleus; GO:0003950,NAD+ ADP-ribosyltransferase activity; GO:0042742,defense response to bacterium; GO:0009793,embryo development ending in seed dormancy; GO:0009873,ethylene-activated signaling pathway; GO:0009867,jasmonic acid mediated signaling pathway; GO:0010102,lateral root morphogenesis; GO:0006809,nitric oxide biosynthetic proces…	PF12174.11:RCD1-SRO-TAF4 (RST) plant domain	--	--	--
Zm00001eb010370	50.3569	47.6267	47.1823	210.409	213.555	214.506	1079	1055	1021	4681	4818	5098	2.43559	0	0	up	chr1	32840219	32842834	-	Zm00001eb010370	--	K05765 cofilin | (RefSeq) uncharacterized protein LOC100381350 (A)	--	hypothetical protein EJB05_07370, partial [Eragrostis curvula]	ADF5_ORYSJ RecName: Full=Actin-depolymerizing factor 5; Short=ADF-5; Short=OsADF5;	A0A5J9WI77_9POAL RecName: Full=ADF-H domain-containing protein {ECO:0000259|PROSITE:PS51263}; Flags: Fragment;	Actin depolymerizing factor	GO:0015629,actin cytoskeleton; GO:0005737,cytoplasm; GO:0051015,actin filament binding; GO:0051017,actin filament bundle assembly; GO:0030042,actin filament depolymerization; GO:0003674,molecular_function; GO:0003779,actin binding; GO:0005488,binding; GO:0005515,protein binding; GO:0008092,cytoskeletal protein binding; GO:0044877,protein-containing complex binding; GO:0006996,organelle organizati…	PF00241.23:Cofilin/tropomyosin-type actin-binding protein	--	--	--
Zm00001eb010530	182.528	175.312	179.108	428.453	411.011	420.705	4106	4077	4069	10007	9735	10497	1.52941	0	0	up	chr1	33450523	33451655	+	Zm00001eb010530	--	K13993 HSP20 family protein | (RefSeq) heat shock protein26 (A)	ko04141: Protein processing in endoplasmic reticulum	heat shock protein26 [Zea mays]	HS26P_ORYSJ RecName: Full=26.7 kDa heat shock protein, chloroplastic; Short=OsHsp26.7; Flags: Precursor;	Q41815_MAIZE SubName: Full=Heat shock protein 26 {ECO:0000313|EMBL:AAA33477.1}; SubName: Full=Heat shock protein26 {ECO:0000313|EMBL:ONL95913.1}; SubName: Full=Small heat shock protein {ECO:0000313|EMBL:ACG24114.1};	Molecular chaperone (small heat-shock protein Hsp26/Hsp42)	GO:0009507,chloroplast; GO:0009408,response to heat; GO:0006950,response to stress; GO:0008150,biological_process; GO:0009266,response to temperature stimulus; GO:0009628,response to abiotic stimulus; GO:0050896,response to stimulus; GO:0005575,cellular_component; GO:0005622,intracellular anatomical structure; GO:0005737,cytoplasm; GO:0009536,plastid; GO:0043226,organelle; GO:0043227,membrane-bou…	PF00011.24:Hsp20/alpha crystallin family	--	--	--
Zm00001eb010620	19.3858	19.2715	18.8329	60.6226	61.8782	60.6329	1588	1632	1558	5156	5337	5509	1.9699	0	0	up	chr1	33856590	33864195	-	Zm00001eb010620	--	K17907 autophagy-related protein 9 | (RefSeq) autophagy protein 9 (A)	ko04136: Autophagy - other	autophagy protein 9 [Zea mays]	ATG9_ARATH RecName: Full=Autophagy-related protein 9 {ECO:0000303|PubMed:12114572}; Short=AtAPG9 {ECO:0000303|PubMed:12114572};	A0A1D6JW16_MAIZE RecName: Full=Autophagy-related protein 9 {ECO:0000256|RuleBase:RU364027};	Integral membrane protein	GO:0005776,autophagosome; GO:0016021,integral component of membrane; GO:0000407,phagophore assembly site; GO:0034045,phagophore assembly site membrane; GO:0006914,autophagy; GO:0000422,autophagy of mitochondrion; GO:0050832,defense response to fungus; GO:0044805,late nucleophagy; GO:0006869,lipid transport; GO:0034497,protein localization to phagophore assembly site; GO:0008150,biological_process…	PF04109.19:Autophagy protein ATG9	--	--	--
Zm00001eb011080	362.206	354.772	343.655	22.7823	23.4036	25.8377	22004	22281	21084	1437	1497	1741	-3.58086	0	0	down	chr1	35692130	35696538	-	Zm00001eb011080	--	K01610 phosphoenolpyruvate carboxykinase (ATP) [EC:4.1.1.49] | (RefSeq) phosphoenolpyruvate carboxykinase (ATP) isoform 1 (A)	ko00010: Glycolysis / Gluconeogenesis; ko00020: Citrate cycle (TCA cycle); ko00620: Pyruvate metabolism; ko00710: Carbon fixation by Calvin cycle; ko01100: Metabolic pathways; ko01110: Biosynthesis of secondary metabolites; ko01200: Carbon metabolism	phosphoenolpyruvate carboxykinase (ATP) isoform 2 [Zea mays]	PCKA_MAIZE RecName: Full=Phosphoenolpyruvate carboxykinase (ATP); Short=PEP carboxykinase; Short=PEPCK; EC=4.1.1.49;	A0A8J8XKF0_MAIZE RecName: Full=Phosphoenolpyruvate carboxykinase (ATP) {ECO:0000256|ARBA:ARBA00012363}; EC=4.1.1.49 {ECO:0000256|ARBA:ARBA00012363};	--	GO:0005829,cytosol; GO:0005524,ATP binding; GO:0004612,phosphoenolpyruvate carboxykinase (ATP) activity; GO:0006094,gluconeogenesis; GO:0000166,nucleotide binding; GO:0003674,molecular_function; GO:0005488,binding; GO:0017076,purine nucleotide binding; GO:0030554,adenyl nucleotide binding; GO:0032553,ribonucleotide binding; GO:0032555,purine ribonucleotide binding; GO:0032559,adenyl ribonucleotid…	PF01293.23:Phosphoenolpyruvate carboxykinase	--	--	--
Zm00001eb011220	5.8886	6.1124	5.3853	45.2782	44.0169	48.5398	301	323	278	2403	2369	2752	3.28557	0	0	up	chr1	36151494	36154277	-	Zm00001eb011220	--	--	--	uncharacterized protein LOC100272798 [Zea mays]	--	B4FQS3_MAIZE SubName: Full=Regulator of Vps4 activity in the MVB pathway protein {ECO:0000313|EMBL:ONL96060.1};	Spindle pole body protein	GO:0008104,protein localization; GO:0015031,protein transport; GO:0008150,biological_process; GO:0009987,cellular process; GO:0033036,macromolecule localization; GO:0051179,localization; GO:0051641,cellular localization; GO:0070727,cellular macromolecule localization; GO:0006810,transport; GO:0045184,establishment of protein localization; GO:0051234,establishment of localization; GO:0071702,organ…	PF03398.17:Regulator of Vps4 activity in the MVB pathway	--	--	--
Zm00001eb011670	232.766	224.15	230.081	49.9608	53.3001	52.5375	12111	12057	12090	2699	2920	3032	-1.84198	0	0	down	chr1	38097914	38103575	-	Zm00001eb011670	--	K01657 anthranilate synthase component I [EC:4.1.3.27] | (RefSeq) uncharacterized protein LOC606722 (A)	ko00400: Phenylalanine, tyrosine and tryptophan biosynthesis; ko01100: Metabolic pathways; ko01110: Biosynthesis of secondary metabolites; ko01230: Biosynthesis of amino acids	Anthranilate synthase alpha subunit 2, chloroplastic [Zea mays]	ASA2_ORYSJ RecName: Full=Anthranilate synthase alpha subunit 2, chloroplastic {ECO:0000303|PubMed:11500548}; Short=OsASA2 {ECO:0000303|PubMed:11500548}; EC=4.1.3.27 {ECO:0000269|PubMed:15159631}; Flags: Precursor;	B4F8P4_MAIZE RecName: Full=Anthranilate synthase {ECO:0000256|ARBA:ARBA00012266}; EC=4.1.3.27 {ECO:0000256|ARBA:ARBA00012266};	Isochorismate synthase	GO:0005950,anthranilate synthase complex; GO:0009507,chloroplast; GO:0004049,anthranilate synthase activity; GO:0000162,tryptophan biosynthetic process; GO:0003674,molecular_function; GO:0003824,catalytic activity; GO:0016829,lyase activity; GO:0016830,carbon-carbon lyase activity; GO:0016833,oxo-acid-lyase activity; GO:0006082,organic acid metabolic process; GO:0006520,cellular amino acid metabo…	PF00425.21:chorismate binding enzyme	--	--	--
Zm00001eb011750	18.9354	18.2104	19.3447	101.897	98.5862	98.981	693	689	715	3872	3799	4018	2.70502	0	0	up	chr1	38262525	38266698	+	Zm00001eb011750	--	K13354 solute carrier family 25 (peroxisomal adenine nucleotide transporter), member 17 | (RefSeq) uncharacterized protein LOC100285700 (A)	ko04146: Peroxisome	Peroxisomal nicotinamide adenine dinucleotide carrier [Zea mays]	PXN_ARATH RecName: Full=Peroxisomal nicotinamide adenine dinucleotide carrier; AltName: Full=Peroxisomal NAD carrier; AltName: Full=Peroxisomal membrane protein 38, (PMP36); Short=AtPMP38; AltName: Full=Protein ABERRANT PEROXISOME MORPHOLOGY 3; AltName: Full=Solute carrier family 25 member 17;	B4FRM4_MAIZE SubName: Full=Peroxisomal membrane carrier protein {ECO:0000313|EMBL:ACG45587.1}; SubName: Full=Peroxisomal nicotinamide adenine dinucleotide carrier {ECO:0000313|EMBL:ONL96318.1};	Predicted mitochondrial carrier protein	GO:0046861,glyoxysomal membrane; GO:0016021,integral component of membrane; GO:0005777,peroxisome; GO:0000325,plant-type vacuole; GO:0015297,antiporter activity; GO:0022857,transmembrane transporter activity; GO:0043132,NAD transport; GO:0044375,regulation of peroxisome size; GO:0055085,transmembrane transport; GO:0003674,molecular_function; GO:0005215,transporter activity; GO:0015291,secondary a…	PF00153.30:Mitochondrial carrier protein	--	--	--
Zm00001eb011930	13.0632	12.987	13.3969	152.028	155.871	149.695	252	259	261	3045	3166	3203	3.83448	0	0	up	chr1	38791422	38792306	+	Zm00001eb011930	--	K13993 HSP20 family protein | (RefSeq) class I heat shock protein 3 (A)	ko04141: Protein processing in endoplasmic reticulum	class I heat shock protein 3 [Zea mays]	HS17A_ORYSJ RecName: Full=17.9 kDa class I heat shock protein; AltName: Full=17.9 kDa heat shock protein 1; Short=OsHsp17.9A;	B4F976_MAIZE SubName: Full=17.4 kDa class I heat shock protein {ECO:0000313|EMBL:ONL96399.1}; SubName: Full=17.4 kDa class I heat shock protein 3 {ECO:0000313|EMBL:ACG33226.1};	Molecular chaperone (small heat-shock protein Hsp26/Hsp42)	GO:0005634,nucleus; GO:0043621,protein self-association; GO:0051082,unfolded protein binding; GO:0051259,protein complex oligomerization; GO:0006457,protein folding; GO:0009408,response to heat; GO:0042542,response to hydrogen peroxide; GO:0009651,response to salt stress; GO:0003674,molecular_function; GO:0005488,binding; GO:0005515,protein binding; GO:0008150,biological_process; GO:0009987,cellu…	PF00011.24:Hsp20/alpha crystallin family	--	--	--
Zm00001eb013430	13.4063	14.812	13.2341	3124.76	3057.17	3220.85	654	747	652	158270	157030	174276	8.12358	0	0	up	chr1	44908935	44912718	-	Zm00001eb013430	--	K01953 asparagine synthase (glutamine-hydrolysing) [EC:6.3.5.4] | (RefSeq) asparagine synthetase 3 (A)	ko00250: Alanine, aspartate and glutamate metabolism; ko01100: Metabolic pathways; ko01110: Biosynthesis of secondary metabolites; ko01230: Biosynthesis of amino acids	unknown [Zea mays]	ASNS1_ORYSJ RecName: Full=Asparagine synthetase [glutamine-hydrolyzing] 1; EC=6.3.5.4; AltName: Full=Glutamine-dependent asparagine synthetase 1;	C0PLH7_MAIZE SubName: Full=Uncharacterized protein {ECO:0000313|EMBL:ACN36043.1};	Asparagine synthase (glutamine-hydrolyzing)	GO:0005829,cytosol; GO:0004066,asparagine synthase (glutamine-hydrolyzing) activity; GO:0005524,ATP binding; GO:0006529,asparagine biosynthetic process; GO:0006541,glutamine metabolic process; GO:0070981,L-asparagine biosynthetic process; GO:0003674,molecular_function; GO:0003824,catalytic activity; GO:0016874,ligase activity; GO:0016879,ligase activity, forming carbon-nitrogen bonds; GO:0016884,…	--	--	--	--
Zm00001eb013520	122.014	120.344	117.409	361.347	374.37	375.518	6665	6796	6477	20494	21532	22752	1.92551	0	0	up	chr1	45311753	45314929	-	Zm00001eb013520	--	K01568 pyruvate decarboxylase [EC:4.1.1.1] | (RefSeq) pyruvate decarboxylase 3 (A)	ko00010: Glycolysis / Gluconeogenesis; ko01100: Metabolic pathways; ko01110: Biosynthesis of secondary metabolites	pyruvate decarboxylase 3 [Zea mays]	PDC2_ORYSI RecName: Full=Pyruvate decarboxylase 2; Short=PDC; EC=4.1.1.1;	Q8S4W9_MAIZE RecName: Full=Pyruvate decarboxylase {ECO:0000256|ARBA:ARBA00013202}; EC=4.1.1.1 {ECO:0000256|ARBA:ARBA00013202};	Thiamine pyrophosphate-requiring enzyme	GO:0000287,magnesium ion binding; GO:0004737,pyruvate decarboxylase activity; GO:0030976,thiamine pyrophosphate binding; GO:0003674,molecular_function; GO:0005488,binding; GO:0043167,ion binding; GO:0043169,cation binding; GO:0046872,metal ion binding; GO:0003824,catalytic activity; GO:0016829,lyase activity; GO:0016830,carbon-carbon lyase activity; GO:0016831,carboxy-lyase activity; GO:0019842,v…	PF02776.21:Thiamine pyrophosphate enzyme, N-terminal TPP binding domain	--	--	--
Zm00001eb015210	43.9337	42.5986	42.8438	163.643	160.453	160.221	2510	2516	2472	9707	9652	10153	2.20291	0	0	up	chr1	52041467	52046738	-	Zm00001eb015210	--	K07198 5'-AMP-activated protein kinase, catalytic alpha subunit [EC:2.7.11.11] | (RefSeq) uncharacterized protein LOC100283368 (A)	--	CBL-interacting protein kinase 31 [Zea mays]	CIPKV_ORYSJ RecName: Full=CBL-interacting protein kinase 31; EC=2.7.11.1; AltName: Full=OsCIPK31; Short=OsCK1;	A0A804LJC0_MAIZE RecName: Full=Non-specific serine/threonine protein kinase {ECO:0000256|ARBA:ARBA00012513}; EC=2.7.11.1 {ECO:0000256|ARBA:ARBA00012513};	Serine/threonine protein kinase	GO:0005524,ATP binding; GO:0106310,protein serine kinase activity; GO:0004674,protein serine/threonine kinase activity; GO:0035556,intracellular signal transduction; GO:0006468,protein phosphorylation; GO:0000166,nucleotide binding; GO:0003674,molecular_function; GO:0005488,binding; GO:0017076,purine nucleotide binding; GO:0030554,adenyl nucleotide binding; GO:0032553,ribonucleotide binding; GO:0…	PF00069.28:Protein kinase domain	--	--	--
Zm00001eb015550	11.1817	11.313	11.0719	91.7878	87.6068	85.2812	457	478	457	3895	3770	3866	3.27733	0	0	up	chr1	53328775	53331330	-	Zm00001eb015550	--	K03671 thioredoxin 1 | (RefSeq) uncharacterized protein LOC100193620 (A)	--	putative thioredoxin superfamily protein [Zea mays]	TRL12_ORYSJ RecName: Full=Thioredoxin-like 1-2, chloroplastic; AltName: Full=Lilium-type thioredoxin 1-2; Flags: Precursor;	A0A804LJJ1_MAIZE RecName: Full=Thioredoxin domain-containing protein {ECO:0000259|PROSITE:PS51352};	Thioredoxin	GO:0009507,chloroplast; GO:0045454,cell redox homeostasis; GO:0008150,biological_process; GO:0009987,cellular process; GO:0019725,cellular homeostasis; GO:0042592,homeostatic process; GO:0050789,regulation of biological process; GO:0050794,regulation of cellular process; GO:0065007,biological regulation; GO:0065008,regulation of biological quality; GO:0005575,cellular_component; GO:0005622,intrac…	PF00085.23:Thioredoxin	--	--	--
Zm00001eb015570	40.6859	42.2597	41.2943	125.89	123.826	133.649	1599	1717	1639	5137	5124	5826	1.9244	0	0	up	chr1	53479632	53481750	-	Zm00001eb015570	--	--	--	NAC domain-containing protein 100, partial [Zea mays]	NAC87_ARATH RecName: Full=NAC domain-containing protein 87 {ECO:0000303|PubMed:15029955}; Short=ANAC087 {ECO:0000303|PubMed:15029955};	A0A317YG26_MAIZE SubName: Full=NAC domain-containing protein 100 {ECO:0000313|EMBL:PWZ57530.1}; Flags: Fragment;	--	GO:0005737,cytoplasm; GO:0005634,nucleus; GO:0003700,DNA-binding transcription factor activity; GO:0000976,transcription cis-regulatory region binding; GO:0003674,molecular_function; GO:0140110,transcription regulator activity; GO:0001067,transcription regulatory region nucleic acid binding; GO:0003676,nucleic acid binding; GO:0003677,DNA binding; GO:0003690,double-stranded DNA binding; GO:000548…	PF02365.18:No apical meristem (NAM) protein	NAC	TF	NAC
Zm00001eb015630	41.1244	42.2548	39.7857	319.009	301.93	342.122	1350	1434	1319	10873	10436	12457	3.26593	0	0	up	chr1	53708870	53711100	-	Zm00001eb015630	--	--	--	NAC transcription factor NAM-2 [Zea mays]	NAC58_ORYSJ RecName: Full=NAC domain-containing protein 58 {ECO:0000303|PubMed:18813954}; Short=ONAC058 {ECO:0000303|PubMed:18813954}; AltName: Full=Protein NAC-LIKE, ACTIVATED BY AP3/PI homolog {ECO:0000305}; Short=OsNAP {ECO:0000303|PubMed:24028154}; AltName: Full=Protein PREMATURELY SENILE 1 {ECO:0000303|PubMed:24951508};	A0A060D2H9_MAIZE SubName: Full=NAC domain containing protein 47 {ECO:0000313|EMBL:ONL97563.1}; SubName: Full=NAC transcription factor {ECO:0000313|EMBL:AIB05520.1}; Flags: Fragment;	--	GO:0003677,DNA binding; GO:0006355,regulation of DNA-templated transcription; GO:0003674,molecular_function; GO:0003676,nucleic acid binding; GO:0005488,binding; GO:0097159,organic cyclic compound binding; GO:1901363,heterocyclic compound binding; GO:0006139,nucleobase-containing compound metabolic process; GO:0006351,DNA-templated transcription; GO:0006725,cellular aromatic compound metabolic pr…	PF02365.18:No apical meristem (NAM) protein	NAC	TF	NAC
Zm00001eb015800	112.707	117.301	120.343	320.325	324.051	304.792	4174	4491	4501	12317	12636	12520	1.7361	0	0	up	chr1	54690749	54693239	-	Zm00001eb015800	--	K13448 calcium-binding protein CML | (RefSeq) uncharacterized protein LOC100382070 (A)	ko04626: Plant-pathogen interaction	Probable calcium-binding protein CML27-like [Zea mays]	CML27_ORYSJ RecName: Full=Probable calcium-binding protein CML27; AltName: Full=Calmodulin-like protein 27;	C0P445_MAIZE SubName: Full=Calcium-binding protein CML42 {ECO:0000313|EMBL:ONL97677.1};	Calmodulin and related proteins (EF-Hand superfamily)	GO:0005509,calcium ion binding; GO:0003674,molecular_function; GO:0005488,binding; GO:0043167,ion binding; GO:0043169,cation binding; GO:0046872,metal ion binding	PF00036.35:EF hand	--	--	--
Zm00001eb015980	16.8503	16.2992	15.7706	115.549	109.613	116.956	292	292	276	2079	2000	2248	3.10487	0	0	up	chr1	55593366	55594160	-	Zm00001eb015980	--	--	--	uncharacterized protein LOC100274759 [Zea mays]	--	B6SIL4_MAIZE SubName: Full=Uncharacterized protein {ECO:0000313|EMBL:ACG24697.1, ECO:0000313|EnsemblPlants:Zm00001eb015980_P001};	--	GO:0009507,chloroplast; GO:0005575,cellular_component; GO:0005622,intracellular anatomical structure; GO:0005737,cytoplasm; GO:0009536,plastid; GO:0043226,organelle; GO:0043227,membrane-bounded organelle; GO:0043229,intracellular organelle; GO:0043231,intracellular membrane-bounded organelle; GO:0110165,cellular anatomical entity	--	--	--	--
Zm00001eb016740	7.3517	8.5436	7.6911	53.8681	49.4923	49.7692	283	340	299	2153	2006	2125	2.9964	0	0	up	chr1	59609711	59613077	-	Zm00001eb016740	--	--	--	uncharacterized LOC100193819 precursor [Zea mays]	PLA11_ARATH RecName: Full=Phospholipase A(1) DAD1, chloroplastic {ECO:0000305}; EC=3.1.1.32 {ECO:0000269|PubMed:11595796, ECO:0000269|PubMed:19527719}; AltName: Full=Phospholipase A1-Ibeta1 {ECO:0000303|PubMed:15130548}; AltName: Full=Protein DEFECTIVE IN ANTHER DEHISCENCE 1 {ECO:0000303|PubMed:11595796}; Short=AtDAD1 {ECO:0000303|PubMed:11595796}; Flags: Precursor;	A0A804LK87_MAIZE RecName: Full=Lipase_3 domain-containing protein {ECO:0000259|Pfam:PF01764};	Predicted lipase	GO:0009507,chloroplast; GO:0052740,1-acyl-2-lysophosphatidylserine acylhydrolase activity; GO:0052739,phosphatidylserine 1-acylhydrolase activity; GO:0008970,phospholipase A1 activity; GO:0004620,phospholipase activity; GO:0016042,lipid catabolic process; GO:0003674,molecular_function; GO:0003824,catalytic activity; GO:0016298,lipase activity; GO:0016787,hydrolase activity; GO:0016788,hydrolase a…	PF01764.28:Lipase (class 3)	--	--	--
Zm00001eb017260	4.8259	4.814	5.3162	46.829	50.3315	49.4104	160	165	178	1612	1757	1817	3.59154	0	0	up	chr1	61756842	61764779	+	Zm00001eb017260	--	--	--	rhythmically expressed protein [Zea mays]	--	B6TFB5_MAIZE SubName: Full=Haloacid dehalogenase-like hydrolase (HAD) superfamily protein {ECO:0000313|EMBL:ONL98188.1}; SubName: Full=Rhythmically expressed protein {ECO:0000313|EMBL:ACG35798.1};	Predicted hydrolase (HAD superfamily)	GO:0016787,hydrolase activity; GO:0003674,molecular_function; GO:0003824,catalytic activity	PF13419.9:Haloacid dehalogenase-like hydrolase	--	--	--
Zm00001eb020860	74.7967	75.4555	73.2919	206.734	197.193	188.712	4614	4812	4566	13241	12808	12912	1.70482	0	0	up	chr1	78307510	78330736	-	Zm00001eb020860	--	K22047 mechanosensitive ion channel protein 1/2/3 | (RefSeq) mechanosensitive ion channel protein 2, chloroplastic (A)	--	mechanosensitive ion channel protein 2, chloroplastic [Zea mays]	MSL2_ARATH RecName: Full=Mechanosensitive ion channel protein 2, chloroplastic; AltName: Full=Mechanosensitive channel of small conductance-like 2; AltName: Full=MscS-Like protein 2; Flags: Precursor;	A0A096Q8A7_MAIZE SubName: Full=Mechanosensitive ion channel protein 3 chloroplastic {ECO:0000313|EMBL:ONL99095.1};	--	GO:0009507,chloroplast; GO:0031969,chloroplast membrane; GO:0016021,integral component of membrane; GO:0009526,plastid envelope; GO:0010020,chloroplast fission; GO:0006811,ion transport; GO:0055085,transmembrane transport; GO:0006996,organelle organization; GO:0008150,biological_process; GO:0009657,plastid organization; GO:0009658,chloroplast organization; GO:0009987,cellular process; GO:0016043,…	PF00924.21:Mechanosensitive ion channel	--	--	--
Zm00001eb021200	15.3577	13.7963	15.3459	63.4928	61.8634	61.8012	1094	1016	1104	4696	4640	4883	2.37126	0	0	up	chr1	80515472	80520520	+	Zm00001eb021200	--	K04120 ent-copalyl diphosphate synthase [EC:5.5.1.13] | (RefSeq) an2; ent-copalyl diphosphate synthase AN2, chloroplastic isoform 1 (A)	ko00904: Diterpenoid biosynthesis; ko01100: Metabolic pathways; ko01110: Biosynthesis of secondary metabolites	ent-copalyl diphosphate synthase 2, chloroplastic isoform 2 [Zea mays]	CPPS2_MAIZE RecName: Full=Ent-copalyl diphosphate synthase 2, chloroplastic {ECO:0000305}; Short=Ent-CPP synthase 2 {ECO:0000303|PubMed:16307364}; Short=Ent-CPS 2 {ECO:0000303|PubMed:16307364}; EC=5.5.1.13 {ECO:0000269|PubMed:16307364, ECO:0000269|PubMed:29475898}; AltName: Full=Protein ANTHER EAR 2 {ECO:0000305}; Short=ZmAN2 {ECO:0000303|PubMed:29475898}; Flags: Precursor;	A0A804LMB4_MAIZE SubName: Full=Uncharacterized protein {ECO:0000313|EnsemblPlants:Zm00001eb021200_P001};	--	GO:0009507,chloroplast; GO:0009905,ent-copalyl diphosphate synthase activity; GO:0016853,isomerase activity; GO:0000287,magnesium ion binding; GO:0010333,terpene synthase activity; GO:0006952,defense response; GO:0051502,diterpene phytoalexin biosynthetic process; GO:0016102,diterpenoid biosynthetic process; GO:0009686,gibberellin biosynthetic process; GO:0003674,molecular_function; GO:0003824,ca…	PF01397.24:Terpene synthase, N-terminal domain	--	--	--
Zm00001eb022390	40.3281	40.5802	46.2302	566.329	561.539	552.824	298	310	345	4345	4369	4531	4.02324	0	0	up	chr1	85708099	85708437	-	Zm00001eb022390	--	--	--	EC protein homolog [Zea mays]	EC_MAIZE RecName: Full=EC protein homolog; AltName: Full=Zinc metallothionein class II;	A0A804LMS7_MAIZE SubName: Full=Uncharacterized protein {ECO:0000313|EnsemblPlants:Zm00001eb022390_P001};	--	GO:0008270,zinc ion binding; GO:0003674,molecular_function; GO:0005488,binding; GO:0043167,ion binding; GO:0043169,cation binding; GO:0046872,metal ion binding; GO:0046914,transition metal ion binding	PF02068.19:Plant PEC family metallothionein	--	--	--
Zm00001eb027900	4.1099	3.8513	3.51	84.1155	77.6032	81.0317	160	155	138	3400	3181	3499	4.70219	0	0	up	chr1	143862408	143864374	-	Zm00001eb027900	--	K13065 shikimate O-hydroxycinnamoyltransferase [EC:2.3.1.133] | (RefSeq) uncharacterized protein LOC100382972 (A)	ko00940: Phenylpropanoid biosynthesis; ko00941: Flavonoid biosynthesis; ko00945: Stilbenoid, diarylheptanoid and gingerol biosynthesis; ko01100: Metabolic pathways; ko01110: Biosynthesis of secondary metabolites	tryptamine hydroxycinnamoyltransferase 2 [Zea mays]	THT2_ORYSJ RecName: Full=Tryptamine hydroxycinnamoyltransferase 2 {ECO:0000305}; Short=OsTHT2 {ECO:0000303|PubMed:27354554}; EC=2.3.1.- {ECO:0000305};	A0A1D6KCW1_MAIZE SubName: Full=Hydroxycinnamoyltransferase4 {ECO:0000313|EMBL:ONM01081.1};	--	GO:0016747,acyltransferase activity, transferring groups other than amino-acyl groups; GO:0050734,hydroxycinnamoyltransferase activity; GO:0003674,molecular_function; GO:0003824,catalytic activity; GO:0016740,transferase activity; GO:0016746,acyltransferase activity	PF02458.18:Transferase family	--	--	--
Zm00001eb027940	193.325	202.379	201.843	27.1022	23.5061	25.2645	6616	7160	6976	963	847	959	-2.67887	0	0	down	chr1	144450291	144452313	+	Zm00001eb027940	--	K05278 flavonol synthase [EC:1.14.20.6] | (RefSeq) flavonol synthase/flavanone 3-hydroxylase (A)	ko00941: Flavonoid biosynthesis; ko01100: Metabolic pathways; ko01110: Biosynthesis of secondary metabolites	leucoanthocyanidin dioxygenase [Zea mays]	SRG1_ARATH RecName: Full=Protein SRG1; Short=AtSRG1; AltName: Full=Protein SENESCENCE-RELATED GENE 1;	B6U9L0_MAIZE SubName: Full=2-oxoglutarate (2OG) and Fe(II)-dependent oxygenase superfamily protein {ECO:0000313|EMBL:ONM01084.1}; SubName: Full=Leucoanthocyanidin dioxygenase {ECO:0000313|EMBL:ACG46043.1};	Iron/ascorbate family oxidoreductases	GO:0046872,metal ion binding; GO:0016682,oxidoreductase activity, acting on diphenols and related substances as donors, oxygen as acceptor; GO:0010150,leaf senescence; GO:0003674,molecular_function; GO:0005488,binding; GO:0043167,ion binding; GO:0043169,cation binding; GO:0003824,catalytic activity; GO:0016491,oxidoreductase activity; GO:0016679,oxidoreductase activity, acting on diphenols and re…	PF03171.23:2OG-Fe(II) oxygenase superfamily	--	--	--
Zm00001eb030190	18.3506	19.3129	20.5524	106.641	97.8471	115.873	534	581	604	3222	2998	3740	2.75953	0	0	up	chr1	165959987	165961321	+	Zm00001eb030190	--	--	--	zinc-finger protein 1 [Zea mays]	ZFP1_WHEAT RecName: Full=Zinc finger protein 1; AltName: Full=WZF1;	A0A1D6KEN8_MAIZE SubName: Full=Zinc finger protein AZF2 {ECO:0000313|EMBL:ONM01610.1};	FOG: Zn-finger	GO:0005634,nucleus; GO:0003677,DNA binding; GO:0003700,DNA-binding transcription factor activity; GO:0046872,metal ion binding; GO:0003674,molecular_function; GO:0003676,nucleic acid binding; GO:0005488,binding; GO:0097159,organic cyclic compound binding; GO:1901363,heterocyclic compound binding; GO:0140110,transcription regulator activity; GO:0043167,ion binding; GO:0043169,cation binding; GO:00…	PF13912.9:C2H2-type zinc finger	C2H2	TF	C2H2
Zm00001eb031210	163.951	162.465	166.22	2.6866	2.4519	2.5416	5525	5660	5657	94	87	95	-5.70505	0	0	down	chr1	174624195	174629114	+	Zm00001eb031210	--	K25784 bZIP transcription factor 9/10/25/63 | (RefSeq) Basic leucine zipper 25 (A)	--	Basic leucine zipper 25 [Zea mays]	CPRF2_PETCR RecName: Full=Light-inducible protein CPRF2; AltName: Full=Common plant regulatory factor 2; Short=CPRF-2;	B4FYB5_MAIZE SubName: Full=BZIP transcription factor {ECO:0000313|EMBL:AIB04995.1}; SubName: Full=Basic leucine zipper 25 {ECO:0000313|EMBL:ONM01876.1};	--	GO:0005634,nucleus; GO:0003677,DNA binding; GO:0003700,DNA-binding transcription factor activity; GO:0003674,molecular_function; GO:0003676,nucleic acid binding; GO:0005488,binding; GO:0097159,organic cyclic compound binding; GO:1901363,heterocyclic compound binding; GO:0140110,transcription regulator activity; GO:0005575,cellular_component; GO:0005622,intracellular anatomical structure; GO:00432…	PF12498.11:Basic leucine-zipper C terminal	bZIP	TF	bZIP
Zm00001eb031330	34.7523	35.8588	34.7309	120.598	125.946	118.764	2368	2526	2390	8532	9036	8976	2.09217	0	0	up	chr1	175547684	175554409	+	Zm00001eb031330	--	K01968 3-methylcrotonyl-CoA carboxylase alpha subunit [EC:6.4.1.4] | (RefSeq) methylcrotonoyl-CoA carboxylase subunit alpha (A)	ko00280: Valine, leucine and isoleucine degradation; ko01100: Metabolic pathways	methylcrotonoyl-CoA carboxylase subunit alpha [Zea mays]	MCCA_ORYSJ RecName: Full=Methylcrotonoyl-CoA carboxylase subunit alpha, mitochondrial; Short=MCCase subunit alpha; EC=6.4.1.4; AltName: Full=3-methylcrotonyl-CoA carboxylase 1; AltName: Full=3-methylcrotonyl-CoA:carbon dioxide ligase subunit alpha; Flags: Precursor;	B6SKB7_MAIZE SubName: Full=Methylcrotonoyl-CoA carboxylase subunit alpha {ECO:0000313|EMBL:ACG25300.1};	3-Methylcrotonyl-CoA carboxylase, biotin-containing subunit/Propionyl-CoA carboxylase, alpha chain/Acetyl-CoA carboxylase, biotin carboxylase subunit	GO:0005759,mitochondrial matrix; GO:0005739,mitochondrion; GO:0005524,ATP binding; GO:0046872,metal ion binding; GO:0004485,methylcrotonoyl-CoA carboxylase activity; GO:0006552,leucine catabolic process; GO:0000166,nucleotide binding; GO:0003674,molecular_function; GO:0005488,binding; GO:0017076,purine nucleotide binding; GO:0030554,adenyl nucleotide binding; GO:0032553,ribonucleotide binding; GO…	PF02786.20:Carbamoyl-phosphate synthase L chain, ATP binding domain	--	--	--
Zm00001eb032230	28.9142	27.1311	31.6522	108.741	111.152	104.132	2037	1976	2252	7954	8245	8137	2.18404	0	0	up	chr1	180154537	180159869	-	Zm00001eb032230	--	K13863 solute carrier family 7 (cationic amino acid transporter), member 1 | (RefSeq) cationic amino acid transporter 2, vacuolar (A)	--	cationic amino acid transporter 2, vacuolar [Zea mays]	CAAT2_ARATH RecName: Full=Cationic amino acid transporter 2, vacuolar;	A0A1D6KGL2_MAIZE SubName: Full=Cationic amino acid transporter 4 vacuolar {ECO:0000313|EMBL:ONM02212.1};	Amino acid transporters	GO:0016021,integral component of membrane; GO:0000325,plant-type vacuole; GO:0009705,plant-type vacuole membrane; GO:0015171,amino acid transmembrane transporter activity; GO:0080144,amino acid homeostasis; GO:0006865,amino acid transport; GO:0003674,molecular_function; GO:0005215,transporter activity; GO:0005342,organic acid transmembrane transporter activity; GO:0022857,transmembrane transporte…	PF13520.9:Amino acid permease	--	--	--
Zm00001eb032290	518.007	519.181	510.816	84.0082	79.1276	80.1982	39226	40644	39065	6605	6309	6736	-2.37094	0	0	down	chr1	180906690	180913283	+	Zm00001eb032290	--	K00549 5-methyltetrahydropteroyltriglutamate--homocysteine methyltransferase [EC:2.1.1.14] | (RefSeq) uncharacterized protein LOC541942 (A)	ko00270: Cysteine and methionine metabolism; ko00450: Selenocompound metabolism; ko01100: Metabolic pathways; ko01110: Biosynthesis of secondary metabolites; ko01230: Biosynthesis of amino acids	5-methyltetrahydropteroyltriglutamate--homocysteine methyltransferase 1 [Zea mays]	METE1_ORYSJ RecName: Full=5-methyltetrahydropteroyltriglutamate--homocysteine methyltransferase 1; EC=2.1.1.14; AltName: Full=Cobalamin-independent methionine synthase 1;	A0A804LS42_MAIZE RecName: Full=5-methyltetrahydropteroyltriglutamate--homocysteine S-methyltransferase {ECO:0000256|ARBA:ARBA00012034}; EC=2.1.1.14 {ECO:0000256|ARBA:ARBA00012034};	Methionine synthase II (cobalamin-independent)	GO:0005829,cytosol; GO:0003871,5-methyltetrahydropteroyltriglutamate-homocysteine S-methyltransferase activity; GO:0008270,zinc ion binding; GO:0009086,methionine biosynthetic process; GO:0032259,methylation; GO:0003674,molecular_function; GO:0003824,catalytic activity; GO:0008168,methyltransferase activity; GO:0008172,S-methyltransferase activity; GO:0016740,transferase activity; GO:0016741,tran…	PF01717.21:Cobalamin-independent synthase, Catalytic domain	--	--	--
Zm00001eb032520	4.9971	5.5325	3.6961	112.841	97.3772	120.175	83	95	62	1946	1703	2214	4.83573	0	0	up	chr1	181883230	181883991	-	Zm00001eb032520	--	--	--	Thaumatin-like pathogenesis-related protein 4 precursor [Zea mays]	RST4_AVESA RecName: Full=Thaumatin-like pathogenesis-related protein 4; Flags: Precursor;	B4FV56_MAIZE SubName: Full=Osmotin-like protein OSM34 {ECO:0000313|EMBL:ONM02257.1};	--	GO:0050832,defense response to fungus; GO:0031640,killing of cells of another organism; GO:0006950,response to stress; GO:0006952,defense response; GO:0008150,biological_process; GO:0009605,response to external stimulus; GO:0009607,response to biotic stimulus; GO:0009620,response to fungus; GO:0043207,response to external biotic stimulus; GO:0044419,biological process involved in interspecies int…	PF00314.20:Thaumatin family	--	--	--
Zm00001eb032600	1334.48	1257.67	1242.74	367.908	361.805	354.147	28245	27519	26564	8085	8063	8314	-1.5247	0	0	down	chr1	182075421	182076489	-	Zm00001eb032600	--	--	--	pathogenesis related protein-5 [Zea mays]	TLP_ORYSJ RecName: Full=Thaumatin-like protein; Flags: Precursor;	A0A8J8Y0G9_MAIZE SubName: Full=Thaumatin-like protein {ECO:0000313|EMBL:PWZ53356.1};	--	GO:0005576,extracellular region; GO:0006952,defense response; GO:0006950,response to stress; GO:0008150,biological_process; GO:0050896,response to stimulus; GO:0005575,cellular_component; GO:0110165,cellular anatomical entity	PF00314.20:Thaumatin family	--	--	--
Zm00001eb032970	79.9175	83.4262	82.1071	320.559	309.378	320.734	2235	2412	2319	9308	9110	9949	2.25208	0	0	up	chr1	184076822	184078464	-	Zm00001eb032970	--	--	--	Epoxide hydrolase A [Zea mays]	BDG1_ARATH RecName: Full=Probable lysophospholipase BODYGUARD 1 {ECO:0000303|PubMed:16415209}; Short=AtBDG1 {ECO:0000303|PubMed:16415209}; EC=3.1.1.- {ECO:0000305}; AltName: Full=Protein 9-cis epoxycarotenoid dioxygenase defective 1 {ECO:0000303|PubMed:21610183}; AltName: Full=Protein COOL BREATH 5 {ECO:0000303|PubMed:26990896}; Flags: Precursor;	A0A317YB93_MAIZE SubName: Full=Epoxide hydrolase A {ECO:0000313|EMBL:PWZ55890.1};	Soluble epoxide hydrolase	GO:0005576,extracellular region; GO:0009505,plant-type cell wall; GO:0005886,plasma membrane; GO:0016787,hydrolase activity; GO:0009688,abscisic acid biosynthetic process; GO:0071555,cell wall organization; GO:0042335,cuticle development; GO:0010143,cutin biosynthetic process; GO:0050832,defense response to fungus; GO:0048527,lateral root development; GO:1901959,positive regulation of cutin biosy…	PF00561.23:alpha/beta hydrolase fold	--	--	--
Zm00001eb033030	35.3785	36.481	35.2651	150.2	148.71	160.215	1348	1437	1357	5942	5966	6771	2.39837	0	0	up	chr1	184391611	184393452	+	Zm00001eb033030	--	K13227 UDP-glucosyltransferase BX8/BX9 [EC:2.4.1.202] | (RefSeq) DIMBOA UDP-glucosyltransferase BX9 (A)	ko00402: Benzoxazinoid biosynthesis; ko00999: Biosynthesis of various plant secondary metabolites; ko01100: Metabolic pathways; ko01110: Biosynthesis of secondary metabolites	DIMBOA UDP-glucosyltransferase BX9 [Zea mays]	BX9_MAIZE RecName: Full=DIMBOA UDP-glucosyltransferase BX9; EC=2.4.1.202 {ECO:0000269|PubMed:11851909, ECO:0000269|PubMed:16666853}; AltName: Full=2,4-dihydroxy-7-methoxy-2H-1,4-benzoxazin-3(4H)-one 2-D-glucosyltransferase BX9; AltName: Full=Protein BENZOXAZINLESS 9;	A0A1R3M158_MAIZE SubName: Full=Benzoxazinone synthesis9 {ECO:0000313|EMBL:ONM02317.1};	UDP-glucuronosyl and UDP-glucosyl transferase	GO:0047254,2,4-dihydroxy-7-methoxy-2H-1,4-benzoxazin-3(4H)-one 2-D-glucosyltransferase activity; GO:0080043,quercetin 3-O-glucosyltransferase activity; GO:0080044,quercetin 7-O-glucosyltransferase activity; GO:0003674,molecular_function; GO:0003824,catalytic activity; GO:0008194,UDP-glycosyltransferase activity; GO:0016740,transferase activity; GO:0016757,glycosyltransferase activity; GO:0016758,…	PF00201.21:UDP-glucoronosyl and UDP-glucosyl transferase	--	--	--
Zm00001eb033130	205.184	214.66	216.696	25.5263	26.7901	28.1368	8547	9244	9116	1104	1175	1300	-2.68473	0	0	down	chr1	184677726	184679636	-	Zm00001eb033130	--	K08900 mitochondrial chaperone BCS1 | (RefSeq) mitochondrial chaperone BCS1 (A)	--	AAA-ATPase ASD, mitochondrial-like precursor [Zea mays]	ASD_ARATH RecName: Full=AAA-ATPase ASD, mitochondrial; EC=3.6.1.- {ECO:0000269|PubMed:21359673}; AltName: Full=AAA-ATPase 1; AltName: Full=Protein ATPASE-IN-SEED-DEVELOPMENT {ECO:0000303|PubMed:21359673};	C0PHF6_MAIZE SubName: Full=AAA-ATPase ASD mitochondrial {ECO:0000313|EMBL:ONM02348.1};	AAA+-type ATPase	GO:0005783,endoplasmic reticulum; GO:0016021,integral component of membrane; GO:0031966,mitochondrial membrane; GO:0005739,mitochondrion; GO:0005524,ATP binding; GO:0016887,ATP hydrolysis activity; GO:0010154,fruit development; GO:0009737,response to abscisic acid; GO:0009409,response to cold; GO:0009651,response to salt stress; GO:0009414,response to water deprivation; GO:0010431,seed maturation…	PF14363.9:Domain associated at C-terminal with AAA	--	--	--
Zm00001eb033870	4.3818	4.6914	5.1523	49.1374	46.8936	51.1738	496	549	589	5775	5589	6425	3.67016	0	0	up	chr1	187650116	187765353	+	Zm00001eb033870	--	K06617 raffinose synthase [EC:2.4.1.82] | (RefSeq) alkaline alpha galactosidase 3 (A)	ko00052: Galactose metabolism; ko01100: Metabolic pathways	alkaline alpha galactosidase 3 [Zea mays]	RFS1_ARATH RecName: Full=Probable galactinol--sucrose galactosyltransferase 1; EC=2.4.1.82; AltName: Full=Protein SEED IMBIBITION 1; AltName: Full=Raffinose synthase 1;	A0A1D6KI34_MAIZE RecName: Full=Galactinol--sucrose galactosyltransferase {ECO:0000256|ARBA:ARBA00012708}; EC=2.4.1.82 {ECO:0000256|ARBA:ARBA00012708};	--	GO:0047274,galactinol-sucrose galactosyltransferase activity; GO:0005975,carbohydrate metabolic process; GO:0003674,molecular_function; GO:0003824,catalytic activity; GO:0008378,galactosyltransferase activity; GO:0016740,transferase activity; GO:0016757,glycosyltransferase activity; GO:0016758,hexosyltransferase activity; GO:0008150,biological_process; GO:0008152,metabolic process; GO:0044238,pri…	PF05691.15:Raffinose synthase or seed imbibition protein Sip1	--	--	--
Zm00001eb033950	19.1789	19.7574	18.3536	136.235	134.188	134.125	954	1016	922	7036	7028	7400	3.11821	0	0	up	chr1	187915967	187919900	-	Zm00001eb033950	--	K12602 WD repeat-containing protein 61 | (RefSeq) uncharacterized protein LOC100192788 (A)	ko03018: RNA degradation	uncharacterized LOC100384791 [Zea mays]	GBB_ORYSJ RecName: Full=Guanine nucleotide-binding protein subunit beta {ECO:0000305}; AltName: Full=WD40 repeat-containing protein 80 {ECO:0000303|PubMed:22429805}; Short=OsWD40-80 {ECO:0000303|PubMed:22429805};	C4J075_MAIZE SubName: Full=Uncharacterized protein {ECO:0000313|EMBL:ACR34575.1, ECO:0000313|EnsemblPlants:Zm00001eb033950_P006};	--	GO:0080008,Cul4-RING E3 ubiquitin ligase complex; GO:0005737,cytoplasm; GO:0005783,endoplasmic reticulum; GO:0005834,heterotrimeric G-protein complex; GO:0005886,plasma membrane; GO:0030159,signaling receptor complex adaptor activity; GO:0050832,defense response to fungus; GO:0030968,endoplasmic reticulum unfolded protein response; GO:0010154,fruit development; GO:0007186,G protein-coupled recept…	PF12894.10:Anaphase-promoting complex subunit 4 WD40 domain	--	--	--
Zm00001eb035960	15.4169	16.2364	15.8212	44.9439	44.3564	43.8552	1566	1705	1623	4740	4744	4941	1.78617	0	0	up	chr1	196098404	196105850	+	Zm00001eb035960	--	K24221 type I inositol polyphosphate 5-phosphatase IP5P1/2 [EC:3.1.3.56] | (RefSeq) type I inositol polyphosphate 5-phosphatase 2 isoform X1 (A)	ko00562: Inositol phosphate metabolism; ko01100: Metabolic pathways	type II inositol polyphosphate 5-phosphatase 15 isoform X1 [Zea mays]	IP5PF_ARATH RecName: Full=Type II inositol polyphosphate 5-phosphatase 15 {ECO:0000305}; Short=At5PTase15 {ECO:0000305}; EC=3.1.3.36 {ECO:0000269|PubMed:15539468}; EC=3.1.3.86 {ECO:0000269|PubMed:15539468}; AltName: Full=Protein FRAGILE FIBER 3 {ECO:0000303|PubMed:15539468};	A0A804LTS4_MAIZE RecName: Full=IPPc domain-containing protein {ECO:0000259|SMART:SM00128};	Inositol polyphosphate 5-phosphatase and related proteins	GO:0052658,inositol-1,4,5-trisphosphate 5-phosphatase activity; GO:0046872,metal ion binding; GO:0034485,phosphatidylinositol-3,4,5-trisphosphate 5-phosphatase activity; GO:0004439,phosphatidylinositol-4,5-bisphosphate 5-phosphatase activity; GO:0046855,inositol phosphate dephosphorylation; GO:0046856,phosphatidylinositol dephosphorylation; GO:0003674,molecular_function; GO:0003824,catalytic acti…	PF03372.26:Endonuclease/Exonuclease/phosphatase family	--	--	--
Zm00001eb036750	26.853	27.9407	26.4574	125.978	122.011	134.476	806	867	802	3926	3856	4477	2.53369	0	0	up	chr1	199013374	199015301	-	Zm00001eb036750	--	--	--	putative bifunctional inhibitor/LTP/seed storage protein family precursor [Zea mays]	LTPG1_ARATH RecName: Full=Non-specific lipid transfer protein GPI-anchored 1 {ECO:0000303|PubMed:19321705, ECO:0000303|PubMed:19366900, ECO:0000303|PubMed:23893219}; Short=AtLTPG-1 {ECO:0000303|PubMed:19321705, ECO:0000303|PubMed:19366900, ECO:0000303|PubMed:23893219}; Short=Protein LTP-GPI-ANCHORED 1 {ECO:0000303|PubMed:19321705, ECO:0000303|PubMed:19366900, ECO:0000303|PubMed:23893219}; Flags: …	A0A804LU42_MAIZE RecName: Full=AAI domain-containing protein {ECO:0000259|SMART:SM00499};	--	GO:0031225,anchored component of membrane; GO:0046658,anchored component of plasma membrane; GO:0005783,endoplasmic reticulum; GO:0005576,extracellular region; GO:0005794,Golgi apparatus; GO:0005634,nucleus; GO:0009505,plant-type cell wall; GO:0005886,plasma membrane; GO:0099503,secretory vesicle; GO:0008289,lipid binding; GO:0042335,cuticle development; GO:0050832,defense response to fungus; GO:…	PF14368.9:Probable lipid transfer	--	--	--
Zm00001eb036780	49.6573	47.0495	46.4167	3.1351	3.3652	3.1334	2929	2869	2765	192	209	205	-3.59486	0	0	down	chr1	199072694	199075904	+	Zm00001eb036780	--	--	--	unknown [Zea mays]	ACR4_ARATH RecName: Full=ACT domain-containing protein ACR4 {ECO:0000305}; AltName: Full=Protein ACT DOMAIN REPEATS 4 {ECO:0000303|PubMed:12481063};	C0PGI7_MAIZE SubName: Full=Uncharacterized protein {ECO:0000313|EMBL:ACN34303.1, ECO:0000313|EnsemblPlants:Zm00001eb036780_P002};	--	GO:0009506,plasmodesma; GO:0005575,cellular_component; GO:0005911,cell-cell junction; GO:0030054,cell junction; GO:0055044,symplast; GO:0070161,anchoring junction; GO:0110165,cellular anatomical entity	PF01842.28:ACT domain	--	--	--
Zm00001eb037470	3.3068	3.3665	3.3046	216.11	223.516	224.896	324	341	327	21985	23059	24441	6.35584	0	0	up	chr1	201432526	201441576	+	Zm00001eb037470	--	K08711 ATP-binding cassette, subfamily G (WHITE), member 2, PDR | (RefSeq) ABC transporter G family member 45 (A)	ko02010: ABC transporters	ABC transporter G family member 34 [Zea mays]	AB45G_ORYSJ RecName: Full=ABC transporter G family member 45 {ECO:0000303|PubMed:18299247}; Short=OsABCG45 {ECO:0000303|PubMed:18299247}; AltName: Full=Pleiotropic drug resistance protein 1 {ECO:0000303|PubMed:12644668, ECO:0000303|PubMed:16506311}; Short=OsPDR1 {ECO:0000303|PubMed:16506311};	A0A1D6KKY0_MAIZE SubName: Full=ABC transporter G family member 34 {ECO:0000313|EMBL:ONM03559.1};	Pleiotropic drug resistance proteins (PDR1-15), ABC superfamily	GO:0016021,integral component of membrane; GO:0140359,ABC-type transporter activity; GO:0005524,ATP binding; GO:0003674,molecular_function; GO:0005215,transporter activity; GO:0015399,primary active transmembrane transporter activity; GO:0022804,active transmembrane transporter activity; GO:0022857,transmembrane transporter activity; GO:0042626,ATPase-coupled transmembrane transporter activity; G…	PF01061.27:ABC-2 type transporter	--	--	--
Zm00001eb038060	11.9354	9.6301	9.2898	181.467	171.15	184.56	416	347	327	6567	6281	7135	4.42136	0	0	up	chr1	203982233	203984171	+	Zm00001eb038060	--	K01176 alpha-amylase [EC:3.2.1.1] | (RefSeq) putative alpha-amylase family protein precursor (A)	ko00500: Starch and sucrose metabolism; ko01100: Metabolic pathways; ko01110: Biosynthesis of secondary metabolites	putative alpha-amylase family protein precursor [Zea mays]	AMY3D_ORYSJ RecName: Full=Alpha-amylase isozyme 3D; EC=3.2.1.1 {ECO:0000250|UniProtKB:P00693}; AltName: Full=1,4-alpha-D-glucan glucanohydrolase; Flags: Precursor;	C0PGE4_MAIZE RecName: Full=Alpha-amylase {ECO:0000256|ARBA:ARBA00012595, ECO:0000256|PIRNR:PIRNR001028}; EC=3.2.1.1 {ECO:0000256|ARBA:ARBA00012595, ECO:0000256|PIRNR:PIRNR001028}; AltName: Full=1,4-alpha-D-glucan glucanohydrolase {ECO:0000256|PIRNR:PIRNR001028};	Alpha-amylase	GO:0004556,alpha-amylase activity; GO:0005509,calcium ion binding; GO:0005983,starch catabolic process; GO:0005987,sucrose catabolic process; GO:0003674,molecular_function; GO:0003824,catalytic activity; GO:0004553,hydrolase activity, hydrolyzing O-glycosyl compounds; GO:0016160,amylase activity; GO:0016787,hydrolase activity; GO:0016798,hydrolase activity, acting on glycosyl bonds; GO:0005488,bi…	PF07821.15:Alpha-amylase C-terminal beta-sheet domain	--	--	--
Zm00001eb041030	1.4135	2.0313	2.6392	88.643	91.4377	89.0211	35	52	66	2279	2384	2445	5.7642	0	0	up	chr1	216023663	216024798	+	Zm00001eb041030	--	--	--	hypothetical protein ZEAMMB73_Zm00001d032138 [Zea mays]	--	A0A1D6KNQ1_MAIZE SubName: Full=Uncharacterized protein {ECO:0000313|EMBL:ONM04440.1, ECO:0000313|EnsemblPlants:Zm00001eb041030_P001};	--	--	--	--	--	--
Zm00001eb041390	205.706	195.864	186.319	1179.51	1087.26	1221.67	5430	5345	4967	32327	30219	35769	2.86784	0	0	up	chr1	217938373	217939870	+	Zm00001eb041390	--	K01166 ribonuclease T2 [EC:4.6.1.19] | (RefSeq) uncharacterized protein LOC100192110 precursor (A)	--	Ribonuclease 1-like precursor [Zea mays]	RNS3_ARATH RecName: Full=Ribonuclease 3; EC=4.6.1.19; Flags: Precursor;	B4FBD6_MAIZE SubName: Full=Ribonuclease 1 {ECO:0000313|EMBL:ONM04544.1}; SubName: Full=Ribonuclease 3 {ECO:0000313|EMBL:ACG37896.1};	Ribonuclease, T2 family	GO:0005576,extracellular region; GO:0004521,endoribonuclease activity; GO:0033897,ribonuclease T2 activity; GO:0003723,RNA binding; GO:0006401,RNA catabolic process; GO:0003674,molecular_function; GO:0003824,catalytic activity; GO:0004518,nuclease activity; GO:0004519,endonuclease activity; GO:0004540,ribonuclease activity; GO:0016787,hydrolase activity; GO:0016788,hydrolase activity, acting on e…	PF00445.21:Ribonuclease T2 family	--	--	--
Zm00001eb042870	163.349	168.464	170.329	17.7043	15.4991	17.632	6256	6670	6588	704	625	749	-3.005	0	0	down	chr1	226122699	226124455	-	Zm00001eb042870	--	K13496 UDP-glucosyltransferase 73C [EC:2.4.1.-] | (RefSeq) uncharacterized protein LOC100382444 (A)	ko00908: Zeatin biosynthesis; ko01110: Biosynthesis of secondary metabolites	UDP-glycosyltransferase 73D1-like [Zea mays]	U73D1_ARATH RecName: Full=UDP-glycosyltransferase 73D1; EC=2.4.1.-;	C0P7U4_MAIZE RecName: Full=Glycosyltransferase {ECO:0000256|RuleBase:RU362057}; EC=2.4.1.- {ECO:0000256|RuleBase:RU362057};	UDP-glucuronosyl and UDP-glucosyl transferase	GO:0008194,UDP-glycosyltransferase activity; GO:0003674,molecular_function; GO:0003824,catalytic activity; GO:0016740,transferase activity; GO:0016757,glycosyltransferase activity	PF00201.21:UDP-glucoronosyl and UDP-glucosyl transferase	--	--	--
Zm00001eb042970	313.42	313.309	315.167	90.1717	90.9438	83.9332	11901	12299	12086	3555	3636	3535	-1.53133	0	0	down	chr1	226422581	226426576	+	Zm00001eb042970	--	K15283 solute carrier family 35, member E1 | (RefSeq) triose phosphate/phosphate translocator, non-green plastid,chloroplast (A)	--	triose phosphate/phosphate translocator, non-green plastid,chloroplast [Zea mays]	PPT2_ORYSJ RecName: Full=Phosphoenolpyruvate/phosphate translocator 2, chloroplastic; Short=OsPPT2; Flags: Precursor;	C0P317_MAIZE SubName: Full=Phosphoenolpyruvate/phosphate translocator 1 chloroplastic {ECO:0000313|EMBL:ONM04982.1};	Glucose-6-phosphate/phosphate and phosphoenolpyruvate/phosphate antiporter	GO:0031969,chloroplast membrane; GO:0005794,Golgi apparatus; GO:0016021,integral component of membrane; GO:0015297,antiporter activity; GO:0015121,phosphoenolpyruvate:phosphate antiporter activity; GO:0009670,triose-phosphate:phosphate antiporter activity; GO:0008643,carbohydrate transport; GO:0015714,phosphoenolpyruvate transport; GO:0035436,triose phosphate transmembrane transport; GO:0003674,m…	PF03151.19:Triose-phosphate Transporter family	--	--	--
Zm00001eb043580	3.2626	2.936	3.4953	41.3908	38.0722	43.8927	244	227	264	3214	2998	3641	3.96949	0	0	up	chr1	229065289	229069569	+	Zm00001eb043580	--	--	--	trihelix transcription factor GTL1 isoform X1 [Zea mays]	DF1_ARATH RecName: Full=Trihelix transcription factor DF1 {ECO:0000303|PubMed:22735692};	A0A1D6KQT7_MAIZE SubName: Full=Trihelix transcription factor GT-2 {ECO:0000313|EMBL:ONM05117.1};	Transcription factor GT-2 and related proteins, contains trihelix DNA-binding/SANT domain	GO:0005634,nucleus; GO:0003700,DNA-binding transcription factor activity; GO:0000976,transcription cis-regulatory region binding; GO:0019760,glucosinolate metabolic process; GO:0010192,mucilage biosynthetic process; GO:0006355,regulation of DNA-templated transcription; GO:0003674,molecular_function; GO:0140110,transcription regulator activity; GO:0001067,transcription regulatory region nucleic ac…	PF13837.9:Myb/SANT-like DNA-binding domain	Trihelix	TF	Trihelix
Zm00001eb043720	10.3999	10.4062	9.6022	34.7062	34.3217	34.5556	1510	1562	1408	5232	5247	5565	2.06664	0	0	up	chr1	229600733	229625758	-	Zm00001eb043720	--	K15223 upstream activation factor subunit UAF30 | (RefSeq) uncharacterized protein LOC100281035 (A)	--	zinc finger CCCH domain-containing protein 44 isoform X2 [Zea mays]	C3H44_ARATH RecName: Full=Zinc finger CCCH domain-containing protein 44; Short=AtC3H44;	A0A804LXK9_MAIZE SubName: Full=Uncharacterized protein {ECO:0000313|EnsemblPlants:Zm00001eb043720_P002};	RNA polymerase I transcription factor UAF	GO:0003677,DNA binding; GO:0046872,metal ion binding; GO:0003674,molecular_function; GO:0003676,nucleic acid binding; GO:0005488,binding; GO:0097159,organic cyclic compound binding; GO:1901363,heterocyclic compound binding; GO:0043167,ion binding; GO:0043169,cation binding	PF03126.21:Plus-3 domain	SWI/SNF-BAF60b	TR	SWI/SNF-BAF60b
Zm00001eb044260	23.4455	23.5485	24.7904	84.6628	80.6611	81.974	1017	1056	1086	3813	3684	3944	2.08313	0	0	up	chr1	231773324	231777306	-	Zm00001eb044260	--	K20858 calcium uniporter protein, mitochondrial | (RefSeq) calcium uniporter protein 2, mitochondrial (A)	--	calcium uniporter protein 2, mitochondrial [Zea mays]	MCU2_ARATH RecName: Full=Calcium uniporter protein 2, mitochondrial; Flags: Precursor;	A0A804LXV8_MAIZE RecName: Full=Calcium uniporter protein {ECO:0000256|RuleBase:RU367035};	Uncharacterized conserved protein	GO:0031305,integral component of mitochondrial inner membrane; GO:1990246,uniplex complex; GO:0005262,calcium channel activity; GO:0015292,uniporter activity; GO:0036444,calcium import into the mitochondrion; GO:0051560,mitochondrial calcium ion homeostasis; GO:0003674,molecular_function; GO:0005215,transporter activity; GO:0005216,ion channel activity; GO:0005261,cation channel activity; GO:0008…	PF04678.16:Mitochondrial calcium uniporter	--	--	--
Zm00001eb045960	8.2478	8.3058	8.6806	107.634	105.192	120.991	779	811	828	10555	10461	12675	4.02478	0	0	up	chr1	238099402	238104569	+	Zm00001eb045960	--	K17756 long-chain-alcohol oxidase [EC:1.1.3.20] | (RefSeq) uncharacterized protein LOC100274574 (A)	--	uncharacterized protein LOC100274574 isoform X1 [Zea mays]	FAO1_LOTJA RecName: Full=Long-chain-alcohol oxidase FAO1; EC=1.1.3.20; AltName: Full=Long-chain fatty alcohol oxidase 1;	C4J691_MAIZE RecName: Full=Long-chain-alcohol oxidase {ECO:0000256|ARBA:ARBA00013125, ECO:0000256|PIRNR:PIRNR028937}; EC=1.1.3.20 {ECO:0000256|ARBA:ARBA00013125, ECO:0000256|PIRNR:PIRNR028937};	--	GO:0016021,integral component of membrane; GO:0050660,flavin adenine dinucleotide binding; GO:0046577,long-chain-alcohol oxidase activity; GO:0006066,alcohol metabolic process; GO:0009409,response to cold; GO:0000166,nucleotide binding; GO:0003674,molecular_function; GO:0005488,binding; GO:0036094,small molecule binding; GO:0043167,ion binding; GO:0043168,anion binding; GO:0097159,organic cyclic …	PF00732.22:GMC oxidoreductase	--	--	--
Zm00001eb046510	28.9943	25.8288	26.5012	133.779	137.833	130.647	936	862	864	4484	4685	4678	2.60494	0	0	up	chr1	240026963	240039988	+	Zm00001eb046510	--	--	--	uncharacterized protein LOC100276862 [Zea mays]	--	B8A230_MAIZE RecName: Full=DUF1338 domain-containing protein {ECO:0000259|SMART:SM01150};	--	--	PF07063.16:Domain of unknown function (DUF1338)	--	--	--
Zm00001eb046740	28.16	28.9513	30.7037	163.367	157.901	159.438	1750	1860	1927	10541	10332	10990	2.75121	0	0	up	chr1	241029730	241033755	+	Zm00001eb046740	--	K10144 RING finger and CHY zinc finger domain-containing protein 1 [EC:2.3.2.27] | (RefSeq) uncharacterized protein LOC100192978 (A)	ko04120: Ubiquitin mediated proteolysis	CHY-type/CTCHY-type/RING-type Zinc finger protein [Zea mays]	ZFP34_ARATH RecName: Full=E3 ubiquitin-protein ligase RZFP34 {ECO:0000305}; EC=2.3.2.27 {ECO:0000269|PubMed:26508764}; AltName: Full=CHY zinc-finger and RING protein 1 {ECO:0000303|PubMed:26508764}; AltName: Full=RING zinc-finger protein 34 {ECO:0000305}; AltName: Full=RZFP34 protein homolog {ECO:0000303|PubMed:25002225}; Short=AtRZPF34 {ECO:0000303|PubMed:25002225};	A0A804LZ29_MAIZE SubName: Full=Uncharacterized protein {ECO:0000313|EnsemblPlants:Zm00001eb046740_P002};	Zn-finger protein	GO:0005783,endoplasmic reticulum; GO:0005634,nucleus; GO:0061630,ubiquitin protein ligase activity; GO:0008270,zinc ion binding; GO:0016567,protein ubiquitination; GO:1902456,regulation of stomatal opening; GO:0006511,ubiquitin-dependent protein catabolic process; GO:0003674,molecular_function; GO:0003824,catalytic activity; GO:0004842,ubiquitin-protein transferase activity; GO:0016740,transferas…	PF14599.9:Zinc-ribbon	--	--	--
Zm00001eb047260	7.3563	6.3071	5.9928	54.9097	54.8766	58.8914	440	390	362	3410	3456	3907	3.4005	0	0	up	chr1	242984589	242987332	-	Zm00001eb047260	--	K13418 somatic embryogenesis receptor kinase 1 [EC:2.7.10.1 2.7.11.1] | (RefSeq) somatic embryogenesis receptor-like kinase 3 precursor (A)	--	L-type lectin-domain containing receptor kinase SIT2 precursor [Zea mays]	SIT2_ORYSJ RecName: Full=L-type lectin-domain containing receptor kinase SIT2 {ECO:0000305}; EC=2.7.11.1 {ECO:0000250|UniProtKB:Q6H7D2}; AltName: Full=Protein SALT INTOLERANCE 2 {ECO:0000303|PubMed:24907341}; Flags: Precursor;	C0PCW2_MAIZE SubName: Full=L-type lectin-domain containing receptor kinase V.9 {ECO:0000313|EMBL:ONM06250.1};	--	GO:0016021,integral component of membrane; GO:0005886,plasma membrane; GO:0005524,ATP binding; GO:0030246,carbohydrate binding; GO:0106310,protein serine kinase activity; GO:0004675,transmembrane receptor protein serine/threonine kinase activity; GO:1901001,negative regulation of response to salt stress; GO:0006468,protein phosphorylation; GO:0000166,nucleotide binding; GO:0003674,molecular_funct…	PF00139.22:Legume lectin domain	--	--	--
Zm00001eb048930	34.016	35.1124	37.3642	0.8294	0.8427	1.0117	2607	2782	2892	66	68	86	-5.00833	0	0	down	chr1	251364475	251369510	-	Zm00001eb048930	--	K03549 KUP system potassium uptake protein | (RefSeq) uncharacterized protein LOC103643615 (A)	--	Potassium transporter 27 [Zea mays]	HAK27_ORYSJ RecName: Full=Potassium transporter 27; AltName: Full=OsHAK27;	W5U505_MAIZE RecName: Full=Potassium transporter {ECO:0000256|RuleBase:RU321113};	--	GO:0016021,integral component of membrane; GO:0016020,membrane; GO:0015079,potassium ion transmembrane transporter activity; GO:0006813,potassium ion transport; GO:0003674,molecular_function; GO:0005215,transporter activity; GO:0008324,cation transmembrane transporter activity; GO:0015075,ion transmembrane transporter activity; GO:0015318,inorganic molecular entity transmembrane transporter activ…	PF02705.19:K+ potassium transporter	--	--	--
Zm00001eb049190	669.27	668.545	653.519	69.843	65.3687	76.0251	26128	26982	25766	2831	2687	3292	-2.93747	0	0	down	chr1	252195079	252197373	+	Zm00001eb049190	--	K03014 DNA-directed RNA polymerases I, II, and III subunit RPABC2 | (RefSeq) DNA-directed RNA polymerases I, II, and III 14.4 kDa polypeptide (A)	ko03020: RNA polymerase; ko03420: Nucleotide excision repair	uncharacterized protein LOC100272863 [Zea mays]	PIFI_ARATH RecName: Full=Protein POST-ILLUMINATION CHLOROPHYLL FLUORESCENCE INCREASE, chloroplastic {ECO:0000303|PubMed:17573537}; Flags: Precursor;	A0A8J8XGU0_MAIZE SubName: Full=Uncharacterized protein {ECO:0000313|EMBL:PWZ53875.1};	--	GO:0009507,chloroplast; GO:0009570,chloroplast stroma; GO:0005829,cytosol; GO:0009579,thylakoid; GO:0070370,cellular heat acclimation; GO:0010478,chlororespiration; GO:0010196,nonphotochemical quenching; GO:0006950,response to stress; GO:0008150,biological_process; GO:0009266,response to temperature stimulus; GO:0009408,response to heat; GO:0009628,response to abiotic stimulus; GO:0009987,cellula…	--	--	--	--
Zm00001eb050460	39.3382	39.3	37.7806	165.825	163.968	161.372	1829	1889	1774	8005	8027	8322	2.37522	0	0	up	chr1	257262772	257271061	-	Zm00001eb050460	--	K00819 ornithine--oxo-acid transaminase [EC:2.6.1.13] | (RefSeq) putative ornithine aminotransferase protein (A)	ko00330: Arginine and proline metabolism; ko01100: Metabolic pathways; ko01110: Biosynthesis of secondary metabolites	putative ornithine aminotransferase protein [Zea mays]	OAT_ORYSJ RecName: Full=Ornithine aminotransferase, mitochondrial; EC=2.6.1.13; AltName: Full=Ornithine delta-aminotransferase; AltName: Full=Ornithine--oxo-acid aminotransferase; Flags: Precursor;	B4F8U6_MAIZE RecName: Full=Ornithine aminotransferase {ECO:0000256|ARBA:ARBA00012924, ECO:0000256|RuleBase:RU365036}; EC=2.6.1.13 {ECO:0000256|ARBA:ARBA00012924, ECO:0000256|RuleBase:RU365036};	Ornithine aminotransferase	GO:0005737,cytoplasm; GO:0005759,mitochondrial matrix; GO:0042802,identical protein binding; GO:0050155,ornithine(lysine) transaminase activity; GO:0004587,ornithine-oxo-acid transaminase activity; GO:0030170,pyridoxal phosphate binding; GO:0019544,arginine catabolic process to glutamate; GO:0010121,arginine catabolic process to proline via ornithine; GO:0042742,defense response to bacterium; GO:…	PF00202.24:Aminotransferase class-III	--	--	--
Zm00001eb050850	21.843	22.1428	23.1624	93.4192	93.0565	92.3431	1396	1463	1495	6199	6262	6546	2.35242	0	0	up	chr1	259009147	259014157	+	Zm00001eb050850	--	K08202 MFS transporter, OCT family, solute carrier family 22 (organic cation transporter), member 4/5 | (RefSeq) uncharacterized protein LOC100382090 (A)	--	Organic cation/carnitine transporter 7 [Zea mays]	OCT7_ARATH RecName: Full=Organic cation/carnitine transporter 7; Short=AtOCT7;	A0A1D6KXC2_MAIZE SubName: Full=Organic cation/carnitine transporter 7 {ECO:0000313|EMBL:ONM07105.1};	Synaptic vesicle transporter SV2 (major facilitator superfamily)	GO:0016021,integral component of membrane; GO:0005886,plasma membrane; GO:0005524,ATP binding; GO:0090417,N-methylnicotinate transmembrane transporter activity; GO:0090416,nicotinate transmembrane transporter activity; GO:2001143,N-methylnicotinate transport; GO:2001142,nicotinate transport; GO:0000166,nucleotide binding; GO:0003674,molecular_function; GO:0005488,binding; GO:0017076,purine nucleo…	PF00083.27:Sugar (and other) transporter	--	--	--
Zm00001eb052000	223.396	216.327	215.699	21.1807	18.4495	18.8906	3657	3661	3566	360	318	343	-3.18763	0	0	down	chr1	263319343	263320093	+	Zm00001eb052000	--	--	--	VQ motif family protein [Zea mays]	--	A0A1D6KYS2_MAIZE SubName: Full=VQ motif family protein {ECO:0000313|EMBL:ONM07532.1};	--	--	PF05678.17:VQ motif	--	--	--
Zm00001eb052950	34.5125	33.17	33.3855	101.594	108.896	101.938	1561	1551	1525	4771	5186	5114	1.9265	0	0	up	chr1	266548495	266553839	+	Zm00001eb052950	--	K16275 E3 ubiquitin-protein ligase BAH [EC:2.3.2.27] | (RefSeq) uncharacterized protein LOC100274874 (A)	--	putative E3 ubiquitin-protein ligase BAH1-like [Zea mays]	BAHL1_ORYSI RecName: Full=Probable E3 ubiquitin-protein ligase BAH1-like 1; EC=2.3.2.27 {ECO:0000305}; AltName: Full=RING-type E3 ubiquitin transferase BAH1-like {ECO:0000305};	A0A1D6KZD4_MAIZE RecName: Full=RING-type E3 ubiquitin transferase {ECO:0000256|ARBA:ARBA00012483}; EC=2.3.2.27 {ECO:0000256|ARBA:ARBA00012483};	--	GO:0140096,catalytic activity, acting on a protein; GO:0046872,metal ion binding; GO:0016740,transferase activity; GO:0044260,cellular macromolecule metabolic process; GO:0016567,protein ubiquitination; GO:0003674,molecular_function; GO:0003824,catalytic activity; GO:0005488,binding; GO:0043167,ion binding; GO:0043169,cation binding; GO:0008150,biological_process; GO:0008152,metabolic process; GO…	PF03105.22:SPX domain	--	--	--
Zm00001eb054040	327.128	333.744	329.139	1402.96	1344.03	1549.51	20964	22111	21302	93350	90690	110141	2.41668	0	0	up	chr1	270825136	270829936	+	Zm00001eb054040	--	K15718 linoleate 9S-lipoxygenase [EC:1.13.11.58] | (RefSeq) lox3; linoleate 9S-lipoxygenase3 (A)	ko00591: Linoleic acid metabolism	linoleate 9S-lipoxygenase3 [Zea mays]	LOX3_ORYSJ RecName: Full=Putative linoleate 9S-lipoxygenase 3; EC=1.13.11.58; AltName: Full=Lipoxygenase 3;	Q8W0V2_MAIZE SubName: Full=Lipoxygenase {ECO:0000313|EMBL:AAL73499.1};	--	GO:1990136,linoleate 9S-lipoxygenase activity; GO:0046872,metal ion binding; GO:0016702,oxidoreductase activity, acting on single donors with incorporation of molecular oxygen, incorporation of two atoms of oxygen; GO:0006633,fatty acid biosynthetic process; GO:0034440,lipid oxidation; GO:0031408,oxylipin biosynthetic process; GO:0003674,molecular_function; GO:0003824,catalytic activity; GO:00164…	PF00305.22:Lipoxygenase	--	--	--
Zm00001eb054800	19.0106	18.84	18.5399	83.1888	81.0782	83.6601	530	543	522	2408	2380	2587	2.43505	0	0	up	chr1	273908454	273910772	-	Zm00001eb054800	--	--	--	putative glycolipid transfer protein (GLTP) family protein isoform X1 [Zea mays]	ACDH_ARATH RecName: Full=ACD11 homolog protein {ECO:0000303|PubMed:18657186}; AltName: Full=Probable ceramide-1-phosphate transfer protein {ECO:0000305};	A0A1D6L1R0_MAIZE SubName: Full=ACD11 homolog protein {ECO:0000313|EMBL:ONM08463.1};	Uncharacterized conserved protein	GO:0005737,cytoplasm; GO:0005829,cytosol; GO:0005634,nucleus; GO:1902387,ceramide 1-phosphate binding; GO:1902388,ceramide 1-phosphate transfer activity; GO:0035627,ceramide transport; GO:0120009,intermembrane lipid transfer; GO:0003674,molecular_function; GO:0005488,binding; GO:0005543,phospholipid binding; GO:0008289,lipid binding; GO:0033218,amide binding; GO:0043167,ion binding; GO:0043168,an…	PF08718.14:Glycolipid transfer protein (GLTP)	--	--	--
Zm00001eb055470	18.4862	16.8715	16.3636	74.6952	76.5277	71.6222	1009	952	902	4233	4398	4336	2.40552	0	0	up	chr1	275886347	275891522	-	Zm00001eb055470	--	K14638 solute carrier family 15 (peptide/histidine transporter), member 3/4 | (RefSeq) uncharacterized protein LOC100280282 (A)	--	Protein NRT1/ PTR FAMILY 8.3-like [Zea mays]	PTR2_ARATH RecName: Full=Protein NRT1/ PTR FAMILY 8.3; Short=AtNPF8.3; AltName: Full=Histidine-transporting protein; AltName: Full=Peptide transporter PTR2;	B8A2W4_MAIZE SubName: Full=Protein NRT1/ PTR FAMILY 8.3 {ECO:0000313|EMBL:ONM08681.1};	H+/oligopeptide symporter	GO:0005794,Golgi apparatus; GO:0016021,integral component of membrane; GO:0000325,plant-type vacuole; GO:0009705,plant-type vacuole membrane; GO:0005774,vacuolar membrane; GO:0005773,vacuole; GO:0071916,dipeptide transmembrane transporter activity; GO:0015334,high-affinity oligopeptide transmembrane transporter activity; GO:0042937,tripeptide transmembrane transporter activity; GO:0042938,dipepti…	PF00854.24:POT family	--	--	--
Zm00001eb055860	23.6163	24.8983	23.1565	85.9065	86.5102	86.0902	923	1006	914	3486	3560	3732	2.14897	0	0	up	chr1	277620789	277630107	+	Zm00001eb055860	--	K00913 inositol-1,3,4-trisphosphate 5/6-kinase / inositol-tetrakisphosphate 1-kinase [EC:2.7.1.159 2.7.1.134] | (RefSeq) inositol-tetrakisphosphate 1-kinase 3 (A)	ko00562: Inositol phosphate metabolism; ko01100: Metabolic pathways; ko04070: Phosphatidylinositol signaling system	hypothetical protein SORBI_3001G106900 [Sorghum bicolor]	ITPK3_ORYSI RecName: Full=Inositol-tetrakisphosphate 1-kinase 3 {ECO:0000305}; EC=2.7.1.134 {ECO:0000305}; AltName: Full=Inositol 1,3,4-trisphosphate 5/6-kinase 3 {ECO:0000305}; Short=Inositol-triphosphate 5/6-kinase 3 {ECO:0000305}; Short=Ins(1,3,4)P(3) 5/6-kinase 3 {ECO:0000305}; Short=OsITP5/6K-3 {ECO:0000305}; Short=OsITPK3 {ECO:0000305}; EC=2.7.1.159 {ECO:0000305};	A0A1Z5S566_SORBI RecName: Full=Inositol-tetrakisphosphate 1-kinase {ECO:0000256|PIRNR:PIRNR038186}; EC=2.7.1.134 {ECO:0000256|PIRNR:PIRNR038186};	--	GO:0005524,ATP binding; GO:0047325,inositol tetrakisphosphate 1-kinase activity; GO:0052726,inositol-1,3,4-trisphosphate 5-kinase activity; GO:0052725,inositol-1,3,4-trisphosphate 6-kinase activity; GO:0000287,magnesium ion binding; GO:0032957,inositol trisphosphate metabolic process; GO:0016310,phosphorylation; GO:0000166,nucleotide binding; GO:0003674,molecular_function; GO:0005488,binding; GO:…	PF05770.14:Inositol 1,3,4-trisphosphate 5/6-kinase ATP-grasp domain	--	--	--
Zm00001eb056510	62.8547	65.7779	65.4367	628.767	636.446	609.77	2821	3052	2966	29300	30076	30355	3.57047	0	0	up	chr1	280590357	280594023	-	Zm00001eb056510	--	K18857 alcohol dehydrogenase class-P [EC:1.1.1.1] | (RefSeq) alcohol dehydrogenase 1 (A)	ko00010: Glycolysis / Gluconeogenesis; ko00071: Fatty acid degradation; ko00350: Tyrosine metabolism; ko00592: alpha-Linolenic acid metabolism; ko00620: Pyruvate metabolism; ko01100: Metabolic pathways; ko01110: Biosynthesis of secondary metabolites	alcohol dehydrogenase 1 [Zea mays]	ADH1_MAIZE RecName: Full=Alcohol dehydrogenase 1; EC=1.1.1.1 {ECO:0000250|UniProtKB:P06525};	A0A804M3I8_MAIZE SubName: Full=Uncharacterized protein {ECO:0000313|EnsemblPlants:Zm00001eb056510_P003};	Alcohol dehydrogenase, class III	GO:0005829,cytosol; GO:0004024,alcohol dehydrogenase activity, zinc-dependent; GO:0051903,S-(hydroxymethyl)glutathione dehydrogenase activity; GO:0008270,zinc ion binding; GO:0046294,formaldehyde catabolic process; GO:0003674,molecular_function; GO:0003824,catalytic activity; GO:0004022,alcohol dehydrogenase (NAD+) activity; GO:0016491,oxidoreductase activity; GO:0016614,oxidoreductase activity, …	PF00107.29:Zinc-binding dehydrogenase	--	--	--
Zm00001eb057250	13.2594	13.1471	12.5636	84.7622	80.4417	91.9097	998	1023	955	6624	6375	7673	3.021	0	0	up	chr1	282977863	282982562	+	Zm00001eb057250	--	K05349 beta-glucosidase [EC:3.2.1.21] | (RefSeq) uncharacterized protein LOC541703 isoform 1 precursor (A)	ko00460: Cyanoamino acid metabolism; ko00500: Starch and sucrose metabolism; ko00999: Biosynthesis of various plant secondary metabolites; ko01100: Metabolic pathways; ko01110: Biosynthesis of secondary metabolites	uncharacterized protein LOC541703 isoform 1 precursor [Zea mays]	BXL4_ARATH RecName: Full=Beta-D-xylosidase 4; Short=AtBXL4; EC=3.2.1.37; Flags: Precursor;	A0A804M3Y5_MAIZE RecName: Full=Glyco_hydro_3 domain-containing protein {ECO:0000259|Pfam:PF00933};	--	GO:0048046,apoplast; GO:0016020,membrane; GO:0046556,alpha-L-arabinofuranosidase activity; GO:0009044,xylan 1,4-beta-xylosidase activity; GO:0031222,arabinan catabolic process; GO:0009627,systemic acquired resistance; GO:0045493,xylan catabolic process; GO:0003674,molecular_function; GO:0003824,catalytic activity; GO:0004553,hydrolase activity, hydrolyzing O-glycosyl compounds; GO:0016787,hydrola…	PF00933.24:Glycosyl hydrolase family 3 N terminal domain	--	--	--
Zm00001eb058460	27.0063	26.6082	27.5536	116.028	116.254	126.549	1185	1207	1221	5286	5371	6159	2.44337	0	0	up	chr1	287022469	287024866	+	Zm00001eb058460	--	K14491 two-component response regulator ARR-B family | (RefSeq) uncharacterized protein LOC100191412 (A)	ko04075: Plant hormone signal transduction	Transcription factor HHO5 [Zea mays]	HHO6_ARATH RecName: Full=Transcription factor HHO6 {ECO:0000305}; AltName: Full=MYB-domain transcription factor HHO6 {ECO:0000305}; AltName: Full=Protein HRS1 HOMOLOG 6 {ECO:0000305};	A0A804M4J3_MAIZE RecName: Full=HTH myb-type domain-containing protein {ECO:0000259|PROSITE:PS51294};	--	GO:0005634,nucleus; GO:0003700,DNA-binding transcription factor activity; GO:0000976,transcription cis-regulatory region binding; GO:0006355,regulation of DNA-templated transcription; GO:0003674,molecular_function; GO:0140110,transcription regulator activity; GO:0001067,transcription regulatory region nucleic acid binding; GO:0003676,nucleic acid binding; GO:0003677,DNA binding; GO:0003690,double…	PF00249.34:Myb-like DNA-binding domain	GARP-G2-like	TF	GARP->GARP-G2-like
Zm00001eb060680	17.6944	17.3992	15.8383	157.95	153.278	165.022	604	614	546	5598	5509	6248	3.52381	0	0	up	chr1	294529276	294531804	+	Zm00001eb060680	--	--	--	Heat stress transcription factor A-6b [Zea mays]	TSJT1_TOBAC RecName: Full=Stem-specific protein TSJT1;	A0A804M5I1_MAIZE RecName: Full=DUF3700 domain-containing protein {ECO:0000259|SMART:SM01172};	--	--	PF12481.11:Aluminium induced protein	--	--	--
Zm00001eb061280	291.053	288.947	291.5	634.554	619.704	650.485	12384	12710	12526	28033	27763	30699	1.42674	0	0	up	chr1	296322940	296324891	+	Zm00001eb061280	--	K08900 mitochondrial chaperone BCS1 | (RefSeq) mitochondrial chaperone BCS1 (A)	--	AAA-ATPase At3g28580 [Zea mays]	ASD_ARATH RecName: Full=AAA-ATPase ASD, mitochondrial; EC=3.6.1.- {ECO:0000269|PubMed:21359673}; AltName: Full=AAA-ATPase 1; AltName: Full=Protein ATPASE-IN-SEED-DEVELOPMENT {ECO:0000303|PubMed:21359673};	A0A1D6L840_MAIZE SubName: Full=AAA-ATPase ASD mitochondrial {ECO:0000313|EMBL:ONM10415.1};	AAA+-type ATPase	GO:0005783,endoplasmic reticulum; GO:0016021,integral component of membrane; GO:0031966,mitochondrial membrane; GO:0005739,mitochondrion; GO:0005524,ATP binding; GO:0016887,ATP hydrolysis activity; GO:0010154,fruit development; GO:0009737,response to abscisic acid; GO:0009409,response to cold; GO:0009651,response to salt stress; GO:0009414,response to water deprivation; GO:0010431,seed maturation…	PF14363.9:Domain associated at C-terminal with AAA	--	--	--
Zm00001eb061730	553.816	547.568	539.023	118.421	113.911	129.303	13774	14079	13539	3058	2983	3567	-1.88222	0	0	down	chr1	297462047	297463187	+	Zm00001eb061730	--	K02692 photosystem I subunit II | (RefSeq) photosystem I reaction center subunit II (A)	ko00195: Photosynthesis; ko01100: Metabolic pathways	photosystem I reaction center subunit II [Zea mays]	PSAD_HORVU RecName: Full=Photosystem I reaction center subunit II, chloroplastic; AltName: Full=Photosystem I 20 kDa subunit; Short=PSI-D; Flags: Precursor;	A0A804M600_MAIZE SubName: Full=Uncharacterized protein {ECO:0000313|EnsemblPlants:Zm00001eb061730_P001};	--	GO:0009535,chloroplast thylakoid membrane; GO:0009538,photosystem I reaction center; GO:0015979,photosynthesis; GO:0008150,biological_process; GO:0008152,metabolic process; GO:0009987,cellular process; GO:0044237,cellular metabolic process; GO:0005575,cellular_component; GO:0005622,intracellular anatomical structure; GO:0005737,cytoplasm; GO:0009507,chloroplast; GO:0009526,plastid envelope; GO:00…	PF02531.19:PsaD	--	--	--
Zm00001eb063220	48.1149	48.313	50.1337	4.9887	4.4449	4.6365	2601	2700	2737	280	253	278	-3.08256	0	0	down	chr1	301960851	301967461	-	Zm00001eb063220	--	K01657 anthranilate synthase component I [EC:4.1.3.27] | (RefSeq) anthranilate synthase alpha subunit 1, chloroplastic (A)	ko00400: Phenylalanine, tyrosine and tryptophan biosynthesis; ko01100: Metabolic pathways; ko01110: Biosynthesis of secondary metabolites; ko01230: Biosynthesis of amino acids	anthranilate synthase alpha subunit 1, chloroplastic [Zea mays]	ASA1_ORYSI RecName: Full=Anthranilate synthase alpha subunit 1, chloroplastic; EC=4.1.3.27; Flags: Precursor;	A0A317YGX9_MAIZE RecName: Full=Anthranilate synthase {ECO:0000256|ARBA:ARBA00012266}; EC=4.1.3.27 {ECO:0000256|ARBA:ARBA00012266};	Isochorismate synthase	GO:0009507,chloroplast; GO:0004049,anthranilate synthase activity; GO:0000162,tryptophan biosynthetic process; GO:0003674,molecular_function; GO:0003824,catalytic activity; GO:0016829,lyase activity; GO:0016830,carbon-carbon lyase activity; GO:0016833,oxo-acid-lyase activity; GO:0006082,organic acid metabolic process; GO:0006520,cellular amino acid metabolic process; GO:0006568,tryptophan metabol…	PF04715.16:Anthranilate synthase component I, N terminal region	--	--	--
Zm00001eb063300	297.764	296.082	301.968	93.2157	91.7872	90.4112	19238	19776	19703	6253	6244	6479	-1.40318	0	0	down	chr1	302187958	302195792	+	Zm00001eb063300	--	K16911 ATP-dependent RNA helicase DDX21 [EC:3.6.4.13] | (RefSeq) DEAD-box ATP-dependent RNA helicase 3B, chloroplastic (A)	--	RecName: Full=DEAD-box ATP-dependent RNA helicase 3B, chloroplastic; Short=ZmRH3B; Flags: Precursor [Zea mays]	RH3B_MAIZE RecName: Full=DEAD-box ATP-dependent RNA helicase 3B, chloroplastic {ECO:0000305}; Short=ZmRH3B {ECO:0000303|PubMed:22576849}; EC=3.6.4.13 {ECO:0000305}; Flags: Precursor;	A0A317Y761_MAIZE RecName: Full=RNA helicase {ECO:0000256|ARBA:ARBA00012552}; EC=3.6.4.13 {ECO:0000256|ARBA:ARBA00012552};	ATP-dependent RNA helicase	GO:0009570,chloroplast stroma; GO:0005737,cytoplasm; GO:0005634,nucleus; GO:0005524,ATP binding; GO:0016887,ATP hydrolysis activity; GO:0003723,RNA binding; GO:0003724,RNA helicase activity; GO:0008270,zinc ion binding; GO:0009658,chloroplast organization; GO:0000373,Group II intron splicing; GO:0042254,ribosome biogenesis; GO:0006364,rRNA processing; GO:0000166,nucleotide binding; GO:0003674,mol…	PF00270.32:DEAD/DEAH box helicase	--	--	--
Zm00001eb063680	11.0164	10.3642	10.524	52.2833	51.6177	48.6888	511	497	493	2518	2521	2505	2.55616	0	0	up	chr1	302945274	302950485	+	Zm00001eb063680	--	K03522 electron transfer flavoprotein alpha subunit | (RefSeq) uncharacterized protein LOC100191322 (A)	--	Electron transfer flavoprotein subunit alpha mitochondrial [Zea mays]	ETFA_ORYSI RecName: Full=Electron transfer flavoprotein subunit alpha, mitochondrial; Short=Alpha-ETF; Flags: Precursor;	A0A804M6W5_MAIZE RecName: Full=ETF domain-containing protein {ECO:0000259|SMART:SM00893};	Electron transfer flavoprotein, alpha subunit	GO:0005759,mitochondrial matrix; GO:0009055,electron transfer activity; GO:0050660,flavin adenine dinucleotide binding; GO:0003674,molecular_function; GO:0003824,catalytic activity; GO:0016491,oxidoreductase activity; GO:0000166,nucleotide binding; GO:0005488,binding; GO:0036094,small molecule binding; GO:0043167,ion binding; GO:0043168,anion binding; GO:0097159,organic cyclic compound binding; G…	PF01012.24:Electron transfer flavoprotein domain	--	--	--
Zm00001eb067710	134.113	131.366	130.159	32.3669	33.4151	33.4107	10372	10503	10166	2599	2721	2866	-1.69726	0	0	down	chr2	4412855	4417145	+	Zm00001eb067710	--	K15718 linoleate 9S-lipoxygenase [EC:1.13.11.58] | (RefSeq) lox6; linoleate 9S-lipoxygenase6 (A)	ko00591: Linoleic acid metabolism	lipoxygenase6 [Zea mays]	LOX15_SOLTU RecName: Full=Probable linoleate 9S-lipoxygenase 5; EC=1.13.11.58; AltName: Full=Leaf lipoxygenase;	A0A1D6DVH7_MAIZE RecName: Full=Lipoxygenase {ECO:0000256|RuleBase:RU003975}; EC=1.13.11.- {ECO:0000256|RuleBase:RU003975};	--	GO:0005737,cytoplasm; GO:1990136,linoleate 9S-lipoxygenase activity; GO:0046872,metal ion binding; GO:0016702,oxidoreductase activity, acting on single donors with incorporation of molecular oxygen, incorporation of two atoms of oxygen; GO:0006633,fatty acid biosynthetic process; GO:0034440,lipid oxidation; GO:0031408,oxylipin biosynthetic process; GO:0003674,molecular_function; GO:0003824,cataly…	PF00305.22:Lipoxygenase	--	--	--
Zm00001eb068280	73.83	73.097	69.804	1.0429	1.1096	1.2845	2591	2652	2474	38	41	50	-5.67674	0	0	down	chr2	5280848	5283996	-	Zm00001eb068280	--	K13051 L-asparaginase / beta-aspartyl-peptidase [EC:3.5.1.1 3.4.19.5] | (RefSeq) probable isoaspartyl peptidase/L-asparaginase 2 (A)	ko00250: Alanine, aspartate and glutamate metabolism; ko00460: Cyanoamino acid metabolism; ko01100: Metabolic pathways; ko01110: Biosynthesis of secondary metabolites	probable isoaspartyl peptidase/L-asparaginase 2 [Zea mays]	ASPGB_ARATH RecName: Full=Probable isoaspartyl peptidase/L-asparaginase 2; EC=3.4.19.5; AltName: Full=L-asparagine amidohydrolase 2; Contains: RecName: Full=Isoaspartyl peptidase/L-asparaginase 2 subunit alpha; Contains: RecName: Full=Isoaspartyl peptidase/L-asparaginase 2 subunit beta; Flags: Precursor;	A0A1D6DW09_MAIZE SubName: Full=Putative isoaspartyl peptidase/L-asparaginase 2 {ECO:0000313|EMBL:ONM12900.1};	Asparaginase	GO:0005737,cytoplasm; GO:0004067,asparaginase activity; GO:0008798,beta-aspartyl-peptidase activity; GO:0016540,protein autoprocessing; GO:0003674,molecular_function; GO:0003824,catalytic activity; GO:0016787,hydrolase activity; GO:0016810,hydrolase activity, acting on carbon-nitrogen (but not peptide) bonds; GO:0016811,hydrolase activity, acting on carbon-nitrogen (but not peptide) bonds, in lin…	PF01112.21:Asparaginase	--	--	--
Zm00001eb068400	371.769	373.881	378.125	1569.84	1559.17	1656.74	16961	17634	17422	74361	74897	83836	2.38915	0	0	up	chr2	5495785	5499845	+	Zm00001eb068400	--	K25900 cysteine proteinase RD21 [EC:3.4.22.-] | (RefSeq) cysteine protease component of protease-inhibitor complex precursor (A)	--	cysteine protease component of protease-inhibitor complex precursor [Zea mays]	ORYA_ORYSJ RecName: Full=Oryzain alpha chain; EC=3.4.22.-; Flags: Precursor;	A0A804M9C0_MAIZE SubName: Full=Uncharacterized protein {ECO:0000313|EnsemblPlants:Zm00001eb068400_P001};	Cysteine proteinase Cathepsin L	GO:0005615,extracellular space; GO:0005764,lysosome; GO:0004197,cysteine-type endopeptidase activity; GO:0051603,proteolysis involved in protein catabolic process; GO:0003674,molecular_function; GO:0003824,catalytic activity; GO:0004175,endopeptidase activity; GO:0008233,peptidase activity; GO:0008234,cysteine-type peptidase activity; GO:0016787,hydrolase activity; GO:0140096,catalytic activity, …	PF00112.26:Papain family cysteine protease	--	--	--
Zm00001eb069500	92.9445	93.3856	90.7802	17.995	18.576	19.1243	7646	7942	7542	1537	1609	1745	-2.01594	0	0	down	chr2	7527615	7531876	-	Zm00001eb069500	--	K13430 serine/threonine-protein kinase PBS1 [EC:2.7.11.1] | (RefSeq) serine/threonine-protein kinase NAK (A)	ko04626: Plant-pathogen interaction	receptor-like protein kinase FERONIA [Zea mays]	FERON_ARATH RecName: Full=Receptor-like protein kinase FERONIA; EC=2.7.11.1; AltName: Full=Protein SIRENE; Flags: Precursor;	A0A1D6DXI0_MAIZE SubName: Full=Receptor-like protein kinase FERONIA {ECO:0000313|EMBL:ONM13343.1};	Serine/threonine protein kinase	GO:0043680,filiform apparatus; GO:0016021,integral component of membrane; GO:0005886,plasma membrane; GO:0009506,plasmodesma; GO:0005524,ATP binding; GO:0004672,protein kinase activity; GO:0106310,protein serine kinase activity; GO:0004674,protein serine/threonine kinase activity; GO:0004714,transmembrane receptor protein tyrosine kinase activity; GO:0009738,abscisic acid-activated signaling path…	PF07714.20:Protein tyrosine and serine/threonine kinase	--	--	--
Zm00001eb070400	89.8763	91.8391	92.306	23.8487	24.1538	23.7325	13408	14164	13907	3694	3794	3927	-1.6351	0	0	down	chr2	9565132	9579223	+	Zm00001eb070400	--	K05674 ATP-binding cassette, subfamily C (CFTR/MRP), member 10 | (RefSeq) ABC transporter C family member 13 isoform X1 (A)	ko02010: ABC transporters	ABC transporter C family member 2 [Zea mays]	AB2C_ARATH RecName: Full=ABC transporter C family member 2; Short=ABC transporter ABCC.2; Short=AtABCC2; EC=7.6.2.2; AltName: Full=ATP-energized glutathione S-conjugate pump 2; AltName: Full=Glutathione S-conjugate-transporting ATPase 2; AltName: Full=Multidrug resistance-associated protein 2;	A0A1D6DZ57_MAIZE SubName: Full=ABC transporter C family member 2 {ECO:0000313|EMBL:ONM13800.1};	Multidrug resistance-associated protein/mitoxantrone resistance protein, ABC superfamily	GO:0005783,endoplasmic reticulum; GO:0016021,integral component of membrane; GO:0016020,membrane; GO:0000325,plant-type vacuole; GO:0005774,vacuolar membrane; GO:0005773,vacuole; GO:1902417,(+)-abscisic acid D-glucopyranosyl ester transmembrane transporter activity; GO:0008559,ABC-type xenobiotic transporter activity; GO:0005524,ATP binding; GO:0042626,ATPase-coupled transmembrane transporter act…	PF00664.26:ABC transporter transmembrane region	--	--	--
Zm00001eb070790	14.2872	14.3587	14.5748	76.1639	76.1444	74.8015	1488	1546	1533	8236	8350	8641	2.69202	0	0	up	chr2	10447449	10456396	-	Zm00001eb070790	--	K22389 phospholipase A1 [EC:3.1.1.32] | (RefSeq) uncharacterized protein LOC100384087 (A)	ko00564: Glycerophospholipid metabolism; ko00592: alpha-Linolenic acid metabolism; ko01100: Metabolic pathways; ko01110: Biosynthesis of secondary metabolites	uncharacterized protein LOC100384087 isoform X3 [Zea mays]	LCAT4_ARATH RecName: Full=Lecithin-cholesterol acyltransferase-like 4; EC=2.3.1.-;	A0A804MAG3_MAIZE SubName: Full=Uncharacterized protein {ECO:0000313|EnsemblPlants:Zm00001eb070790_P003};	Lecithin:cholesterol acyltransferase (LCAT)/Acyl-ceramide synthase	GO:0005737,cytoplasm; GO:0005829,cytosol; GO:0008374,O-acyltransferase activity; GO:0004620,phospholipase activity; GO:0006629,lipid metabolic process; GO:0009395,phospholipid catabolic process; GO:0003674,molecular_function; GO:0003824,catalytic activity; GO:0016740,transferase activity; GO:0016746,acyltransferase activity; GO:0016747,acyltransferase activity, transferring groups other than amin…	PF02450.18:Lecithin:cholesterol acyltransferase	--	--	--
Zm00001eb070860	57.9713	58.5922	57.1269	192.292	180.339	180.754	2919	3050	2905	10053	9561	10095	1.97017	0	0	up	chr2	10606155	10611276	-	Zm00001eb070860	--	K16871 4-aminobutyrate---pyruvate transaminase [EC:2.6.1.96] | (RefSeq) gamma-aminobutyrate transaminase 1, mitochondrial (A)	ko00250: Alanine, aspartate and glutamate metabolism; ko00650: Butanoate metabolism; ko01100: Metabolic pathways	gamma-aminobutyrate transaminase 1, mitochondrial [Zea mays]	GATP1_ORYSJ RecName: Full=Gamma-aminobutyrate transaminase 1, mitochondrial; EC=2.6.1.96; Flags: Precursor;	A0A804MAH5_MAIZE SubName: Full=Uncharacterized protein {ECO:0000313|EnsemblPlants:Zm00001eb070860_P001};	Alanine-glyoxylate aminotransferase AGT2	GO:0005739,mitochondrion; GO:0003867,4-aminobutyrate transaminase activity; GO:0034387,4-aminobutyrate:pyruvate transaminase activity; GO:0004015,adenosylmethionine-8-amino-7-oxononanoate transaminase activity; GO:0102351,gamma-aminobutyrate transaminase (glyoxylate dependent) activity; GO:0030170,pyridoxal phosphate binding; GO:0009102,biotin biosynthetic process; GO:0009448,gamma-aminobutyric a…	PF00202.24:Aminotransferase class-III	--	--	--
Zm00001eb071080	41.8442	42.9715	42.9054	5.1838	4.8683	4.7446	2449	2600	2536	315	300	308	-2.81192	0	0	down	chr2	10962182	10966238	+	Zm00001eb071080	--	K15793 acyclic sesquiterpene synthase [EC:4.2.3.49 4.2.3.47 3.1.7.6] | (RefSeq) ent-kaurene synthase B (A)	ko00900: Terpenoid backbone biosynthesis; ko00909: Sesquiterpenoid and triterpenoid biosynthesis; ko01110: Biosynthesis of secondary metabolites	ent-kaurene synthase B [Zea mays]	ACSS_MAIZE RecName: Full=Acyclic sesquiterpene synthase; AltName: Full=(3R,6E)-nerolidol synthase {ECO:0000303|PubMed:12481088}; EC=4.2.3.49 {ECO:0000269|PubMed:12481088, ECO:0000269|PubMed:26620527}; AltName: Full=(R)-linalool synthase {ECO:0000303|PubMed:12481088}; EC=4.2.3.26 {ECO:0000269|PubMed:12481088}; AltName: Full=Beta-farnesene synthase {ECO:0000303|PubMed:12481088}; EC=4.2.3.47 {ECO:00…	B4FYP8_MAIZE SubName: Full=Uncharacterized protein {ECO:0000313|EMBL:ACF87241.1, ECO:0000313|EnsemblPlants:Zm00001eb071080_P001};	--	GO:0009507,chloroplast; GO:0102145,(3R)-(E)-nerolidol synthase activity; GO:0009899,ent-kaurene synthase activity; GO:0016787,hydrolase activity; GO:0000287,magnesium ion binding; GO:0034008,R-linalool synthase activity; GO:0010333,terpene synthase activity; GO:0050832,defense response to fungus; GO:0016102,diterpenoid biosynthetic process; GO:0033332,ent-kaurene biosynthetic process; GO:0006715,…	PF03936.19:Terpene synthase family, metal binding domain	--	--	--
Zm00001eb071090	92.8405	90.472	92.4467	8.0557	7.4869	7.6727	4440	4473	4465	400	377	407	-3.27192	0	0	down	chr2	10991728	11000682	+	Zm00001eb071090	--	K15793 acyclic sesquiterpene synthase [EC:4.2.3.49 4.2.3.47 3.1.7.6] | (RefSeq) acyclic sesquiterpene synthase (A)	ko00900: Terpenoid backbone biosynthesis; ko00909: Sesquiterpenoid and triterpenoid biosynthesis; ko01110: Biosynthesis of secondary metabolites	acyclic sesquiterpene synthase [Zea mays]	ACSS_MAIZE RecName: Full=Acyclic sesquiterpene synthase; AltName: Full=(3R,6E)-nerolidol synthase {ECO:0000303|PubMed:12481088}; EC=4.2.3.49 {ECO:0000269|PubMed:12481088, ECO:0000269|PubMed:26620527}; AltName: Full=(R)-linalool synthase {ECO:0000303|PubMed:12481088}; EC=4.2.3.26 {ECO:0000269|PubMed:12481088}; AltName: Full=Beta-farnesene synthase {ECO:0000303|PubMed:12481088}; EC=4.2.3.47 {ECO:00…	A0A3L6FVL8_MAIZE SubName: Full=Acyclic sesquiterpene synthase {ECO:0000313|EMBL:PWZ38816.1};	--	GO:0009507,chloroplast; GO:0102145,(3R)-(E)-nerolidol synthase activity; GO:0009899,ent-kaurene synthase activity; GO:0016787,hydrolase activity; GO:0000287,magnesium ion binding; GO:0034008,R-linalool synthase activity; GO:0010333,terpene synthase activity; GO:0050832,defense response to fungus; GO:0016102,diterpenoid biosynthetic process; GO:0033332,ent-kaurene biosynthetic process; GO:0006715,…	PF03936.19:Terpene synthase family, metal binding domain	--	--	--
Zm00001eb071570	59.722	61.4045	59.76	180.128	170.277	185.928	2463	2618	2489	7713	7394	8505	1.86687	0	0	up	chr2	12215275	12219294	+	Zm00001eb071570	--	--	--	Plant intracellular Ras-group-related LRR protein 1 [Zea mays]	PIRL1_ORYSJ RecName: Full=Plant intracellular Ras-group-related LRR protein 1; AltName: Full=Intracellular Ras-group-related LRR protein 1; Short=OsIRL1;	A0A3L6G0X8_MAIZE SubName: Full=Plant intracellular Ras-group-related LRR protein 1 {ECO:0000313|EMBL:PWZ40074.1};	FOG: Leucine rich repeat	--	PF13855.9:Leucine rich repeat	--	--	--
Zm00001eb071650	69.3314	69.6841	66.8537	2.3666	2.095	2.3664	2483	2580	2418	88	79	94	-4.61491	0	0	down	chr2	12342310	12344082	+	Zm00001eb071650	--	K08235 xyloglucan:xyloglucosyl transferase [EC:2.4.1.207] | (RefSeq) xyloglucan endotransglucosylase/hydrolase protein 15 precursor (A)	--	xyloglucan endotransglucosylase/hydrolase protein 15 precursor [Zea mays]	XTH24_ARATH RecName: Full=Xyloglucan endotransglucosylase/hydrolase protein 24; Short=At-XTH24; Short=XTH-24; EC=2.4.1.207; AltName: Full=Endo-xyloglucan transferase; AltName: Full=Meristem protein 5; Short=MERI-5 protein; Short=MERI5 protein; AltName: Full=Xyloglucan endo-1,4-beta-D-glucanase; Flags: Precursor;	A0A804MAU8_MAIZE RecName: Full=Xyloglucan endotransglucosylase/hydrolase {ECO:0000256|RuleBase:RU361120}; EC=2.4.1.207 {ECO:0000256|RuleBase:RU361120};	--	GO:0048046,apoplast; GO:0005737,cytoplasm; GO:0005794,Golgi apparatus; GO:0009505,plant-type cell wall; GO:0005886,plasma membrane; GO:0099503,secretory vesicle; GO:0004553,hydrolase activity, hydrolyzing O-glycosyl compounds; GO:0030247,polysaccharide binding; GO:0016762,xyloglucan:xyloglucosyl transferase activity; GO:0042546,cell wall biogenesis; GO:0009828,plant-type cell wall loosening; GO:0…	PF00722.24:Glycosyl hydrolases family 16	--	--	--
Zm00001eb073510	1.9084	1.6861	1.7855	90.643	83.4029	83.9958	127	116	120	6263	5844	6200	5.88314	0	0	up	chr2	16976540	16983872	-	Zm00001eb073510	--	--	--	SPX domain-containing membrane protein OsI_17046 [Zea mays]	SPXM2_ORYSI RecName: Full=SPX domain-containing membrane protein OsI_17046;	A0A1D6E278_MAIZE SubName: Full=SPX domain-containing membrane protein {ECO:0000313|EMBL:ONM14765.1};	Predicted transporter/transmembrane protein	GO:0016021,integral component of membrane; GO:0022857,transmembrane transporter activity; GO:0003674,molecular_function; GO:0005215,transporter activity; GO:0005575,cellular_component; GO:0016020,membrane; GO:0031224,intrinsic component of membrane; GO:0110165,cellular anatomical entity	PF07690.19:Major Facilitator Superfamily	--	--	--
Zm00001eb074080	225.187	231.63	222.4	7.6621	7.1639	7.5769	18569	19746	18521	656	622	693	-4.6234	0	0	down	chr2	19278760	19288817	-	Zm00001eb074080	--	K01322 prolyl oligopeptidase [EC:3.4.21.26] | (RefSeq) prolyl endopeptidase isoform X1 (A)	--	prolyl endopeptidase isoform X1 [Zea mays]	KN7C_ORYSJ RecName: Full=Kinesin-like protein KIN-7C {ECO:0000305};	A0A1D6E3E9_MAIZE RecName: Full=Prolyl endopeptidase {ECO:0000256|RuleBase:RU368024}; EC=3.4.21.- {ECO:0000256|RuleBase:RU368024};	Predicted serine protease	GO:0005874,microtubule; GO:0005524,ATP binding; GO:0008017,microtubule binding; GO:0003777,microtubule motor activity; GO:0007018,microtubule-based movement; GO:0000166,nucleotide binding; GO:0003674,molecular_function; GO:0005488,binding; GO:0017076,purine nucleotide binding; GO:0030554,adenyl nucleotide binding; GO:0032553,ribonucleotide binding; GO:0032555,purine ribonucleotide binding; GO:003…	PF02897.18:Prolyl oligopeptidase, N-terminal beta-propeller domain	--	--	--
Zm00001eb075040	0.6545	0.8986	0.9616	60.7575	62.5193	66.9811	31	44	46	2988	3118	3519	6.53873	0	0	up	chr2	22446047	22448711	-	Zm00001eb075040	--	K13430 serine/threonine-protein kinase PBS1 [EC:2.7.11.1] | (RefSeq) uncharacterized protein LOC100283091 (A)	ko04626: Plant-pathogen interaction	probable serine/threonine-protein kinase PBL19 [Zea mays]	PBL19_ARATH RecName: Full=Probable serine/threonine-protein kinase PBL19 {ECO:0000305}; EC=2.7.11.1 {ECO:0000305}; AltName: Full=PBS1-like protein 19 {ECO:0000303|PubMed:20413097};	A0A1D6E470_MAIZE SubName: Full=Putative receptor-like protein kinase {ECO:0000313|EMBL:ONM15310.1};	Serine/threonine protein kinase	GO:0005886,plasma membrane; GO:0009536,plastid; GO:0005524,ATP binding; GO:0106310,protein serine kinase activity; GO:0004674,protein serine/threonine kinase activity; GO:0045087,innate immune response; GO:0006468,protein phosphorylation; GO:0000166,nucleotide binding; GO:0003674,molecular_function; GO:0005488,binding; GO:0017076,purine nucleotide binding; GO:0030554,adenyl nucleotide binding; GO…	PF00069.28:Protein kinase domain	--	--	--
Zm00001eb075230	15.9783	16.5357	14.7506	342.764	351.782	335.859	458	490	427	10201	10617	10678	4.74422	0	0	up	chr2	23120070	23121515	-	Zm00001eb075230	--	K09338 homeobox-leucine zipper protein | (RefSeq) uncharacterized protein LOC100193808 (A)	--	homeobox-leucine zipper protein HOX22 [Zea mays]	HOX22_ORYSI RecName: Full=Homeobox-leucine zipper protein HOX22; AltName: Full=HD-ZIP protein HOX22; AltName: Full=Homeodomain transcription factor HOX22; AltName: Full=OsHox22;	A0A060CYX6_MAIZE SubName: Full=HB transcription factor {ECO:0000313|EMBL:AIB05741.1}; SubName: Full=Homeobox-leucine zipper protein ATHB-12 {ECO:0000313|EMBL:ONM15386.1}; Flags: Fragment;	Transcription factor HEX, contains HOX and HALZ domains	GO:0005634,nucleus; GO:0000981,DNA-binding transcription factor activity, RNA polymerase II-specific; GO:0043565,sequence-specific DNA binding; GO:0003674,molecular_function; GO:0003700,DNA-binding transcription factor activity; GO:0140110,transcription regulator activity; GO:0003676,nucleic acid binding; GO:0003677,DNA binding; GO:0005488,binding; GO:0097159,organic cyclic compound binding; GO:1…	PF00046.32:Homeodomain	HB-HD-ZIP	TF	HB->HB-HD-ZIP
Zm00001eb075530	11.8622	11.5607	12.5064	130.509	118.751	136.84	664	669	707	7585	6999	8496	3.72506	0	0	up	chr2	24293612	24298216	-	Zm00001eb075530	--	K01193 beta-fructofuranosidase [EC:3.2.1.26] | (RefSeq) beta-fructofuranosidase 1-like (A)	ko00052: Galactose metabolism; ko00500: Starch and sucrose metabolism; ko01100: Metabolic pathways; ko01110: Biosynthesis of secondary metabolites	beta-fructofuranosidase 1 isoform X1 [Zea mays]	INV1_MAIZE RecName: Full=Beta-fructofuranosidase 1; EC=3.2.1.26; AltName: Full=Invertase 1; AltName: Full=Sucrose 1; Flags: Precursor;	A0A804MCN0_MAIZE SubName: Full=Uncharacterized protein {ECO:0000313|EnsemblPlants:Zm00001eb075530_P001};	Beta-fructofuranosidase (invertase)	GO:0016021,integral component of membrane; GO:0005775,vacuolar lumen; GO:0004564,beta-fructofuranosidase activity; GO:0005985,sucrose metabolic process; GO:0003674,molecular_function; GO:0003824,catalytic activity; GO:0004553,hydrolase activity, hydrolyzing O-glycosyl compounds; GO:0016787,hydrolase activity; GO:0016798,hydrolase activity, acting on glycosyl bonds; GO:0005975,carbohydrate metabol…	PF00251.23:Glycosyl hydrolases family 32 N-terminal domain	--	--	--
Zm00001eb075660	33.4495	33.6941	31.6455	467.56	447.083	440.65	1257	1309	1201	18243	17690	18367	4.07639	0	0	up	chr2	24624209	24628321	-	Zm00001eb075660	--	K15095 (+)-neomenthol dehydrogenase [EC:1.1.1.208] | (RefSeq) uncharacterized protein LOC100280419 (A)	ko00902: Monoterpenoid biosynthesis; ko01110: Biosynthesis of secondary metabolites	(+)-neomenthol dehydrogenase [Zea mays]	SDR1_ARATH RecName: Full=(+)-neomenthol dehydrogenase {ECO:0000303|PubMed:18599651}; EC=1.1.1.- {ECO:0000269|PubMed:21169366}; EC=1.1.1.208 {ECO:0000269|PubMed:18599651}; AltName: Full=Menthone:neomenthol reductase; AltName: Full=Short-chain dehydrogenase/reductase 1; Short=AtSDR1;	B8A3Q4_MAIZE SubName: Full=Uncharacterized protein {ECO:0000313|EMBL:ACL54803.1};	Dehydrogenases with different specificities (related to short-chain alcohol dehydrogenases)	GO:0005737,cytoplasm; GO:0047501,(+)-neomenthol dehydrogenase activity; GO:0006952,defense response; GO:0003674,molecular_function; GO:0003824,catalytic activity; GO:0016491,oxidoreductase activity; GO:0016614,oxidoreductase activity, acting on CH-OH group of donors; GO:0016616,oxidoreductase activity, acting on the CH-OH group of donors, NAD or NADP as acceptor; GO:0006950,response to stress; GO…	PF00106.28:short chain dehydrogenase	--	--	--
Zm00001eb075730	11.3925	9.7201	10.0224	89.7775	84.978	84.2366	780	688	693	6382	6126	6397	3.35519	0	0	up	chr2	24916135	24920273	+	Zm00001eb075730	--	K15920 xylan 1,4-beta-xylosidase [EC:3.2.1.37] | (RefSeq) uncharacterized protein LOC100279996 precursor (A)	ko00520: Amino sugar and nucleotide sugar metabolism; ko01100: Metabolic pathways	putative beta-D-xylosidase 6 [Zea mays]	BXL6_ARATH RecName: Full=Probable beta-D-xylosidase 6; Short=AtBXL6; EC=3.2.1.-; Flags: Precursor;	A0A1D6E4T8_MAIZE SubName: Full=Putative beta-D-xylosidase 6 {ECO:0000313|EMBL:ONM15512.1};	--	GO:0005829,cytosol; GO:0005576,extracellular region; GO:0000325,plant-type vacuole; GO:0005773,vacuole; GO:0046556,alpha-L-arabinofuranosidase activity; GO:0009044,xylan 1,4-beta-xylosidase activity; GO:0031222,arabinan catabolic process; GO:0045493,xylan catabolic process; GO:0003674,molecular_function; GO:0003824,catalytic activity; GO:0004553,hydrolase activity, hydrolyzing O-glycosyl compound…	PF01915.25:Glycosyl hydrolase family 3 C-terminal domain	--	--	--
Zm00001eb077640	19.0614	19.1152	17.9679	85.2591	81.2865	83.9117	708	734	674	3288	3179	3457	2.45585	0	0	up	chr2	30792219	30796053	-	Zm00001eb077640	--	K01620 threonine aldolase [EC:4.1.2.48] | (RefSeq) putative threonine aldolase family protein (A)	ko00260: Glycine, serine and threonine metabolism; ko01100: Metabolic pathways; ko01110: Biosynthesis of secondary metabolites; ko01230: Biosynthesis of amino acids	putative threonine aldolase family protein [Zea mays]	THA1_ARATH RecName: Full=Low-specificity L-threonine aldolase 1 {ECO:0000303|PubMed:15255874, ECO:0000303|PubMed:17172352}; EC=4.1.2.48 {ECO:0000269|PubMed:15255874}; AltName: Full=Threonine aldolase 1 {ECO:0000303|PubMed:15255874, ECO:0000303|PubMed:17172352};	A0A096SG60_MAIZE SubName: Full=Putative low-specificity L-threonine aldolase 1 {ECO:0000313|EMBL:ONM15968.1};	Threonine aldolase	GO:0005829,cytosol; GO:0008732,L-allo-threonine aldolase activity; GO:0004793,threonine aldolase activity; GO:0006545,glycine biosynthetic process; GO:0006567,threonine catabolic process; GO:0003674,molecular_function; GO:0003824,catalytic activity; GO:0016829,lyase activity; GO:0016830,carbon-carbon lyase activity; GO:0016832,aldehyde-lyase activity; GO:0006082,organic acid metabolic process; GO…	PF01212.24:Beta-eliminating lyase	--	--	--
Zm00001eb078100	19.6251	20.5003	21.3071	95.1476	91.9057	88.2634	1389	1500	1523	6992	6849	6929	2.46228	0	0	up	chr2	32714200	32723073	+	Zm00001eb078100	--	--	--	Leucine-rich repeat family protein [Zea mays]	--	A0A804MDV7_MAIZE SubName: Full=Uncharacterized protein {ECO:0000313|EnsemblPlants:Zm00001eb078100_P004};	Leucine rich repeat proteins, some proteins contain F-box	--	PF13516.9:Leucine Rich repeat	--	--	--
Zm00001eb078290	2.467	3.3715	2.5772	33.1772	34.7579	35.8722	109	154	115	1522	1617	1758	3.92143	0	0	up	chr2	33487363	33489618	-	Zm00001eb078290	--	K13224 indolin-2-one monooxygenase [EC:1.14.14.157] | (RefSeq) indolin-2-one monooxygenase (A)	ko00402: Benzoxazinoid biosynthesis; ko00999: Biosynthesis of various plant secondary metabolites; ko01100: Metabolic pathways; ko01110: Biosynthesis of secondary metabolites	putative cytochrome P450 superfamily protein [Zea mays]	C71C4_MAIZE RecName: Full=indole-2-monooxygenase; EC=1.14.14.153 {ECO:0000269|PubMed:9235894}; AltName: Full=Cytochrome P450 71C4; AltName: Full=Protein benzoxazineless 2;	C0PGJ3_MAIZE SubName: Full=Cytochrome P450 71A26 {ECO:0000313|EMBL:ONM16205.1};	Cytochrome P450 CYP2 subfamily	GO:0016021,integral component of membrane; GO:0016020,membrane; GO:0020037,heme binding; GO:0036190,indole-2-monooxygenase activity; GO:0005506,iron ion binding; GO:0016709,oxidoreductase activity, acting on paired donors, with incorporation or reduction of molecular oxygen, NAD(P)H as one donor, and incorporation of one atom of oxygen; GO:0003674,molecular_function; GO:0005488,binding; GO:004690…	PF00067.25:Cytochrome P450	--	--	--
Zm00001eb078730	58.777	54.3814	54.0806	1032.07	930.143	1078.66	1540	1473	1431	28076	25660	31347	4.48367	0	0	up	chr2	35084623	35085927	+	Zm00001eb078730	--	K01183 chitinase [EC:3.2.1.14] | (RefSeq) endochitinase A precursor (A)	ko00520: Amino sugar and nucleotide sugar metabolism; ko01100: Metabolic pathways	endochitinase A precursor [Zea mays]	CHIA_MAIZE RecName: Full=Endochitinase A {ECO:0000303|PubMed:1551872}; EC=3.2.1.14 {ECO:0000269|PubMed:1551872, ECO:0000269|PubMed:1740436, ECO:0000269|PubMed:24616181, ECO:0000269|PubMed:28328103}; AltName: Full=ChitA {ECO:0000303|PubMed:24616181}; AltName: Full=Chitinase-A {ECO:0000303|PubMed:28328103}; AltName: Full=Seed chitinase A {ECO:0000303|PubMed:1551872}; AltName: Allergen=Zea m 8 {ECO:…	B4FTS6_MAIZE RecName: Full=Chitinase {ECO:0000256|ARBA:ARBA00012729}; EC=3.2.1.14 {ECO:0000256|ARBA:ARBA00012729};	Predicted chitinase	GO:0005576,extracellular region; GO:0008061,chitin binding; GO:0004568,chitinase activity; GO:0008843,endochitinase activity; GO:0006040,amino sugar metabolic process; GO:0016998,cell wall macromolecule catabolic process; GO:0006032,chitin catabolic process; GO:0050832,defense response to fungus; GO:0000272,polysaccharide catabolic process; GO:0003674,molecular_function; GO:0005488,binding; GO:00…	PF00182.22:Chitinase class I	--	--	--
Zm00001eb078870	128.122	128.874	129.744	12.9002	11.3048	12.9791	5242	5451	5361	548	487	589	-3.07929	0	0	down	chr2	36057865	36059741	-	Zm00001eb078870	--	K08900 mitochondrial chaperone BCS1 | (RefSeq) mitochondrial chaperone BCS1 (A)	--	ATPase 3 [Zea mays]	ASD_ARATH RecName: Full=AAA-ATPase ASD, mitochondrial; EC=3.6.1.- {ECO:0000269|PubMed:21359673}; AltName: Full=AAA-ATPase 1; AltName: Full=Protein ATPASE-IN-SEED-DEVELOPMENT {ECO:0000303|PubMed:21359673};	B4FNH5_MAIZE SubName: Full=AAA-ATPase ASD mitochondrial {ECO:0000313|EMBL:ONM16413.1};	AAA+-type ATPase	GO:0005783,endoplasmic reticulum; GO:0016021,integral component of membrane; GO:0031966,mitochondrial membrane; GO:0005739,mitochondrion; GO:0005524,ATP binding; GO:0016887,ATP hydrolysis activity; GO:0010154,fruit development; GO:0009737,response to abscisic acid; GO:0009409,response to cold; GO:0009651,response to salt stress; GO:0009414,response to water deprivation; GO:0010431,seed maturation…	PF14363.9:Domain associated at C-terminal with AAA	--	--	--
Zm00001eb079170	4.6088	4.1718	4.3333	232.859	233.195	271.821	218	204	207	11436	11614	14261	6.11388	0	0	up	chr2	37826807	37829331	+	Zm00001eb079170	--	K01638 malate synthase [EC:2.3.3.9] | (RefSeq) malate synthase, glyoxysomal (A)	ko00620: Pyruvate metabolism; ko00630: Glyoxylate and dicarboxylate metabolism; ko01100: Metabolic pathways; ko01110: Biosynthesis of secondary metabolites; ko01200: Carbon metabolism	malate synthase1 [Zea mays]	MASY_MAIZE RecName: Full=Malate synthase, glyoxysomal; EC=2.3.3.9;	A0A1D6E7V9_MAIZE RecName: Full=Malate synthase {ECO:0000256|ARBA:ARBA00012636, ECO:0000256|RuleBase:RU000555}; EC=2.3.3.9 {ECO:0000256|ARBA:ARBA00012636, ECO:0000256|RuleBase:RU000555};	Malate synthase	GO:0005737,cytoplasm; GO:0009514,glyoxysome; GO:0004474,malate synthase activity; GO:0006097,glyoxylate cycle; GO:0006099,tricarboxylic acid cycle; GO:0003674,molecular_function; GO:0003824,catalytic activity; GO:0016740,transferase activity; GO:0016746,acyltransferase activity; GO:0046912,acyltransferase activity, acyl groups converted into alkyl on transfer; GO:0005975,carbohydrate metabolic pr…	PF01274.25:Malate synthase	--	--	--
Zm00001eb079330	94.4148	95.2906	94.1588	359.744	375.945	357.198	5853	6107	5895	23155	24539	24561	2.24313	0	0	up	chr2	38353850	38358621	+	Zm00001eb079330	--	K03260 translation initiation factor 4G | (RefSeq) eukaryotic translation initiation factor 4G isoform X1 (A)	--	Topoisomerase-like protein [Zea mays]	MRF1_ARATH RecName: Full=MA3 DOMAIN-CONTAINING TRANSLATION REGULATORY FACTOR 1 {ECO:0000303|PubMed:29084871}; AltName: Full=MA3 domain-containing protein 6 {ECO:0000303|PubMed:24041411};	A0A1D6E839_MAIZE SubName: Full=Topoisomerase-like protein {ECO:0000313|EMBL:ONM16585.1};	Neoplastic transformation suppressor Pdcd4/MA-3, contains MA3 domain	GO:0005829,cytosol; GO:0005634,nucleus; GO:0003729,mRNA binding; GO:0043022,ribosome binding; GO:0045892,negative regulation of DNA-templated transcription; GO:0006417,regulation of translation; GO:0009646,response to absence of light; GO:0090549,response to carbon starvation; GO:0003674,molecular_function; GO:0003676,nucleic acid binding; GO:0003723,RNA binding; GO:0005488,binding; GO:0097159,or…	PF02847.20:MA3 domain	--	--	--
Zm00001eb079720	3.1593	2.8934	2.3628	35.2674	36.2932	35.7403	188	178	142	2179	2274	2359	3.97098	0	0	up	chr2	39399800	39404156	-	Zm00001eb079720	--	--	--	C2 and GRAM domain-containing protein At5g50170 [Zea mays]	C2GR2_ARATH RecName: Full=C2 and GRAM domain-containing protein At5g50170;	A0A1D6E8G5_MAIZE SubName: Full=C2 and GRAM domain-containing protein {ECO:0000313|EMBL:ONM16711.1};	Uncharacterized conserved protein, contains GRAM domain	GO:0016021,integral component of membrane; GO:0005575,cellular_component; GO:0016020,membrane; GO:0031224,intrinsic component of membrane; GO:0110165,cellular anatomical entity	PF16016.8:VAD1 Analog of StAR-related lipid transfer domain	--	--	--
Zm00001eb079760	7.8348	7.4691	6.8947	41.9063	39.6892	43.7803	692	682	615	3843	3691	4289	2.79666	0	0	up	chr2	39703951	39712304	+	Zm00001eb079760	--	K00276 primary-amine oxidase [EC:1.4.3.21] | (RefSeq) uncharacterized protein LOC100383438 (A)	ko00260: Glycine, serine and threonine metabolism; ko00350: Tyrosine metabolism; ko00360: Phenylalanine metabolism; ko00410: beta-Alanine metabolism; ko00950: Isoquinoline alkaloid biosynthesis; ko00960: Tropane, piperidine and pyridine alkaloid biosynthesis; ko01100: Metabolic pathways; ko01110: Biosynthesis of secondary metabolites	uncharacterized protein LOC100383438 [Zea mays]	DAO1_TOBAC RecName: Full=Diamine oxidase [copper-containing] 1, peroxisomal {ECO:0000303|PubMed:24287136}; Short=NtDAO1 {ECO:0000303|PubMed:24287136}; EC=1.4.3.- {ECO:0000269|PubMed:24287136}; AltName: Full=Copper methylamine oxidase; EC=1.4.3.21 {ECO:0000250|UniProtKB:P46883}; AltName: Full=N-methylputrescine oxidase 2, peroxisomal {ECO:0000303|PubMed:17283012}; Short=NtMPO2 {ECO:0000303|PubMed:…	A0A096SGQ3_MAIZE RecName: Full=Amine oxidase {ECO:0000256|RuleBase:RU000672}; EC=1.4.3.- {ECO:0000256|RuleBase:RU000672};	Copper amine oxidase	GO:0005777,peroxisome; GO:0052595,aliphatic amine oxidase activity; GO:0052594,aminoacetone:oxygen oxidoreductase(deaminating) activity; GO:0005507,copper ion binding; GO:0052596,phenethylamine:oxygen oxidoreductase (deaminating) activity; GO:0008131,primary amine oxidase activity; GO:0050232,putrescine oxidase activity; GO:0048038,quinone binding; GO:0052593,tryptamine:oxygen oxidoreductase (dea…	PF01179.23:Copper amine oxidase, enzyme domain	--	--	--
Zm00001eb080510	233.667	239.82	238.341	31.6557	33.1757	31.7469	7472	7928	7697	1051	1117	1126	-2.58342	0	0	down	chr2	42789871	42795010	+	Zm00001eb080510	--	K01658 anthranilate synthase component II [EC:4.1.3.27] | (RefSeq) anthranilate synthase homolog1 (A)	ko00400: Phenylalanine, tyrosine and tryptophan biosynthesis; ko01100: Metabolic pathways; ko01110: Biosynthesis of secondary metabolites; ko01230: Biosynthesis of amino acids	anthranilate synthase homolog1 [Zea mays]	ASB1_ORYSJ RecName: Full=Anthranilate synthase beta subunit 1, chloroplastic {ECO:0000303|PubMed:15159631}; Short=OsASB1 {ECO:0000303|PubMed:15159631}; EC=4.1.3.27 {ECO:0000269|PubMed:15159631}; AltName: Full=Anthranilate synthase, glutamine amidotransferase component 2-1; Flags: Precursor;	A0A1D6E923_MAIZE SubName: Full=Anthranilate synthase homolog1 {ECO:0000313|EMBL:ONM16894.1};	Anthranilate synthase, beta chain	GO:0005950,anthranilate synthase complex; GO:0009507,chloroplast; GO:0004049,anthranilate synthase activity; GO:0006541,glutamine metabolic process; GO:0000162,tryptophan biosynthetic process; GO:0003674,molecular_function; GO:0003824,catalytic activity; GO:0016829,lyase activity; GO:0016830,carbon-carbon lyase activity; GO:0016833,oxo-acid-lyase activity; GO:0006082,organic acid metabolic proces…	PF00117.31:Glutamine amidotransferase class-I	--	--	--
Zm00001eb080840	373.776	375.866	359.655	83.0806	77.4884	83.8854	19122	19879	18582	4413	4174	4760	-1.88321	0	0	down	chr2	44074774	44077244	-	Zm00001eb080840	--	K05298 glyceraldehyde-3-phosphate dehydrogenase (NADP+) (phosphorylating) [EC:1.2.1.13] | (RefSeq) glyceraldehyde-3-phosphate dehydrogenase A, chloroplastic precursor (A)	ko00710: Carbon fixation by Calvin cycle; ko01100: Metabolic pathways; ko01200: Carbon metabolism	hypothetical protein SORBI_3006G105900 [Sorghum bicolor]	G3PA_MAIZE RecName: Full=Glyceraldehyde-3-phosphate dehydrogenase A, chloroplastic; EC=1.2.1.13; AltName: Full=NADP-dependent glyceraldehydephosphate dehydrogenase subunit A; Flags: Precursor;	A0A804MF63_MAIZE RecName: Full=Gp_dh_C domain-containing protein {ECO:0000259|Pfam:PF02800};	Glyceraldehyde 3-phosphate dehydrogenase	GO:0009507,chloroplast; GO:0004365,glyceraldehyde-3-phosphate dehydrogenase (NAD+) (phosphorylating) activity; GO:0047100,glyceraldehyde-3-phosphate dehydrogenase (NADP+) (phosphorylating) activity; GO:0051287,NAD binding; GO:0050661,NADP binding; GO:0006006,glucose metabolic process; GO:0019253,reductive pentose-phosphate cycle; GO:0009416,response to light stimulus; GO:0003674,molecular_functio…	PF00044.27:Glyceraldehyde 3-phosphate dehydrogenase, NAD binding domain	--	--	--
Zm00001eb081390	7.5241	9.5991	9.8262	73.2506	77.1377	82.8323	185	244	244	1870	1997	2259	3.41159	0	0	up	chr2	46139379	46140506	-	Zm00001eb081390	--	--	--	uncharacterized protein LOC103646381 [Zea mays]	--	A0A804MFF4_MAIZE SubName: Full=Uncharacterized protein {ECO:0000313|EnsemblPlants:Zm00001eb081390_P001};	--	--	--	--	--	--
Zm00001eb084630	219.379	221.937	220.92	43.0278	41.0707	48.0173	19166	20045	19492	3903	3778	4653	-2.0262	0	0	down	chr2	63927374	63932516	-	Zm00001eb084630	--	K03549 KUP system potassium uptake protein | (RefSeq) uncharacterized protein LOC100502520 (A)	--	Potassium transporter 1 [Zea mays]	HAK1_ORYSJ RecName: Full=Potassium transporter 1; AltName: Full=OsHAK1;	E5LFQ7_MAIZE RecName: Full=Potassium transporter {ECO:0000256|RuleBase:RU321113};	--	GO:0016021,integral component of membrane; GO:0016020,membrane; GO:0005886,plasma membrane; GO:0015079,potassium ion transmembrane transporter activity; GO:0006813,potassium ion transport; GO:0003674,molecular_function; GO:0005215,transporter activity; GO:0008324,cation transmembrane transporter activity; GO:0015075,ion transmembrane transporter activity; GO:0015318,inorganic molecular entity tra…	PF02705.19:K+ potassium transporter	--	--	--
Zm00001eb084690	209.566	209.068	209.122	34.1456	34.1865	34.6797	7720	7962	7780	1306	1326	1417	-2.3087	0	0	down	chr2	64454436	64457201	-	Zm00001eb084690	--	--	--	Protein PYRICULARIA ORYZAE RESISTANCE 21 [Zea mays]	PI21_ORYSI RecName: Full=Protein PYRICULARIA ORYZAE RESISTANCE 21 {ECO:0000303|PubMed:19696351}; Short=Pi21 {ECO:0000303|PubMed:19696351};	A0A3L6G195_MAIZE SubName: Full=Protein PYRICULARIA ORYZAE RESISTANCE 21 {ECO:0000313|EMBL:PWZ40513.1};	--	GO:0046872,metal ion binding; GO:0050832,defense response to fungus; GO:1900150,regulation of defense response to fungus; GO:0003674,molecular_function; GO:0005488,binding; GO:0043167,ion binding; GO:0043169,cation binding; GO:0006950,response to stress; GO:0006952,defense response; GO:0008150,biological_process; GO:0009605,response to external stimulus; GO:0009607,response to biotic stimulus; GO…	--	--	--	--
Zm00001eb085320	49.2439	48.1984	48.5099	122.433	122.154	120.118	2530	2560	2517	6531	6608	6845	1.61968	0	0	up	chr2	71024126	71030368	-	Zm00001eb085320	--	--	--	Probable metal-nicotianamine transporter YSL6-like [Zea mays]	YSL6_ORYSJ RecName: Full=Probable metal-nicotianamine transporter YSL6; AltName: Full=Protein YELLOW STRIPE LIKE 6; Short=OsYSL6;	A0A8J8XE95_MAIZE SubName: Full=Putative metal-nicotianamine transporter YSL6 {ECO:0000313|EMBL:PWZ40224.1};	--	GO:0016021,integral component of membrane; GO:0016020,membrane; GO:0005774,vacuolar membrane; GO:0035673,oligopeptide transmembrane transporter activity; GO:0003674,molecular_function; GO:0005215,transporter activity; GO:0022857,transmembrane transporter activity; GO:0042887,amide transmembrane transporter activity; GO:1904680,peptide transmembrane transporter activity; GO:0005575,cellular_compon…	PF03169.18:OPT oligopeptide transporter protein	--	--	--
Zm00001eb088190	2.2364	2.608	1.9661	31.5639	31.2838	34.9167	107	129	95	1568	1576	1853	4.1413	0	0	up	chr2	107211360	107213554	-	Zm00001eb088190	--	--	--	uncharacterized protein LOC103648830 [Zea mays]	PSI1_ARATH RecName: Full=Protein PSK SIMULATOR 1 {ECO:0000303|PubMed:25062973}; Short=AtPSI1 {ECO:0000303|PubMed:25062973};	A0A1D6EF04_MAIZE SubName: Full=Uncharacterized protein {ECO:0000313|EMBL:ONM18795.1, ECO:0000313|EnsemblPlants:Zm00001eb088190_P001};	--	GO:0005634,nucleus; GO:0045927,positive regulation of growth; GO:0006109,regulation of carbohydrate metabolic process; GO:0043434,response to peptide hormone; GO:0008150,biological_process; GO:0040007,growth; GO:0040008,regulation of growth; GO:0048518,positive regulation of biological process; GO:0050789,regulation of biological process; GO:0065007,biological regulation; GO:0005975,carbohydrate …	PF05003.15:Protein of unknown function (DUF668)	--	--	--
Zm00001eb088220	123.358	119.827	124.367	1.8696	1.9215	2.2677	4512	4531	4594	71	74	92	-5.62085	0	0	down	chr2	107639716	107641393	-	Zm00001eb088220	--	K19861 benzyl alcohol O-benzoyltransferase [EC:2.3.1.196 2.3.1.232] | (RefSeq) benzyl alcohol O-benzoyltransferase (A)	--	10-deacetylbaccatin III 10-O-acetyltransferase [Zea mays]	AT15_ORYSJ RecName: Full=Acyl transferase 15 {ECO:0000305}; Short=OsAT15 {ECO:0000303|PubMed:23391577}; EC=2.3.1.- {ECO:0000305};	B4F8A0_MAIZE SubName: Full=10-deacetylbaccatin III 10-O-acetyltransferase {ECO:0000313|EMBL:ACG30382.1}; SubName: Full=HXXXD-type acyl-transferase family protein {ECO:0000313|EMBL:ONM18798.1};	--	GO:0050734,hydroxycinnamoyltransferase activity; GO:0016410,N-acyltransferase activity; GO:0003674,molecular_function; GO:0003824,catalytic activity; GO:0016740,transferase activity; GO:0016746,acyltransferase activity; GO:0016747,acyltransferase activity, transferring groups other than amino-acyl groups	PF02458.18:Transferase family	--	--	--
Zm00001eb090910	8.6382	8.0046	7.619	119.412	127.886	121.335	119	114	106	1708	1855	1854	4.22404	0	0	up	chr2	132047319	132048039	+	Zm00001eb090910	--	--	--	uncharacterized protein LOC100286092 precursor [Zea mays]	--	B6UEB0_MAIZE SubName: Full=Bifunctional inhibitor/lipid-transfer protein/seed storage 2S albumin superfamily protein {ECO:0000313|EMBL:ONM19435.1}; SubName: Full=Lipid binding protein {ECO:0000313|EMBL:ACG47693.1};	--	GO:0005504,fatty acid binding; GO:0009627,systemic acquired resistance; GO:0003674,molecular_function; GO:0005488,binding; GO:0008289,lipid binding; GO:0031406,carboxylic acid binding; GO:0033293,monocarboxylic acid binding; GO:0043167,ion binding; GO:0043168,anion binding; GO:0006950,response to stress; GO:0006952,defense response; GO:0008150,biological_process; GO:0009605,response to external s…	PF14368.9:Probable lipid transfer	--	--	--
Zm00001eb095930	33.5882	32.9804	31.2692	99.3608	99.665	98.1624	1722	1748	1619	5289	5380	5582	1.90127	0	0	up	chr2	169453179	169455530	-	Zm00001eb095930	--	K22912 5-amino-6-(5-phospho-D-ribitylamino)uracil phosphatase [EC:3.1.3.104] | (RefSeq) uncharacterized protein LOC100285779 (A)	ko00740: Riboflavin metabolism; ko01100: Metabolic pathways; ko01110: Biosynthesis of secondary metabolites; ko01240: Biosynthesis of cofactors	5-amino-6-(5-phospho-D-ribitylamino)uracil phosphatase, chloroplastic [Zea mays]	PYRP2_ARATH RecName: Full=5-amino-6-(5-phospho-D-ribitylamino)uracil phosphatase, chloroplastic {ECO:0000303|PubMed:27490826}; Short=AtPyrP2 {ECO:0000303|PubMed:27490826}; EC=3.1.3.104 {ECO:0000269|PubMed:27490826}; AltName: Full=5-amino-6-ribitylamino-2,4(1H,3H)-pyrimidinedione 5'-phosphate phosphatase {ECO:0000305|PubMed:27490826}; Short=ARPP phosphatase {ECO:0000305|PubMed:27490826}; AltName: …	B4FI81_MAIZE SubName: Full=Genetic modifier {ECO:0000313|EMBL:ACG46048.1}; SubName: Full=Haloacid dehalogenase-like hydrolase (HAD) superfamily protein {ECO:0000313|EMBL:ONM20853.1};	Predicted haloacid-halidohydrolase and related hydrolases	GO:0009507,chloroplast; GO:0043726,5-amino-6-(5-phosphoribitylamino)uracil phosphatase activity; GO:0043621,protein self-association; GO:0006468,protein phosphorylation; GO:0009231,riboflavin biosynthetic process; GO:0003674,molecular_function; GO:0003824,catalytic activity; GO:0016787,hydrolase activity; GO:0016788,hydrolase activity, acting on ester bonds; GO:0016791,phosphatase activity; GO:00…	PF13419.9:Haloacid dehalogenase-like hydrolase	--	--	--
Zm00001eb096480	19.7484	20.3573	20.4719	82.5066	78.7697	75.4906	746	795	781	3236	3133	3163	2.26473	0	0	up	chr2	171738430	171740162	-	Zm00001eb096480	--	K16292 KDEL-tailed cysteine endopeptidase [EC:3.4.22.-] | (RefSeq) uncharacterized protein LOC107546781 precursor (A)	--	Senescence-specific cysteine protease SAG39 [Zea mays]	REPA_ORYSJ RecName: Full=Cysteine endopeptidase RepA {ECO:0000303|PubMed:10394640}; EC=3.4.22.- {ECO:0000250|UniProtKB:Q7F3A8}; Flags: Precursor;	A0A804MM03_MAIZE RecName: Full=Inhibitor_I29 domain-containing protein {ECO:0000259|SMART:SM00848};	Cysteine proteinase Cathepsin L	GO:0005615,extracellular space; GO:0005764,lysosome; GO:0004197,cysteine-type endopeptidase activity; GO:0051603,proteolysis involved in protein catabolic process; GO:0003674,molecular_function; GO:0003824,catalytic activity; GO:0004175,endopeptidase activity; GO:0008233,peptidase activity; GO:0008234,cysteine-type peptidase activity; GO:0016787,hydrolase activity; GO:0140096,catalytic activity, …	PF00112.26:Papain family cysteine protease	--	--	--
Zm00001eb097950	5.5775	5.775	5.3671	70.0106	70.6039	77.1508	213	228	207	2776	2839	3268	4.00189	0	0	up	chr2	179083005	179088117	+	Zm00001eb097950	--	--	--	hypothetical protein Zm00014a_012462 [Zea mays]	--	A0A804MMP3_MAIZE SubName: Full=Uncharacterized protein {ECO:0000313|EnsemblPlants:Zm00001eb097950_P001};	--	GO:0016021,integral component of membrane; GO:0005575,cellular_component; GO:0016020,membrane; GO:0031224,intrinsic component of membrane; GO:0110165,cellular anatomical entity	--	--	--	--
Zm00001eb098910	11.2364	11.4016	11.3209	86.7039	80.7913	84.9091	857	899	872	6866	6488	7183	3.19251	0	0	up	chr2	182936492	182943426	-	Zm00001eb098910	--	K16055 trehalose 6-phosphate synthase/phosphatase [EC:2.4.1.15 3.1.3.12] | (RefSeq) putative trehalose phosphatase/synthase family protein (A)	ko00500: Starch and sucrose metabolism; ko01100: Metabolic pathways; ko01110: Biosynthesis of secondary metabolites	putative trehalose phosphatase/synthase family protein [Zea mays]	TPS9_ARATH RecName: Full=Probable alpha,alpha-trehalose-phosphate synthase [UDP-forming] 9; EC=2.4.1.15; AltName: Full=Trehalose-6-phosphate synthase 9; Short=AtTPS9;	C0PFQ0_MAIZE SubName: Full=Trehalose-6-phosphate synthase5 {ECO:0000313|EMBL:ONM21666.1};	Trehalose-6-phosphate synthase component TPS1 and related subunits	GO:0016757,glycosyltransferase activity; GO:0005992,trehalose biosynthetic process; GO:0070413,trehalose metabolism in response to stress; GO:0003674,molecular_function; GO:0003824,catalytic activity; GO:0016740,transferase activity; GO:0005975,carbohydrate metabolic process; GO:0005984,disaccharide metabolic process; GO:0005991,trehalose metabolic process; GO:0008150,biological_process; GO:00081…	PF00982.24:Glycosyltransferase family 20	--	--	--
Zm00001eb100180	131.959	130.455	134.814	485.514	500.122	469.278	7493	7658	7731	28624	29901	29556	2.17118	0	0	up	chr2	189191923	189203128	-	Zm00001eb100180	--	K14085 aldehyde dehydrogenase family 7 member A1 [EC:1.2.1.31 1.2.1.8 1.2.1.3] | (RefSeq) aldehyde dehydrogenase family 7 member A1 (A)	ko00010: Glycolysis / Gluconeogenesis; ko00053: Ascorbate and aldarate metabolism; ko00071: Fatty acid degradation; ko00260: Glycine, serine and threonine metabolism; ko00280: Valine, leucine and isoleucine degradation; ko00310: Lysine degradation; ko00330: Arginine and proline metabolism; ko00340: Histidine metabolism; ko00380: Tryptophan metabolism; ko00410: beta-Alanine metabolism; ko00561: Gl…	Aldehyde dehydrogenase family 7 member B4 [Zea mays]	AL7A1_MALDO RecName: Full=Aldehyde dehydrogenase family 7 member A1; EC=1.2.1.3; AltName: Full=Antiquitin-1; AltName: Full=Matured fruit 60 kDa protein; Short=MF-60;	A0A1D6ER26_MAIZE RecName: Full=Aldehyde dehydrogenase (NAD(+)) {ECO:0000256|ARBA:ARBA00024226}; EC=1.2.1.3 {ECO:0000256|ARBA:ARBA00024226};	Aldehyde dehydrogenase	GO:0004029,aldehyde dehydrogenase (NAD+) activity; GO:0043878,glyceraldehyde-3-phosphate dehydrogenase (NAD+) (non-phosphorylating) activity; GO:0006081,cellular aldehyde metabolic process; GO:0003674,molecular_function; GO:0003824,catalytic activity; GO:0004030,aldehyde dehydrogenase [NAD(P)+] activity; GO:0016491,oxidoreductase activity; GO:0016620,oxidoreductase activity, acting on the aldehyd…	PF00171.25:Aldehyde dehydrogenase family	--	--	--
Zm00001eb100250	10.0504	10.1354	9.8214	60.741	58.1155	61.975	611	637	603	3834	3720	4179	2.88999	0	0	up	chr2	189524202	189528153	-	Zm00001eb100250	--	K00951 GTP pyrophosphokinase [EC:2.7.6.5] | (RefSeq) probable GTP diphosphokinase RSH3, chloroplastic (A)	ko00230: Purine metabolism; ko01100: Metabolic pathways	probable GTP diphosphokinase RSH3, chloroplastic [Zea mays]	RSH3_ORYSJ RecName: Full=Probable GTP diphosphokinase RSH3, chloroplastic; EC=2.7.6.5; AltName: Full=RelA/SpoT homolog 3; Short=OsRSH3; AltName: Full=ppGpp synthetase RSH3; Flags: Precursor;	A0A8J8YF50_MAIZE RecName: Full=GTP diphosphokinase {ECO:0000256|ARBA:ARBA00013251}; EC=2.7.6.5 {ECO:0000256|ARBA:ARBA00013251};	Predicted guanosine polyphosphate pyrophosphohydrolase/synthase	GO:0009507,chloroplast; GO:0005524,ATP binding; GO:0005525,GTP binding; GO:0008728,GTP diphosphokinase activity; GO:0016301,kinase activity; GO:0015969,guanosine tetraphosphate metabolic process; GO:0016310,phosphorylation; GO:0000166,nucleotide binding; GO:0003674,molecular_function; GO:0005488,binding; GO:0017076,purine nucleotide binding; GO:0030554,adenyl nucleotide binding; GO:0032553,ribonu…	PF13328.9:HD domain	--	--	--
Zm00001eb100840	151.327	153.249	145.106	683.024	642.758	655.767	2088	2186	2022	9785	9338	10036	2.43809	0	0	up	chr2	191582877	191583509	+	Zm00001eb100840	--	K02183 calmodulin | (RefSeq) calmodulin (A)	ko04016: MAPK signaling pathway - plant; ko04070: Phosphatidylinositol signaling system; ko04075: Plant hormone signal transduction; ko04626: Plant-pathogen interaction	EF hand family [Zea mays]	--	B4G1S0_MAIZE SubName: Full=EF hand family protein {ECO:0000313|EMBL:ACG33143.1};	--	GO:0005509,calcium ion binding; GO:0003674,molecular_function; GO:0005488,binding; GO:0043167,ion binding; GO:0043169,cation binding; GO:0046872,metal ion binding	PF00036.35:EF hand	--	--	--
Zm00001eb101050	17.9421	18.2077	19.5505	93.1345	95.491	90.5576	896	940	986	4829	5021	5016	2.6238	0	0	up	chr2	192295801	192300264	-	Zm00001eb101050	--	K01673 carbonic anhydrase [EC:4.2.1.1] | (RefSeq) carbonic anhydrase (A)	ko00910: Nitrogen metabolism; ko01100: Metabolic pathways	carbonic anhydrase [Zea mays]	BCA5_ARATH RecName: Full=Beta carbonic anhydrase 5, chloroplastic; Short=AtbCA5; Short=AtbetaCA5; EC=4.2.1.1; AltName: Full=Beta carbonate dehydratase 5; Flags: Precursor;	B4FWC5_MAIZE RecName: Full=Carbonic anhydrase {ECO:0000256|ARBA:ARBA00012925, ECO:0000256|RuleBase:RU003956}; EC=4.2.1.1 {ECO:0000256|ARBA:ARBA00012925, ECO:0000256|RuleBase:RU003956}; AltName: Full=Carbonate dehydratase {ECO:0000256|RuleBase:RU003956};	Predicted carbonic anhydrase involved in protection against oxidative damage	GO:0009507,chloroplast; GO:0004089,carbonate dehydratase activity; GO:0008270,zinc ion binding; GO:0015976,carbon utilization; GO:0003674,molecular_function; GO:0003824,catalytic activity; GO:0016829,lyase activity; GO:0016835,carbon-oxygen lyase activity; GO:0016836,hydro-lyase activity; GO:0005488,binding; GO:0043167,ion binding; GO:0043169,cation binding; GO:0046872,metal ion binding; GO:00469…	PF00484.22:Carbonic anhydrase	--	--	--
Zm00001eb101280	62.0734	61.3043	62.7969	1.7081	2.1512	1.7531	2905	2966	2968	83	106	91	-4.75425	0	0	down	chr2	193261360	193263645	+	Zm00001eb101280	--	K09338 homeobox-leucine zipper protein | (RefSeq) uncharacterized protein LOC100194336 (A)	--	Homeobox-leucine zipper protein HOX4 [Zea mays]	HOX4_ORYSI RecName: Full=Homeobox-leucine zipper protein HOX4; AltName: Full=HD-ZIP protein HOX4; AltName: Full=Homeodomain transcription factor HOX4; AltName: Full=OsHox4;	B4FIB8_MAIZE SubName: Full=Homeobox-leucine zipper protein ATHB-6 {ECO:0000313|EMBL:ONM22404.1};	Transcription factor HEX, contains HOX and HALZ domains	GO:0005634,nucleus; GO:0000981,DNA-binding transcription factor activity, RNA polymerase II-specific; GO:0043565,sequence-specific DNA binding; GO:0003674,molecular_function; GO:0003700,DNA-binding transcription factor activity; GO:0140110,transcription regulator activity; GO:0003676,nucleic acid binding; GO:0003677,DNA binding; GO:0005488,binding; GO:0097159,organic cyclic compound binding; GO:1…	PF02183.21:Homeobox associated leucine zipper	HB-HD-ZIP	TF	HB->HB-HD-ZIP
Zm00001eb101450	171.871	177.307	174.193	11.3055	11.4161	10.814	6706	7152	6864	458	469	468	-3.66617	0	0	down	chr2	193989073	193991926	+	Zm00001eb101450	--	K16297 serine carboxypeptidase-like clade II [EC:3.4.16.-] | (RefSeq) serine carboxypeptidase 1 (A)	--	serine carboxypeptidase 1 [Zea mays]	SCP1_MEDTR RecName: Full=Serine carboxypeptidase 1 {ECO:0000303|PubMed:26511916}; EC=3.4.16.- {ECO:0000250|UniProtKB:P00729}; Flags: Precursor;	A0A804MP58_MAIZE RecName: Full=Carboxypeptidase {ECO:0000256|RuleBase:RU361156}; EC=3.4.16.- {ECO:0000256|RuleBase:RU361156};	Serine carboxypeptidases (lysosomal cathepsin A)	GO:0048046,apoplast; GO:0005615,extracellular space; GO:0004185,serine-type carboxypeptidase activity; GO:0036377,arbuscular mycorrhizal association; GO:0006508,proteolysis; GO:0009610,response to symbiotic fungus; GO:0003674,molecular_function; GO:0003824,catalytic activity; GO:0004180,carboxypeptidase activity; GO:0008233,peptidase activity; GO:0008236,serine-type peptidase activity; GO:0008238…	PF00450.25:Serine carboxypeptidase	--	--	--
Zm00001eb103480	15.9525	14.7753	17.9382	99.392	96.6979	107.351	612	586	695	3959	3906	4568	2.93997	0	0	up	chr2	202091102	202092991	-	Zm00001eb103480	--	K22013 magnesium dechelatase [EC:4.99.1.10] | (RefSeq) senescence-inducible chloroplast stay-green protein 1 (A)	ko00860: Porphyrin metabolism; ko01110: Biosynthesis of secondary metabolites	senescence-inducible chloroplast stay-green protein 1 isoform X1 [Zea mays]	SGR_ORYSJ RecName: Full=Protein STAY-GREEN, chloroplastic; AltName: Full=Protein STAYGREEN; Flags: Precursor;	A0A804MQ74_MAIZE SubName: Full=Uncharacterized protein {ECO:0000313|EnsemblPlants:Zm00001eb103480_P001};	--	GO:0031969,chloroplast membrane; GO:0009570,chloroplast stroma; GO:0005575,cellular_component; GO:0005622,intracellular anatomical structure; GO:0005737,cytoplasm; GO:0009507,chloroplast; GO:0009526,plastid envelope; GO:0009536,plastid; GO:0009941,chloroplast envelope; GO:0016020,membrane; GO:0031090,organelle membrane; GO:0031967,organelle envelope; GO:0031975,envelope; GO:0042170,plastid membra…	PF12638.10:Staygreen protein	--	--	--
Zm00001eb105580	194.845	191.194	196.579	1.4244	1.322	1.3857	6719	6816	6846	51	48	53	-6.84093	0	0	down	chr2	208529035	208530699	-	Zm00001eb105580	--	K22772 flavonol-3-O-glucoside L-rhamnosyltransferase [EC:2.4.1.159] | (RefSeq) uncharacterized protein LOC100192114 precursor (A)	ko00944: Flavone and flavonol biosynthesis; ko01100: Metabolic pathways; ko01110: Biosynthesis of secondary metabolites	rhamnosyl transferase [Zea mays]	URT1_FRAAN RecName: Full=Putative UDP-rhamnose:rhamnosyltransferase 1; Short=FaRT1 {ECO:0000303|PubMed:16443693}; EC=2.4.1.- {ECO:0000250|UniProtKB:Q940V3}; AltName: Full=Glycosyltransferase 4; Short=FaGT4 {ECO:0000312|EMBL:AAU09445.1};	A0A1D6EWJ3_MAIZE RecName: Full=Glycosyltransferase {ECO:0000256|RuleBase:RU362057}; EC=2.4.1.- {ECO:0000256|RuleBase:RU362057};	UDP-glucuronosyl and UDP-glucosyl transferase	GO:0016021,integral component of membrane; GO:0008194,UDP-glycosyltransferase activity; GO:0003674,molecular_function; GO:0003824,catalytic activity; GO:0016740,transferase activity; GO:0016757,glycosyltransferase activity; GO:0005575,cellular_component; GO:0016020,membrane; GO:0031224,intrinsic component of membrane; GO:0110165,cellular anatomical entity	PF00201.21:UDP-glucoronosyl and UDP-glucosyl transferase	--	--	--
Zm00001eb106140	26.1238	26.8962	25.9612	93.3664	87.6594	87.2278	1103	1174	1107	4093	3897	4085	2.06228	0	0	up	chr2	210244996	210248897	+	Zm00001eb106140	--	K07976 Rab family, other | (RefSeq) septum-promoting GTP-binding protein 1 (A)	--	septum-promoting GTP-binding protein 1 [Zea mays]	RAC2A_ARATH RecName: Full=Ras-related protein RABC2a; Short=AtRABC2a; AltName: Full=Ras-related protein Rab18B; Short=AtRab18B;	B6TX18_MAIZE SubName: Full=Septum-promoting GTP-binding protein 1 {ECO:0000313|EMBL:ACG41651.1};	Ras GTPases	GO:0005777,peroxisome; GO:0005886,plasma membrane; GO:0005525,GTP binding; GO:0030742,GTP-dependent protein binding; GO:0003924,GTPase activity; GO:0080115,myosin XI tail binding; GO:0006886,intracellular protein transport; GO:0000166,nucleotide binding; GO:0003674,molecular_function; GO:0005488,binding; GO:0017076,purine nucleotide binding; GO:0019001,guanyl nucleotide binding; GO:0032553,ribonu…	PF00071.25:Ras family	--	--	--
Zm00001eb106830	51.9476	49.9448	50.1537	337.134	357.973	324.034	2644	2628	2578	17816	19184	18293	3.0429	0	0	up	chr2	211715294	211721179	-	Zm00001eb106830	--	--	--	Protein THYLAKOID FORMATION1, chloroplastic-like [Zea mays]	THF1_ORYSJ RecName: Full=Protein THYLAKOID FORMATION1, chloroplastic; Flags: Precursor;	A0A804MRU5_MAIZE SubName: Full=Uncharacterized protein {ECO:0000313|EnsemblPlants:Zm00001eb106830_P003};	--	GO:0009707,chloroplast outer membrane; GO:0009570,chloroplast stroma; GO:0016021,integral component of membrane; GO:0010207,photosystem II assembly; GO:0045037,protein import into chloroplast stroma; GO:0045038,protein import into chloroplast thylakoid membrane; GO:0010027,thylakoid membrane organization; GO:0006091,generation of precursor metabolites and energy; GO:0008150,biological_process; GO…	PF11264.11:Thylakoid formation protein	--	--	--
Zm00001eb108640	17.5965	18.2204	19.2401	115.134	115.259	112.706	1036	1109	1144	7038	7145	7360	2.93803	0	0	up	chr2	216833173	216837798	+	Zm00001eb108640	--	K13430 serine/threonine-protein kinase PBS1 [EC:2.7.11.1] | (RefSeq) serine/threonine-protein kinase NAK (A)	ko04626: Plant-pathogen interaction	Cysteine-rich receptor-like protein kinase 6 precursor [Zea mays]	CRK6_ORYSJ RecName: Full=Cysteine-rich receptor-like protein kinase 6 {ECO:0000305}; Short=Cysteine-rich RLK6 {ECO:0000305}; EC=2.7.11.- {ECO:0000305}; Flags: Precursor;	A0A804MSN9_MAIZE SubName: Full=Uncharacterized protein {ECO:0000313|EnsemblPlants:Zm00001eb108640_P002};	--	GO:0016021,integral component of membrane; GO:0005886,plasma membrane; GO:0005524,ATP binding; GO:0004672,protein kinase activity; GO:0004674,protein serine/threonine kinase activity; GO:0042742,defense response to bacterium; GO:0006468,protein phosphorylation; GO:0000166,nucleotide binding; GO:0003674,molecular_function; GO:0005488,binding; GO:0017076,purine nucleotide binding; GO:0030554,adenyl…	PF00069.28:Protein kinase domain	--	--	--
Zm00001eb110040	76.7128	74.4035	73.6249	204.699	192.504	210.459	3351	3360	3248	9284	8854	10197	1.73389	0	0	up	chr2	219969460	219971574	-	Zm00001eb110040	--	K20660 cytochrome P450 family 709 | (RefSeq) cytochrome P450 709B1 (A)	--	cytochrome P450 709B1 [Zea mays]	C7091_ARATH RecName: Full=Cytochrome P450 709B1 {ECO:0000305}; EC=1.14.-.- {ECO:0000305};	A0A1D6F289_MAIZE SubName: Full=Cytochrome P450 CYP709C14 {ECO:0000313|EMBL:ONM25549.1};	Cytochrome P450 CYP4/CYP19/CYP26 subfamilies	GO:0016021,integral component of membrane; GO:0020037,heme binding; GO:0005506,iron ion binding; GO:0004497,monooxygenase activity; GO:0016705,oxidoreductase activity, acting on paired donors, with incorporation or reduction of molecular oxygen; GO:0003674,molecular_function; GO:0005488,binding; GO:0046906,tetrapyrrole binding; GO:0097159,organic cyclic compound binding; GO:1901363,heterocyclic c…	PF00067.25:Cytochrome P450	--	--	--
Zm00001eb111020	34.6524	33.6016	35.1136	114.71	115.36	115.635	1627	1631	1665	5592	5703	6022	2.04043	0	0	up	chr2	222449477	222454208	-	Zm00001eb111020	--	K01805 xylose isomerase [EC:5.3.1.5] | (RefSeq) putative xylose isomerase family protein precursor (A)	ko00040: Pentose and glucuronate interconversions; ko00051: Fructose and mannose metabolism; ko01100: Metabolic pathways	putative xylose isomerase family protein precursor [Zea mays]	XYLA_HORVU RecName: Full=Xylose isomerase; EC=5.3.1.5;	B4FIH9_MAIZE RecName: Full=Xylose isomerase {ECO:0000256|ARBA:ARBA00018232, ECO:0000256|RuleBase:RU000609}; EC=5.3.1.5 {ECO:0000256|ARBA:ARBA00011958, ECO:0000256|RuleBase:RU000609};	--	GO:0046872,metal ion binding; GO:0009045,xylose isomerase activity; GO:0042732,D-xylose metabolic process; GO:0003674,molecular_function; GO:0005488,binding; GO:0043167,ion binding; GO:0043169,cation binding; GO:0003824,catalytic activity; GO:0016853,isomerase activity; GO:0016860,intramolecular oxidoreductase activity; GO:0016861,intramolecular oxidoreductase activity, interconverting aldoses an…	PF01261.27:Xylose isomerase-like TIM barrel	--	--	--
Zm00001eb111350	42.8888	45.9612	43.5176	657.397	676.723	611.033	445	493	456	7082	7393	7032	4.17491	0	0	up	chr2	223338239	223340216	+	Zm00001eb111350	--	--	--	uncharacterized LOC100194124 [Zea mays]	--	B4FHI8_MAIZE SubName: Full=Hypoxia-responsive family protein {ECO:0000313|EMBL:ONM26157.1};	--	GO:0031305,integral component of mitochondrial inner membrane; GO:0005746,mitochondrial respirasome; GO:0033617,mitochondrial cytochrome c oxidase assembly; GO:0006996,organelle organization; GO:0007005,mitochondrion organization; GO:0008150,biological_process; GO:0008535,respiratory chain complex IV assembly; GO:0009987,cellular process; GO:0016043,cellular component organization; GO:0017004,cyt…	PF04588.16:Hypoxia induced protein conserved region	--	--	--
Zm00001eb112260	70.8549	72.9338	70.0608	6.8371	6.7735	5.9515	2136	2273	2133	214	215	199	-3.1538	0	0	down	chr2	226115227	226117262	-	Zm00001eb112260	--	K08916 light-harvesting complex II chlorophyll a/b binding protein 5 | (RefSeq) light harvesting chlorophyll a/b binding protein 5 (A)	ko00196: Photosynthesis - antenna proteins; ko01100: Metabolic pathways	light harvesting chlorophyll a/b binding protein 5 [Zea mays]	CB5_ARATH RecName: Full=Chlorophyll a-b binding protein CP26, chloroplastic; AltName: Full=LHCB5; AltName: Full=LHCIIc; AltName: Full=Light-harvesting complex II protein 5; Flags: Precursor;	Q41746_MAIZE RecName: Full=Chlorophyll a-b binding protein, chloroplastic {ECO:0000256|RuleBase:RU363080}; Flags: Precursor;	--	GO:0009507,chloroplast; GO:0009534,chloroplast thylakoid; GO:0009535,chloroplast thylakoid membrane; GO:0005829,cytosol; GO:0016021,integral component of membrane; GO:0009522,photosystem I; GO:0009783,photosystem II antenna complex; GO:0010287,plastoglobule; GO:0009517,PSII associated light-harvesting complex II; GO:0009579,thylakoid; GO:0042651,thylakoid membrane; GO:0016168,chlorophyll binding;…	PF00504.24:Chlorophyll A-B binding protein	--	--	--
Zm00001eb113920	27.3313	27.6209	28.6048	108.535	108.716	107.765	983	1027	1039	4053	4117	4299	2.25818	0	0	up	chr2	231701348	231709651	+	Zm00001eb113920	--	K00815 tyrosine aminotransferase [EC:2.6.1.5] | (RefSeq) uncharacterized LOC100279999 (A)	ko00130: Ubiquinone and other terpenoid-quinone biosynthesis; ko00270: Cysteine and methionine metabolism; ko00350: Tyrosine metabolism; ko00360: Phenylalanine metabolism; ko00400: Phenylalanine, tyrosine and tryptophan biosynthesis; ko00950: Isoquinoline alkaloid biosynthesis; ko00960: Tropane, piperidine and pyridine alkaloid biosynthesis; ko01100: Metabolic pathways; ko01110: Biosynthesis of s…	Nicotianamine aminotransferase 1 [Zea mays]	NAAT1_ORYSJ RecName: Full=Nicotianamine aminotransferase 1 {ECO:0000303|PubMed:15781441}; Short=OsNAAT1 {ECO:0000303|PubMed:15781441}; EC=2.6.1.80 {ECO:0000269|PubMed:18034312};	B8A175_MAIZE RecName: Full=Aminotran_1_2 domain-containing protein {ECO:0000259|Pfam:PF00155};	Tyrosine aminotransferase	GO:0004838,L-tyrosine:2-oxoglutarate aminotransferase activity; GO:0033855,nicotianamine aminotransferase activity; GO:0030170,pyridoxal phosphate binding; GO:0009058,biosynthetic process; GO:0006572,tyrosine catabolic process; GO:0003674,molecular_function; GO:0003824,catalytic activity; GO:0008483,transaminase activity; GO:0016740,transferase activity; GO:0016769,transferase activity, transferr…	PF00155.24:Aminotransferase class I and II	--	--	--
Zm00001eb114370	25.1614	24.7488	25.3725	1.3615	1.2083	1.1933	1958	1991	1994	110	99	103	-4.02512	0	0	down	chr2	233095773	233101510	-	Zm00001eb114370	--	K25898 CO(2)-response secreted protease | (RefSeq) uncharacterized protein LOC100279461 precursor (A)	--	uncharacterized protein LOC100278220 isoform X3 [Zea mays]	SBT39_ARATH RecName: Full=Subtilisin-like protease SBT3.9 {ECO:0000303|PubMed:16193095}; EC=3.4.21.- {ECO:0000255|PROSITE-ProRule:PRU10082}; AltName: Full=Subtilase subfamily 3 member 9 {ECO:0000303|PubMed:16193095}; Short=AtSBT3.9 {ECO:0000303|PubMed:16193095}; Flags: Precursor;	A0A804MVE9_MAIZE SubName: Full=Uncharacterized protein {ECO:0000313|EnsemblPlants:Zm00001eb114370_P002};	--	GO:0005615,extracellular space; GO:0004252,serine-type endopeptidase activity; GO:0006508,proteolysis; GO:0003674,molecular_function; GO:0003824,catalytic activity; GO:0004175,endopeptidase activity; GO:0008233,peptidase activity; GO:0008236,serine-type peptidase activity; GO:0016787,hydrolase activity; GO:0017171,serine hydrolase activity; GO:0140096,catalytic activity, acting on a protein; GO:0…	PF00082.25:Subtilase family	--	--	--
Zm00001eb116230	41.8195	38.7614	36.9899	526.167	493.834	559.107	1340	1284	1197	17505	16661	19871	4.04654	0	0	up	chr2	238221413	238222882	-	Zm00001eb116230	--	--	--	Chitinase CLP precursor [Zea mays]	CLP_ORYSJ RecName: Full=Chitinase CLP {ECO:0000303|PubMed:23331415}; Short=OsCLP {ECO:0000303|PubMed:23331415}; EC=3.2.1.14 {ECO:0000269|PubMed:23331415}; AltName: Full=Chitinase-like protein {ECO:0000303|PubMed:23331415}; Flags: Precursor;	A0A1D6F8J3_MAIZE SubName: Full=Eukaryotic aspartyl protease family protein {ECO:0000313|EMBL:ONM27497.1};	Aspartyl protease	GO:0048046,apoplast; GO:0004190,aspartic-type endopeptidase activity; GO:0008843,endochitinase activity; GO:0006032,chitin catabolic process; GO:0050832,defense response to fungus; GO:0000272,polysaccharide catabolic process; GO:0006508,proteolysis; GO:0040008,regulation of growth; GO:0048364,root development; GO:0048367,shoot system development; GO:0003674,molecular_function; GO:0003824,catalyti…	PF14541.9:Xylanase inhibitor C-terminal	--	--	--
Zm00001eb116470	60.8872	61.0123	58.9168	3.9012	2.6743	3.3003	2811	2912	2747	187	130	169	-3.89653	0	0	down	chr2	238703038	238705445	+	Zm00001eb116470	--	K08900 mitochondrial chaperone BCS1 | (RefSeq) mitochondrial chaperone BCS1 (A)	--	AAA-ATPase At3g28610 [Zea mays]	AATPB_ARATH RecName: Full=AAA-ATPase At3g28610; EC=3.6.1.- {ECO:0000250|UniProtKB:Q9FLD5}; Flags: Precursor;	A0A1D6F8R5_MAIZE SubName: Full=AAA-ATPase ASD mitochondrial {ECO:0000313|EMBL:ONM27557.1};	AAA+-type ATPase	GO:0005524,ATP binding; GO:0016887,ATP hydrolysis activity; GO:0009651,response to salt stress; GO:0000166,nucleotide binding; GO:0003674,molecular_function; GO:0005488,binding; GO:0017076,purine nucleotide binding; GO:0030554,adenyl nucleotide binding; GO:0032553,ribonucleotide binding; GO:0032555,purine ribonucleotide binding; GO:0032559,adenyl ribonucleotide binding; GO:0035639,purine ribonucl…	PF14363.9:Domain associated at C-terminal with AAA	--	--	--
Zm00001eb116580	7.5665	7.6655	8.6153	38.249	36.6399	37.0824	507	531	583	2661	2585	2756	2.52993	0	0	up	chr2	238828052	238833114	-	Zm00001eb116580	--	--	--	unknown [Zea mays]	SPD1_ARATH RecName: Full=Protein SEEDLING PLASTID DEVELOPMENT 1 {ECO:0000303|PubMed:21045120}; Flags: Precursor;	C0PG57_MAIZE RecName: Full=Spore_III_AA domain-containing protein {ECO:0000259|Pfam:PF19568};	--	GO:0009507,chloroplast; GO:0009941,chloroplast envelope; GO:0031972,chloroplast intermembrane space; GO:0031969,chloroplast membrane; GO:0005524,ATP binding; GO:0009657,plastid organization; GO:0090677,reversible differentiation; GO:0010431,seed maturation; GO:0000166,nucleotide binding; GO:0003674,molecular_function; GO:0005488,binding; GO:0017076,purine nucleotide binding; GO:0030554,adenyl nuc…	PF19568.2:Sporulation stage III, protein AA	--	--	--
Zm00001eb117000	22.8469	25.459	21.9349	191.141	175.43	208.421	625	720	606	5429	5053	6324	3.33193	0	0	up	chr2	239840329	239841583	-	Zm00001eb117000	--	--	--	unknown [Zea mays]	LTPG5_ARATH RecName: Full=Non-specific lipid transfer protein GPI-anchored 5 {ECO:0000303|PubMed:23893219}; Short=AtLTPG-5 {ECO:0000303|PubMed:23893219}; Short=Protein LTP-GPI-ANCHORED 5 {ECO:0000303|PubMed:23893219}; AltName: Full=Xylogen like protein 12 {ECO:0000303|PubMed:21558309}; Short=AtXYLP12 {ECO:0000303|PubMed:21558309}; Short=AtXYP8 {ECO:0000303|PubMed:21558309}; Flags: Precursor;	C0PM01_MAIZE SubName: Full=Uncharacterized protein {ECO:0000313|EMBL:ACN36217.1};	--	GO:0031225,anchored component of membrane; GO:0005829,cytosol; GO:0005886,plasma membrane; GO:0008289,lipid binding; GO:0050832,defense response to fungus; GO:0006869,lipid transport; GO:0140426,PAMP-triggered immunity signalling pathway; GO:0002237,response to molecule of bacterial origin; GO:0002240,response to molecule of oomycetes origin; GO:0009624,response to nematode; GO:0003674,molecular_…	--	--	--	--
Zm00001eb117100	14.4522	13.7296	14.7582	56.4868	57.6446	57.5755	671	659	692	2723	2818	2965	2.29838	0	0	up	chr2	239961795	239966287	+	Zm00001eb117100	--	K00167 2-oxoisovalerate dehydrogenase E1 component subunit beta [EC:1.2.4.4] | (RefSeq) uncharacterized protein LOC100273293 (A)	ko00280: Valine, leucine and isoleucine degradation; ko00640: Propanoate metabolism; ko00785: Lipoic acid metabolism; ko01100: Metabolic pathways; ko01110: Biosynthesis of secondary metabolites; ko01210: 2-Oxocarboxylic acid metabolism	2-oxoisovalerate dehydrogenase subunit beta 1, mitochondrial [Zea mays]	ODBB1_ARATH RecName: Full=2-oxoisovalerate dehydrogenase subunit beta 1, mitochondrial; EC=1.2.4.4; AltName: Full=Branched-chain alpha-keto acid dehydrogenase E1 component beta chain; Short=BCKDE1B; Short=BCKDH E1-beta; Flags: Precursor;	B4FUC1_MAIZE SubName: Full=2-oxoisovalerate dehydrogenase subunit beta 1 mitochondrial {ECO:0000313|EMBL:ONM27833.1};	Branched chain alpha-keto acid dehydrogenase E1, beta subunit	GO:0005947,mitochondrial alpha-ketoglutarate dehydrogenase complex; GO:0003863,3-methyl-2-oxobutanoate dehydrogenase (2-methylpropanoyl-transferring) activity; GO:0009083,branched-chain amino acid catabolic process; GO:0007584,response to nutrient; GO:0003674,molecular_function; GO:0003824,catalytic activity; GO:0016491,oxidoreductase activity; GO:0016624,oxidoreductase activity, acting on the al…	PF02779.27:Transketolase, pyrimidine binding domain	--	--	--
Zm00001eb117180	103.102	103.063	101.958	363.282	390.11	362.957	3861	3990	3856	14125	15382	15076	2.15539	0	0	up	chr2	240126394	240128111	-	Zm00001eb117180	--	--	--	high mobility group nucleosome-binding domain-containing protein 5-like [Zea mays]	--	A0A804MWK6_MAIZE SubName: Full=Uncharacterized protein {ECO:0000313|EnsemblPlants:Zm00001eb117180_P003};	--	--	--	--	--	--
Zm00001eb118870	352.972	347.268	352.131	66.0565	67.7422	67.0605	19181	19509	19325	3727	3876	4042	-2.09085	0	0	down	chr3	1534784	1538912	+	Zm00001eb118870	--	K15283 solute carrier family 35, member E1 | (RefSeq) triose phosphate/phosphate translocator, chloroplastic precursor (A)	--	triose phosphate/phosphate translocator, chloroplastic precursor [Zea mays]	TPT_MAIZE RecName: Full=Triose phosphate/phosphate translocator, chloroplastic; Short=cTPT; Flags: Precursor;	A0A3L6FLV3_MAIZE SubName: Full=Triose phosphate/phosphate translocator TPT chloroplastic {ECO:0000313|EMBL:ONM28134.1};	Glucose-6-phosphate/phosphate and phosphoenolpyruvate/phosphate antiporter	GO:0031969,chloroplast membrane; GO:0005794,Golgi apparatus; GO:0016021,integral component of membrane; GO:0015297,antiporter activity; GO:0008514,organic anion transmembrane transporter activity; GO:0015605,organophosphate ester transmembrane transporter activity; GO:0015718,monocarboxylic acid transport; GO:0003674,molecular_function; GO:0005215,transporter activity; GO:0015291,secondary active…	PF03151.19:Triose-phosphate Transporter family	--	--	--
Zm00001eb119130	72.2834	72.9583	72.2543	500.064	491.712	479.046	2209	2305	2230	15867	15822	16238	3.05589	0	0	up	chr3	1836764	1839152	+	Zm00001eb119130	--	--	--	Plasma membrane-associated cation-binding protein 1 [Zea mays]	SRS1_ORYSI RecName: Full=Salt stress root protein RS1;	A0A1D6MEZ6_MAIZE SubName: Full=Plasma membrane-associated cation-binding protein 1 {ECO:0000313|EMBL:ONM28203.1};	--	GO:0046658,anchored component of plasma membrane; GO:0005575,cellular_component; GO:0005886,plasma membrane; GO:0016020,membrane; GO:0031224,intrinsic component of membrane; GO:0031225,anchored component of membrane; GO:0031226,intrinsic component of plasma membrane; GO:0071944,cell periphery; GO:0110165,cellular anatomical entity	PF05558.15:DREPP plasma membrane polypeptide	--	--	--
Zm00001eb119390	6.1874	5.3712	5.5768	56.2823	58.1867	64.5329	234	210	213	2210	2317	2707	3.68468	0	0	up	chr3	2253870	2255742	-	Zm00001eb119390	--	K24541 tryptamine 5-hydroxylase [EC:1.14.-.-] | (RefSeq) tryptamine 5-hydroxylase (A)	ko00380: Tryptophan metabolism; ko01100: Metabolic pathways; ko01110: Biosynthesis of secondary metabolites	cytochrome P450 71A1 [Zea mays]	C7317_PRUMU RecName: Full=Cytochrome P450 736A117 {ECO:0000303|PubMed:25015725}; EC=1.14.-.- {ECO:0000305};	A0A1D6MF61_MAIZE SubName: Full=Cytochrome P450 71A26 {ECO:0000313|EMBL:ONM28270.1};	Cytochrome P450 CYP2 subfamily	GO:0016021,integral component of membrane; GO:0020037,heme binding; GO:0005506,iron ion binding; GO:0004497,monooxygenase activity; GO:0016705,oxidoreductase activity, acting on paired donors, with incorporation or reduction of molecular oxygen; GO:0003674,molecular_function; GO:0005488,binding; GO:0046906,tetrapyrrole binding; GO:0097159,organic cyclic compound binding; GO:1901363,heterocyclic c…	PF00067.25:Cytochrome P450	--	--	--
Zm00001eb119410	366.613	368.611	368.071	658.652	675.7	662.707	17445	18133	17688	32541	33854	34977	1.15447	0	0	up	chr3	2268323	2272800	-	Zm00001eb119410	--	K13606 chlorophyll(ide) b reductase [EC:1.1.1.294] | (RefSeq) uncharacterized protein LOC100281115 (A)	ko00860: Porphyrin metabolism; ko01100: Metabolic pathways; ko01110: Biosynthesis of secondary metabolites	putative chlorophyll(ide) b reductase NYC1, chloroplastic, partial [Zea mays]	NYC1_ORYSJ RecName: Full=Probable chlorophyll(ide) b reductase NYC1, chloroplastic; EC=1.1.1.294; AltName: Full=Protein NON-YELLOW COLORING 1; Short=OsNYC1; Flags: Precursor;	A0A3L6FIA4_MAIZE SubName: Full=Putative chlorophyll(Ide) b reductase NYC1, chloroplastic {ECO:0000313|EMBL:PWZ32673.1}; Flags: Fragment;	Reductases with broad range of substrate specificities	GO:0009535,chloroplast thylakoid membrane; GO:0016021,integral component of membrane; GO:0009536,plastid; GO:0034256,chlorophyll(ide) b reductase activity; GO:0016491,oxidoreductase activity; GO:0015996,chlorophyll catabolic process; GO:0010304,PSII associated light-harvesting complex II catabolic process; GO:0003674,molecular_function; GO:0003824,catalytic activity; GO:0016614,oxidoreductase act…	PF00106.28:short chain dehydrogenase	--	--	--
Zm00001eb121900	82.2441	80.1928	78.2084	263.094	256.192	243.303	2119	2136	2035	7038	6950	6953	1.96219	0	0	up	chr3	8819782	8820963	+	Zm00001eb121900	--	K13993 HSP20 family protein | (RefSeq) 17.5 kDa class II heat shock protein (A)	ko04141: Protein processing in endoplasmic reticulum	17.5 kDa class II heat shock protein [Zea mays]	HSP21_MAIZE RecName: Full=17.5 kDa class II heat shock protein;	B4F9K4_MAIZE SubName: Full=17.5 kDa class II heat shock protein {ECO:0000313|EMBL:ONM29253.1};	Molecular chaperone (small heat-shock protein Hsp26/Hsp42)	GO:0005737,cytoplasm; GO:0043621,protein self-association; GO:0051082,unfolded protein binding; GO:0051259,protein complex oligomerization; GO:0006457,protein folding; GO:0009408,response to heat; GO:0042542,response to hydrogen peroxide; GO:0009651,response to salt stress; GO:0003674,molecular_function; GO:0005488,binding; GO:0005515,protein binding; GO:0008150,biological_process; GO:0009987,cel…	PF00011.24:Hsp20/alpha crystallin family	--	--	--
Zm00001eb121990	124.341	124.807	128.022	375.618	367.485	401.711	4220	4379	4388	13236	13132	15122	1.90077	0	0	up	chr3	8916825	8918744	+	Zm00001eb121990	--	K13229 2,4-dihydroxy-1,4-benzoxazin-3-one-glucoside dioxygenase [EC:1.14.11.59] | (RefSeq) DIBOA-glucoside dioxygenase BX6 (A)	ko00402: Benzoxazinoid biosynthesis; ko00999: Biosynthesis of various plant secondary metabolites; ko01100: Metabolic pathways; ko01110: Biosynthesis of secondary metabolites	1-aminocyclopropane-1-carboxylate oxidase [Zea mays]	ACH12_ARATH RecName: Full=1-aminocyclopropane-1-carboxylate oxidase homolog 12; EC=1.14.-.-;	A0A1D6MIP4_MAIZE SubName: Full=1-aminocyclopropane-1-carboxylate oxidase {ECO:0000313|EMBL:ONM29263.1};	Iron/ascorbate family oxidoreductases	GO:0046872,metal ion binding; GO:0016491,oxidoreductase activity; GO:0003674,molecular_function; GO:0005488,binding; GO:0043167,ion binding; GO:0043169,cation binding; GO:0003824,catalytic activity	PF03171.23:2OG-Fe(II) oxygenase superfamily	--	--	--
Zm00001eb122860	59.0172	59.488	59.9047	132.538	131.407	134.925	6135	6393	6289	14305	14383	15557	1.45936	0	0	up	chr3	12172967	12177906	+	Zm00001eb122860	--	K01115 phospholipase D1/2 [EC:3.1.4.4] | (RefSeq) phospholipase D alpha 1 (A)	ko00564: Glycerophospholipid metabolism; ko00565: Ether lipid metabolism; ko01100: Metabolic pathways; ko01110: Biosynthesis of secondary metabolites; ko04144: Endocytosis	phospholipase D alpha 1 isoform X2 [Zea mays]	PLDA1_MAIZE RecName: Full=Phospholipase D alpha 1; Short=PLD alpha 1; EC=3.1.4.4; AltName: Full=Choline phosphatase 1; AltName: Full=Phosphatidylcholine-hydrolyzing phospholipase D 1;	A0A804MZ91_MAIZE RecName: Full=Phospholipase D {ECO:0000256|ARBA:ARBA00012027}; EC=3.1.4.4 {ECO:0000256|ARBA:ARBA00012027};	Phospholipase D1	GO:0005886,plasma membrane; GO:0005509,calcium ion binding; GO:0070290,N-acylphosphatidylethanolamine-specific phospholipase D activity; GO:0004630,phospholipase D activity; GO:0046470,phosphatidylcholine metabolic process; GO:0009395,phospholipid catabolic process; GO:0003674,molecular_function; GO:0005488,binding; GO:0043167,ion binding; GO:0043169,cation binding; GO:0046872,metal ion binding; …	PF00168.33:C2 domain	--	--	--
Zm00001eb124520	7.9752	9.4508	9.522	61.6965	57.0149	63.4867	311	381	375	2498	2341	2746	3.05579	0	0	up	chr3	18105478	18107411	-	Zm00001eb124520	--	--	--	Lecithin-cholesterol acyltransferase-like 1-like precursor [Zea mays]	LCAT1_ORYSJ RecName: Full=Lecithin-cholesterol acyltransferase-like 1; EC=2.3.1.-;	A0A804N037_MAIZE SubName: Full=Uncharacterized protein {ECO:0000313|EnsemblPlants:Zm00001eb124520_P001};	Lecithin:cholesterol acyltransferase (LCAT)/Acyl-ceramide synthase	GO:0008374,O-acyltransferase activity; GO:0006629,lipid metabolic process; GO:0003674,molecular_function; GO:0003824,catalytic activity; GO:0016740,transferase activity; GO:0016746,acyltransferase activity; GO:0016747,acyltransferase activity, transferring groups other than amino-acyl groups; GO:0008150,biological_process; GO:0008152,metabolic process; GO:0044238,primary metabolic process; GO:007…	PF02450.18:Lecithin:cholesterol acyltransferase	--	--	--
Zm00001eb124800	113.955	120.748	116.65	454.291	482.939	439.449	1006	1102	1040	4164	4489	4303	2.26807	0	0	up	chr3	19859912	19860791	-	Zm00001eb124800	--	--	--	metallothionein-like protein 2A [Zea mays]	MT2_CICAR RecName: Full=Metallothionein-like protein 2; Short=MT-2;	A0A804N077_MAIZE SubName: Full=Uncharacterized protein {ECO:0000313|EnsemblPlants:Zm00001eb124800_P001};	Predicted metallothionein	GO:0046872,metal ion binding; GO:0003674,molecular_function; GO:0005488,binding; GO:0043167,ion binding; GO:0043169,cation binding	PF01439.21:Metallothionein	--	--	--
Zm00001eb124940	84.0925	85.5346	82.7902	355.76	346.656	343.479	1921	2020	1910	8438	8338	8703	2.34919	0	0	up	chr3	20467510	20468557	-	Zm00001eb124940	--	K13993 HSP20 family protein | (RefSeq) 16.9 kDa class I heat shock protein 1 (A)	ko04141: Protein processing in endoplasmic reticulum	unknown [Zea mays]	HS16A_ORYSJ RecName: Full=16.9 kDa class I heat shock protein 1; AltName: Full=16.9 kDa heat shock protein 1; Short=OsHsp16.9A;	C0P7Q6_MAIZE SubName: Full=Uncharacterized protein {ECO:0000313|EMBL:ACN29022.1};	Molecular chaperone (small heat-shock protein Hsp26/Hsp42)	GO:0005737,cytoplasm; GO:0043621,protein self-association; GO:0051082,unfolded protein binding; GO:0051259,protein complex oligomerization; GO:0006457,protein folding; GO:0009408,response to heat; GO:0042542,response to hydrogen peroxide; GO:0009651,response to salt stress; GO:0003674,molecular_function; GO:0005488,binding; GO:0005515,protein binding; GO:0008150,biological_process; GO:0009987,cel…	--	--	--	--
Zm00001eb125120	41.9377	41.98	40.4318	4.2057	4.198	3.9529	2353	2435	2291	245	248	246	-3.03337	0	0	down	chr3	21435738	21438567	-	Zm00001eb125120	--	--	--	protein SAR DEFICIENT 1 [Zea mays]	SARD1_ARATH RecName: Full=Protein SAR DEFICIENT 1 {ECO:0000303|PubMed:20921422};	A0A804N0C7_MAIZE SubName: Full=Uncharacterized protein {ECO:0000313|EnsemblPlants:Zm00001eb125120_P002};	--	GO:0005634,nucleus; GO:0003700,DNA-binding transcription factor activity; GO:0043565,sequence-specific DNA binding; GO:0071219,cellular response to molecule of bacterial origin; GO:0042742,defense response to bacterium; GO:0002229,defense response to oomycetes; GO:0009626,plant-type hypersensitive response; GO:1900426,positive regulation of defense response to bacterium; GO:0080142,regulation of …	PF07887.14:Calmodulin binding protein-like N-terminal domain	--	--	--
Zm00001eb126900	185.876	186.546	192.435	625.596	624.181	658.226	6981	7243	7299	24395	24683	27420	2.05489	0	0	up	chr3	32011696	32015418	-	Zm00001eb126900	--	--	--	uncharacterized protein LOC100274292 [Zea mays]	40G3_ORYSJ RecName: Full=Ricin B-like lectin R40G3 {ECO:0000305}; AltName: Full=Osr40g3 {ECO:0000303|PubMed:9265787};	B4G019_MAIZE SubName: Full=Hydroxyproline-rich glycoprotein family protein {ECO:0000313|EMBL:ONM30744.1};	--	GO:0030246,carbohydrate binding; GO:0003674,molecular_function; GO:0005488,binding	PF14200.9:Ricin-type beta-trefoil lectin domain-like	--	--	--
Zm00001eb128730	245.411	241.288	246.387	62.5321	62.2124	61.2915	13566	13789	13755	3589	3621	3758	-1.67997	0	0	down	chr3	43117440	43125510	+	Zm00001eb128730	--	--	--	Carbohydrate transporter/ sugar porter/ transporter [Zea mays]	PTR36_ARATH RecName: Full=Probable peptide/nitrate transporter At3g43790; AltName: Full=Protein ZINC INDUCED FACILITATOR-LIKE 2;	A0A1D6MQM7_MAIZE SubName: Full=Carbohydrate transporter/ sugar porter/ transporter {ECO:0000313|EMBL:ONM31325.1};	Permease of the major facilitator superfamily	GO:0016021,integral component of membrane; GO:0022857,transmembrane transporter activity; GO:0009624,response to nematode; GO:0003674,molecular_function; GO:0005215,transporter activity; GO:0008150,biological_process; GO:0009605,response to external stimulus; GO:0009607,response to biotic stimulus; GO:0043207,response to external biotic stimulus; GO:0044419,biological process involved in interspe…	PF07690.19:Major Facilitator Superfamily	--	--	--
Zm00001eb130570	15.2922	18.6509	15.965	295.37	298.524	263.003	92	116	97	1845	1891	1755	4.39823	0	0	up	chr3	57423270	57423663	-	Zm00001eb130570	--	--	--	late embryogenesis abundant protein Lea5-D-like [Zea mays]	LEA5D_GOSHI RecName: Full=Late embryogenesis abundant protein Lea5-D;	A0A1D6MRZ8_MAIZE SubName: Full=Late embryogenesis abundant protein Lea5 {ECO:0000313|EMBL:ONM31736.1};	--	--	PF03242.16:Late embryogenesis abundant protein	--	--	--
Zm00001eb130640	53.14	55.5239	55.0667	363.945	360.079	350.594	2407	2600	2519	17116	17173	17614	3.01271	0	0	up	chr3	57676345	57681194	+	Zm00001eb130640	--	K09699 2-oxoisovalerate dehydrogenase E2 component (dihydrolipoyl transacylase) [EC:2.3.1.168] | (RefSeq) dihydrolipoyllysine-residue acetyltransferase component of pyruvatedehydrogenase complex (A)	ko00280: Valine, leucine and isoleucine degradation; ko00640: Propanoate metabolism; ko00785: Lipoic acid metabolism; ko01100: Metabolic pathways; ko01110: Biosynthesis of secondary metabolites; ko01210: 2-Oxocarboxylic acid metabolism	dihydrolipoyllysine-residue acetyltransferase component of pyruvatedehydrogenase complex [Zea mays]	ODB2_ARATH RecName: Full=Lipoamide acyltransferase component of branched-chain alpha-keto acid dehydrogenase complex, mitochondrial; EC=2.3.1.168; AltName: Full=Branched-chain alpha-keto acid dehydrogenase complex component E2; Short=BCE2; Short=BCKAD-E2; Short=BCKADE2; AltName: Full=Dihydrolipoamide acetyltransferase component of branched-chain alpha-keto acid dehydrogenase complex; AltName: Ful…	B6TJY4_MAIZE RecName: Full=Dihydrolipoamide acetyltransferase component of pyruvate dehydrogenase complex {ECO:0000256|RuleBase:RU003423}; EC=2.3.1.- {ECO:0000256|RuleBase:RU003423};	Dihydrolipoamide transacylase (alpha-keto acid dehydrogenase E2 subunit)	GO:0005737,cytoplasm; GO:0005759,mitochondrial matrix; GO:0005739,mitochondrion; GO:0016407,acetyltransferase activity; GO:0004147,dihydrolipoamide branched chain acyltransferase activity; GO:0043754,dihydrolipoyllysine-residue (2-methylpropanoyl)transferase activity; GO:0031405,lipoic acid binding; GO:0008270,zinc ion binding; GO:0043617,cellular response to sucrose starvation; GO:0006633,fatty …	PF00198.26:2-oxoacid dehydrogenases acyltransferase (catalytic domain)	--	--	--
Zm00001eb133200	46.3284	45.2942	44.4121	115.033	112.818	115.719	3076	3109	2978	7930	7887	8522	1.63524	0	0	up	chr3	97317769	97321767	+	Zm00001eb133200	--	K23171 dolabradiene synthase [EC:4.2.3.196] | (RefSeq) KSL4; dolabradiene synthase KSL4, chloroplastic (A)	--	kaurene synthase4 [Zea mays]	KSL4_MAIZE RecName: Full=Dolabradiene synthase KSL4, chloroplastic {ECO:0000305}; EC=4.2.3.196 {ECO:0000269|PubMed:29475898}; AltName: Full=Ent-kaurene synthase-like 4 {ECO:0000303|PubMed:29475898}; Short=ZmKSL4 {ECO:0000303|PubMed:29475898}; Flags: Precursor;	A0A8J8XVC3_MAIZE SubName: Full=Ent-pimara-8(14),15-diene synthase {ECO:0000313|EMBL:PWZ32493.1};	--	GO:0009507,chloroplast; GO:0016829,lyase activity; GO:0000287,magnesium ion binding; GO:0010333,terpene synthase activity; GO:0006952,defense response; GO:0051502,diterpene phytoalexin biosynthetic process; GO:0016102,diterpenoid biosynthetic process; GO:0003674,molecular_function; GO:0003824,catalytic activity; GO:0005488,binding; GO:0043167,ion binding; GO:0043169,cation binding; GO:0046872,met…	PF03936.19:Terpene synthase family, metal binding domain	--	--	--
Zm00001eb134560	16.2716	17.2687	15.4473	55.2748	58.6707	57.2279	1091	1197	1046	3848	4142	4256	2.10309	0	0	up	chr3	111600980	111605611	+	Zm00001eb134560	--	--	--	uncharacterized protein LOC103650272 [Zea mays]	--	A0A1D6MVE3_MAIZE RecName: Full=C2 NT-type domain-containing protein {ECO:0000259|PROSITE:PS51840};	--	--	PF10358.12:N-terminal C2 in EEIG1 and EHBP1 proteins	--	--	--
Zm00001eb135130	306.796	290.964	293.128	49.5579	51.6637	50.5877	13970	13697	13480	2343	2477	2555	-2.25449	0	0	down	chr3	115530858	115534811	-	Zm00001eb135130	--	--	--	Bifunctional nuclease 1-like [Zea mays]	BBD1_ORYSI RecName: Full=Bifunctional nuclease 1; EC=3.1.-.-;	C4JAF5_MAIZE RecName: Full=BFN domain-containing protein {ECO:0000259|PROSITE:PS51658};	--	GO:0005634,nucleus; GO:0004518,nuclease activity; GO:0003674,molecular_function; GO:0003824,catalytic activity; GO:0016787,hydrolase activity; GO:0016788,hydrolase activity, acting on ester bonds; GO:0005575,cellular_component; GO:0005622,intracellular anatomical structure; GO:0043226,organelle; GO:0043227,membrane-bounded organelle; GO:0043229,intracellular organelle; GO:0043231,intracellular me…	PF02577.17:Bifunctional nuclease domain	--	--	--
Zm00001eb135910	14.3326	13.6588	15.1821	101.766	100.754	111.189	473	466	506	3487	3501	4070	3.16059	0	0	up	chr3	123445685	123449729	+	Zm00001eb135910	--	--	--	NAC domain-containing protein 21/22 isoform X1 [Zea mays]	NAC22_ARATH RecName: Full=NAC domain-containing protein 21/22; Short=ANAC021/ANAC022;	A0A1D6MWC7_MAIZE SubName: Full=NAC domain-containing protein 21/22 {ECO:0000313|EMBL:ONM33091.1};	--	GO:0005634,nucleus; GO:0003677,DNA binding; GO:0003700,DNA-binding transcription factor activity; GO:0009734,auxin-activated signaling pathway; GO:0048527,lateral root development; GO:0003674,molecular_function; GO:0003676,nucleic acid binding; GO:0005488,binding; GO:0097159,organic cyclic compound binding; GO:1901363,heterocyclic compound binding; GO:0140110,transcription regulator activity; GO:…	PF02365.18:No apical meristem (NAM) protein	NAC	TF	NAC
Zm00001eb136760	3.7747	2.9959	2.5876	53.7869	48.8412	53.9556	117	96	81	1731	1594	1855	4.36445	0	0	up	chr3	129136771	129138807	-	Zm00001eb136760	--	K09422 transcription factor MYB, plant | (RefSeq) transcription factor JAMYB (A)	--	transcription factor JAMYB [Zea mays]	JAMYB_ORYSJ RecName: Full=Transcription factor JAMYB {ECO:0000305}; AltName: Full=OsJAMyb {ECO:0000303|PubMed:11310740};	A0A804N5K0_MAIZE SubName: Full=Uncharacterized protein {ECO:0000313|EnsemblPlants:Zm00001eb136760_P001};	Transcription factor, Myb superfamily	GO:0005634,nucleus; GO:0003700,DNA-binding transcription factor activity; GO:0043565,sequence-specific DNA binding; GO:0006952,defense response; GO:0006355,regulation of DNA-templated transcription; GO:0003674,molecular_function; GO:0140110,transcription regulator activity; GO:0003676,nucleic acid binding; GO:0003677,DNA binding; GO:0005488,binding; GO:0097159,organic cyclic compound binding; GO:…	PF00249.34:Myb-like DNA-binding domain	MYB	TF	MYB->MYB
Zm00001eb137930	80.3517	82.3085	76.3182	1.3303	1.569	1.5626	2967	3142	2846	51	61	64	-5.44289	0	0	down	chr3	136294078	136295771	-	Zm00001eb137930	--	K18054 2'-deoxymugineic-acid 2'-dioxygenase / mugineic-acid 3-dioxygenase [EC:1.14.11.24 1.14.11.25] | (RefSeq) uncharacterized protein LOC100191339 (A)	ko00999: Biosynthesis of various plant secondary metabolites; ko01100: Metabolic pathways; ko01110: Biosynthesis of secondary metabolites	Protein DOWNY MILDEW RESISTANCE 6 [Zea mays]	IDS3_HORVU RecName: Full=2'-deoxymugineic-acid 2'-dioxygenase {ECO:0000303|PubMed:11346963}; EC=1.14.11.24 {ECO:0000269|PubMed:11346963}; AltName: Full=Protein iron deficiency-specific 3 {ECO:0000303|PubMed:11117263, ECO:0000303|PubMed:8019781};	A0A804N633_MAIZE RecName: Full=Fe2OG dioxygenase domain-containing protein {ECO:0000259|PROSITE:PS51471};	Iron/ascorbate family oxidoreductases	GO:0005737,cytoplasm; GO:0033760,2'-deoxymugineic-acid 2'-dioxygenase activity; GO:0031418,L-ascorbic acid binding; GO:0046872,metal ion binding; GO:0010041,response to iron(III) ion; GO:0003674,molecular_function; GO:0003824,catalytic activity; GO:0016491,oxidoreductase activity; GO:0016705,oxidoreductase activity, acting on paired donors, with incorporation or reduction of molecular oxygen; GO:…	PF14226.9:non-haem dioxygenase in morphine synthesis N-terminal	--	--	--
Zm00001eb138600	296.869	301.323	301.898	50.4631	49.9519	51.5319	5921	6213	6081	1045	1049	1140	-2.26768	0	0	down	chr3	139755481	139756494	-	Zm00001eb138600	--	K03671 thioredoxin 1 | (RefSeq) thioredoxin M-type, chloroplastic (A)	--	thioredoxin M-type, chloroplastic [Zea mays]	TRXM_MAIZE RecName: Full=Thioredoxin M-type, chloroplastic; Short=Trx-M; Flags: Precursor;	B6SPU1_MAIZE SubName: Full=Thioredoxin M-type {ECO:0000313|EMBL:ACG26874.1}; SubName: Full=Thioredoxin M2 {ECO:0000313|EMBL:ONM33730.1};	Thioredoxin-like protein	GO:0009507,chloroplast; GO:0005737,cytoplasm; GO:0016491,oxidoreductase activity; GO:0016671,oxidoreductase activity, acting on a sulfur group of donors, disulfide as acceptor; GO:0015035,protein-disulfide reductase activity; GO:0003674,molecular_function; GO:0003824,catalytic activity; GO:0016667,oxidoreductase activity, acting on a sulfur group of donors; GO:0015036,disulfide oxidoreductase act…	PF00085.23:Thioredoxin	--	--	--
Zm00001eb140530	166.901	164.226	162.988	17.332	16.5959	17.9301	8644	8793	8525	932	905	1030	-2.95308	0	0	down	chr3	149353377	149359351	-	Zm00001eb140530	--	K02641 ferredoxin--NADP+ reductase [EC:1.18.1.2] | (RefSeq) ferredoxin (A)	ko00195: Photosynthesis; ko01100: Metabolic pathways	ferredoxin [Zea mays]	FENR2_ORYSJ RecName: Full=Ferredoxin--NADP reductase, leaf isozyme 2, chloroplastic; EC=1.18.1.2 {ECO:0000250|UniProtKB:Q9FKW6}; AltName: Full=Leaf FNR 2 {ECO:0000303|PubMed:26941088}; Short=FNR-2 {ECO:0000303|PubMed:26941088}; Short=Os-LFNR2 {ECO:0000303|PubMed:26941088}; Flags: Precursor;	A0A804N7D1_MAIZE RecName: Full=Ferredoxin--NADP reductase, chloroplastic {ECO:0000256|PIRNR:PIRNR000361}; Short=FNR {ECO:0000256|PIRNR:PIRNR000361}; EC=1.18.1.2 {ECO:0000256|PIRNR:PIRNR000361};	NADP/FAD dependent oxidoreductase	GO:0009570,chloroplast stroma; GO:0098807,chloroplast thylakoid membrane protein complex; GO:0004324,ferredoxin-NADP+ reductase activity; GO:0015979,photosynthesis; GO:0003674,molecular_function; GO:0003824,catalytic activity; GO:0008937,ferredoxin-NAD(P) reductase activity; GO:0016491,oxidoreductase activity; GO:0016730,oxidoreductase activity, acting on iron-sulfur proteins as donors; GO:001673…	PF00175.24:Oxidoreductase NAD-binding domain	--	--	--
Zm00001eb141500	12.6389	12.0435	13.8728	192.308	173.314	191.168	470	463	521	7425	6786	7885	4.15146	0	0	up	chr3	153938047	153940560	+	Zm00001eb141500	--	K25108 licheninase [EC:3.2.1.73] | (RefSeq) lichenase-2 precursor (A)	--	Glucan endo-1,3-beta-glucosidase GII precursor [Zea mays]	E13B_HORVU RecName: Full=Glucan endo-1,3-beta-glucosidase GII; EC=3.2.1.39 {ECO:0000269|PubMed:8514770}; AltName: Full=(1->3)-beta-glucan endohydrolase GII; AltName: Full=(1->3)-beta-glucanase isoenzyme GII; AltName: Full=Beta-1,3-endoglucanase GII; Flags: Precursor;	A0A804N7R2_MAIZE SubName: Full=Uncharacterized protein {ECO:0000313|EnsemblPlants:Zm00001eb141500_P001};	--	GO:0042973,glucan endo-1,3-beta-D-glucosidase activity; GO:0006076,(1->3)-beta-D-glucan catabolic process; GO:0050832,defense response to fungus; GO:0003674,molecular_function; GO:0003824,catalytic activity; GO:0004553,hydrolase activity, hydrolyzing O-glycosyl compounds; GO:0008422,beta-glucosidase activity; GO:0015926,glucosidase activity; GO:0016787,hydrolase activity; GO:0016798,hydrolase act…	PF00332.21:Glycosyl hydrolases family 17	--	--	--
Zm00001eb143700	36.707	36.1145	35.4415	118.126	115.018	119.151	2570	2614	2506	8587	8479	9253	2.00089	0	0	up	chr3	165006333	165012131	+	Zm00001eb143700	--	K05658 ATP-binding cassette, subfamily B (MDR/TAP), member 1 [EC:7.6.2.2] | (RefSeq) ABC transporter B family member 5 isoform X1 (A)	ko02010: ABC transporters	ABC transporter B family member 26, chloroplastic [Zea mays]	AB26B_ARATH RecName: Full=ABC transporter B family member 26, chloroplastic; Short=ABC transporter ABCB.26; Short=AtABCB26; AltName: Full=Antigen peptide transporter-like 1; AltName: Full=Transporter associated with antigen processing-like protein 1; Short=AtTAP1; Flags: Precursor;	A0A804N8U6_MAIZE SubName: Full=Uncharacterized protein {ECO:0000313|EnsemblPlants:Zm00001eb143700_P003};	Peptide exporter, ABC superfamily	GO:0009507,chloroplast; GO:0009941,chloroplast envelope; GO:0031969,chloroplast membrane; GO:0016021,integral component of membrane; GO:0005739,mitochondrion; GO:0140359,ABC-type transporter activity; GO:0005524,ATP binding; GO:0042626,ATPase-coupled transmembrane transporter activity; GO:0003674,molecular_function; GO:0005215,transporter activity; GO:0015399,primary active transmembrane transpor…	PF00005.30:ABC transporter	--	--	--
Zm00001eb144000	28.484	28.9562	28.1257	97.6558	95.2596	99.8545	1433	1506	1429	5101	5046	5572	2.07332	0	0	up	chr3	169275199	169279402	+	Zm00001eb144000	--	K16280 E3 ubiquitin-protein ligase RGLG [EC:2.3.2.27] | (RefSeq) uncharacterized protein LOC100279782 (A)	--	E3 ubiquitin-protein ligase RGLG2-like [Zea mays]	RGLG2_ARATH RecName: Full=E3 ubiquitin-protein ligase RGLG2 {ECO:0000305}; EC=2.3.2.27 {ECO:0000305}; AltName: Full=RING domain ligase 2 {ECO:0000303|PubMed:17586653};	A0A804N911_MAIZE RecName: Full=RING-type E3 ubiquitin transferase {ECO:0000256|ARBA:ARBA00012483}; EC=2.3.2.27 {ECO:0000256|ARBA:ARBA00012483};	Copine	GO:0005634,nucleus; GO:0005886,plasma membrane; GO:0046872,metal ion binding; GO:0061630,ubiquitin protein ligase activity; GO:0004842,ubiquitin-protein transferase activity; GO:0009738,abscisic acid-activated signaling pathway; GO:0009850,auxin metabolic process; GO:0009690,cytokinin metabolic process; GO:0080148,negative regulation of response to water deprivation; GO:0070534,protein K63-linked…	PF07002.19:Copine	--	--	--
Zm00001eb144240	200.565	201.43	198.718	838.664	825.756	825.214	8101	8411	8106	35171	35118	36970	2.34965	0	0	up	chr3	170387546	170390313	+	Zm00001eb144240	--	K01623 fructose-bisphosphate aldolase, class I [EC:4.1.2.13] | (RefSeq) fructose-bisphosphate aldolase, cytoplasmic isozyme (A)	ko00010: Glycolysis / Gluconeogenesis; ko00030: Pentose phosphate pathway; ko00051: Fructose and mannose metabolism; ko00710: Carbon fixation by Calvin cycle; ko01100: Metabolic pathways; ko01110: Biosynthesis of secondary metabolites; ko01200: Carbon metabolism; ko01230: Biosynthesis of amino acids	hypothetical protein PVAP13_5NG012556 [Panicum virgatum]	ALF_MAIZE RecName: Full=Fructose-bisphosphate aldolase, cytoplasmic isozyme; EC=4.1.2.13;	A0A804N936_MAIZE RecName: Full=Fructose-bisphosphate aldolase {ECO:0000256|ARBA:ARBA00013068, ECO:0000256|RuleBase:RU003994}; EC=4.1.2.13 {ECO:0000256|ARBA:ARBA00013068, ECO:0000256|RuleBase:RU003994};	Fructose-biphosphate aldolase	GO:0005829,cytosol; GO:0004332,fructose-bisphosphate aldolase activity; GO:0030388,fructose 1,6-bisphosphate metabolic process; GO:0006096,glycolytic process; GO:0034059,response to anoxia; GO:0005986,sucrose biosynthetic process; GO:0003674,molecular_function; GO:0003824,catalytic activity; GO:0016829,lyase activity; GO:0016830,carbon-carbon lyase activity; GO:0016832,aldehyde-lyase activity; GO…	PF00274.22:Fructose-bisphosphate aldolase class-I	--	--	--
Zm00001eb145580	341.807	343.865	351.235	778.279	786.279	828.137	12815	13328	13299	30296	31039	34438	1.50511	0	0	up	chr3	175449027	175451168	+	Zm00001eb145580	--	--	--	NAC domain-containing protein 48 [Zea mays]	NAC48_ORYSJ RecName: Full=NAC domain-containing protein 48 {ECO:0000303|PubMed:15029955}; Short=ONAC048 {ECO:0000303|PubMed:15029955}; AltName: Full=OsNAC6 {ECO:0000303|PubMed:10660065}; AltName: Full=Protein STRESS-RESPONSIVE NAC 2 {ECO:0000303|PubMed:18273684};	A0A804N9U4_MAIZE RecName: Full=NAC domain-containing protein {ECO:0000259|PROSITE:PS51005};	--	GO:0005634,nucleus; GO:0043565,sequence-specific DNA binding; GO:1901002,positive regulation of response to salt stress; GO:1902584,positive regulation of response to water deprivation; GO:0045893,positive regulation of DNA-templated transcription; GO:1900150,regulation of defense response to fungus; GO:0040008,regulation of growth; GO:0009409,response to cold; GO:0048364,root development; GO:000…	PF02365.18:No apical meristem (NAM) protein	NAC	TF	NAC
Zm00001eb145730	10.4099	9.093	9.8161	76.2724	75.9192	76.0227	629	568	599	4785	4830	5095	3.25957	0	0	up	chr3	176361073	176364810	+	Zm00001eb145730	--	K03875 F-box and leucine-rich repeat protein 1 (S-phase kinase-associated protein 2) | (RefSeq) uncharacterized protein LOC100274332 (A)	ko04120: Ubiquitin mediated proteolysis	F-box protein SKP2A [Zea mays]	SKP2A_ARATH RecName: Full=F-box protein SKP2A; AltName: Full=FBL5-like protein; Short=AtFBL5; AltName: Full=SKP2-like protein 1; Short=AtSKP2;1;	A0A8J8XYR3_MAIZE SubName: Full=F-box protein SKP2A {ECO:0000313|EMBL:PWZ33238.1};	Leucine rich repeat proteins, some proteins contain F-box	GO:0005634,nucleus; GO:0019005,SCF ubiquitin ligase complex; GO:0004842,ubiquitin-protein transferase activity; GO:0009734,auxin-activated signaling pathway; GO:0071365,cellular response to auxin stimulus; GO:0010311,lateral root formation; GO:0051781,positive regulation of cell division; GO:0016567,protein ubiquitination; GO:0031146,SCF-dependent proteasomal ubiquitin-dependent protein catabolic…	PF13516.9:Leucine Rich repeat	--	--	--
Zm00001eb146500	42.7344	40.8757	41.7569	143.096	146.623	142.683	1972	1950	1946	6856	7124	7303	2.08472	0	0	up	chr3	179501513	179507283	-	Zm00001eb146500	--	K14498 serine/threonine-protein kinase SRK2 [EC:2.7.11.1] | (RefSeq) uncharacterized protein LOC100384302 (A)	ko04016: MAPK signaling pathway - plant; ko04075: Plant hormone signal transduction	uncharacterized protein LOC100384302 isoform X2 [Zea mays]	SAPK4_ORYSJ RecName: Full=Serine/threonine-protein kinase SAPK4; EC=2.7.11.1; AltName: Full=Osmotic stress/abscisic acid-activated protein kinase 4; AltName: Full=RK2 kinase {ECO:0000312|EMBL:AFK74500.1}; AltName: Full=stress-activated protein kinase 4 {ECO:0000303|Ref.8}; Short=OsSAPK4 {ECO:0000303|Ref.8};	A0A804NA92_MAIZE RecName: Full=Protein kinase domain-containing protein {ECO:0000259|PROSITE:PS50011};	Serine/threonine protein kinase	GO:0005737,cytoplasm; GO:0005634,nucleus; GO:0005524,ATP binding; GO:0106310,protein serine kinase activity; GO:0004674,protein serine/threonine kinase activity; GO:0009738,abscisic acid-activated signaling pathway; GO:0035556,intracellular signal transduction; GO:0006468,protein phosphorylation; GO:0000166,nucleotide binding; GO:0003674,molecular_function; GO:0005488,binding; GO:0017076,purine n…	PF00069.28:Protein kinase domain	--	--	--
Zm00001eb147960	10.8838	12.3734	10.5193	211.363	231.28	216.11	251	295	245	5061	5616	5528	4.58295	0	0	up	chr3	184485726	184489521	-	Zm00001eb147960	--	--	--	hypothetical protein BDA96_03G384400 [Sorghum bicolor]	--	C0P891_MAIZE SubName: Full=Uncharacterized protein {ECO:0000313|EMBL:ACN29207.1, ECO:0000313|EnsemblPlants:Zm00001eb147960_P001};	--	--	--	--	--	--
Zm00001eb148110	38.9094	40.8778	42.4669	119.557	122.577	113.889	2044	2220	2253	6521	6780	6636	1.84025	0	0	up	chr3	185041065	185046124	-	Zm00001eb148110	--	K00232 acyl-CoA oxidase [EC:1.3.3.6] | (RefSeq) acyl-coenzyme A oxidase 2 (A)	ko00071: Fatty acid degradation; ko00410: beta-Alanine metabolism; ko00592: alpha-Linolenic acid metabolism; ko00640: Propanoate metabolism; ko01040: Biosynthesis of unsaturated fatty acids; ko01100: Metabolic pathways; ko01110: Biosynthesis of secondary metabolites; ko01200: Carbon metabolism; ko01212: Fatty acid metabolism; ko04146: Peroxisome	Acyl-coenzyme A oxidase [Zea mays]	ACOX3_ARATH RecName: Full=Acyl-coenzyme A oxidase 3, peroxisomal; Short=AOX 3; Short=Acyl-CoA oxidase 3; EC=1.3.3.6; AltName: Full=Medium-chain acyl-CoA oxidase; Short=AtCX3; Flags: Precursor;	A0A1D6N7A4_MAIZE RecName: Full=Acyl-coenzyme A oxidase {ECO:0000256|PIRNR:PIRNR000168};	Pristanoyl-CoA/acyl-CoA oxidase	GO:0005576,extracellular region; GO:0005777,peroxisome; GO:0003997,acyl-CoA oxidase activity; GO:0071949,FAD binding; GO:0005504,fatty acid binding; GO:0050660,flavin adenine dinucleotide binding; GO:0006635,fatty acid beta-oxidation; GO:0033540,fatty acid beta-oxidation using acyl-CoA oxidase; GO:0055088,lipid homeostasis; GO:0051791,medium-chain fatty acid metabolic process; GO:0003674,molecula…	PF01756.22:Acyl-CoA oxidase	--	--	--
Zm00001eb148420	7.4045	7.1902	8.0423	95.8617	88.7638	91.2869	516	518	566	6936	6513	7056	3.90636	0	0	up	chr3	186198894	186202456	-	Zm00001eb148420	--	K03283 heat shock 70kDa protein 1/6/8 | (RefSeq) heat shock 70 kDa protein-like (A)	ko03040: Spliceosome; ko04141: Protein processing in endoplasmic reticulum; ko04144: Endocytosis	heat shock 70 kDa protein-like [Zea mays]	HS704_ARATH RecName: Full=Heat shock 70 kDa protein 4 {ECO:0000303|PubMed:11599561}; AltName: Full=Heat shock cognate 70 kDa protein 4 {ECO:0000303|PubMed:11402207}; AltName: Full=Heat shock cognate protein 70-4 {ECO:0000303|PubMed:11402207}; Short=AtHsc70-4 {ECO:0000303|PubMed:11402207}; AltName: Full=Heat shock protein 70-4 {ECO:0000303|PubMed:11599561}; Short=AtHsp70-4 {ECO:0000303|PubMed:1159…	A0A1D6N7I4_MAIZE SubName: Full=Putative mediator of RNA polymerase II transcription subunit 37c {ECO:0000313|EMBL:ONM36552.1};	Molecular chaperones HSP70/HSC70, HSP70 superfamily	GO:0005737,cytoplasm; GO:0005829,cytosol; GO:0005794,Golgi apparatus; GO:0005739,mitochondrion; GO:0005634,nucleus; GO:0009505,plant-type cell wall; GO:0000325,plant-type vacuole; GO:0005886,plasma membrane; GO:0005524,ATP binding; GO:0016887,ATP hydrolysis activity; GO:0140662,ATP-dependent protein folding chaperone; GO:0031072,heat shock protein binding; GO:0051787,misfolded protein binding; GO…	PF00012.23:Hsp70 protein	--	--	--
Zm00001eb148570	6.8962	5.7245	6.1505	152.812	136.473	151.907	141	121	127	3244	2938	3445	4.85484	0	0	up	chr3	186668293	186669230	-	Zm00001eb148570	--	--	--	zinc finger protein ZAT9 [Zea mays]	ZAT11_ARATH RecName: Full=Zinc finger protein ZAT11;	A0A3L6FP70_MAIZE SubName: Full=Zinc finger protein ZAT8 {ECO:0000313|EMBL:PWZ34131.1};	FOG: Zn-finger	GO:0005634,nucleus; GO:0003700,DNA-binding transcription factor activity; GO:0046872,metal ion binding; GO:0000976,transcription cis-regulatory region binding; GO:0071289,cellular response to nickel ion; GO:2000280,regulation of root development; GO:0006355,regulation of DNA-templated transcription; GO:0010200,response to chitin; GO:0003674,molecular_function; GO:0140110,transcription regulator a…	PF13912.9:C2H2-type zinc finger	C2H2	TF	C2H2
Zm00001eb149720	22.2235	23.2645	23.0268	70.2878	74.4472	70.5916	1508	1632	1578	4952	5319	5313	1.95022	0	0	up	chr3	190842572	190847442	-	Zm00001eb149720	--	K24139 auxin efflux carrier family protein | (RefSeq) uncharacterized protein LOC103651075 (A)	--	Protein PIN-LIKES 6 [Zea mays]	PILS6_ARATH RecName: Full=Protein PIN-LIKES 6 {ECO:0000303|PubMed:22504182}; AltName: Full=Auxin efflux carrier-like protein 6 {ECO:0000303|PubMed:22504182};	A0A8J8XZ82_MAIZE SubName: Full=Protein PIN-LIKES 6 {ECO:0000313|EMBL:PWZ31958.1};	Predicted membrane protein	GO:0005789,endoplasmic reticulum membrane; GO:0016021,integral component of membrane; GO:0009734,auxin-activated signaling pathway; GO:0080162,endoplasmic reticulum to cytosol auxin transport; GO:0009733,response to auxin; GO:0007154,cell communication; GO:0007165,signal transduction; GO:0008150,biological_process; GO:0009719,response to endogenous stimulus; GO:0009725,response to hormone; GO:000…	PF03547.21:Membrane transport protein	--	--	--
Zm00001eb149740	17.505	17.6588	17.9201	88.0283	84.1022	90.6668	443	462	458	2313	2241	2545	2.6065	0	0	up	chr3	191019176	191020336	-	Zm00001eb149740	--	--	--	GTP binding protein [Zea mays]	LOR8_ARATH RecName: Full=Protein LURP-one-related 8;	B6SS88_MAIZE SubName: Full=GTP binding protein {ECO:0000313|EMBL:ACG27721.1};	--	--	PF04525.15:LURP-one-related	--	--	--
Zm00001eb150050	22.713	20.6625	22.8024	412.773	391.839	449.813	504	474	511	9510	9155	11071	4.54411	0	0	up	chr3	191894868	191895885	-	Zm00001eb150050	--	--	--	Pathogenesis-related thaumatin-like protein 3.3-like precursor [Zea mays]	CRJ33_CRYJA RecName: Full=Pathogenesis-related thaumatin-like protein 3.3 {ECO:0000305}; AltName: Allergen=Cry j 3.3 {ECO:0000303|PubMed:12506996, ECO:0000303|PubMed:16203714}; Flags: Precursor; Fragment;	A0A1D6N932_MAIZE SubName: Full=Osmotin-like protein OSM34 {ECO:0000313|EMBL:ONM37053.1};	--	GO:0006952,defense response; GO:1904550,response to arachidonic acid; GO:0009607,response to biotic stimulus; GO:0006950,response to stress; GO:0008150,biological_process; GO:0050896,response to stimulus; GO:0010033,response to organic substance; GO:0033993,response to lipid; GO:0042221,response to chemical; GO:0070542,response to fatty acid; GO:1901700,response to oxygen-containing compound	PF00314.20:Thaumatin family	--	--	--
Zm00001eb151200	19.7906	19.2484	19.0351	63.9201	63.0428	60.7261	1641	1650	1594	5503	5504	5585	1.99068	0	0	up	chr3	194958381	194964837	+	Zm00001eb151200	--	K22991 WD repeat-containing protein 45 | (RefSeq) uncharacterized protein LOC100501577 (A)	--	Autophagy-related protein 18f [Zea mays]	AT18G_ARATH RecName: Full=Autophagy-related protein 18g; Short=AtATG18g;	A0A1D6N9P3_MAIZE SubName: Full=Autophagy-related protein 18f {ECO:0000313|EMBL:ONM37265.1};	WD40 repeat protein	GO:0005737,cytoplasm; GO:0034045,phagophore assembly site membrane; GO:0005774,vacuolar membrane; GO:0006914,autophagy; GO:0015031,protein transport; GO:0042594,response to starvation; GO:0008150,biological_process; GO:0008152,metabolic process; GO:0009056,catabolic process; GO:0009987,cellular process; GO:0044237,cellular metabolic process; GO:0044248,cellular catabolic process; GO:0061919,proce…	PF12490.11:Breast carcinoma amplified sequence 3	--	--	--
Zm00001eb152450	57.4145	56.1048	55.6703	744.032	744.906	734.66	3130	3162	3065	42114	42758	44423	4.01464	0	0	up	chr3	200402538	200408213	+	Zm00001eb152450	--	K14454 aspartate aminotransferase, cytoplasmic [EC:2.6.1.1] | (RefSeq) uncharacterized protein LOC100273311 (A)	ko00220: Arginine biosynthesis; ko00250: Alanine, aspartate and glutamate metabolism; ko00270: Cysteine and methionine metabolism; ko00330: Arginine and proline metabolism; ko00350: Tyrosine metabolism; ko00360: Phenylalanine metabolism; ko00400: Phenylalanine, tyrosine and tryptophan biosynthesis; ko00710: Carbon fixation by Calvin cycle; ko00950: Isoquinoline alkaloid biosynthesis; ko00960: Tro…	Aspartate aminotransferase, cytoplasmic [Zea mays]	AATC_ORYSJ RecName: Full=Aspartate aminotransferase, cytoplasmic; EC=2.6.1.1; AltName: Full=Transaminase A;	B4FUH2_MAIZE RecName: Full=Aspartate aminotransferase {ECO:0000256|RuleBase:RU000480}; EC=2.6.1.1 {ECO:0000256|RuleBase:RU000480};	Aspartate aminotransferase/Glutamic oxaloacetic transaminase AAT1/GOT2	GO:0005737,cytoplasm; GO:0005739,mitochondrion; GO:0004069,L-aspartate:2-oxoglutarate aminotransferase activity; GO:0030170,pyridoxal phosphate binding; GO:0006103,2-oxoglutarate metabolic process; GO:0006522,alanine metabolic process; GO:0006531,aspartate metabolic process; GO:0009058,biosynthetic process; GO:0006536,glutamate metabolic process; GO:0006807,nitrogen compound metabolic process; GO…	PF00155.24:Aminotransferase class I and II	--	--	--
Zm00001eb154350	2.2447	1.8999	1.5976	141.001	138.841	143.373	32	28	23	2087	2084	2267	6.50314	0	0	up	chr3	206497889	206498542	+	Zm00001eb154350	--	--	--	unknown [Zea mays]	--	C0P6S0_MAIZE SubName: Full=Uncharacterized protein {ECO:0000313|EMBL:ACN28686.1};	--	--	--	--	--	--
Zm00001eb154590	5.8501	6.9782	6.5431	39.0764	37.2808	38.4507	386	476	436	2677	2590	2814	2.86517	0	0	up	chr3	207302145	207307321	+	Zm00001eb154590	--	K17471 sulfate transporter 3 | (RefSeq) sfp6; sulfate transporter6 (A)	--	sulfate transporter6 [Zea mays]	SUT31_ARATH RecName: Full=Sulfate transporter 3.1; AltName: Full=AST12; AltName: Full=AtST1;	C0P3Z9_MAIZE SubName: Full=Putative sulfate transporter 3.5 {ECO:0000313|EMBL:ONM38589.1};	Sulfate/bicarbonate/oxalate exchanger SAT-1 and related transporters (SLC26 family)	GO:0009507,chloroplast; GO:0005887,integral component of plasma membrane; GO:0015301,NA; GO:0008271,secondary active sulfate transmembrane transporter activity; GO:0015116,sulfate transmembrane transporter activity; GO:0015293,symporter activity; GO:0008272,sulfate transport; GO:0003674,molecular_function; GO:0005215,transporter activity; GO:0008509,anion transmembrane transporter activity; GO:00…	PF00916.23:Sulfate permease family	--	--	--
Zm00001eb154800	2.6254	1.9703	2.6444	318.889	303.578	324.584	116	90	118	14629	14123	15907	7.33227	0	0	up	chr3	208092722	208095159	-	Zm00001eb154800	--	K16903 L-tryptophan---pyruvate aminotransferase [EC:2.6.1.99] | (RefSeq) uncharacterized protein LOC103649700 (A)	ko00380: Tryptophan metabolism; ko01100: Metabolic pathways; ko04075: Plant hormone signal transduction	Tryptophan aminotransferase-related protein 4-like [Zea mays]	ALLN_ALLCG RecName: Full=Alliin lyase; Short=Alliinase; EC=4.4.1.4; AltName: Full=Cysteine sulphoxide lyase; Flags: Precursor; Fragment;	C4J5E1_MAIZE SubName: Full=Tryptophan aminotransferase-related protein 4 {ECO:0000313|EMBL:ONM38705.1};	--	GO:0005773,vacuole; GO:0047654,alliin lyase activity; GO:0031404,chloride ion binding; GO:0030170,pyridoxal phosphate binding; GO:0003674,molecular_function; GO:0003824,catalytic activity; GO:0016829,lyase activity; GO:0016846,carbon-sulfur lyase activity; GO:0005488,binding; GO:0043167,ion binding; GO:0043168,anion binding; GO:0019842,vitamin binding; GO:0036094,small molecule binding; GO:007027…	PF04864.16:Allinase	--	--	--
Zm00001eb155060	12.8358	12.4938	12.5506	108.657	103.252	126.62	479	482	473	4210	4057	5241	3.45928	0	0	up	chr3	209052706	209054417	+	Zm00001eb155060	--	K01489 cytidine deaminase [EC:3.5.4.5] | (RefSeq) CDA1 (A)	ko00240: Pyrimidine metabolism; ko01100: Metabolic pathways; ko01232: Nucleotide metabolism	CDA1 [Zea mays]	CDA1_ARATH RecName: Full=Cytidine deaminase 1 {ECO:0000303|PubMed:10024464, ECO:0000303|PubMed:10469156}; Short=At-CDA1 {ECO:0000303|PubMed:10024464, ECO:0000303|PubMed:10469156}; EC=3.5.4.5 {ECO:0000269|PubMed:10024464, ECO:0000269|PubMed:10469156, ECO:0000269|Ref.3};	A0A1D6NE76_MAIZE RecName: Full=Cytidine deaminase {ECO:0000256|ARBA:ARBA00012783}; EC=3.5.4.5 {ECO:0000256|ARBA:ARBA00012783};	Cytidine deaminase	GO:0005829,cytosol; GO:0005739,mitochondrion; GO:0004126,cytidine deaminase activity; GO:0047844,deoxycytidine deaminase activity; GO:0042803,protein homodimerization activity; GO:0008270,zinc ion binding; GO:0006216,cytidine catabolic process; GO:0009972,cytidine deamination; GO:0003674,molecular_function; GO:0003824,catalytic activity; GO:0016787,hydrolase activity; GO:0016810,hydrolase activit…	PF08211.15:Cytidine and deoxycytidylate deaminase zinc-binding region	--	--	--
Zm00001eb155720	21.3031	21.2449	20.5889	144.693	128.319	140.233	710	732	693	5007	4503	5184	3.00924	0	0	up	chr3	210858687	210860215	-	Zm00001eb155720	--	K20716 mitogen-activated protein kinase kinase kinase 17/18 | (RefSeq) mitogen-activated protein kinase kinase kinase 18 (A)	ko04016: MAPK signaling pathway - plant	mitogen-activated protein kinase kinase kinase 18 [Zea mays]	M3K17_ARATH RecName: Full=Mitogen-activated protein kinase kinase kinase 17 {ECO:0000303|PubMed:25720833}; EC=2.7.11.25 {ECO:0000250|UniProtKB:Q9ZVP5, ECO:0000255|PROSITE-ProRule:PRU00159};	A0A1D6NEL8_MAIZE SubName: Full=NPK1-related protein kinase-like protein {ECO:0000313|EMBL:ONM38928.1};	MEKK and related serine/threonine protein kinases	GO:0005634,nucleus; GO:0005524,ATP binding; GO:0004709,MAP kinase kinase kinase activity; GO:0004672,protein kinase activity; GO:0019901,protein kinase binding; GO:0106310,protein serine kinase activity; GO:0004674,protein serine/threonine kinase activity; GO:0009738,abscisic acid-activated signaling pathway; GO:0006468,protein phosphorylation; GO:0009737,response to abscisic acid; GO:0006970,res…	PF00069.28:Protein kinase domain	--	--	--
Zm00001eb156610	27.967	29.1502	29.2728	142.683	143.945	145.843	4591	4947	4853	24319	24880	26555	2.6222	0	0	up	chr3	213906583	213918687	+	Zm00001eb156610	--	K00264 glutamate synthase (NADH) [EC:1.4.1.14] | (RefSeq) glutamate synthase 1 [NADH], chloroplastic isoform X1 (A)	ko00250: Alanine, aspartate and glutamate metabolism; ko00910: Nitrogen metabolism; ko01100: Metabolic pathways; ko01110: Biosynthesis of secondary metabolites; ko01230: Biosynthesis of amino acids	Glutamate synthase 1 [NADH]	GLT1_ORYSJ RecName: Full=Glutamate synthase 1 [NADH], chloroplastic; EC=1.4.1.14; AltName: Full=NADH-dependent glutamate synthase 1; Short=NADH-GOGAT 1; Flags: Precursor;	A0A1D6NFM7_MAIZE RecName: Full=Glutamate synthase (NADH) {ECO:0000256|ARBA:ARBA00024383}; EC=1.4.1.14 {ECO:0000256|ARBA:ARBA00024383};	Glutamate synthase	GO:0009507,chloroplast; GO:0009536,plastid; GO:0051538,3 iron, 4 sulfur cluster binding; GO:0050660,flavin adenine dinucleotide binding; GO:0010181,FMN binding; GO:0016040,glutamate synthase (NADH) activity; GO:0015930,glutamate synthase activity; GO:0005506,iron ion binding; GO:0016491,oxidoreductase activity; GO:0019676,ammonia assimilation cycle; GO:0048589,developmental growth; GO:0006537,glu…	PF01645.20:Conserved region in glutamate synthase	--	--	--
Zm00001eb157170	13.8628	14.2677	13.0678	86.2345	85.1408	74.99	375	399	357	2422	2425	2250	2.87766	0	0	up	chr3	215653062	215654588	+	Zm00001eb157170	--	--	--	ethylene-responsive protein [Zea mays]	USPAL_ARATH RecName: Full=Universal stress protein A-like protein;	B6T3Q3_MAIZE SubName: Full=Adenine nucleotide alpha hydrolase-like superfamily protein {ECO:0000313|EMBL:ONM39442.1}; SubName: Full=Ethylene-responsive protein {ECO:0000313|EMBL:ACG31736.1};	--	GO:0005829,cytosol; GO:0005886,plasma membrane; GO:0016208,AMP binding; GO:0000166,nucleotide binding; GO:0003674,molecular_function; GO:0005488,binding; GO:0017076,purine nucleotide binding; GO:0030554,adenyl nucleotide binding; GO:0032553,ribonucleotide binding; GO:0032555,purine ribonucleotide binding; GO:0032559,adenyl ribonucleotide binding; GO:0036094,small molecule binding; GO:0043167,ion …	PF00582.29:Universal stress protein family	--	--	--
Zm00001eb157530	13.6452	14.2676	14.8576	145.593	142.185	145.831	1124	1215	1236	12452	12332	13324	3.64028	0	0	up	chr3	216720489	216727838	-	Zm00001eb157530	--	K14512 mitogen-activated protein kinase 6 [EC:2.7.11.24] | (RefSeq) uncharacterized protein LOC100286386 (A)	ko04016: MAPK signaling pathway - plant; ko04075: Plant hormone signal transduction; ko04626: Plant-pathogen interaction	Mitogen-activated protein kinase 8-like [Zea mays]	MPK8_ORYSJ RecName: Full=Mitogen-activated protein kinase 8; Short=MAP kinase 8; EC=2.7.11.24; AltName: Full=OsWJUMK1; AltName: Full=Wound- and JA-uninducible MAP kinase 1;	A0A096S009_MAIZE RecName: Full=Mitogen-activated protein kinase {ECO:0000256|ARBA:ARBA00012411}; EC=2.7.11.24 {ECO:0000256|ARBA:ARBA00012411};	Mitogen-activated protein kinase	GO:0005737,cytoplasm; GO:0005634,nucleus; GO:0005524,ATP binding; GO:0004707,MAP kinase activity; GO:0106310,protein serine kinase activity; GO:0004674,protein serine/threonine kinase activity; GO:0035556,intracellular signal transduction; GO:0006468,protein phosphorylation; GO:0000166,nucleotide binding; GO:0003674,molecular_function; GO:0005488,binding; GO:0017076,purine nucleotide binding; GO:…	PF00069.28:Protein kinase domain	--	--	--
Zm00001eb157820	571.091	580.954	583.36	1308.17	1258.92	1350.74	14963	15736	15436	35587	34730	39254	1.47358	0	0	up	chr3	217635788	217636989	-	Zm00001eb157820	--	K01183 chitinase [EC:3.2.1.14] | (RefSeq) chitinase chem 5 precursor (A)	ko00520: Amino sugar and nucleotide sugar metabolism; ko01100: Metabolic pathways	chitinase chem 5 precursor [Zea mays]	CHIA_PHAAN RecName: Full=Acidic endochitinase; EC=3.2.1.14; Flags: Precursor;	B4G1T3_MAIZE RecName: Full=Chitinase {ECO:0000256|ARBA:ARBA00012729}; EC=3.2.1.14 {ECO:0000256|ARBA:ARBA00012729};	Chitinase	GO:0005615,extracellular space; GO:0004568,chitinase activity; GO:0006032,chitin catabolic process; GO:0000272,polysaccharide catabolic process; GO:0003674,molecular_function; GO:0003824,catalytic activity; GO:0004553,hydrolase activity, hydrolyzing O-glycosyl compounds; GO:0016787,hydrolase activity; GO:0016798,hydrolase activity, acting on glycosyl bonds; GO:0006022,aminoglycan metabolic proces…	PF00704.31:Glycosyl hydrolases family 18	--	--	--
Zm00001eb158640	4.8935	7.1002	3.4322	481.13	416.539	439.899	24	36	17	2450	2151	2393	6.73249	0	0	up	chr3	220356627	220356851	+	Zm00001eb158640	--	--	--	uncharacterized protein LOC100279043 [Zea mays]	--	B6SJA5_MAIZE SubName: Full=Little protein 1 {ECO:0000313|EMBL:ONM39871.1};	--	GO:0016021,integral component of membrane; GO:0005575,cellular_component; GO:0016020,membrane; GO:0031224,intrinsic component of membrane; GO:0110165,cellular anatomical entity	--	--	--	--
Zm00001eb158810	143.34	142.74	146.379	10.5738	11.9715	11.5078	8108	8347	8362	621	713	722	-3.36774	0	0	down	chr3	220987633	220994980	-	Zm00001eb158810	--	K01673 carbonic anhydrase [EC:4.2.1.1] | (RefSeq) uncharacterized protein LOC100275493 isoform 1 (A)	ko00910: Nitrogen metabolism; ko01100: Metabolic pathways	uncharacterized protein LOC100275493 isoform 1 [Zea mays]	CAHC_HORVU RecName: Full=Carbonic anhydrase, chloroplastic; EC=4.2.1.1; AltName: Full=Carbonate dehydratase; Flags: Precursor;	A0A096RZN2_MAIZE RecName: Full=Carbonic anhydrase {ECO:0000256|ARBA:ARBA00012925}; EC=4.2.1.1 {ECO:0000256|ARBA:ARBA00012925};	Predicted carbonic anhydrase involved in protection against oxidative damage	GO:0009570,chloroplast stroma; GO:0004089,carbonate dehydratase activity; GO:0008270,zinc ion binding; GO:0015976,carbon utilization; GO:0003674,molecular_function; GO:0003824,catalytic activity; GO:0016829,lyase activity; GO:0016835,carbon-oxygen lyase activity; GO:0016836,hydro-lyase activity; GO:0005488,binding; GO:0043167,ion binding; GO:0043169,cation binding; GO:0046872,metal ion binding; G…	PF00484.22:Carbonic anhydrase	--	--	--
Zm00001eb159030	3.705	2.9777	3.21	43.7918	41.4235	43.9646	136	113	119	1669	1601	1790	4.00684	0	0	up	chr3	221793315	221796290	-	Zm00001eb159030	--	--	--	SNF1-related protein kinase regulatory subunit gamma-1 [Zea mays]	KING1_ARATH RecName: Full=SNF1-related protein kinase regulatory subunit gamma-1; Short=AKIN subunit gamma-1; Short=AKING1; Short=AKINgamma1; AltName: Full=CBS domain-containing protein CBSCBS1;	Q8LSK1_MAIZE SubName: Full=Polypeptide {ECO:0000313|EMBL:ONM39962.1}; SubName: Full=YZ1 {ECO:0000313|EMBL:AAM22634.1};	5'-AMP-activated protein kinase, gamma subunit	GO:0005524,ATP binding; GO:0019887,protein kinase regulator activity; GO:0005975,carbohydrate metabolic process; GO:0006633,fatty acid biosynthetic process; GO:0042128,nitrate assimilation; GO:0000166,nucleotide binding; GO:0003674,molecular_function; GO:0005488,binding; GO:0017076,purine nucleotide binding; GO:0030554,adenyl nucleotide binding; GO:0032553,ribonucleotide binding; GO:0032555,purin…	PF00571.31:CBS domain	--	--	--
Zm00001eb159290	58.4039	55.9065	54.7483	2.9067	2.9564	2.738	3077	3045	2913	159	164	160	-3.99929	0	0	down	chr3	222637354	222639981	+	Zm00001eb159290	--	K15639 PHYB activation tagged suppressor 1 [EC:1.14.-.-] | (RefSeq) uncharacterized protein LOC100286851 (A)	ko00905: Brassinosteroid biosynthesis; ko01110: Biosynthesis of secondary metabolites	Cytochrome P450 72A15-like [Zea mays]	C7A39_KALSE RecName: Full=Cytochrome P450 72A397; EC=1.14.14.- {ECO:0000269|PubMed:29186583};	A0A804NGL9_MAIZE SubName: Full=Uncharacterized protein {ECO:0000313|EnsemblPlants:Zm00001eb159290_P002};	Cytochrome P450 CYP4/CYP19/CYP26 subfamilies	GO:0016021,integral component of membrane; GO:0020037,heme binding; GO:0005506,iron ion binding; GO:0016712,oxidoreductase activity, acting on paired donors, with incorporation or reduction of molecular oxygen, reduced flavin or flavoprotein as one donor, and incorporation of one atom of oxygen; GO:0016134,saponin metabolic process; GO:0003674,molecular_function; GO:0005488,binding; GO:0046906,te…	PF00067.25:Cytochrome P450	--	--	--
Zm00001eb160470	20.1534	18.8655	21.3822	74.9341	71.339	69.7801	1147	1110	1229	4428	4275	4405	2.13741	0	0	up	chr3	226455074	226460821	+	Zm00001eb160470	--	K14497 protein phosphatase 2C [EC:3.1.3.16] | (RefSeq) uncharacterized protein LOC100281468 (A)	ko04016: MAPK signaling pathway - plant; ko04075: Plant hormone signal transduction	Probable protein phosphatase 2C 6 [Zea mays]	P2C06_ORYSJ RecName: Full=Probable protein phosphatase 2C 6 {ECO:0000305}; Short=OsPP2C06 {ECO:0000303|PubMed:19021904}; EC=3.1.3.16 {ECO:0000305}; AltName: Full=ABI1-like protein 1 {ECO:0000305}; Short=OsABI-LIKE1 {ECO:0000303|PubMed:26491145}; Short=OsABIL1 {ECO:0000303|PubMed:26491145};	A0A060D3D9_MAIZE RecName: Full=Protein-serine/threonine phosphatase {ECO:0000256|ARBA:ARBA00013081}; EC=3.1.3.16 {ECO:0000256|ARBA:ARBA00013081}; Flags: Fragment;	Serine/threonine protein phosphatase	GO:0005829,cytosol; GO:0005634,nucleus; GO:0046872,metal ion binding; GO:0017018,myosin phosphatase activity; GO:0004722,protein serine/threonine phosphatase activity; GO:0009738,abscisic acid-activated signaling pathway; GO:0035970,peptidyl-threonine dephosphorylation; GO:0003674,molecular_function; GO:0005488,binding; GO:0043167,ion binding; GO:0043169,cation binding; GO:0003824,catalytic activ…	PF00481.24:Protein phosphatase 2C	--	--	--
Zm00001eb161360	29.4657	29.1871	28.2618	134.276	122.818	128.969	957	980	927	4528	4200	4646	2.44979	0	0	up	chr3	228923950	228925537	-	Zm00001eb161360	--	K13248 pyridoxal phosphate phosphatase PHOSPHO2 [EC:3.1.3.74] | (RefSeq) uncharacterized protein LOC100281893 (A)	ko00750: Vitamin B6 metabolism; ko01100: Metabolic pathways; ko01240: Biosynthesis of cofactors	unknown [Zea mays]	PPSP3_ARATH RecName: Full=Thiamine phosphate phosphatase-like protein {ECO:0000303|PubMed:26537753}; EC=3.1.3.100 {ECO:0000269|PubMed:26537753};	C0P303_MAIZE SubName: Full=Uncharacterized protein {ECO:0000313|EMBL:ACN27369.1, ECO:0000313|EnsemblPlants:Zm00001eb161360_P004};	Predicted haloacid dehalogenase-like hydrolase	GO:0004427,inorganic diphosphate phosphatase activity; GO:0046872,metal ion binding; GO:0016791,phosphatase activity; GO:0052732,phosphoethanolamine phosphatase activity; GO:0042131,thiamine phosphate phosphatase activity; GO:0006580,ethanolamine metabolic process; GO:0051262,protein tetramerization; GO:0009229,thiamine diphosphate biosynthetic process; GO:0003674,molecular_function; GO:0003824,c…	PF06888.15:Putative Phosphatase	--	--	--
Zm00001eb161560	1.1895	1.3061	1.0505	86.2962	78.8369	74.9254	37	42	33	2787	2582	2585	6.37806	0	0	up	chr3	229383794	229386907	+	Zm00001eb161560	--	K15382 solute carrier family 50 (sugar transporter) | (RefSeq) uncharacterized protein LOC100282631 (A)	--	Bidirectional sugar transporter SWEET6a [Zea mays]	SWT6B_ORYSI RecName: Full=Bidirectional sugar transporter SWEET6b; Short=OsSWEET6b;	A0A804NHT6_MAIZE RecName: Full=Bidirectional sugar transporter SWEET {ECO:0000256|RuleBase:RU910715};	Multitransmembrane protein	GO:0005887,integral component of plasma membrane; GO:0051119,sugar transmembrane transporter activity; GO:0003674,molecular_function; GO:0005215,transporter activity; GO:0015144,carbohydrate transmembrane transporter activity; GO:0022857,transmembrane transporter activity; GO:0005575,cellular_component; GO:0005886,plasma membrane; GO:0016020,membrane; GO:0016021,integral component of membrane; GO…	PF03083.19:Sugar efflux transporter for intercellular exchange	--	--	--
Zm00001eb161790	41.372	44.6209	43.8173	5.7818	5.7443	5.7297	4583	5110	4902	665	670	704	-2.61279	0	0	down	chr3	230103694	230111889	-	Zm00001eb161790	--	K08711 ATP-binding cassette, subfamily G (WHITE), member 2, PDR | (RefSeq) ABC transporter G family member 37 isoform X1 (A)	ko02010: ABC transporters	ABC transporter G family member 37 isoform X1 [Zea mays]	AB37G_ORYSJ RecName: Full=ABC transporter G family member 37 {ECO:0000303|PubMed:18299247}; Short=OsABCG37 {ECO:0000303|PubMed:18299247}; AltName: Full=Pleiotropic drug resistance protein 8 {ECO:0000303|PubMed:12644668, ECO:0000303|PubMed:16506311}; Short=OsPDR8 {ECO:0000303|PubMed:16506311};	A0A1D6NLW8_MAIZE SubName: Full=ABC transporter G family member 40 {ECO:0000313|EMBL:ONM41203.1};	Pleiotropic drug resistance proteins (PDR1-15), ABC superfamily	GO:0016021,integral component of membrane; GO:0140359,ABC-type transporter activity; GO:0005524,ATP binding; GO:0003674,molecular_function; GO:0005215,transporter activity; GO:0015399,primary active transmembrane transporter activity; GO:0022804,active transmembrane transporter activity; GO:0022857,transmembrane transporter activity; GO:0042626,ATPase-coupled transmembrane transporter activity; G…	PF01061.27:ABC-2 type transporter	--	--	--
Zm00001eb162400	65.462	65.8927	64.8703	8.5398	9.5775	10.0194	3817	3972	3820	517	588	648	-2.50227	0	0	down	chr3	232351114	232356036	+	Zm00001eb162400	--	K08193 MFS transporter, ACS family, solute carrier family 17 (sodium-dependent inorganic phosphate cotransporter), other | (RefSeq) uncharacterized protein LOC100191676 (A)	--	Probable anion transporter 4, chloroplastic-like [Zea mays]	PHT44_ORYSJ RecName: Full=Probable anion transporter 4, chloroplastic; AltName: Full=Phosphate transporter 4;4; Flags: Precursor;	B4F9Q7_MAIZE SubName: Full=Ascorbate transporter chloroplastic {ECO:0000313|EMBL:ONM41476.1};	Permease of the major facilitator superfamily	GO:0009706,chloroplast inner membrane; GO:0016021,integral component of membrane; GO:0005315,inorganic phosphate transmembrane transporter activity; GO:0015229,L-ascorbic acid transmembrane transporter activity; GO:0010028,xanthophyll cycle; GO:0003674,molecular_function; GO:0005215,transporter activity; GO:0015291,secondary active transmembrane transporter activity; GO:0015318,inorganic molecula…	PF07690.19:Major Facilitator Superfamily	--	--	--
Zm00001eb164610	2295.64	2347.11	2336.04	9643.93	10117.7	9213.15	31675	33480	32552	138159	146990	141000	2.35188	0	0	up	chr4	1587692	1588505	-	Zm00001eb164610	--	--	--	unknown [Zea mays]	MT1_MAIZE RecName: Full=Metallothionein-like protein 1; Short=MT-1;	C4J3L9_MAIZE SubName: Full=Uncharacterized protein {ECO:0000313|EMBL:ACR35769.1};	--	GO:0046872,metal ion binding; GO:0003674,molecular_function; GO:0005488,binding; GO:0043167,ion binding; GO:0043169,cation binding	--	--	--	--
Zm00001eb164860	302.988	310.202	302.733	7.4169	6.4917	6.9429	10151	10744	10243	258	229	258	-5.15876	0	0	down	chr4	2151334	2152870	+	Zm00001eb164860	--	K13229 2,4-dihydroxy-1,4-benzoxazin-3-one-glucoside dioxygenase [EC:1.14.11.59] | (RefSeq) DIBOA-glucoside dioxygenase BX6 (A)	ko00402: Benzoxazinoid biosynthesis; ko00999: Biosynthesis of various plant secondary metabolites; ko01100: Metabolic pathways; ko01110: Biosynthesis of secondary metabolites	DIBOA-glucoside dioxygenase BX6 [Zea mays]	BX6_MAIZE RecName: Full=DIBOA-glucoside dioxygenase BX6; EC=1.14.11.59 {ECO:0000269|PubMed:18192444}; AltName: Full=2,4-dihydroxy-1,4-benzoxazin-3-one-glucoside dioxygenase; AltName: Full=2-oxoglutarate-dependent dioxygenase BX6; AltName: Full=Protein BENZOXAZINONE SYNTHESIS 6;	A0A1Q0Y7X5_MAIZE SubName: Full=DIBOA-glucoside dioxygenase BX6 {ECO:0000313|EMBL:AQK48306.1};	Iron/ascorbate family oxidoreductases	GO:0005737,cytoplasm; GO:0016706,2-oxoglutarate-dependent dioxygenase activity; GO:0102717,DIBOA-glucoside oxygenase activity; GO:0046872,metal ion binding; GO:0003674,molecular_function; GO:0003824,catalytic activity; GO:0016491,oxidoreductase activity; GO:0016705,oxidoreductase activity, acting on paired donors, with incorporation or reduction of molecular oxygen; GO:0051213,dioxygenase activit…	PF03171.23:2OG-Fe(II) oxygenase superfamily	--	--	--
Zm00001eb165890	10.409	9.9987	9.6865	91.5965	92.7486	93.736	432	429	406	3947	4053	4315	3.50664	0	0	up	chr4	4864451	4867210	+	Zm00001eb165890	--	K00815 tyrosine aminotransferase [EC:2.6.1.5] | (RefSeq) uncharacterized protein LOC100191816 (A)	ko00130: Ubiquinone and other terpenoid-quinone biosynthesis; ko00270: Cysteine and methionine metabolism; ko00350: Tyrosine metabolism; ko00360: Phenylalanine metabolism; ko00400: Phenylalanine, tyrosine and tryptophan biosynthesis; ko00950: Isoquinoline alkaloid biosynthesis; ko00960: Tropane, piperidine and pyridine alkaloid biosynthesis; ko01100: Metabolic pathways; ko01110: Biosynthesis of s…	Nicotianamine aminotransferase 1-like isoform 2 [Zea mays]	NAAT1_ORYSJ RecName: Full=Nicotianamine aminotransferase 1 {ECO:0000303|PubMed:15781441}; Short=OsNAAT1 {ECO:0000303|PubMed:15781441}; EC=2.6.1.80 {ECO:0000269|PubMed:18034312};	A0A804NJU4_MAIZE RecName: Full=Aminotran_1_2 domain-containing protein {ECO:0000259|Pfam:PF00155};	Tyrosine aminotransferase	GO:0004838,L-tyrosine:2-oxoglutarate aminotransferase activity; GO:0033855,nicotianamine aminotransferase activity; GO:0030170,pyridoxal phosphate binding; GO:0009058,biosynthetic process; GO:0006572,tyrosine catabolic process; GO:0003674,molecular_function; GO:0003824,catalytic activity; GO:0008483,transaminase activity; GO:0016740,transferase activity; GO:0016769,transferase activity, transferr…	PF00155.24:Aminotransferase class I and II	--	--	--
Zm00001eb167230	9.2476	9.9023	10.5699	68.7797	70.1365	67.9345	486	538	561	3753	3881	3960	3.09735	0	0	up	chr4	7438059	7443129	+	Zm00001eb167230	--	K00232 acyl-CoA oxidase [EC:1.3.3.6] | (RefSeq) acyl-coenzyme A oxidase 2, peroxisomal (A)	ko00071: Fatty acid degradation; ko00410: beta-Alanine metabolism; ko00592: alpha-Linolenic acid metabolism; ko00640: Propanoate metabolism; ko01040: Biosynthesis of unsaturated fatty acids; ko01100: Metabolic pathways; ko01110: Biosynthesis of secondary metabolites; ko01200: Carbon metabolism; ko01212: Fatty acid metabolism; ko04146: Peroxisome	acyl-coenzyme A oxidase 2, peroxisomal [Zea mays]	ACOX2_ARATH RecName: Full=Acyl-coenzyme A oxidase 2, peroxisomal {ECO:0000303|PubMed:10571860}; Short=AOX 2 {ECO:0000305}; EC=1.3.3.6 {ECO:0000269|PubMed:10571860}; AltName: Full=Long-chain acyl-CoA oxidase {ECO:0000305}; Short=AtCX2 {ECO:0000303|PubMed:10571860}; Flags: Precursor;	A0A3L6EXZ9_MAIZE RecName: Full=Acyl-coenzyme A oxidase {ECO:0000256|PIRNR:PIRNR000168};	Pristanoyl-CoA/acyl-CoA oxidase	GO:0005777,peroxisome; GO:0003997,acyl-CoA oxidase activity; GO:0071949,FAD binding; GO:0005504,fatty acid binding; GO:0050660,flavin adenine dinucleotide binding; GO:0006635,fatty acid beta-oxidation; GO:0033540,fatty acid beta-oxidation using acyl-CoA oxidase; GO:0055088,lipid homeostasis; GO:0001676,long-chain fatty acid metabolic process; GO:0003674,molecular_function; GO:0003824,catalytic ac…	PF01756.22:Acyl-CoA oxidase	--	--	--
Zm00001eb167290	22.4949	23.0722	22.9371	222.356	226.586	221.768	1243	1318	1280	12757	13183	13592	3.58975	0	0	up	chr4	7563701	7567431	+	Zm00001eb167290	--	--	--	F-box/kelch-repeat protein At1g26930-like [Zea mays]	FBK15_ARATH RecName: Full=F-box/kelch-repeat protein At1g26930;	C0P6A1_MAIZE SubName: Full=F-box/kelch-repeat protein SKIP11 {ECO:0000313|EMBL:AQK49167.1};	FOG: Kelch repeat	GO:0005634,nucleus; GO:0005777,peroxisome; GO:0005575,cellular_component; GO:0005622,intracellular anatomical structure; GO:0043226,organelle; GO:0043227,membrane-bounded organelle; GO:0043229,intracellular organelle; GO:0043231,intracellular membrane-bounded organelle; GO:0110165,cellular anatomical entity; GO:0005737,cytoplasm; GO:0042579,microbody	PF01344.28:Kelch motif	--	--	--
Zm00001eb167840	2.3002	2.4413	2.072	42.4623	38.9439	38.4376	144	158	131	2760	2567	2669	4.43428	0	0	up	chr4	11281127	11285892	-	Zm00001eb167840	--	K26271 PHD finger protein MS1/MMD1 | (RefSeq) uncharacterized protein LOC100304316 (A)	--	PHD finger protein [Zea mays]	Y1342_ARATH RecName: Full=PHD finger protein At1g33420;	A0A1D6PRB2_MAIZE SubName: Full=PHD finger protein {ECO:0000313|EMBL:AQK49254.1};	PHD Zn-finger proteins	GO:0005634,nucleus; GO:0046872,metal ion binding; GO:0003674,molecular_function; GO:0005488,binding; GO:0043167,ion binding; GO:0043169,cation binding; GO:0005575,cellular_component; GO:0005622,intracellular anatomical structure; GO:0043226,organelle; GO:0043227,membrane-bounded organelle; GO:0043229,intracellular organelle; GO:0043231,intracellular membrane-bounded organelle; GO:0110165,cellular…	PF00628.32:PHD-finger	PHD	TR	PHD
Zm00001eb168100	264.248	260.348	262.204	18.2532	17.0063	17.0865	8087	8237	8104	580	548	580	-3.61176	0	0	down	chr4	12192898	12195124	+	Zm00001eb168100	--	K08916 light-harvesting complex II chlorophyll a/b binding protein 5 | (RefSeq) chlorophyll a/b-binding apoprotein CP26 precursor (A)	ko00196: Photosynthesis - antenna proteins; ko01100: Metabolic pathways	chlorophyll a/b-binding apoprotein CP26 precursor [Zea mays]	CB5_ARATH RecName: Full=Chlorophyll a-b binding protein CP26, chloroplastic; AltName: Full=LHCB5; AltName: Full=LHCIIc; AltName: Full=Light-harvesting complex II protein 5; Flags: Precursor;	A0A0E0F444_9ORYZ RecName: Full=Chlorophyll a-b binding protein, chloroplastic {ECO:0000256|RuleBase:RU363080};	--	GO:0009507,chloroplast; GO:0009534,chloroplast thylakoid; GO:0009535,chloroplast thylakoid membrane; GO:0005829,cytosol; GO:0016021,integral component of membrane; GO:0009522,photosystem I; GO:0009783,photosystem II antenna complex; GO:0010287,plastoglobule; GO:0009517,PSII associated light-harvesting complex II; GO:0009579,thylakoid; GO:0042651,thylakoid membrane; GO:0016168,chlorophyll binding;…	PF00504.24:Chlorophyll A-B binding protein	--	--	--
Zm00001eb168350	14.3208	12.725	14.3863	91.0572	89.712	90.4916	344	316	349	2271	2269	2411	3.01006	0	0	up	chr4	13184755	13185856	-	Zm00001eb168350	--	--	--	chitinase 1 [Zea mays]	CHIT1_TULSB RecName: Full=Chitinase 1; EC=3.2.1.14; AltName: Full=Tulip bulb chitinase-1; Short=TBC-1; Flags: Precursor;	B4FBN8_MAIZE SubName: Full=Chitinase 1 {ECO:0000313|EMBL:ACG27799.1}; SubName: Full=Chitinase 2 {ECO:0000313|EMBL:AQK49442.1};	--	GO:0008061,chitin binding; GO:0004568,chitinase activity; GO:0006032,chitin catabolic process; GO:0000272,polysaccharide catabolic process; GO:0003674,molecular_function; GO:0005488,binding; GO:0097367,carbohydrate derivative binding; GO:0003824,catalytic activity; GO:0004553,hydrolase activity, hydrolyzing O-glycosyl compounds; GO:0016787,hydrolase activity; GO:0016798,hydrolase activity, acting…	PF00704.31:Glycosyl hydrolases family 18	--	--	--
Zm00001eb169450	28.9044	29.2829	28.5711	94.0929	92.5309	86.9351	1732	1814	1729	5854	5838	5778	1.95486	0	0	up	chr4	19533068	19536266	-	Zm00001eb169450	--	--	--	hypothetical protein Zm00014a_032262 [Zea mays]	--	A0A3L6F478_MAIZE SubName: Full=Uncharacterized protein {ECO:0000313|EMBL:PWZ27790.1};	--	GO:0016021,integral component of membrane; GO:0005575,cellular_component; GO:0016020,membrane; GO:0031224,intrinsic component of membrane; GO:0110165,cellular anatomical entity	--	--	--	--
Zm00001eb170080	2.088	1.8206	1.3686	53.0225	46.9505	47.857	71	64	47	1872	1681	1805	5.10677	0	0	up	chr4	23025711	23027270	-	Zm00001eb170080	--	--	--	uncharacterized protein LOC100279586 [Zea mays]	BAG5_ARATH RecName: Full=BAG family molecular chaperone regulator 5, mitochondrial; AltName: Full=Bcl-2-associated athanogene 5; Flags: Precursor;	K7TSD8_MAIZE SubName: Full=Orphans transcription factor {ECO:0000313|EMBL:AIB05378.1}; SubName: Full=Putative IQ calmodulin-binding and BAG domain containing family protein {ECO:0000313|EMBL:AQK49915.1};	--	GO:0005739,mitochondrion; GO:0005516,calmodulin binding; GO:0051087,chaperone binding; GO:0006457,protein folding; GO:0003674,molecular_function; GO:0005488,binding; GO:0005515,protein binding; GO:0008150,biological_process; GO:0009987,cellular process; GO:0005575,cellular_component; GO:0005622,intracellular anatomical structure; GO:0005737,cytoplasm; GO:0043226,organelle; GO:0043227,membrane-bou…	PF02179.19:BAG domain	--	--	--
Zm00001eb170540	68.4581	68.1148	69.2831	15.0275	14.2097	15.2446	5660	5822	5785	1290	1237	1398	-1.91138	0	0	down	chr4	25420464	25426332	-	Zm00001eb170540	--	K14486 auxin response factor | (RefSeq) auxin response factor (A)	ko04075: Plant hormone signal transduction	auxin response factor [Zea mays]	ARFW_ORYSI RecName: Full=Auxin response factor 23; AltName: Full=OsARF1;	K7U085_MAIZE RecName: Full=Auxin response factor {ECO:0000256|RuleBase:RU004561};	--	GO:0005634,nucleus; GO:0003677,DNA binding; GO:0009734,auxin-activated signaling pathway; GO:0006355,regulation of DNA-templated transcription; GO:0003674,molecular_function; GO:0003676,nucleic acid binding; GO:0005488,binding; GO:0097159,organic cyclic compound binding; GO:1901363,heterocyclic compound binding; GO:0007154,cell communication; GO:0007165,signal transduction; GO:0008150,biological_…	PF06507.16:Auxin response factor	B3-ARF	TF	B3->B3-ARF
Zm00001eb171440	168.049	167.685	164.804	580.558	586.141	588.415	13242	13660	13115	47498	48631	51428	2.1085	0	0	up	chr4	30039248	30046920	+	Zm00001eb171440	--	K01681 aconitate hydratase [EC:4.2.1.3] | (RefSeq) uncharacterized protein LOC100216599 (A)	ko00020: Citrate cycle (TCA cycle); ko00630: Glyoxylate and dicarboxylate metabolism; ko01100: Metabolic pathways; ko01110: Biosynthesis of secondary metabolites; ko01200: Carbon metabolism; ko01210: 2-Oxocarboxylic acid metabolism; ko01230: Biosynthesis of amino acids	Putative aconitate hydratase, cytoplasmic-like [Zea mays]	ACOHC_ORYSJ RecName: Full=Putative aconitate hydratase, cytoplasmic; Short=Aconitase; EC=4.2.1.3; AltName: Full=Citrate hydro-lyase;	A0A804NMH3_MAIZE RecName: Full=Aconitate hydratase {ECO:0000256|RuleBase:RU361275}; Short=Aconitase {ECO:0000256|RuleBase:RU361275}; EC=4.2.1.3 {ECO:0000256|RuleBase:RU361275};	RNA-binding translational regulator IRP (aconitase superfamily)	GO:0005829,cytosol; GO:0005739,mitochondrion; GO:0051539,4 iron, 4 sulfur cluster binding; GO:0003994,aconitate hydratase activity; GO:0047780,citrate dehydratase activity; GO:0030350,iron-responsive element binding; GO:0046872,metal ion binding; GO:0006101,citrate metabolic process; GO:0006097,glyoxylate cycle; GO:0006099,tricarboxylic acid cycle; GO:0003674,molecular_function; GO:0005488,bindin…	PF00330.23:Aconitase family (aconitate hydratase)	--	--	--
Zm00001eb176940	5.5695	5.3874	4.662	282.643	283.948	271.41	97	97	82	5111	5207	5243	6.04376	0	0	up	chr4	63028906	63029704	-	Zm00001eb176940	--	--	--	hypothetical protein ZEAMMB73_Zm00001d050055 [Zea mays]	--	K7U303_MAIZE SubName: Full=Uncharacterized protein {ECO:0000313|EMBL:AQK51850.1, ECO:0000313|EnsemblPlants:Zm00001eb176940_P001};	--	--	--	--	--	--
Zm00001eb177490	7.5353	8.5609	8.1197	40.3432	41.4661	42.1471	510	599	555	2835	2955	3164	2.65399	0	0	up	chr4	68388070	68412385	+	Zm00001eb177490	--	K26544 phosphatidylinositol/phosphatidylcholine transfer protein | (RefSeq) uncharacterized protein LOC100192840 (A)	--	uncharacterized protein LOC100192840 isoform X2 [Zea mays]	SFH13_ARATH RecName: Full=Phosphatidylinositol/phosphatidylcholine transfer protein SFH13; AltName: Full=Protein SEC FOURTEEN HOMOLOGS 13; Short=AtSFH13;	A0A804NQ52_MAIZE RecName: Full=CRAL-TRIO domain-containing protein {ECO:0000259|PROSITE:PS50191};	Phosphatidylinositol transfer protein SEC14 and related proteins	GO:0000139,Golgi membrane; GO:0005886,plasma membrane; GO:0015031,protein transport; GO:0006810,transport; GO:0008104,protein localization; GO:0008150,biological_process; GO:0009987,cellular process; GO:0033036,macromolecule localization; GO:0045184,establishment of protein localization; GO:0051179,localization; GO:0051234,establishment of localization; GO:0051641,cellular localization; GO:007072…	PF00650.23:CRAL/TRIO domain	--	--	--
Zm00001eb179170	16.0958	17.7802	16.8899	65.1238	64.7609	62.1925	1155	1319	1224	4852	4893	4950	2.21773	0	0	up	chr4	82170661	82176118	-	Zm00001eb179170	--	K01969 3-methylcrotonyl-CoA carboxylase beta subunit [EC:6.4.1.4] | (RefSeq) uncharacterized protein LOC100281617 (A)	ko00280: Valine, leucine and isoleucine degradation; ko01100: Metabolic pathways	Methylcrotonoyl-CoA carboxylase beta chain, mitochondrial [Zea mays]	MCCB_ARATH RecName: Full=Methylcrotonoyl-CoA carboxylase beta chain, mitochondrial; Short=MCCase subunit beta; EC=6.4.1.4; AltName: Full=3-methylcrotonyl-CoA carboxylase 2; AltName: Full=3-methylcrotonyl-CoA:carbon dioxide ligase subunit beta; Flags: Precursor;	A0A804NQW5_MAIZE RecName: Full=Methylcrotonoyl-CoA carboxylase {ECO:0000256|ARBA:ARBA00026116}; EC=6.4.1.4 {ECO:0000256|ARBA:ARBA00026116}; AltName: Full=3-methylcrotonyl-CoA carboxylase 2 {ECO:0000256|ARBA:ARBA00031404}; AltName: Full=3-methylcrotonyl-CoA:carbon dioxide ligase subunit beta {ECO:0000256|ARBA:ARBA00031237};	3-Methylcrotonyl-CoA carboxylase, non-biotin containing subunit/Acetyl-CoA carboxylase carboxyl transferase, subunit beta	GO:1905202,methylcrotonoyl-CoA carboxylase complex; GO:0005759,mitochondrial matrix; GO:0005739,mitochondrion; GO:0005886,plasma membrane; GO:0005524,ATP binding; GO:0050897,cobalt ion binding; GO:0004485,methylcrotonoyl-CoA carboxylase activity; GO:0008270,zinc ion binding; GO:0006552,leucine catabolic process; GO:0000166,nucleotide binding; GO:0003674,molecular_function; GO:0005488,binding; GO:…	PF01039.25:Carboxyl transferase domain	--	--	--
Zm00001eb179680	116.668	115.62	119.849	11.7227	10.5963	12.263	4486	4596	4654	468	429	523	-3.04834	0	0	down	chr4	86380002	86381835	+	Zm00001eb179680	--	K08910 light-harvesting complex I chlorophyll a/b binding protein 4 | (RefSeq) uncharacterized protein LOC100280410 (A)	ko00196: Photosynthesis - antenna proteins; ko01100: Metabolic pathways	Chlorophyll a-b binding protein P4, chloroplastic [Zea mays]	CB24_PEA RecName: Full=Chlorophyll a-b binding protein P4, chloroplastic; AltName: Full=LHCI type III CAB-P4; Flags: Precursor;	K7TWD9_MAIZE RecName: Full=Chlorophyll a-b binding protein, chloroplastic {ECO:0000256|RuleBase:RU363080};	--	GO:0009535,chloroplast thylakoid membrane; GO:0016021,integral component of membrane; GO:0009522,photosystem I; GO:0009523,photosystem II; GO:0016168,chlorophyll binding; GO:0046872,metal ion binding; GO:0009765,photosynthesis, light harvesting; GO:0003674,molecular_function; GO:0005488,binding; GO:0046906,tetrapyrrole binding; GO:0097159,organic cyclic compound binding; GO:1901363,heterocyclic c…	PF00504.24:Chlorophyll A-B binding protein	--	--	--
Zm00001eb183190	10.9956	9.8473	9.6114	244.286	227.599	257.63	418	387	369	9642	9110	10863	4.88161	0	0	up	chr4	130692468	130694347	+	Zm00001eb183190	--	--	--	NAC domain-containing protein 79 [Zea mays]	NAC4_ORYSJ RecName: Full=NAC domain-containing protein 4 {ECO:0000303|PubMed:18813954}; Short=ONAC004 {ECO:0000303|PubMed:18813954}; AltName: Full=OsNAC2 {ECO:0000303|PubMed:17888111}; AltName: Full=Protein TILLERING 1 {ECO:0000303|PubMed:17888111}; Short=OsTIL1 {ECO:0000303|PubMed:17888111};	A0A804NSM1_MAIZE RecName: Full=NAC domain-containing protein {ECO:0000259|PROSITE:PS51005};	--	GO:0003677,DNA binding; GO:0006355,regulation of DNA-templated transcription; GO:0003674,molecular_function; GO:0003676,nucleic acid binding; GO:0005488,binding; GO:0097159,organic cyclic compound binding; GO:1901363,heterocyclic compound binding; GO:0006139,nucleobase-containing compound metabolic process; GO:0006351,DNA-templated transcription; GO:0006725,cellular aromatic compound metabolic pr…	--	NAC	TF	NAC
Zm00001eb185400	65.4971	65.1328	63.3582	8.3179	7.3685	8.0992	3208	3298	3134	423	380	440	-2.72901	0	0	down	chr4	149981260	149986551	+	Zm00001eb185400	--	K01583 arginine decarboxylase [EC:4.1.1.19] | (RefSeq) uncharacterized protein LOC100193626 (A)	ko00330: Arginine and proline metabolism; ko01100: Metabolic pathways; ko01110: Biosynthesis of secondary metabolites	Arginine decarboxylase 2 [Zea mays]	ADC2_ORYSJ RecName: Full=Arginine decarboxylase 2; Short=ARGDC2; Short=OsADC2; EC=4.1.1.19;	B7ZYV4_MAIZE RecName: Full=Arginine decarboxylase {ECO:0000256|ARBA:ARBA00012426, ECO:0000256|RuleBase:RU003740}; EC=4.1.1.19 {ECO:0000256|ARBA:ARBA00012426, ECO:0000256|RuleBase:RU003740};	--	GO:0008792,arginine decarboxylase activity; GO:0006527,arginine catabolic process; GO:0033388,putrescine biosynthetic process from arginine; GO:0008295,spermidine biosynthetic process; GO:0003674,molecular_function; GO:0003824,catalytic activity; GO:0016829,lyase activity; GO:0016830,carbon-carbon lyase activity; GO:0016831,carboxy-lyase activity; GO:0006082,organic acid metabolic process; GO:000…	PF02784.19:Pyridoxal-dependent decarboxylase, pyridoxal binding domain	--	--	--
Zm00001eb187010	285.392	279.326	274.578	2067.09	2116.27	2178.28	8112	8208	7882	61004	63336	68675	3.22072	0	0	up	chr4	159677441	159678859	-	Zm00001eb187010	--	--	--	dehydrin [Zea mays]	CO410_WHEAT RecName: Full=Dehydrin COR410; AltName: Full=Cold-induced COR410 protein;	C4J477_MAIZE SubName: Full=Dehydrin3 {ECO:0000313|EMBL:AQK54199.1};	--	GO:0016020,membrane; GO:0009631,cold acclimation; GO:0009737,response to abscisic acid; GO:0009414,response to water deprivation; GO:0006950,response to stress; GO:0008150,biological_process; GO:0009266,response to temperature stimulus; GO:0009409,response to cold; GO:0009628,response to abiotic stimulus; GO:0050896,response to stimulus; GO:0009719,response to endogenous stimulus; GO:0009725,resp…	PF00257.22:Dehydrin	--	--	--
Zm00001eb187850	44.3994	42.849	41.7612	3.5813	3.4508	3.5054	2615	2609	2484	219	214	229	-3.31543	0	0	down	chr4	163118304	163123070	-	Zm00001eb187850	--	--	--	oligopeptide transporter 4 [Zea mays]	OPT4_ARATH RecName: Full=Oligopeptide transporter 4; Short=AtOPT4;	C0HIN0_MAIZE SubName: Full=Oligopeptide transporter 4 {ECO:0000313|EMBL:AQK54444.1};	Sexual differentiation process protein ISP4	GO:0005887,integral component of plasma membrane; GO:0016020,membrane; GO:0035673,oligopeptide transmembrane transporter activity; GO:0015031,protein transport; GO:0003674,molecular_function; GO:0005215,transporter activity; GO:0022857,transmembrane transporter activity; GO:0042887,amide transmembrane transporter activity; GO:1904680,peptide transmembrane transporter activity; GO:0006810,transpor…	PF03169.18:OPT oligopeptide transporter protein	--	--	--
Zm00001eb189240	16.51	16.4287	16.2098	330.786	334.503	329.607	592	609	587	12315	12629	13109	4.63776	0	0	up	chr4	168549639	168552727	+	Zm00001eb189240	--	--	--	uncharacterized protein LOC100277067 [Zea mays]	--	B6TNK2_MAIZE SubName: Full=2-oxoglutarate (2OG) and Fe(II)-dependent oxygenase superfamily protein {ECO:0000313|EMBL:AQK54822.1};	--	--	PF14226.9:non-haem dioxygenase in morphine synthesis N-terminal	--	--	--
Zm00001eb190270	7.5243	6.9871	8.4296	71.1025	69.5829	69.2324	175	168	198	1717	1704	1786	3.49295	0	0	up	chr4	172067926	172068992	-	Zm00001eb190270	--	--	--	hypothetical protein Zm00014a_014217 [Zea mays]	--	A0A804NVU2_MAIZE SubName: Full=Uncharacterized protein {ECO:0000313|EnsemblPlants:Zm00001eb190270_P001};	--	--	--	--	--	--
Zm00001eb190930	4.4284	4.6214	4.6892	27.811	28.2203	28.653	317	342	339	2067	2127	2275	2.92233	0	0	up	chr4	175087728	175094566	-	Zm00001eb190930	--	K01931 protein neuralized [EC:2.3.2.27] | (RefSeq) uncharacterized protein LOC103647689 (A)	--	uncharacterized protein LOC103654099 [Zea mays]	XB35_ARATH RecName: Full=Putative E3 ubiquitin-protein ligase XBAT35; EC=2.3.2.27; AltName: Full=Ankyrin repeat domain and RING finger-containing protein XBAT35; AltName: Full=Protein XB3 homolog 5; AltName: Full=RING-type E3 ubiquitin transferase XBAT35;	A0A804NW54_MAIZE RecName: Full=RING-type domain-containing protein {ECO:0000259|PROSITE:PS50089};	--	GO:0005737,cytoplasm; GO:0005634,nucleus; GO:0046872,metal ion binding; GO:0004842,ubiquitin-protein transferase activity; GO:0003674,molecular_function; GO:0005488,binding; GO:0043167,ion binding; GO:0043169,cation binding; GO:0003824,catalytic activity; GO:0016740,transferase activity; GO:0019787,ubiquitin-like protein transferase activity; GO:0140096,catalytic activity, acting on a protein; GO…	PF13920.9:Zinc finger, C3HC4 type (RING finger)	--	--	--
Zm00001eb192590	5.1268	5.2232	5.6255	27.7946	26.7113	26.5487	601	633	666	3383	3297	3452	2.64154	0	0	up	chr4	179867004	179872381	-	Zm00001eb192590	--	K08679 UDP-glucuronate 4-epimerase [EC:5.1.3.6] | (RefSeq) uncharacterized protein LOC732831 (A)	ko00053: Ascorbate and aldarate metabolism; ko00520: Amino sugar and nucleotide sugar metabolism; ko01100: Metabolic pathways; ko01240: Biosynthesis of cofactors; ko01250: Biosynthesis of nucleotide sugars	hypothetical protein ZEAMMB73_Zm00001d052053, partial [Zea mays]	GAE1_ARATH RecName: Full=UDP-glucuronate 4-epimerase 1; EC=5.1.3.6 {ECO:0000269|PubMed:15247385}; AltName: Full=UDP-glucuronic acid epimerase 1; Short=AtUGlcAE3;	A0A804NWZ9_MAIZE SubName: Full=Uncharacterized protein {ECO:0000313|EnsemblPlants:Zm00001eb192590_P001};	UDP-glucose 4-epimerase/UDP-sulfoquinovose synthase	GO:0005768,endosome; GO:0005794,Golgi apparatus; GO:0032580,Golgi cisterna membrane; GO:0000138,Golgi trans cisterna; GO:0016021,integral component of membrane; GO:0005802,trans-Golgi network; GO:0050378,UDP-glucuronate 4-epimerase activity; GO:0005975,carbohydrate metabolic process; GO:0071456,cellular response to hypoxia; GO:0050832,defense response to fungus; GO:0050829,defense response to Gra…	--	--	--	--
Zm00001eb192690	68.8149	65.8763	64.2642	201.017	198.31	201.488	3675	3637	3466	11146	11151	11935	1.89304	0	0	up	chr4	180205903	180209319	-	Zm00001eb192690	--	--	--	protein CYPRO4 [Zea mays]	CYPR4_CYNCA RecName: Full=Protein CYPRO4;	K7U5B0_MAIZE SubName: Full=Protein CYPRO4 {ECO:0000313|EMBL:AQK55934.1};	Protein involved in vacuole import and degradation	GO:0005737,cytoplasm; GO:0005635,nuclear envelope; GO:0005575,cellular_component; GO:0005622,intracellular anatomical structure; GO:0110165,cellular anatomical entity; GO:0005634,nucleus; GO:0012505,endomembrane system; GO:0031967,organelle envelope; GO:0031975,envelope; GO:0043226,organelle; GO:0043227,membrane-bounded organelle; GO:0043229,intracellular organelle; GO:0043231,intracellular membr…	PF08553.13:VID27 C-terminal WD40-like domain	--	--	--
Zm00001eb192710	6.5935	5.907	5.4545	38.0091	33.8871	35.4542	474	439	396	2837	2565	2827	2.87864	0	0	up	chr4	180288928	180294917	+	Zm00001eb192710	--	K15015 solute carrier family 32 (vesicular inhibitory amino acid transporter) | (RefSeq) uncharacterized protein LOC100274249 (A)	--	Amino acid transporter AVT1A-like [Zea mays]	AVT1A_ARATH RecName: Full=Amino acid transporter AVT1A {ECO:0000305}; Short=AtAvt1A {ECO:0000303|PubMed:27925655};	B4FZR5_MAIZE SubName: Full=Transmembrane amino acid transporter family protein {ECO:0000313|EMBL:AQK55945.1};	Amino acid transporters	GO:0016021,integral component of membrane; GO:0016020,membrane; GO:0000325,plant-type vacuole; GO:0015171,amino acid transmembrane transporter activity; GO:0003333,amino acid transmembrane transport; GO:0003674,molecular_function; GO:0005215,transporter activity; GO:0005342,organic acid transmembrane transporter activity; GO:0022857,transmembrane transporter activity; GO:0046943,carboxylic acid t…	PF01490.21:Transmembrane amino acid transporter protein	--	--	--
Zm00001eb192910	9.5118	9.8162	10.0484	234.43	236.783	231.22	882	941	941	22570	23118	23781	4.87796	0	0	up	chr4	180804799	180816362	-	Zm00001eb192910	--	K14157 alpha-aminoadipic semialdehyde synthase [EC:1.5.1.8 1.5.1.9] | (RefSeq) lysine-ketoglutarate reductase/saccharopine dehydrogenase 1 (A)	ko00310: Lysine degradation; ko01100: Metabolic pathways; ko01110: Biosynthesis of secondary metabolites	Lysine-ketoglutarate reductase/saccharopine dehydrogenase1 [Zea mays]	AASS_ARATH RecName: Full=Alpha-aminoadipic semialdehyde synthase; AltName: Full=cAt-LKR/SDH; Short=LKR/SDH; Includes: RecName: Full=Lysine ketoglutarate reductase; Short=LKR; EC=1.5.1.8; Includes: RecName: Full=Saccharopine dehydrogenase; EC=1.5.1.9; AltName: Full=cAt-SDH; Short=SDH;	A0A1D6QD30_MAIZE SubName: Full=Lysine-ketoglutarate reductase/saccharopine dehydrogenase1 {ECO:0000313|EMBL:AQK56074.1};	Lysine-ketoglutarate reductase/saccharopine dehydrogenase	GO:0005737,cytoplasm; GO:0047131,saccharopine dehydrogenase (NAD+, L-glutamate-forming) activity; GO:0047130,saccharopine dehydrogenase (NADP+, L-lysine-forming) activity; GO:0004753,saccharopine dehydrogenase activity; GO:0033512,L-lysine catabolic process to acetyl-CoA via saccharopine; GO:0019878,lysine biosynthetic process via aminoadipic acid; GO:0003674,molecular_function; GO:0003824,cataly…	PF16653.8:Saccharopine dehydrogenase C-terminal domain	--	--	--
Zm00001eb193160	13.9383	14.8887	14.9879	49.0562	49.8301	48.8756	1582	1747	1718	5781	5955	6153	2.0521	0	0	up	chr4	181920093	181946989	-	Zm00001eb193160	--	K10357 myosin V | (RefSeq) protein OPAQUE1 (A)	ko04814: Motor proteins	protein OPAQUE1 [Zea mays]	OP1_MAIZE RecName: Full=Protein OPAQUE1 {ECO:0000303|PubMed:22892319}; AltName: Full=Myosin XI motor protein {ECO:0000305};	A0A1Q0YVK4_MAIZE SubName: Full=Opaque endosperm1 {ECO:0000313|EMBL:AQK56224.1};	Myosin class V heavy chain	GO:0015629,actin cytoskeleton; GO:0005737,cytoplasm; GO:0016459,myosin complex; GO:0051015,actin filament binding; GO:0005524,ATP binding; GO:0005516,calmodulin binding; GO:0000146,microfilament motor activity; GO:0007015,actin filament organization; GO:0030050,vesicle transport along actin filament; GO:0003674,molecular_function; GO:0003779,actin binding; GO:0005488,binding; GO:0005515,protein b…	PF00063.24:Myosin head (motor domain)	--	--	--
Zm00001eb194450	39.5983	42.1601	43.965	168.401	175.587	174.594	3059	3367	3430	13507	14282	14960	2.34284	0	0	up	chr4	186803940	186809634	+	Zm00001eb194450	--	--	--	F-box/kelch-repeat protein At1g74510-like [Zea mays]	FBK29_ARATH RecName: Full=F-box/kelch-repeat protein At1g74510;	C0HHL6_MAIZE SubName: Full=F-box/kelch-repeat protein SKIP11 {ECO:0000313|EMBL:AQK56562.1};	FOG: Kelch repeat	GO:0005634,nucleus; GO:0005575,cellular_component; GO:0005622,intracellular anatomical structure; GO:0043226,organelle; GO:0043227,membrane-bounded organelle; GO:0043229,intracellular organelle; GO:0043231,intracellular membrane-bounded organelle; GO:0110165,cellular anatomical entity	PF01344.28:Kelch motif	--	--	--
Zm00001eb196180	15.1501	14.3366	15.737	112.803	110.657	110.556	1244	1217	1305	9617	9567	10069	3.18356	0	0	up	chr4	191927939	191933838	-	Zm00001eb196180	--	--	--	putative peptide/nitrate transporter [Zea mays]	ZIFL1_ARATH RecName: Full=Protein ZINC INDUCED FACILITATOR-LIKE 1; AltName: Full=Protein ZIF-LIKE 1;	A0A1D6QH47_MAIZE SubName: Full=Putative peptide/nitrate transporter {ECO:0000313|EMBL:AQK57209.1};	Permease of the major facilitator superfamily	GO:0016021,integral component of membrane; GO:0009705,plant-type vacuole membrane; GO:0005886,plasma membrane; GO:0022821,solute:potassium antiporter activity; GO:0010540,basipetal auxin transport; GO:0009630,gravitropism; GO:0090333,regulation of stomatal closure; GO:0009414,response to water deprivation; GO:0048364,root development; GO:0003674,molecular_function; GO:0005215,transporter activity…	PF07690.19:Major Facilitator Superfamily	--	--	--
Zm00001eb196530	75.7152	77.1003	75.7517	8.4302	8.483	10.2959	4230	4453	4274	489	499	638	-2.76978	0	0	down	chr4	192785493	192788976	-	Zm00001eb196530	--	K09588 3beta,22alpha-dihydroxysteroid 3-dehydrogenase [EC:1.14.19.79] | (RefSeq) uncharacterized protein LOC100272666 (A)	ko00905: Brassinosteroid biosynthesis; ko01100: Metabolic pathways; ko01110: Biosynthesis of secondary metabolites	Cytochrome P450 90A4 [Zea mays]	C90A4_ORYSI RecName: Full=Cytochrome P450 90A4 {ECO:0000250|UniProtKB:Q5CCK1}; Short=OsCYP90A4 {ECO:0000250|UniProtKB:Q5CCK1}; EC=1.14.99.- {ECO:0000250|UniProtKB:Q5CCK1};	C0PDL3_MAIZE SubName: Full=Cytochrome P450 90A1 {ECO:0000313|EMBL:AQK57313.1};	Cytochrome P450 CYP4/CYP19/CYP26 subfamilies	GO:0016021,integral component of membrane; GO:0020037,heme binding; GO:0005506,iron ion binding; GO:0004497,monooxygenase activity; GO:0016705,oxidoreductase activity, acting on paired donors, with incorporation or reduction of molecular oxygen; GO:0016132,brassinosteroid biosynthetic process; GO:0003674,molecular_function; GO:0005488,binding; GO:0046906,tetrapyrrole binding; GO:0097159,organic c…	PF00067.25:Cytochrome P450	--	--	--
Zm00001eb196590	26.2549	25.9782	27.0663	267.356	265.894	258.375	1702	1741	1772	17995	18149	18578	3.6179	0	0	up	chr4	192993176	193003916	-	Zm00001eb196590	--	K01897 long-chain acyl-CoA synthetase [EC:6.2.1.3] | (RefSeq) AMP-binding protein (A)	ko00061: Fatty acid biosynthesis; ko00071: Fatty acid degradation; ko01100: Metabolic pathways; ko01212: Fatty acid metabolism; ko04146: Peroxisome	AMP-binding protein [Zea mays]	LACS6_ARATH RecName: Full=Long chain acyl-CoA synthetase 6, peroxisomal {ECO:0000303|PubMed:12177484}; Short=AtLACS6 {ECO:0000303|PubMed:12366803}; EC=6.2.1.3 {ECO:0000269|PubMed:12177484, ECO:0000269|PubMed:12366803}; Flags: Precursor;	A0A804NYX4_MAIZE RecName: Full=AMP-binding domain-containing protein {ECO:0000259|Pfam:PF00501};	Long-chain acyl-CoA synthetases (AMP-forming)	GO:0005829,cytosol; GO:0005783,endoplasmic reticulum; GO:0046861,glyoxysomal membrane; GO:0016020,membrane; GO:0005777,peroxisome; GO:0005524,ATP binding; GO:0004467,long-chain fatty acid-CoA ligase activity; GO:0006631,fatty acid metabolic process; GO:0010193,response to ozone; GO:0000166,nucleotide binding; GO:0003674,molecular_function; GO:0005488,binding; GO:0017076,purine nucleotide binding;…	PF00501.31:AMP-binding enzyme	--	--	--
Zm00001eb196870	116.555	120.787	116.76	16.3969	13.8542	14.4764	3252	3484	3290	475	407	448	-2.68707	0	0	down	chr4	193876579	193877858	-	Zm00001eb196870	--	--	--	uncharacterized protein LOC100278630 precursor [Zea mays]	--	B4FWB4_MAIZE SubName: Full=Pollen Ole e 1 allergen and extensin family protein {ECO:0000313|EMBL:AQK57370.1};	--	--	--	--	--	--
Zm00001eb199230	119.34	117.866	121.299	32.2628	33.248	32.3926	7510	7668	7709	2108	2203	2261	-1.57408	0	0	down	chr4	203484540	203489254	-	Zm00001eb199230	--	K09487 heat shock protein 90kDa beta | (RefSeq) uncharacterized protein LOC100383793 (A)	ko04141: Protein processing in endoplasmic reticulum; ko04626: Plant-pathogen interaction	Heat shock protein 90-5 chloroplastic [Zea mays]	HS905_ARATH RecName: Full=Heat shock protein 90-5, chloroplastic {ECO:0000305}; Short=AtHSP90.5 {ECO:0000305}; Short=AtHsp90-5 {ECO:0000303|PubMed:11599565}; AltName: Full=Heat shock protein 88-1 {ECO:0000305}; Short=Hsp88-1 {ECO:0000303|PubMed:11599565}; AltName: Full=Hsp90C {ECO:0000303|PubMed:23382192}; AltName: Full=Protein EMBRYO DEFECTIVE 1956 {ECO:0000303|PubMed:23382192}; AltName: Full=Pr…	A0A1D6QK75_MAIZE SubName: Full=Heat shock protein 90-5 chloroplastic {ECO:0000313|EMBL:AQK58131.1};	Molecular chaperone (HSP90 family)	GO:0009507,chloroplast; GO:0009941,chloroplast envelope; GO:0009570,chloroplast stroma; GO:0005783,endoplasmic reticulum; GO:0005739,mitochondrion; GO:0048471,perinuclear region of cytoplasm; GO:0000325,plant-type vacuole; GO:0009536,plastid; GO:0005524,ATP binding; GO:0016887,ATP hydrolysis activity; GO:0042803,protein homodimerization activity; GO:0051082,unfolded protein binding; GO:0009704,de…	PF00183.21:Hsp90 protein	--	--	--
Zm00001eb201180	47.7881	49.3796	44.4242	623.361	590.024	573.176	425	454	399	5756	5525	5654	3.95534	0	0	up	chr4	213496773	213515402	+	Zm00001eb201180	--	--	--	uncharacterized protein LOC100275309 [Zea mays]	--	A0A804P158_MAIZE SubName: Full=Uncharacterized protein {ECO:0000313|EnsemblPlants:Zm00001eb201180_P001};	--	--	--	--	--	--
Zm00001eb201730	50.4642	51.9975	52.2402	242.155	255.506	255.675	1012	1078	1058	5042	5395	5687	2.58232	0	0	up	chr4	216781275	216783483	-	Zm00001eb201730	--	--	--	tubulin alpha-6 chain [Zea mays]	--	B6SR73_MAIZE SubName: Full=Tubulin alpha-6 chain {ECO:0000313|EMBL:ACG27356.1};	--	GO:0016021,integral component of membrane; GO:0005575,cellular_component; GO:0016020,membrane; GO:0031224,intrinsic component of membrane; GO:0110165,cellular anatomical entity	--	--	--	--
Zm00001eb202700	5.4	5.7749	5.9115	73.3017	74.5986	75.8264	341	377	377	4806	4960	5311	4.0092	0	0	up	chr4	223326425	223330437	+	Zm00001eb202700	--	K19045 E3 ubiquitin-protein ligase BIG BROTHER and related proteins [EC:2.3.2.27] | (RefSeq) putative RING zinc finger domain superfamily protein (A)	--	putative RING zinc finger domain superfamily protein isoform X1 [Zea mays]	BBR_ARATH RecName: Full=E3 ubiquitin ligase BIG BROTHER-related; Short=AtBBR; EC=2.3.2.27 {ECO:0000250|UniProtKB:Q8L649}; AltName: Full=RING-type E3 ubiquitin transferase BIG BROTHER-related {ECO:0000305};	A0A3L6F1V3_MAIZE SubName: Full=E3 ubiquitin ligase BIG BROTHER-related {ECO:0000313|EMBL:PWZ26843.1};	FOG: Predicted E3 ubiquitin ligase	GO:0046872,metal ion binding; GO:0004842,ubiquitin-protein transferase activity; GO:0051865,protein autoubiquitination; GO:0016567,protein ubiquitination; GO:0003674,molecular_function; GO:0005488,binding; GO:0043167,ion binding; GO:0043169,cation binding; GO:0003824,catalytic activity; GO:0016740,transferase activity; GO:0019787,ubiquitin-like protein transferase activity; GO:0140096,catalytic a…	PF13639.9:Ring finger domain	--	--	--
Zm00001eb211300	11.4836	11.2944	11.2946	85.9026	83.0978	88.0379	596	606	592	4629	4541	5068	3.21414	0	0	up	chr5	2126403	2129842	-	Zm00001eb211300	--	K22544 deoxynucleoside triphosphate triphosphohydrolase SAMHD1 [EC:3.1.5.-] | (RefSeq) deoxynucleoside triphosphate triphosphohydrolase SAMHD1 homolog isoform X1 (A)	ko03250: Viral life cycle - HIV-1	uncharacterized protein LOC100191966 isoform 1 [Zea mays]	--	B4FAT8_MAIZE RecName: Full=AB hydrolase-1 domain-containing protein {ECO:0000259|Pfam:PF00561};	Soluble epoxide hydrolase	GO:0003824,catalytic activity; GO:0003674,molecular_function	PF00561.23:alpha/beta hydrolase fold	--	--	--
Zm00001eb212520	88.796	84.6589	85.1037	4.0501	4.5349	4.1337	3273	3226	3168	155	176	169	-4.04722	0	0	down	chr5	3799388	3801078	-	Zm00001eb212520	--	K02692 photosystem I subunit II | (RefSeq) photosystem I subunit d1 (A)	ko00195: Photosynthesis; ko01100: Metabolic pathways	photosystem I subunit d1 [Zea mays]	PSAD_HORVU RecName: Full=Photosystem I reaction center subunit II, chloroplastic; AltName: Full=Photosystem I 20 kDa subunit; Short=PSI-D; Flags: Precursor;	A0A1D6GF65_MAIZE RecName: Full=Photosystem I reaction center subunit II, chloroplastic {ECO:0000256|RuleBase:RU368104};	--	GO:0009535,chloroplast thylakoid membrane; GO:0009538,photosystem I reaction center; GO:0015979,photosynthesis; GO:0008150,biological_process; GO:0008152,metabolic process; GO:0009987,cellular process; GO:0044237,cellular metabolic process; GO:0005575,cellular_component; GO:0005622,intracellular anatomical structure; GO:0005737,cytoplasm; GO:0009507,chloroplast; GO:0009526,plastid envelope; GO:00…	PF02531.19:PsaD	--	--	--
Zm00001eb213670	360.149	350.092	347.74	73.4026	72.7534	81.1512	10127	10177	9875	2143	2154	2531	-1.91932	0	0	down	chr5	5595554	5596843	+	Zm00001eb213670	--	K02694 photosystem I subunit III | (RefSeq) photosystem I reaction center subunit III, chloroplastic (A)	ko00195: Photosynthesis; ko01100: Metabolic pathways	photosystem I reaction center subunit III, chloroplastic [Zea mays]	PSAF_HORVU RecName: Full=Photosystem I reaction center subunit III, chloroplastic; AltName: Full=Light-harvesting complex I 17 kDa protein; AltName: Full=PSI-F; Flags: Precursor;	A0A096RAV0_MAIZE RecName: Full=Photosystem I reaction center subunit III {ECO:0000256|RuleBase:RU368107}; AltName: Full=PSI-F {ECO:0000256|RuleBase:RU368107};	--	GO:0009543,chloroplast thylakoid lumen; GO:0009538,photosystem I reaction center; GO:0015979,photosynthesis; GO:0008150,biological_process; GO:0008152,metabolic process; GO:0009987,cellular process; GO:0044237,cellular metabolic process; GO:0005575,cellular_component; GO:0005622,intracellular anatomical structure; GO:0005737,cytoplasm; GO:0009507,chloroplast; GO:0009534,chloroplast thylakoid; GO:…	PF02507.18:Photosystem I reaction centre subunit III	--	--	--
Zm00001eb214000	329.694	331.059	321.902	69.0322	66.124	75.6419	15911	16517	15689	3459	3360	4049	-1.92161	0	0	down	chr5	6281478	6283691	+	Zm00001eb214000	--	K01723 hydroperoxide dehydratase [EC:4.2.1.92] | (RefSeq) allene oxide synthase 1, chloroplastic (A)	ko00592: alpha-Linolenic acid metabolism; ko01100: Metabolic pathways; ko01110: Biosynthesis of secondary metabolites	allene oxide synthase 1, chloroplastic [Zea mays]	C74A1_ORYSJ RecName: Full=Allene oxide synthase 1, chloroplastic; EC=4.2.1.92; AltName: Full=Cytochrome P450 74A1; AltName: Full=Hydroperoxide dehydrase 1; Flags: Precursor;	A0A1D6GGD7_MAIZE SubName: Full=Allene oxide synthase chloroplastic {ECO:0000313|EMBL:AQK62615.1};	--	GO:0031969,chloroplast membrane; GO:0009978,allene oxide synthase activity; GO:0020037,heme binding; GO:0005506,iron ion binding; GO:0004497,monooxygenase activity; GO:0016491,oxidoreductase activity; GO:0016705,oxidoreductase activity, acting on paired donors, with incorporation or reduction of molecular oxygen; GO:0050832,defense response to fungus; GO:0006633,fatty acid biosynthetic process; G…	PF00067.25:Cytochrome P450	--	--	--
Zm00001eb214080	162.467	172.082	165.767	18.5799	18.8369	19.4033	2695	2951	2777	320	329	357	-2.83939	0	0	down	chr5	6341446	6342206	-	Zm00001eb214080	--	--	--	unknown [Zea mays]	PETM_SPIOL RecName: Full=Cytochrome b6-f complex subunit 7; AltName: Full=Cytochrome b6-f complex subunit PetM; AltName: Full=Cytochrome b6-f complex subunit VII; Flags: Fragment;	C4JC04_MAIZE SubName: Full=Uncharacterized protein {ECO:0000313|EMBL:ACR38704.1};	--	GO:0009535,chloroplast thylakoid membrane; GO:0009512,cytochrome b6f complex; GO:0016021,integral component of membrane; GO:0015979,photosynthesis; GO:0008150,biological_process; GO:0008152,metabolic process; GO:0009987,cellular process; GO:0044237,cellular metabolic process; GO:0005575,cellular_component; GO:0005622,intracellular anatomical structure; GO:0005737,cytoplasm; GO:0009507,chloroplast…	--	--	--	--
Zm00001eb214410	49.947	50.9326	48.0516	2.194	1.9861	2.1548	2675	2820	2599	122	112	128	-4.25643	0	0	down	chr5	6962520	6965269	-	Zm00001eb214410	--	K24188 cytochrome P450 family 93 subfamily A [EC:1.14.-.-] | (RefSeq) cytochrome P450 93A3 (A)	--	isoflavone 2'-hydroxylase-like precursor [Zea mays]	CYQ32_CATRO RecName: Full=Cytochrome P450 81Q32 {ECO:0000303|PubMed:24710322}; Short=CrCYP81Q32 {ECO:0000303|PubMed:24710322}; EC=1.14.-.- {ECO:0000305};	B6ST45_MAIZE SubName: Full=Cytochrome P450 CYP81A9 {ECO:0000313|EMBL:ACG28028.1};	Cytochrome P450 CYP2 subfamily	GO:0016021,integral component of membrane; GO:0020037,heme binding; GO:0005506,iron ion binding; GO:0004497,monooxygenase activity; GO:0016705,oxidoreductase activity, acting on paired donors, with incorporation or reduction of molecular oxygen; GO:0003674,molecular_function; GO:0005488,binding; GO:0046906,tetrapyrrole binding; GO:0097159,organic cyclic compound binding; GO:1901363,heterocyclic c…	PF00067.25:Cytochrome P450	--	--	--
Zm00001eb215010	2.7067	2.3963	2.4076	43.1691	46.1635	46.8622	118	108	106	1954	2119	2266	4.47996	0	0	up	chr5	8079820	8081940	+	Zm00001eb215010	--	--	--	uncharacterized protein LOC100275496 [Zea mays]	FLZ8_ARATH RecName: Full=FCS-Like Zinc finger 8 {ECO:0000303|PubMed:24901469};	A0A096PZ18_MAIZE SubName: Full=Uncharacterized protein {ECO:0000313|EMBL:AQK63027.1, ECO:0000313|EnsemblPlants:Zm00001eb215010_P001};	--	GO:0046872,metal ion binding; GO:0071456,cellular response to hypoxia; GO:0009749,response to glucose; GO:0042594,response to starvation; GO:0009744,response to sucrose; GO:0003674,molecular_function; GO:0005488,binding; GO:0043167,ion binding; GO:0043169,cation binding; GO:0001666,response to hypoxia; GO:0006950,response to stress; GO:0008150,biological_process; GO:0009628,response to abiotic st…	--	--	--	--
Zm00001eb216260	80.739	81.511	80.9497	16.1923	16.6621	16.849	4303	4491	4357	896	935	996	-1.99192	0	0	down	chr5	11359925	11366054	-	Zm00001eb216260	--	K01835 phosphoglucomutase [EC:5.4.2.2] | (RefSeq) phosphoglucomutase, cytoplasmic 1 (A)	ko00010: Glycolysis / Gluconeogenesis; ko00030: Pentose phosphate pathway; ko00052: Galactose metabolism; ko00230: Purine metabolism; ko00500: Starch and sucrose metabolism; ko00520: Amino sugar and nucleotide sugar metabolism; ko01100: Metabolic pathways; ko01110: Biosynthesis of secondary metabolites; ko01250: Biosynthesis of nucleotide sugars	phosphoglucomutase2 [Zea mays]	PGMC1_MAIZE RecName: Full=Phosphoglucomutase, cytoplasmic 1 {ECO:0000303|PubMed:9662542}; Short=PGM 1 {ECO:0000303|PubMed:9662542}; EC=5.4.2.2 {ECO:0000269|PubMed:9662542}; AltName: Full=Glucose phosphomutase 1 {ECO:0000303|PubMed:9662542};	A0A1D6GJ73_MAIZE RecName: Full=Phosphoglucomutase (alpha-D-glucose-1,6-bisphosphate-dependent) {ECO:0000256|ARBA:ARBA00012728}; EC=5.4.2.2 {ECO:0000256|ARBA:ARBA00012728};	Phosphoglucomutase	GO:0005829,cytosol; GO:0000287,magnesium ion binding; GO:0004614,phosphoglucomutase activity; GO:0005975,carbohydrate metabolic process; GO:0006006,glucose metabolic process; GO:0003674,molecular_function; GO:0005488,binding; GO:0043167,ion binding; GO:0043169,cation binding; GO:0046872,metal ion binding; GO:0003824,catalytic activity; GO:0016853,isomerase activity; GO:0016866,intramolecular tran…	PF02878.19:Phosphoglucomutase/phosphomannomutase, alpha/beta/alpha domain I	--	--	--
Zm00001eb218390	17.8565	21.5364	21.2119	108.733	109.007	102.492	636	793	763	4021	4088	4049	2.69937	0	0	up	chr5	16368664	16374413	+	Zm00001eb218390	--	K13606 chlorophyll(ide) b reductase [EC:1.1.1.294] | (RefSeq) short-chain dehydrogenase/reductase SDR (A)	ko00860: Porphyrin metabolism; ko01100: Metabolic pathways; ko01110: Biosynthesis of secondary metabolites	unknown [Zea mays]	NOL_ORYSJ RecName: Full=Chlorophyll(ide) b reductase NOL, chloroplastic; EC=1.1.1.294; AltName: Full=Protein NON-YELLOW COLORING 1-LIKE; Short=OsNOL; Short=Protein NYC1-LIKE; AltName: Full=Short-chain dehydrogenase/reductase NOL; Flags: Precursor;	A0A804P9G2_MAIZE SubName: Full=Uncharacterized protein {ECO:0000313|EnsemblPlants:Zm00001eb218390_P003};	Reductases with broad range of substrate specificities	GO:0009535,chloroplast thylakoid membrane; GO:0034256,chlorophyll(ide) b reductase activity; GO:0015996,chlorophyll catabolic process; GO:0003674,molecular_function; GO:0003824,catalytic activity; GO:0016491,oxidoreductase activity; GO:0016614,oxidoreductase activity, acting on CH-OH group of donors; GO:0016616,oxidoreductase activity, acting on the CH-OH group of donors, NAD or NADP as acceptor;…	PF00106.28:short chain dehydrogenase	--	--	--
Zm00001eb220740	11.0714	12.4408	9.5185	322.707	329.994	371.951	167	194	145	5054	5241	6223	5.25316	0	0	up	chr5	24782124	24782815	+	Zm00001eb220740	--	--	--	nonspecific lipid-transfer protein precursor [Zea mays]	NLT2G_WHEAT RecName: Full=Non-specific lipid-transfer protein 2G; Short=LTP2G; AltName: Full=7 kDa lipid transfer protein 1; AltName: Full=Lipid transfer protein 2 isoform 1; Short=LTP2-1; Flags: Precursor;	A0A1D6GNG8_MAIZE SubName: Full=Nonspecific lipid-transfer protein {ECO:0000313|EMBL:AQK64778.1};	--	GO:0005576,extracellular region; GO:0008289,lipid binding; GO:0071555,cell wall organization; GO:0006869,lipid transport; GO:0003674,molecular_function; GO:0005488,binding; GO:0008150,biological_process; GO:0009987,cellular process; GO:0016043,cellular component organization; GO:0045229,external encapsulating structure organization; GO:0071554,cell wall organization or biogenesis; GO:0071840,cell…	--	--	--	--
Zm00001eb220940	66.8913	61.7734	66.1156	7.9663	8.3808	8.2809	2782	2656	2777	344	367	382	-2.68457	0	0	down	chr5	25840815	25843971	-	Zm00001eb220940	--	K00218 protochlorophyllide reductase [EC:1.3.1.33] | (RefSeq) protochlorophyllide reductase B (A)	ko00860: Porphyrin metabolism; ko01100: Metabolic pathways; ko01110: Biosynthesis of secondary metabolites	protochlorophyllide reductase B [Zea mays]	PORB_ORYSJ RecName: Full=Protochlorophyllide reductase B, chloroplastic; Short=PCR B; EC=1.3.1.33; AltName: Full=NADPH-protochlorophyllide oxidoreductase B; Short=POR B; Flags: Precursor;	A0A804PAS4_MAIZE RecName: Full=NADPH-protochlorophyllide oxidoreductase {ECO:0000256|RuleBase:RU365001}; EC=1.3.1.33 {ECO:0000256|RuleBase:RU365001};	Dehydrogenases with different specificities (related to short-chain alcohol dehydrogenases)	GO:0009507,chloroplast; GO:0016630,protochlorophyllide reductase activity; GO:0015995,chlorophyll biosynthetic process; GO:0015979,photosynthesis; GO:0003674,molecular_function; GO:0003824,catalytic activity; GO:0016491,oxidoreductase activity; GO:0016627,oxidoreductase activity, acting on the CH-CH group of donors; GO:0016628,oxidoreductase activity, acting on the CH-CH group of donors, NAD or N…	PF00106.28:short chain dehydrogenase	--	--	--
Zm00001eb221410	31.9935	29.9018	29.8719	150.647	142.393	140.498	1332	1287	1256	6512	6242	6488	2.53861	0	0	up	chr5	28122222	28125774	+	Zm00001eb221410	--	K23977 L-glutamine---4-(methylsulfanyl)-2-oxobutanoate aminotransferase [EC:2.6.1.117] | (RefSeq) uncharacterized protein LOC100276369 (A)	ko00270: Cysteine and methionine metabolism; ko01100: Metabolic pathways	uncharacterized protein LOC100283961 [Zea mays]	PAT_PINPS RecName: Full=Aspartate aminotransferase; Short=PpAAT; EC=2.6.1.1; Flags: Precursor;	C0HFH4_MAIZE SubName: Full=Pyridoxal phosphate (PLP)-dependent transferase superfamily protein {ECO:0000313|EMBL:AQK65007.1};	Kynurenine aminotransferase, glutamine transaminase K	GO:0009507,chloroplast; GO:0004069,L-aspartate:2-oxoglutarate aminotransferase activity; GO:0030170,pyridoxal phosphate binding; GO:0009058,biosynthetic process; GO:0003674,molecular_function; GO:0003824,catalytic activity; GO:0008483,transaminase activity; GO:0016740,transferase activity; GO:0016769,transferase activity, transferring nitrogenous groups; GO:0005488,binding; GO:0019842,vitamin bin…	PF00155.24:Aminotransferase class I and II	--	--	--
Zm00001eb222960	19.021	20.908	21.7319	117.17	112.686	121.913	1430	1625	1650	9146	8920	10166	2.811	0	0	up	chr5	35093106	35096554	+	Zm00001eb222960	--	K01537 P-type Ca2+ transporter type 2C [EC:7.2.2.10] | (RefSeq) calcium-transporting ATPase 7, plasma membrane-type (A)	--	calcium-transporting ATPase 7, plasma membrane-type [Zea mays]	ACA7_ORYSJ RecName: Full=Calcium-transporting ATPase 7, plasma membrane-type {ECO:0000305}; Short=OsACA7 {ECO:0000303|PubMed:24286292}; EC=7.2.2.10 {ECO:0000305}; AltName: Full=Ca(2+)-ATPase isoform 7 {ECO:0000305};	A0A804U6T2_MAIZE RecName: Full=Calcium-transporting ATPase {ECO:0000256|RuleBase:RU361146}; EC=7.2.2.10 {ECO:0000256|RuleBase:RU361146};	Calcium transporting ATPase	GO:0000139,Golgi membrane; GO:0005887,integral component of plasma membrane; GO:0043231,intracellular membrane-bounded organelle; GO:0005524,ATP binding; GO:0016887,ATP hydrolysis activity; GO:0019829,ATPase-coupled cation transmembrane transporter activity; GO:0005516,calmodulin binding; GO:0046872,metal ion binding; GO:0005388,P-type calcium transporter activity; GO:0000166,nucleotide binding; …	PF00689.24:Cation transporting ATPase, C-terminus	--	--	--
Zm00001eb223190	6.1909	6.7241	6.6121	99.6515	94.3798	93.7483	407	457	439	6802	6533	6836	4.17947	0	0	up	chr5	36008903	36017433	-	Zm00001eb223190	--	--	--	Protein NEN1 [Zea mays]	NEN1_ARATH RecName: Full=Protein NEN1 {ECO:0000303|PubMed:25081480}; AltName: Full=NAC45/NAC86-dependent exonuclease-domain protein 1 {ECO:0000303|PubMed:25081480}; EC=3.1.11.-;	B4FYY5_MAIZE SubName: Full=Exonuclease {ECO:0000313|EMBL:ACG29360.1}; SubName: Full=UTP-glucose-P-uridyltransferase-like protein {ECO:0000313|EMBL:AQK65531.1};	--	GO:0005737,cytoplasm; GO:0005634,nucleus; GO:0008408,3'-5' exonuclease activity; GO:0046872,metal ion binding; GO:0003676,nucleic acid binding; GO:0003674,molecular_function; GO:0003824,catalytic activity; GO:0004518,nuclease activity; GO:0004527,exonuclease activity; GO:0016787,hydrolase activity; GO:0016788,hydrolase activity, acting on ester bonds; GO:0005488,binding; GO:0043167,ion binding; G…	--	--	--	--
Zm00001eb223200	211.276	203.039	209.535	457.298	479.306	450.068	8156	8103	8169	18329	19482	19271	1.45064	0	0	up	chr5	36026663	36030622	-	Zm00001eb223200	--	--	--	ACT domain-containing protein ACR11 [Zea mays]	UP12_ORYSI RecName: Full=ACT domain-containing protein DS12, chloroplastic {ECO:0000305}; AltName: Full=Uncharacterized protein DS12 from 2D-PAGE of leaf; Flags: Precursor;	A0A1D6GQZ1_MAIZE SubName: Full=ACT domain-containing protein ACR11 {ECO:0000313|EMBL:AQK65533.1};	--	GO:0009507,chloroplast; GO:0005575,cellular_component; GO:0005622,intracellular anatomical structure; GO:0005737,cytoplasm; GO:0009536,plastid; GO:0043226,organelle; GO:0043227,membrane-bounded organelle; GO:0043229,intracellular organelle; GO:0043231,intracellular membrane-bounded organelle; GO:0110165,cellular anatomical entity	PF13291.9:ACT domain	--	--	--
Zm00001eb223320	39.248	40.2256	40.4403	99.3023	99.4788	98.7425	3375	3576	3512	8866	9007	9418	1.60946	0	0	up	chr5	36716415	36720590	+	Zm00001eb223320	--	--	--	F-box/kelch-repeat protein SKIP11-like [Zea mays]	SKI11_ARATH RecName: Full=F-box/kelch-repeat protein SKIP11; AltName: Full=SKP1-interacting partner 11;	C0PI79_MAIZE SubName: Full=F-box/kelch-repeat protein SKIP11 {ECO:0000313|EMBL:AQK65547.1};	FOG: Kelch repeat	GO:0005634,nucleus; GO:0016567,protein ubiquitination; GO:0006807,nitrogen compound metabolic process; GO:0008150,biological_process; GO:0008152,metabolic process; GO:0019538,protein metabolic process; GO:0032446,protein modification by small protein conjugation; GO:0036211,protein modification process; GO:0043170,macromolecule metabolic process; GO:0043412,macromolecule modification; GO:0044238,…	PF01344.28:Kelch motif	--	--	--
Zm00001eb223680	66.5035	65.9176	62.8996	456.748	456.303	431.827	2834	2904	2707	20209	20474	20411	3.08174	0	0	up	chr5	38658924	38664005	-	Zm00001eb223680	--	K00814 alanine transaminase [EC:2.6.1.2] | (RefSeq) uncharacterized protein LOC100282849 (A)	ko00220: Arginine biosynthesis; ko00250: Alanine, aspartate and glutamate metabolism; ko00710: Carbon fixation by Calvin cycle; ko01100: Metabolic pathways; ko01200: Carbon metabolism; ko01210: 2-Oxocarboxylic acid metabolism; ko01230: Biosynthesis of amino acids	Alanine aminotransferase 2 [Zea mays]	ALA2_PANMI RecName: Full=Alanine aminotransferase 2; Short=ALAAT-2; EC=2.6.1.2; AltName: Full=Glutamate pyruvate transaminase 2; Short=GPT; AltName: Full=Glutamic--alanine transaminase 2; AltName: Full=Glutamic--pyruvic transaminase 2;	A0A1D6GRB4_MAIZE RecName: Full=Alanine transaminase {ECO:0000256|ARBA:ARBA00026106}; EC=2.6.1.2 {ECO:0000256|ARBA:ARBA00026106};	Alanine aminotransferase	GO:0004021,L-alanine:2-oxoglutarate aminotransferase activity; GO:0030170,pyridoxal phosphate binding; GO:0009058,biosynthetic process; GO:0042853,L-alanine catabolic process; GO:0003674,molecular_function; GO:0003824,catalytic activity; GO:0008483,transaminase activity; GO:0016740,transferase activity; GO:0016769,transferase activity, transferring nitrogenous groups; GO:0047635,alanine-oxo-acid …	PF00155.24:Aminotransferase class I and II	--	--	--
Zm00001eb223950	84.5244	80.6861	80.8955	212.817	218.008	218.002	4186	4131	4046	10943	11368	11975	1.69711	0	0	up	chr5	39903027	39909875	+	Zm00001eb223950	--	K17508 protein phosphatase PTC7 [EC:3.1.3.16] | (RefSeq) probable protein phosphatase 2C 80 (A)	--	Probable protein phosphatase 2C 71 [Zea mays]	P2C71_ORYSJ RecName: Full=Probable protein phosphatase 2C 71; Short=OsPP2C71; EC=3.1.3.16;	B6U2F2_MAIZE RecName: Full=Protein phosphatase {ECO:0000256|RuleBase:RU366020}; EC=3.1.3.16 {ECO:0000256|RuleBase:RU366020};	Serine/threonine protein phosphatase	GO:0046872,metal ion binding; GO:0017018,myosin phosphatase activity; GO:0003674,molecular_function; GO:0005488,binding; GO:0043167,ion binding; GO:0043169,cation binding; GO:0003824,catalytic activity; GO:0004721,phosphoprotein phosphatase activity; GO:0004722,protein serine/threonine phosphatase activity; GO:0016787,hydrolase activity; GO:0016788,hydrolase activity, acting on ester bonds; GO:00…	PF07228.15:Stage II sporulation protein E (SpoIIE)	--	--	--
Zm00001eb224230	14.7552	16.3258	13.9267	87.0654	88.0892	85.3045	577	660	550	3535	3627	3700	2.83055	0	0	up	chr5	41314579	41318376	+	Zm00001eb224230	--	--	--	unknown [Zea mays]	--	B4FAC9_MAIZE SubName: Full=Calcium-binding EF-hand family protein {ECO:0000313|EMBL:AQK65865.1};	--	GO:0005509,calcium ion binding; GO:0003674,molecular_function; GO:0005488,binding; GO:0043167,ion binding; GO:0043169,cation binding; GO:0046872,metal ion binding	PF13499.9:EF-hand domain pair	--	--	--
Zm00001eb226470	12.9345	13.9289	11.7751	93.0933	96.1613	109.78	459	511	422	3430	3593	4321	3.25089	0	0	up	chr5	55773777	55775529	+	Zm00001eb226470	--	K08235 xyloglucan:xyloglucosyl transferase [EC:2.4.1.207] | (RefSeq) xyloglucan endotransglucosylase/hydrolase protein 23 precursor (A)	--	xyloglucan endotransglycosylase homolog 1 [Zea mays]	XTH23_ARATH RecName: Full=Probable xyloglucan endotransglucosylase/hydrolase protein 23; Short=At-XTH23; Short=XTH-23; EC=2.4.1.207; Flags: Precursor;	A0A804PCB9_MAIZE RecName: Full=Xyloglucan:xyloglucosyl transferase {ECO:0000256|ARBA:ARBA00012152}; EC=2.4.1.207 {ECO:0000256|ARBA:ARBA00012152};	--	GO:0048046,apoplast; GO:0005794,Golgi apparatus; GO:0004553,hydrolase activity, hydrolyzing O-glycosyl compounds; GO:0030247,polysaccharide binding; GO:0016762,xyloglucan:xyloglucosyl transferase activity; GO:0042546,cell wall biogenesis; GO:0071555,cell wall organization; GO:0010411,xyloglucan metabolic process; GO:0003674,molecular_function; GO:0003824,catalytic activity; GO:0016787,hydrolase a…	PF00722.24:Glycosyl hydrolases family 16	--	--	--
Zm00001eb226870	7.6461	7.5125	6.4682	38.0775	35.928	40.6917	762	774	651	3940	3770	4498	2.70578	0	0	up	chr5	58268972	58275897	-	Zm00001eb226870	--	K01534 Zn2+/Cd2+-exporting ATPase [EC:7.2.2.12 7.2.2.21] | (RefSeq) cadmium/zinc-transporting ATPase HMA2 isoform X1 (A)	--	cadmium/zinc-transporting ATPase HMA2 isoform X1 [Zea mays]	HMA2_ORYSJ RecName: Full=Cadmium/zinc-transporting ATPase HMA2 {ECO:0000305}; EC=7.2.2.12 {ECO:0000269|PubMed:22123790}; EC=7.2.2.21 {ECO:0000269|PubMed:22123790}; AltName: Full=Protein HEAVY METAL ATPASE 2 {ECO:0000305}; Short=OsHMA2 {ECO:0000303|PubMed:22123790};	A0A804U735_MAIZE SubName: Full=Uncharacterized protein {ECO:0000313|EnsemblPlants:Zm00001eb226870_P001};	Cation transport ATPase	GO:0016021,integral component of membrane; GO:0005886,plasma membrane; GO:0005524,ATP binding; GO:0016887,ATP hydrolysis activity; GO:0015086,cadmium ion transmembrane transporter activity; GO:0046872,metal ion binding; GO:0008551,P-type cadmium transporter activity; GO:0016463,P-type zinc transporter activity; GO:0005385,zinc ion transmembrane transporter activity; GO:0000166,nucleotide binding;…	PF00702.29:haloacid dehalogenase-like hydrolase	--	--	--
Zm00001eb228570	150.43	146.616	144.045	587.895	565.044	571.758	7768	7827	7512	31520	30722	32748	2.26571	0	0	up	chr5	65470772	65475328	+	Zm00001eb228570	--	K03781 catalase [EC:1.11.1.6] | (RefSeq) catalase isozyme 1 (A)	ko00380: Tryptophan metabolism; ko00630: Glyoxylate and dicarboxylate metabolism; ko01100: Metabolic pathways; ko01110: Biosynthesis of secondary metabolites; ko01200: Carbon metabolism; ko04016: MAPK signaling pathway - plant; ko04146: Peroxisome	catalase isozyme 1 [Zea mays]	CATA1_MAIZE RecName: Full=Catalase isozyme 1; EC=1.11.1.6;	B6UHU1_MAIZE RecName: Full=Catalase {ECO:0000256|ARBA:ARBA00012314, ECO:0000256|RuleBase:RU000498}; EC=1.11.1.6 {ECO:0000256|ARBA:ARBA00012314, ECO:0000256|RuleBase:RU000498};	Catalase	GO:0005737,cytoplasm; GO:0005777,peroxisome; GO:0005886,plasma membrane; GO:0004096,catalase activity; GO:0020037,heme binding; GO:0046872,metal ion binding; GO:0007623,circadian rhythm; GO:0009631,cold acclimation; GO:0042744,hydrogen peroxide catabolic process; GO:1900034,regulation of cellular response to heat; GO:0009737,response to abscisic acid; GO:0009646,response to absence of light; GO:0…	PF00199.22:Catalase	--	--	--
Zm00001eb230410	156.363	151.681	157.814	3.7026	4.0747	4.4042	7362	7383	7504	181	202	230	-4.95627	0	0	down	chr5	73156309	73159335	-	Zm00001eb230410	--	K15086 (3S)-linalool synthase [EC:4.2.3.25] | (RefSeq) terpene synthase 2 (A)	ko00902: Monoterpenoid biosynthesis; ko01110: Biosynthesis of secondary metabolites	terpene synthase 2 [Zea mays]	TPS2_MAIZE RecName: Full=Terpene synthase 2, chloroplastic {ECO:0000303|PubMed:27662898, ECO:0000312|EMBL:AAX99149.1}; AltName: Full=(3S,6E)-nerolidol synthase {ECO:0000305}; EC=4.2.3.48 {ECO:0000269|PubMed:27662898}; AltName: Full=(E,E)-geranyllinalool synthase {ECO:0000305}; EC=4.2.3.144 {ECO:0000269|PubMed:27662898}; AltName: Full=S-(+)-linalool synthase {ECO:0000305}; EC=4.2.3.25 {ECO:0000269…	A0A804U7D8_MAIZE SubName: Full=Uncharacterized protein {ECO:0000313|EnsemblPlants:Zm00001eb230410_P001};	--	GO:0009507,chloroplast; GO:0080013,(E,E)-geranyllinalool synthase activity; GO:0000287,magnesium ion binding; GO:0034007,S-linalool synthase activity; GO:0010334,sesquiterpene synthase activity; GO:0006952,defense response; GO:0016102,diterpenoid biosynthetic process; GO:0043693,monoterpene biosynthetic process; GO:0031347,regulation of defense response; GO:0009611,response to wounding; GO:005176…	PF03936.19:Terpene synthase family, metal binding domain	--	--	--
Zm00001eb232000	7.5363	7.5886	8.0536	45.8314	44.451	44.7955	366	381	395	2311	2273	2413	2.84153	0	0	up	chr5	79860957	79863896	-	Zm00001eb232000	--	K14491 two-component response regulator ARR-B family | (RefSeq) uncharacterized protein LOC100191412 (A)	ko04075: Plant hormone signal transduction	hypothetical protein [Zea mays]	PHR3_ORYSI RecName: Full=Protein PHOSPHATE STARVATION RESPONSE 3 {ECO:0000250|UniProtKB:Q6YXZ4}; Short=OsPHR3 {ECO:0000250|UniProtKB:Q6YXZ4};	B4FMH9_MAIZE SubName: Full=Myb family transcription factor PHL6 {ECO:0000313|EMBL:AQK68350.1};	--	GO:0005634,nucleus; GO:0003677,DNA binding; GO:0003700,DNA-binding transcription factor activity; GO:0003674,molecular_function; GO:0003676,nucleic acid binding; GO:0005488,binding; GO:0097159,organic cyclic compound binding; GO:1901363,heterocyclic compound binding; GO:0140110,transcription regulator activity; GO:0005575,cellular_component; GO:0005622,intracellular anatomical structure; GO:00432…	PF14379.9:MYB-CC type transfactor, LHEQLE motif	GARP-G2-like	TF	GARP->GARP-G2-like
Zm00001eb232730	43.0654	44.9549	47.4399	208.426	209.05	190.196	720	777	801	3618	3680	3527	2.46341	0	0	up	chr5	84552704	84553470	-	Zm00001eb232730	--	--	--	uncharacterized protein LOC103626649 [Zea mays]	--	A0A1D6H1D7_MAIZE SubName: Full=Uncharacterized protein {ECO:0000313|EMBL:AQK68693.1, ECO:0000313|EnsemblPlants:Zm00001eb232730_P001};	--	--	--	--	--	--
Zm00001eb232960	30.1891	28.1504	26.9328	273.226	258.775	310.576	1222	1178	1101	11483	11029	13944	3.60392	0	0	up	chr5	85854223	85856486	-	Zm00001eb232960	--	K00457 4-hydroxyphenylpyruvate dioxygenase [EC:1.13.11.27] | (RefSeq) 4-hydroxyphenylpyruvate dioxygenase 1 (A)	ko00130: Ubiquinone and other terpenoid-quinone biosynthesis; ko00350: Tyrosine metabolism; ko00360: Phenylalanine metabolism; ko01100: Metabolic pathways; ko01240: Biosynthesis of cofactors	4-hydroxyphenylpyruvate dioxygenase 1 [Zea mays]	HPPD_HORVU RecName: Full=4-hydroxyphenylpyruvate dioxygenase; EC=1.13.11.27; AltName: Full=4-hydroxyphenylpyruvic acid oxidase; Short=4HPPD; Short=HPD; Short=HPPDase;	A0A1D6H1G0_MAIZE RecName: Full=4-hydroxyphenylpyruvate dioxygenase {ECO:0000256|PIRNR:PIRNR009283};	4-hydroxyphenylpyruvate dioxygenase	GO:0005737,cytoplasm; GO:0003868,4-hydroxyphenylpyruvate dioxygenase activity; GO:0042802,identical protein binding; GO:0005506,iron ion binding; GO:0006559,L-phenylalanine catabolic process; GO:0006572,tyrosine catabolic process; GO:0003674,molecular_function; GO:0003824,catalytic activity; GO:0016491,oxidoreductase activity; GO:0016701,oxidoreductase activity, acting on single donors with incor…	PF00903.28:Glyoxalase/Bleomycin resistance protein/Dioxygenase superfamily	--	--	--
Zm00001eb233170	349.01	356.255	343.572	49.5388	46.9984	51.4209	8414	8879	8365	1240	1193	1375	-2.52643	0	0	down	chr5	87413313	87414510	+	Zm00001eb233170	--	K08907 light-harvesting complex I chlorophyll a/b binding protein 1 | (RefSeq) chlorophyll a-b binding protein 6A (A)	ko00196: Photosynthesis - antenna proteins; ko01100: Metabolic pathways	chlorophyll a-b binding protein 6A [Zea mays]	CB121_HORVU RecName: Full=Chlorophyll a-b binding protein 1B-21, chloroplastic; AltName: Full=LHCI type I CAB-1B-21; AltName: Full=LHCI-730 chlorophyll a/b binding protein; AltName: Full=Light-harvesting complex I 21 kDa protein; Flags: Precursor;	B6SSN3_MAIZE RecName: Full=Chlorophyll a-b binding protein, chloroplastic {ECO:0000256|RuleBase:RU363080};	--	GO:0009535,chloroplast thylakoid membrane; GO:0016021,integral component of membrane; GO:0009522,photosystem I; GO:0009523,photosystem II; GO:0016168,chlorophyll binding; GO:0046872,metal ion binding; GO:0009765,photosynthesis, light harvesting; GO:0003674,molecular_function; GO:0005488,binding; GO:0046906,tetrapyrrole binding; GO:0097159,organic cyclic compound binding; GO:1901363,heterocyclic c…	PF00504.24:Chlorophyll A-B binding protein	--	--	--
Zm00001eb233880	13.1918	12.0638	12.5923	65.8919	62.986	73.1604	806	762	777	4180	4052	4958	2.71581	0	0	up	chr5	92430638	92437169	+	Zm00001eb233880	--	K15404 aldehyde decarbonylase [EC:4.1.99.5] | (RefSeq) uncharacterized protein LOC100280261 (A)	ko00073: Cutin, suberine and wax biosynthesis; ko01110: Biosynthesis of secondary metabolites	uncharacterized protein LOC100280351 isoform X1 [Zea mays]	GLO12_ORYSJ RecName: Full=Very-long-chain aldehyde decarbonylase GL1-2 {ECO:0000305}; EC=4.1.99.5 {ECO:0000250|UniProtKB:F4HVY0}; AltName: Full=Protein GLOSSY 1-2 {ECO:0000303|PubMed:19322663};	A0A804U7N4_MAIZE RecName: Full=Aldehyde oxygenase (deformylating) {ECO:0000256|ARBA:ARBA00013146}; EC=4.1.99.5 {ECO:0000256|ARBA:ARBA00013146};	--	GO:0005789,endoplasmic reticulum membrane; GO:0016021,integral component of membrane; GO:0016020,membrane; GO:1990465,aldehyde oxygenase (deformylating) activity; GO:0000254,C-4 methylsterol oxidase activity; GO:0005506,iron ion binding; GO:0009924,octadecanal decarbonylase activity; GO:0016491,oxidoreductase activity; GO:0046184,aldehyde biosynthetic process; GO:0043447,alkane biosynthetic proce…	PF12076.11:WAX2 C-terminal domain	--	--	--
Zm00001eb234980	5.6604	5.7704	5.4371	147.279	138.729	143.84	334	352	324	9023	8619	9414	4.9699	0	0	up	chr5	103527416	103531290	-	Zm00001eb234980	--	K14207 solute carrier family 38 (sodium-coupled neutral amino acid transporter), member 2 | (RefSeq) uncharacterized protein LOC100193855 (A)	--	Amino acid transporter AVT6A [Zea mays]	AVT6A_ARATH RecName: Full=Amino acid transporter AVT6A {ECO:0000305}; Short=AtAvt6A {ECO:0000303|PubMed:27925655};	A0A804PFR2_MAIZE RecName: Full=Aa_trans domain-containing protein {ECO:0000259|Pfam:PF01490};	Amino acid transporter protein	GO:0016021,integral component of membrane; GO:0000325,plant-type vacuole; GO:0015179,L-amino acid transmembrane transporter activity; GO:0003333,amino acid transmembrane transport; GO:0003674,molecular_function; GO:0005215,transporter activity; GO:0005342,organic acid transmembrane transporter activity; GO:0015171,amino acid transmembrane transporter activity; GO:0022857,transmembrane transporter…	PF01490.21:Transmembrane amino acid transporter protein	--	--	--
Zm00001eb237960	221.099	214.995	220.483	22.2228	21.2228	21.2241	21273	21385	21424	2220	2150	2265	-3.04544	0	0	down	chr5	142113364	142121124	-	Zm00001eb237960	--	--	--	BAG family molecular chaperone regulator 6 isoform X2 [Zea mays]	BAG6_ARATH RecName: Full=BAG family molecular chaperone regulator 6 {ECO:0000303|Ref.3}; AltName: Full=Bcl-2-associated athanogene 6 {ECO:0000303|Ref.3}; AltName: Full=CaM-binding protein 1 {ECO:0000303|PubMed:16003391}; Contains: RecName: Full=Cleaved BAG6 {ECO:0000303|PubMed:26739014};	A0A1D6H5B2_MAIZE SubName: Full=Phosphate regulatory homolog1 {ECO:0000313|EMBL:AQK70011.1};	--	GO:0009506,plasmodesma; GO:0005516,calmodulin binding; GO:0051087,chaperone binding; GO:0006914,autophagy; GO:0050832,defense response to fungus; GO:0012502,induction of programmed cell death; GO:0010508,positive regulation of autophagy; GO:0006457,protein folding; GO:0009408,response to heat; GO:0010228,vegetative to reproductive phase transition of meristem; GO:0003674,molecular_function; GO:00…	PF02179.19:BAG domain	--	--	--
Zm00001eb238670	37.9952	34.3315	36.7833	175.369	165.787	169.958	2960	2765	2894	14185	13599	14686	2.52665	0	0	up	chr5	147571697	147579448	-	Zm00001eb238670	--	K01595 phosphoenolpyruvate carboxylase [EC:4.1.1.31] | (RefSeq) phosphoenolpyruvate carboxylase (A)	ko00620: Pyruvate metabolism; ko00710: Carbon fixation by Calvin cycle; ko01100: Metabolic pathways; ko01200: Carbon metabolism	phosphoenolpyruvate carboxylase [Zea mays]	CAPP1_SORBI RecName: Full=Phosphoenolpyruvate carboxylase 1; Short=PEPC 1; Short=PEPCase 1; EC=4.1.1.31; AltName: Full=CP21;	Q9SAZ6_MAIZE RecName: Full=Phosphoenolpyruvate carboxylase {ECO:0000256|ARBA:ARBA00012305}; EC=4.1.1.31 {ECO:0000256|ARBA:ARBA00012305};	--	GO:0005737,cytoplasm; GO:0008964,phosphoenolpyruvate carboxylase activity; GO:0015977,carbon fixation; GO:0015979,photosynthesis; GO:0006099,tricarboxylic acid cycle; GO:0003674,molecular_function; GO:0003824,catalytic activity; GO:0004611,phosphoenolpyruvate carboxykinase activity; GO:0016829,lyase activity; GO:0016830,carbon-carbon lyase activity; GO:0016831,carboxy-lyase activity; GO:0008150,b…	PF00311.20:Phosphoenolpyruvate carboxylase	--	--	--
Zm00001eb239300	85.9565	82.22	82.5252	316.99	328.032	304.924	4671	4619	4529	17885	18769	18379	2.22008	0	0	up	chr5	152487429	152492192	-	Zm00001eb239300	--	K01647 citrate synthase [EC:2.3.3.1] | (RefSeq) uncharacterized protein LOC100275174 (A)	ko00020: Citrate cycle (TCA cycle); ko00630: Glyoxylate and dicarboxylate metabolism; ko01100: Metabolic pathways; ko01110: Biosynthesis of secondary metabolites; ko01200: Carbon metabolism; ko01210: 2-Oxocarboxylic acid metabolism; ko01230: Biosynthesis of amino acids	Citrate synthase, glyoxysomal [Zea mays]	CYSZ_CUCMA RecName: Full=Citrate synthase, glyoxysomal; EC=2.3.3.16; AltName: Full=GCS; Flags: Precursor;	A0A804PHA2_MAIZE RecName: Full=Citrate synthase {ECO:0000256|PIRNR:PIRNR001369, ECO:0000256|RuleBase:RU000441}; EC=2.3.3.16 {ECO:0000256|PIRNR:PIRNR001369};	Citrate synthase	GO:0009514,glyoxysome; GO:0036440,citrate synthase activity; GO:0006097,glyoxylate cycle; GO:0006099,tricarboxylic acid cycle; GO:0003674,molecular_function; GO:0003824,catalytic activity; GO:0016740,transferase activity; GO:0016746,acyltransferase activity; GO:0046912,acyltransferase activity, acyl groups converted into alkyl on transfer; GO:0005975,carbohydrate metabolic process; GO:0006081,cel…	PF00285.24:Citrate synthase, C-terminal domain	--	--	--
Zm00001eb240650	243.291	246.883	248.683	40.3903	42.034	40.0712	10373	10882	10708	1788	1887	1895	-2.29428	0	0	down	chr5	161865605	161870230	+	Zm00001eb240650	--	K14271 nicotianamine aminotransferase [EC:2.6.1.80] | (RefSeq) uncharacterized protein LOC100191283 (A)	ko00999: Biosynthesis of various plant secondary metabolites; ko01100: Metabolic pathways; ko01110: Biosynthesis of secondary metabolites	Nicotianamine aminotransferase 1-like [Zea mays]	NAAT1_ORYSJ RecName: Full=Nicotianamine aminotransferase 1 {ECO:0000303|PubMed:15781441}; Short=OsNAAT1 {ECO:0000303|PubMed:15781441}; EC=2.6.1.80 {ECO:0000269|PubMed:18034312};	B4F891_MAIZE SubName: Full=Tyrosine aminotransferase {ECO:0000313|EMBL:AQK70755.1};	Tyrosine aminotransferase	GO:0004838,L-tyrosine:2-oxoglutarate aminotransferase activity; GO:0033855,nicotianamine aminotransferase activity; GO:0030170,pyridoxal phosphate binding; GO:0009058,biosynthetic process; GO:0006572,tyrosine catabolic process; GO:0003674,molecular_function; GO:0003824,catalytic activity; GO:0008483,transaminase activity; GO:0016740,transferase activity; GO:0016769,transferase activity, transferr…	PF00155.24:Aminotransferase class I and II	--	--	--
Zm00001eb241040	9.4377	9.7432	9.6698	36.3898	36.2355	37.5742	892	952	923	3571	3606	3939	2.23207	0	0	up	chr5	163838602	163844668	+	Zm00001eb241040	--	--	--	uncharacterized protein LOC100383384 isoform X1 [Zea mays]	MACP1_ARATH RecName: Full=MACPF domain-containing protein At1g14780;	C0PFJ5_MAIZE SubName: Full=MACPF domain-containing protein {ECO:0000313|EMBL:AQK70915.1};	--	GO:0009626,plant-type hypersensitive response; GO:2000031,regulation of salicylic acid mediated signaling pathway; GO:0002376,immune system process; GO:0006950,response to stress; GO:0006952,defense response; GO:0006955,immune response; GO:0008150,biological_process; GO:0008219,cell death; GO:0009605,response to external stimulus; GO:0009607,response to biotic stimulus; GO:0009987,cellular proces…	PF01823.22:MAC/Perforin domain	--	--	--
Zm00001eb241920	11.8696	11.4325	12.7714	178.382	169.56	170.339	704	701	765	10985	10589	11206	4.14356	0	0	up	chr5	168019341	168023851	-	Zm00001eb241920	--	K18696 glycerophosphodiester phosphodiesterase [EC:3.1.4.46] | (RefSeq) glycerophosphodiester phosphodiesterase (A)	ko00564: Glycerophospholipid metabolism	glycerophosphodiester phosphodiesterase [Zea mays]	GDPD1_ARATH RecName: Full=Glycerophosphodiester phosphodiesterase GDPD1, chloroplastic {ECO:0000305}; EC=3.1.4.46 {ECO:0000269|PubMed:21323773}; AltName: Full=Glycerophosphodiester phosphodiesterase 1 {ECO:0000303|PubMed:21323773}; Short=AtGDPD1 {ECO:0000303|PubMed:21323773}; AltName: Full=Protein SENESCENCE-RELATED GENE 3 {ECO:0000303|PubMed:8883383}; Flags: Precursor;	B4F7Z4_MAIZE RecName: Full=Glycerophosphodiester phosphodiesterase {ECO:0000256|ARBA:ARBA00012247}; EC=3.1.4.46 {ECO:0000256|ARBA:ARBA00012247};	Predicted starch-binding protein	GO:0009507,chloroplast; GO:0009536,plastid; GO:0008889,glycerophosphodiester phosphodiesterase activity; GO:0000287,magnesium ion binding; GO:0030643,cellular phosphate ion homeostasis; GO:0071456,cellular response to hypoxia; GO:0006071,glycerol metabolic process; GO:0046475,glycerophospholipid catabolic process; GO:0003674,molecular_function; GO:0003824,catalytic activity; GO:0008081,phosphoric…	PF03009.20:Glycerophosphoryl diester phosphodiesterase family	--	--	--
Zm00001eb242410	3.3548	3.0088	2.9994	29.8961	28.1812	28.6606	206	191	186	1906	1822	1952	3.51059	0	0	up	chr5	171099344	171109856	-	Zm00001eb242410	--	K10532 heparan-alpha-glucosaminide N-acetyltransferase [EC:2.3.1.78] | (RefSeq) uncharacterized protein LOC100193245 (A)	ko00531: Glycosaminoglycan degradation; ko01100: Metabolic pathways	uncharacterized protein LOC100277415 isoform 2 [Zea mays]	--	B7ZZ15_MAIZE RecName: Full=HGSNAT_cat domain-containing protein {ECO:0000259|Pfam:PF07786};	Uncharacterized conserved protein	GO:0016021,integral component of membrane; GO:0005575,cellular_component; GO:0016020,membrane; GO:0031224,intrinsic component of membrane; GO:0110165,cellular anatomical entity	PF07786.15:Heparan-alpha-glucosaminide N-acetyltransferase, catalytic	--	--	--
Zm00001eb242420	155.71	153.535	154.712	623.901	631.697	619.475	11618	11843	11658	48333	49627	51267	2.31331	0	0	up	chr5	171243097	171248059	+	Zm00001eb242420	--	K03696 ATP-dependent Clp protease ATP-binding subunit ClpC | (RefSeq) chaperone protein ClpD1, chloroplastic (A)	--	chaperone protein ClpD1, chloroplastic [Zea mays]	CLPD1_ORYSJ RecName: Full=Chaperone protein ClpD1, chloroplastic {ECO:0000305}; AltName: Full=ATP-dependent Clp protease ATP-binding subunit ClpD homolog 1 {ECO:0000305}; AltName: Full=Casein lytic proteinase D1 {ECO:0000303|PubMed:27457985}; Flags: Precursor;	A0A1D6H9K3_MAIZE SubName: Full=Chaperone protein ClpD chloroplastic {ECO:0000313|EMBL:AQK71386.1};	Chaperone HSP104 and related ATP-dependent Clp proteases	GO:0009507,chloroplast; GO:0005524,ATP binding; GO:0016887,ATP hydrolysis activity; GO:0034605,cellular response to heat; GO:1901002,positive regulation of response to salt stress; GO:1902584,positive regulation of response to water deprivation; GO:0000166,nucleotide binding; GO:0003674,molecular_function; GO:0005488,binding; GO:0017076,purine nucleotide binding; GO:0030554,adenyl nucleotide bind…	PF07724.17:AAA domain (Cdc48 subfamily)	--	--	--
Zm00001eb242800	134.161	139.077	141.898	553.153	567.621	575.076	851	912	909	3643	3791	4046	2.32893	0	0	up	chr5	172539670	172540199	+	Zm00001eb242800	--	K22255 ATPase inhibitor, mitochondrial | (RefSeq) ATPase inhibitor (A)	--	ATPase inhibitor [Zea mays]	UMP2_ARATH RecName: Full=Uncharacterized protein At2g27730, mitochondrial; Flags: Precursor;	A0A1D6H9Y7_MAIZE SubName: Full=ATPase inhibitor {ECO:0000313|EMBL:AQK71521.1};	--	GO:0031966,mitochondrial membrane; GO:0005747,mitochondrial respiratory chain complex I; GO:0005739,mitochondrion; GO:0005730,nucleolus; GO:0005777,peroxisome; GO:0000325,plant-type vacuole; GO:0045271,respiratory chain complex I; GO:0005507,copper ion binding; GO:0009853,photorespiration; GO:0003674,molecular_function; GO:0005488,binding; GO:0043167,ion binding; GO:0043169,cation binding; GO:004…	PF04568.15:Mitochondrial ATPase inhibitor, IATP	--	--	--
Zm00001eb243010	149.861	155.301	152.868	26.96	28.6677	28.1713	4374	4686	4506	817	881	912	-2.15177	0	0	down	chr5	173174309	173178541	+	Zm00001eb243010	--	K03386 peroxiredoxin 2/4 [EC:1.11.1.24] | (RefSeq) 2-cys peroxiredoxin BAS1 (A)	--	2-cys peroxiredoxin BAS1 [Zea mays]	BAS1_ORYSJ RecName: Full=2-Cys peroxiredoxin BAS1, chloroplastic; EC=1.11.1.24 {ECO:0000250|UniProtKB:Q96291}; AltName: Full=Thiol-specific antioxidant protein; AltName: Full=Thioredoxin-dependent peroxiredoxin BAS1 {ECO:0000305}; Flags: Precursor;	B4FM07_MAIZE RecName: Full=Thioredoxin-dependent peroxiredoxin {ECO:0000256|ARBA:ARBA00013017}; EC=1.11.1.24 {ECO:0000256|ARBA:ARBA00013017};	Alkyl hydroperoxide reductase, thiol specific antioxidant and related enzymes	GO:0009507,chloroplast; GO:0004601,peroxidase activity; GO:0051920,peroxiredoxin activity; GO:0045454,cell redox homeostasis; GO:0042744,hydrogen peroxide catabolic process; GO:0003674,molecular_function; GO:0003824,catalytic activity; GO:0016209,antioxidant activity; GO:0016491,oxidoreductase activity; GO:0016684,oxidoreductase activity, acting on peroxide as acceptor; GO:0008150,biological_proc…	PF00578.24:AhpC/TSA family	--	--	--
Zm00001eb243840	21.2009	22.0664	23.2367	89.5833	87.8355	84.4703	842	906	932	3694	3673	3721	2.2757	0	0	up	chr5	176835776	176841937	-	Zm00001eb243840	--	K23334 Ran-binding protein 9/10 | (RefSeq) uncharacterized protein LOC100284123 (A)	--	Ran-binding protein M homolog [Zea mays]	RANBM_ARATH RecName: Full=Ran-binding protein M homolog {ECO:0000305}; Short=AtRanBPM {ECO:0000303|PubMed:22676313};	B8A339_MAIZE SubName: Full=SPla/RYanodine receptor (SPRY) domain-containing protein {ECO:0000313|EMBL:AQK71735.1};	SPRY domain-containing proteins	GO:0005737,cytoplasm; GO:0005634,nucleus; GO:0048471,perinuclear region of cytoplasm; GO:0007166,cell surface receptor signaling pathway; GO:0007010,cytoskeleton organization; GO:0007154,cell communication; GO:0007165,signal transduction; GO:0008150,biological_process; GO:0009987,cellular process; GO:0023052,signaling; GO:0050789,regulation of biological process; GO:0050794,regulation of cellular…	PF00622.31:SPRY domain	--	--	--
Zm00001eb244700	16.3341	14.9547	16.5731	96.5605	102.304	104.478	486	460	498	2983	3205	3448	2.96319	0	0	up	chr5	178962199	178963673	-	Zm00001eb244700	--	K13030 cyanohydrin beta-glucosyltransferase [EC:2.4.1.85] | (RefSeq) cytokinin-O-glucosyltransferase 2 (A)	ko00460: Cyanoamino acid metabolism; ko01100: Metabolic pathways; ko01110: Biosynthesis of secondary metabolites	UDP-glycosyltransferase 85A7 [Zea mays]	UGT2_GARJA RecName: Full=7-deoxyloganetin glucosyltransferase; EC=2.4.1.324; AltName: Full=Genipin glucosyltransferase; AltName: Full=UDP-glucose glucosyltransferase 2; Short=GjUGT2; AltName: Full=UDP-glycosyltransferase 85A24;	A0A1D6HB45_MAIZE SubName: Full=UDP-glycosyltransferase 85A7 {ECO:0000313|EMBL:AQK71925.1};	UDP-glucuronosyl and UDP-glucosyl transferase	GO:0035251,UDP-glucosyltransferase activity; GO:0003674,molecular_function; GO:0003824,catalytic activity; GO:0008194,UDP-glycosyltransferase activity; GO:0016740,transferase activity; GO:0016757,glycosyltransferase activity; GO:0016758,hexosyltransferase activity; GO:0046527,glucosyltransferase activity	PF00201.21:UDP-glucoronosyl and UDP-glucosyl transferase	--	--	--
Zm00001eb246090	234.079	231.019	234.041	68.2331	68.5191	67.3883	8822	9001	8908	2670	2719	2817	-1.47759	0	0	down	chr5	184369634	184371362	+	Zm00001eb246090	--	K02358 elongation factor Tu | (RefSeq) elongation factor Tu (A)	ko04626: Plant-pathogen interaction	elongation factor Tu [Zea mays]	EFTUB_NICSY RecName: Full=Elongation factor TuB, chloroplastic; Short=EF-TuB; Flags: Precursor;	B6TPG0_MAIZE RecName: Full=Elongation factor Tu {ECO:0000256|RuleBase:RU000325};	Mitochondrial translation elongation factor Tu	GO:0009507,chloroplast; GO:0005525,GTP binding; GO:0003924,GTPase activity; GO:0003746,translation elongation factor activity; GO:0000166,nucleotide binding; GO:0003674,molecular_function; GO:0005488,binding; GO:0017076,purine nucleotide binding; GO:0019001,guanyl nucleotide binding; GO:0032553,ribonucleotide binding; GO:0032555,purine ribonucleotide binding; GO:0032561,guanyl ribonucleotide bind…	PF00009.30:Elongation factor Tu GTP binding domain	--	--	--
Zm00001eb247590	73.4409	74.7026	71.2247	9.3957	8.9692	7.6283	3064	3222	3001	407	394	353	-2.78084	0	0	down	chr5	190276858	190283099	-	Zm00001eb247590	--	K00856 adenosine kinase [EC:2.7.1.20] | (RefSeq) uncharacterized protein LOC541999 (A)	ko00230: Purine metabolism; ko01100: Metabolic pathways; ko01232: Nucleotide metabolism	Adenosine kinase 2 [Zea mays]	ADK2_ARATH RecName: Full=Adenosine kinase 2 {ECO:0000303|PubMed:11115893}; Short=AK 2 {ECO:0000305}; EC=2.7.1.20 {ECO:0000269|PubMed:11115893}; AltName: Full=Adenosine 5'-phosphotransferase 2 {ECO:0000303|PubMed:11115893};	B4FFH8_MAIZE RecName: Full=Adenosine kinase {ECO:0000256|ARBA:ARBA00012119, ECO:0000256|RuleBase:RU368116}; Short=AK {ECO:0000256|RuleBase:RU368116}; EC=2.7.1.20 {ECO:0000256|ARBA:ARBA00012119, ECO:0000256|RuleBase:RU368116}; AltName: Full=Adenosine 5'-phosphotransferase {ECO:0000256|RuleBase:RU368116};	Possible pfkB family carbohydrate kinase	GO:0005737,cytoplasm; GO:0005829,cytosol; GO:0005634,nucleus; GO:0005886,plasma membrane; GO:0004001,adenosine kinase activity; GO:0005524,ATP binding; GO:0005507,copper ion binding; GO:0019900,kinase binding; GO:0006169,adenosine salvage; GO:0044209,AMP salvage; GO:0016310,phosphorylation; GO:0006144,purine nucleobase metabolic process; GO:0003674,molecular_function; GO:0003824,catalytic activit…	PF00294.27:pfkB family carbohydrate kinase	--	--	--
Zm00001eb247630	189.316	185.75	187.111	44.2976	42.1798	45.8034	11373	11536	11352	2763	2668	3052	-1.78842	0	0	down	chr5	190489318	190493473	-	Zm00001eb247630	--	K10775 phenylalanine ammonia-lyase [EC:4.3.1.24] | (RefSeq) uncharacterized protein LOC100273579 (A)	ko00360: Phenylalanine metabolism; ko00940: Phenylpropanoid biosynthesis; ko01100: Metabolic pathways; ko01110: Biosynthesis of secondary metabolites	Phenylalanine ammonia-lyase [Zea mays]	PAL2_ORYSI RecName: Full=Phenylalanine ammonia-lyase; EC=4.3.1.24 {ECO:0000250|UniProtKB:P24481};	A0A1D6HDL5_MAIZE RecName: Full=Phenylalanine ammonia-lyase {ECO:0000256|RuleBase:RU003955}; EC=4.3.1.24 {ECO:0000256|RuleBase:RU003955};	Phenylalanine and histidine ammonia-lyase	GO:0005737,cytoplasm; GO:0045548,phenylalanine ammonia-lyase activity; GO:0009800,cinnamic acid biosynthetic process; GO:0006559,L-phenylalanine catabolic process; GO:0003674,molecular_function; GO:0003824,catalytic activity; GO:0016829,lyase activity; GO:0016840,carbon-nitrogen lyase activity; GO:0016841,ammonia-lyase activity; GO:0006082,organic acid metabolic process; GO:0006725,cellular aroma…	PF00221.22:Aromatic amino acid lyase	--	--	--
Zm00001eb248520	143.72	137.881	137.324	357.902	354.39	368.334	3540	3511	3416	9153	9191	10063	1.66582	0	0	up	chr5	192887116	192892636	-	Zm00001eb248520	--	K03671 thioredoxin 1 | (RefSeq) thioredoxin M-type (A)	--	thioredoxin M-type [Zea mays]	TRXM1_ORYSJ RecName: Full=Thioredoxin M1, chloroplastic; Short=OsTrxm1; AltName: Full=OsTrx08; Flags: Precursor;	B4FV29_MAIZE SubName: Full=Thioredoxin M-type {ECO:0000313|EMBL:ACG37745.1}; SubName: Full=Thioredoxin M1 chloroplastic {ECO:0000313|EMBL:AQK73038.1};	Thioredoxin-like protein	GO:0009507,chloroplast; GO:0005737,cytoplasm; GO:0016491,oxidoreductase activity; GO:0016671,oxidoreductase activity, acting on a sulfur group of donors, disulfide as acceptor; GO:0015035,protein-disulfide reductase activity; GO:0003674,molecular_function; GO:0003824,catalytic activity; GO:0016667,oxidoreductase activity, acting on a sulfur group of donors; GO:0015036,disulfide oxidoreductase act…	PF00085.23:Thioredoxin	--	--	--
Zm00001eb250120	446.611	427.897	416.051	1307.28	1340.93	1398.15	13668	13538	12859	41539	43209	47460	1.94722	0	0	up	chr5	198232923	198234455	-	Zm00001eb250120	--	--	--	dehydrin COR410 [Zea mays]	CO410_WHEAT RecName: Full=Dehydrin COR410; AltName: Full=Cold-induced COR410 protein;	B4G1H1_MAIZE SubName: Full=Dehydrin COR410 {ECO:0000313|EMBL:AQK73412.1};	--	GO:0016020,membrane; GO:0009631,cold acclimation; GO:0009737,response to abscisic acid; GO:0009414,response to water deprivation; GO:0006950,response to stress; GO:0008150,biological_process; GO:0009266,response to temperature stimulus; GO:0009409,response to cold; GO:0009628,response to abiotic stimulus; GO:0050896,response to stimulus; GO:0009719,response to endogenous stimulus; GO:0009725,resp…	PF00257.22:Dehydrin	--	--	--
Zm00001eb250210	150.54	152.637	151.884	414.348	391.611	429.305	6763	7089	6891	19327	18524	21392	1.73956	0	0	up	chr5	198479947	198482007	+	Zm00001eb250210	--	K14209 solute carrier family 36 (proton-coupled amino acid transporter) | (RefSeq) uncharacterized protein LOC100274361 (A)	--	Amino acid transporter AVT3B [Zea mays]	AVT3B_ARATH RecName: Full=Amino acid transporter AVT3B {ECO:0000305}; Short=AtAvt3B {ECO:0000303|PubMed:27925655}; AltName: Full=Aromatic and neutral amino acid transporter-like protein 1 {ECO:0000305};	B6TER9_MAIZE SubName: Full=Amino acid transport protein {ECO:0000313|EMBL:ACG35602.1}; SubName: Full=Amino acid transporter ANTL2 {ECO:0000313|EMBL:AQK73441.1};	Amino acid transporters	GO:0016021,integral component of membrane; GO:0005774,vacuolar membrane; GO:0015179,L-amino acid transmembrane transporter activity; GO:0015175,neutral amino acid transmembrane transporter activity; GO:0003333,amino acid transmembrane transport; GO:0015804,neutral amino acid transport; GO:0003674,molecular_function; GO:0005215,transporter activity; GO:0005342,organic acid transmembrane transporte…	PF01490.21:Transmembrane amino acid transporter protein	--	--	--
Zm00001eb252250	10.5668	10.9954	10.6086	93.1212	84.4431	83.1493	647	696	656	5920	5444	5647	3.31681	0	0	up	chr5	209564135	209570011	+	Zm00001eb252250	--	K00876 uridine kinase [EC:2.7.1.48] | (RefSeq) inorganic pyrophosphatase TTM1 (A)	ko00240: Pyrimidine metabolism; ko01100: Metabolic pathways; ko01232: Nucleotide metabolism	inorganic pyrophosphatase TTM1 [Zea mays]	TTM2_ARATH RecName: Full=Inorganic pyrophosphatase TTM2 {ECO:0000305}; EC=3.6.1.1 {ECO:0000269|PubMed:28733390}; AltName: Full=Triphosphate tunnel metalloenzyme 2 {ECO:0000303|PubMed:25185123}; Short=AtTTM2 {ECO:0000303|PubMed:25185123};	A0A1D6HHN9_MAIZE SubName: Full=Phosphoribulokinase / Uridine kinase family {ECO:0000313|EMBL:AQK74049.1}; SubName: Full=Uridine-cytidine kinase C {ECO:0000313|EMBL:PWZ23961.1};	Armadillo/beta-Catenin/plakoglobin	GO:0005737,cytoplasm; GO:0016021,integral component of membrane; GO:0005741,mitochondrial outer membrane; GO:0005524,ATP binding; GO:0004427,inorganic diphosphate phosphatase activity; GO:0016301,kinase activity; GO:0016462,pyrophosphatase activity; GO:0098542,defense response to other organism; GO:1900425,negative regulation of defense response to bacterium; GO:1902289,negative regulation of def…	PF00485.21:Phosphoribulokinase / Uridine kinase family	--	--	--
Zm00001eb253890	39.8226	41.7624	39.6805	128.924	127.251	120.231	1901	2061	1913	6390	6396	6366	1.93215	0	0	up	chr5	213570957	213576927	-	Zm00001eb253890	--	K00207 dihydropyrimidine dehydrogenase (NADP+) [EC:1.3.1.2] | (RefSeq) uncharacterized protein LOC100274265 (A)	ko00240: Pyrimidine metabolism; ko00410: beta-Alanine metabolism; ko00770: Pantothenate and CoA biosynthesis; ko01100: Metabolic pathways	Dihydropyrimidine dehydrogenase (NADP(+)), chloroplastic-like [Zea mays]	DPYD_ARATH RecName: Full=Dihydropyrimidine dehydrogenase (NADP(+)), chloroplastic {ECO:0000303|PubMed:19413687}; Short=DHPDH {ECO:0000303|PubMed:19413687}; Short=DPD; EC=1.3.1.2 {ECO:0000269|PubMed:19413687}; AltName: Full=Dihydroorotate dehydrogenase-like protein {ECO:0000303|PubMed:12369616}; AltName: Full=Dihydrothymine dehydrogenase; AltName: Full=Dihydrouracil dehydrogenase; AltName: Full=Pr…	A0A804PMT0_MAIZE RecName: Full=Dihydropyrimidine dehydrogenase (NADP(+)) {ECO:0000256|ARBA:ARBA00013004}; EC=1.3.1.2 {ECO:0000256|ARBA:ARBA00013004}; AltName: Full=Dihydroorotate oxidase {ECO:0000256|ARBA:ARBA00031623}; AltName: Full=Dihydrothymine dehydrogenase {ECO:0000256|ARBA:ARBA00032722}; AltName: Full=Dihydrouracil dehydrogenase {ECO:0000256|ARBA:ARBA00030119};	Dihydropyrimidine dehydrogenase	GO:0009507,chloroplast; GO:0009570,chloroplast stroma; GO:0009536,plastid; GO:0017113,dihydropyrimidine dehydrogenase (NADP+) activity; GO:0051536,iron-sulfur cluster binding; GO:0050661,NADP binding; GO:0002058,uracil binding; GO:0019483,beta-alanine biosynthetic process; GO:0043562,cellular response to nitrogen levels; GO:0006210,thymine catabolic process; GO:0006212,uracil catabolic process; G…	PF01180.24:Dihydroorotate dehydrogenase	--	--	--
Zm00001eb253970	10.0549	10.3552	10.549	57.3694	58.4248	58.4026	974	1037	1032	5770	5959	6275	2.79077	0	0	up	chr5	213763575	213773889	+	Zm00001eb253970	--	K14489 arabidopsis histidine kinase 2/3/4 (cytokinin receptor) [EC:2.7.13.3] | (RefSeq) uncharacterized protein LOC732762 (A)	ko04075: Plant hormone signal transduction	histidine kinase 1 [Zea mays]	OHK6_ORYSJ RecName: Full=Probable histidine kinase 6 {ECO:0000305}; Short=OsHK6 {ECO:0000303|PubMed:22642989}; EC=2.7.13.3 {ECO:0000305}; AltName: Full=OsCRL1a {ECO:0000305};	C0PF17_MAIZE RecName: Full=Histidine kinase {ECO:0000256|ARBA:ARBA00012438}; EC=2.7.13.3 {ECO:0000256|ARBA:ARBA00012438};	Sensory transduction histidine kinase	GO:0016021,integral component of membrane; GO:0005886,plasma membrane; GO:0019955,cytokine binding; GO:0000155,phosphorelay sensor kinase activity; GO:0004673,protein histidine kinase activity; GO:0009736,cytokinin-activated signaling pathway; GO:0006468,protein phosphorylation; GO:0003674,molecular_function; GO:0005488,binding; GO:0005515,protein binding; GO:0003824,catalytic activity; GO:000467…	PF03924.16:CHASE domain	Others	TR	Others
Zm00001eb255240	21.5241	23.1731	22.433	175.652	175.305	167.306	761	847	801	6448	6526	6561	3.24661	0	0	up	chr5	216600840	216604080	-	Zm00001eb255240	--	K17098 annexin D | (RefSeq) annexin 2 (A)	--	annexin2 [Zea mays]	ANX1_GOSHI RecName: Full=Annexin Gh1 {ECO:0000303|PubMed:12787021, ECO:0000303|PubMed:16331990, ECO:0000303|PubMed:18441010}; Short=Anx(Gh1) {ECO:0000303|PubMed:12142457, ECO:0000303|PubMed:12787021}; Flags: Fragment;	A0A1D6HKP7_MAIZE RecName: Full=Annexin {ECO:0000256|RuleBase:RU003540};	Annexin	GO:0070382,exocytic vesicle; GO:0016021,integral component of membrane; GO:0016020,membrane; GO:0005509,calcium ion binding; GO:0005544,calcium-dependent phospholipid binding; GO:0001786,phosphatidylserine binding; GO:0017156,calcium-ion regulated exocytosis; GO:0009835,fruit ripening; GO:0070206,protein trimerization; GO:2001006,regulation of cellulose biosynthetic process; GO:0006979,response t…	PF00191.23:Annexin	--	--	--
Zm00001eb255370	4.847	5.6516	5.4999	92.5597	88.0378	96.8715	185	223	212	3668	3538	4101	4.41454	0	0	up	chr5	216894589	216900834	+	Zm00001eb255370	--	K25006 RNA-binding protein 24/38 | (RefSeq) uncharacterized protein LOC100279918 (A)	--	uncharacterized protein LOC100279918 [Zea mays]	ARP1_ARATH RecName: Full=Probable RNA-binding protein ARP1; AltName: Full=ABA-regulated RNA-binding protein 1 {ECO:0000303|PubMed:23040517};	A0A1D6HKR9_MAIZE SubName: Full=Putative RNA-binding protein ARP1 {ECO:0000313|EMBL:AQK75022.1};	Predicted RNA-binding protein SEB4 (RRM superfamily)	GO:0005634,nucleus; GO:0003730,mRNA 3'-UTR binding; GO:0003729,mRNA binding; GO:0010029,regulation of seed germination; GO:0009737,response to abscisic acid; GO:0009651,response to salt stress; GO:0009414,response to water deprivation; GO:0003674,molecular_function; GO:0003676,nucleic acid binding; GO:0003723,RNA binding; GO:0005488,binding; GO:0097159,organic cyclic compound binding; GO:1901363,…	PF00076.25:RNA recognition motif. (a.k.a. RRM, RBD, or RNP domain)	--	--	--
Zm00001eb255880	3.4835	4.0002	3.6914	41.517	41.6362	47.2751	171	203	183	2116	2152	2574	3.84341	0	0	up	chr5	218273575	218276600	-	Zm00001eb255880	--	K00366 ferredoxin-nitrite reductase [EC:1.7.7.1] | (RefSeq) ferredoxin--nitrite reductase, chloroplastic-like (A)	ko00910: Nitrogen metabolism; ko01100: Metabolic pathways	ferredoxin--nitrite reductase, chloroplastic-like [Zea mays]	NIR_MAIZE RecName: Full=Ferredoxin--nitrite reductase, chloroplastic; EC=1.7.7.1; Flags: Precursor; Fragment;	A0A804PPM3_MAIZE SubName: Full=Uncharacterized protein {ECO:0000313|EnsemblPlants:Zm00001eb255880_P001};	Sulfite reductase (ferredoxin)	GO:0009507,chloroplast; GO:0051539,4 iron, 4 sulfur cluster binding; GO:0048307,ferredoxin-nitrite reductase activity; GO:0020037,heme binding; GO:0046872,metal ion binding; GO:0042128,nitrate assimilation; GO:0003674,molecular_function; GO:0005488,binding; GO:0051536,iron-sulfur cluster binding; GO:0051540,metal cluster binding; GO:0003824,catalytic activity; GO:0016491,oxidoreductase activity; …	PF01077.25:Nitrite and sulphite reductase 4Fe-4S domain	--	--	--
Zm00001eb256150	229.55	220.164	236.356	45.9283	48.1222	47.2224	6850	6792	7123	1423	1512	1563	-1.98119	0	0	down	chr5	218861812	218866990	+	Zm00001eb256150	--	K01507 inorganic pyrophosphatase [EC:3.6.1.1] | (RefSeq) uncharacterized protein LOC100272927 (A)	ko00190: Oxidative phosphorylation	Soluble inorganic pyrophosphatase 6, chloroplastic [Zea mays]	IPYR6_ARATH RecName: Full=Soluble inorganic pyrophosphatase 6, chloroplastic {ECO:0000303|PubMed:15135060}; EC=3.6.1.1 {ECO:0000269|PubMed:15135060}; AltName: Full=Inorganic pyrophosphatase 6; AltName: Full=Pyrophosphate phospho-hydrolase 6 {ECO:0000303|PubMed:15135060}; Short=PPase 6 {ECO:0000303|PubMed:15135060}; Flags: Precursor;	B4FRR1_MAIZE RecName: Full=Inorganic diphosphatase {ECO:0000256|ARBA:ARBA00012146}; EC=3.6.1.1 {ECO:0000256|ARBA:ARBA00012146};	Inorganic pyrophosphatase/Nucleosome remodeling factor, subunit NURF38	GO:0009507,chloroplast; GO:0009941,chloroplast envelope; GO:0009570,chloroplast stroma; GO:0005829,cytosol; GO:0005886,plasma membrane; GO:0009536,plastid; GO:0009579,thylakoid; GO:0004427,inorganic diphosphate phosphatase activity; GO:0000287,magnesium ion binding; GO:0006796,phosphate-containing compound metabolic process; GO:0003674,molecular_function; GO:0003824,catalytic activity; GO:0016462…	PF00719.22:Inorganic pyrophosphatase	--	--	--
Zm00001eb256260	4.202	4.6529	4.804	41.0569	42.4289	47.293	304	348	351	3084	3232	3795	3.55807	0	0	up	chr5	219126558	219130316	-	Zm00001eb256260	--	K10534 nitrate reductase (NAD(P)H) [EC:1.7.1.1 1.7.1.2 1.7.1.3] | (RefSeq) nitrate reductase [NAD(P)H] (A)	ko00910: Nitrogen metabolism; ko01100: Metabolic pathways	nitrate reductase [NAD(P)H]	NIA7_HORVU RecName: Full=Nitrate reductase [NAD(P)H]; EC=1.7.1.2;	A0A804PNK6_MAIZE RecName: Full=Nitrate reductase {ECO:0000256|PIRNR:PIRNR000233};	Sulfite oxidase, molybdopterin-binding component	GO:0031090,organelle membrane; GO:0031984,organelle subcompartment; GO:0071949,FAD binding; GO:0020037,heme binding; GO:0030151,molybdenum ion binding; GO:0043546,molybdopterin cofactor binding; GO:0009703,nitrate reductase (NADH) activity; GO:0050464,nitrate reductase (NADPH) activity; GO:0042128,nitrate assimilation; GO:0006809,nitric oxide biosynthetic process; GO:0000166,nucleotide binding; G…	PF03404.19:Mo-co oxidoreductase dimerisation domain	--	--	--
Zm00001eb257170	214.271	209.593	206.453	461.127	460.512	445.428	5161	5219	5022	11532	11679	11900	1.41525	0	0	up	chr5	220749700	220752172	-	Zm00001eb257170	--	K09286 EREBP-like factor | (RefSeq) ethylene response element binding protein (A)	--	unknown [Zea mays]	ERF1_ORYSJ RecName: Full=Ethylene-responsive transcription factor 1; AltName: Full=Ethylene-responsive element-binding factor 1; Short=EREBP-1; Short=OsEREBP1;	A0A804PQX1_MAIZE RecName: Full=AP2/ERF domain-containing protein {ECO:0000259|PROSITE:PS51032};	--	GO:0005634,nucleus; GO:0003677,DNA binding; GO:0003700,DNA-binding transcription factor activity; GO:0006952,defense response; GO:0009873,ethylene-activated signaling pathway; GO:0003674,molecular_function; GO:0003676,nucleic acid binding; GO:0005488,binding; GO:0097159,organic cyclic compound binding; GO:1901363,heterocyclic compound binding; GO:0140110,transcription regulator activity; GO:00069…	PF00847.23:AP2 domain	AP2/ERF-ERF	TF	AP2/ERF->AP2/ERF-ERF
Zm00001eb257440	16.6359	17.1354	17.6533	67.2077	62.5704	64.2429	879	936	942	3687	3481	3765	2.21423	0	0	up	chr5	221248272	221254015	-	Zm00001eb257440	--	K15015 solute carrier family 32 (vesicular inhibitory amino acid transporter) | (RefSeq) amino acid transporter AVT1A (A)	--	amino acid transporter AVT1A [Zea mays]	AVT1A_ARATH RecName: Full=Amino acid transporter AVT1A {ECO:0000305}; Short=AtAvt1A {ECO:0000303|PubMed:27925655};	A0A1D6HMV2_MAIZE SubName: Full=Transmembrane amino acid transporter family protein {ECO:0000313|EMBL:AQK75640.1};	Amino acid transporters	GO:0016021,integral component of membrane; GO:0016020,membrane; GO:0000325,plant-type vacuole; GO:0015171,amino acid transmembrane transporter activity; GO:0003333,amino acid transmembrane transport; GO:0003674,molecular_function; GO:0005215,transporter activity; GO:0005342,organic acid transmembrane transporter activity; GO:0022857,transmembrane transporter activity; GO:0046943,carboxylic acid t…	PF01490.21:Transmembrane amino acid transporter protein	--	--	--
Zm00001eb257510	156.507	155.625	157.769	560.104	546.345	610.12	10579	10875	10770	39309	38884	45743	2.16806	0	0	up	chr5	221424688	221428608	+	Zm00001eb257510	--	K16055 trehalose 6-phosphate synthase/phosphatase [EC:2.4.1.15 3.1.3.12] | (RefSeq) uncharacterized protein LOC100281927 (A)	ko00500: Starch and sucrose metabolism; ko01100: Metabolic pathways; ko01110: Biosynthesis of secondary metabolites	Probable alpha,alpha-trehalose-phosphate synthase [UDP-forming]	TPS11_ARATH RecName: Full=Probable alpha,alpha-trehalose-phosphate synthase [UDP-forming] 11; EC=2.4.1.15; AltName: Full=Trehalose-6-phosphate synthase 11; Short=AtTPS11;	A0A1D6HMX6_MAIZE SubName: Full=Trehalose-6-phosphate synthase11 {ECO:0000313|EMBL:AQK75662.1};	Trehalose-6-phosphate synthase component TPS1 and related subunits	GO:0005739,mitochondrion; GO:0016757,glycosyltransferase activity; GO:0005992,trehalose biosynthetic process; GO:0070413,trehalose metabolism in response to stress; GO:0003674,molecular_function; GO:0003824,catalytic activity; GO:0016740,transferase activity; GO:0005975,carbohydrate metabolic process; GO:0005984,disaccharide metabolic process; GO:0005991,trehalose metabolic process; GO:0008150,bi…	PF00982.24:Glycosyltransferase family 20	--	--	--
Zm00001eb257660	36.593	35.0053	35.7691	3.2122	2.9961	3.3453	5069	5013	5004	462	437	514	-3.19087	0	0	down	chr5	221704658	221715011	-	Zm00001eb257660	--	K03255 protein TIF31 | (RefSeq) protein TSS (A)	--	protein TSS [Zea mays]	REC2_ARATH RecName: Full=Protein REDUCED CHLOROPLAST COVERAGE 2 {ECO:0000303|PubMed:26862170}; AltName: Full=Protein TPR-domain suppressor of STIMPY {ECO:0000303|PubMed:21185286};	A0A804PQC6_MAIZE RecName: Full=Clu domain-containing protein {ECO:0000259|PROSITE:PS51823};	Uncharacterized protein CLU1/cluA/TIF31 involved in mitochondrial morphology/distribution, also found associated with eIF-3	GO:0005737,cytoplasm; GO:0005829,cytosol; GO:0005634,nucleus; GO:0005886,plasma membrane; GO:0003729,mRNA binding; GO:0007049,cell cycle; GO:0019750,chloroplast localization; GO:0006996,organelle organization; GO:0003674,molecular_function; GO:0003676,nucleic acid binding; GO:0003723,RNA binding; GO:0005488,binding; GO:0097159,organic cyclic compound binding; GO:1901363,heterocyclic compound bind…	PF13424.9:Tetratricopeptide repeat	--	--	--
Zm00001eb257910	158.444	154.357	158.072	32.404	35.1366	29.9479	7422	7475	7478	1576	1733	1556	-1.97448	0	0	down	chr5	222310139	222315127	+	Zm00001eb257910	--	K00811 aspartate aminotransferase, chloroplastic [EC:2.6.1.1] | (RefSeq) aspartate aminotransferase (A)	ko00220: Arginine biosynthesis; ko00250: Alanine, aspartate and glutamate metabolism; ko00270: Cysteine and methionine metabolism; ko00330: Arginine and proline metabolism; ko00350: Tyrosine metabolism; ko00360: Phenylalanine metabolism; ko00400: Phenylalanine, tyrosine and tryptophan biosynthesis; ko00950: Isoquinoline alkaloid biosynthesis; ko00960: Tropane, piperidine and pyridine alkaloid bio…	aspartate aminotransferase [Zea mays]	AAT5_ARATH RecName: Full=Aspartate aminotransferase, chloroplastic; EC=2.6.1.1; AltName: Full=Transaminase A; Flags: Precursor;	A0A804PPF4_MAIZE RecName: Full=Aminotran_1_2 domain-containing protein {ECO:0000259|Pfam:PF00155};	Aspartate aminotransferase/Glutamic oxaloacetic transaminase AAT1/GOT2	GO:0009501,amyloplast; GO:0009507,chloroplast; GO:0004069,L-aspartate:2-oxoglutarate aminotransferase activity; GO:0030170,pyridoxal phosphate binding; GO:0006103,2-oxoglutarate metabolic process; GO:0006531,aspartate metabolic process; GO:0009058,biosynthetic process; GO:0006536,glutamate metabolic process; GO:0003674,molecular_function; GO:0003824,catalytic activity; GO:0008483,transaminase act…	PF00155.24:Aminotransferase class I and II	--	--	--
Zm00001eb258950	108.399	106.808	109.687	561.007	569.669	557.205	4884	4975	4991	26244	27025	27846	2.67564	0	0	up	chr5	224209159	224213083	-	Zm00001eb258950	--	K07513 acetyl-CoA acyltransferase 1 [EC:2.3.1.16] | (RefSeq) acetyl-CoA C-acyltransferase-like protein (A)	ko00071: Fatty acid degradation; ko00280: Valine, leucine and isoleucine degradation; ko00592: alpha-Linolenic acid metabolism; ko01040: Biosynthesis of unsaturated fatty acids; ko01100: Metabolic pathways; ko01110: Biosynthesis of secondary metabolites; ko01212: Fatty acid metabolism; ko04146: Peroxisome	acetyl-CoA C-acyltransferase-like protein [Zea mays]	THIK2_ARATH RecName: Full=3-ketoacyl-CoA thiolase 2, peroxisomal; EC=2.3.1.16; AltName: Full=Acetyl-CoA acyltransferase 2; AltName: Full=Beta-ketothiolase 2; AltName: Full=Peroxisomal 3-oxoacyl-CoA thiolase 2; AltName: Full=Peroxisome defective protein 1; Flags: Precursor;	A0A804PQ06_MAIZE SubName: Full=Uncharacterized protein {ECO:0000313|EnsemblPlants:Zm00001eb258950_P001};	3-oxoacyl CoA thiolase	GO:0005783,endoplasmic reticulum; GO:0009514,glyoxysome; GO:0005739,mitochondrion; GO:0005730,nucleolus; GO:0005777,peroxisome; GO:0000325,plant-type vacuole; GO:0003988,acetyl-CoA C-acyltransferase activity; GO:0006635,fatty acid beta-oxidation; GO:0006633,fatty acid biosynthetic process; GO:0010111,glyoxysome organization; GO:0009695,jasmonic acid biosynthetic process; GO:0031408,oxylipin biosy…	PF00108.26:Thiolase, N-terminal domain	--	--	--
Zm00001eb259960	24.5301	22.7688	22.0671	190.716	203.629	193.442	470	451	427	3794	4108	4111	3.38151	0	0	up	chr6	5910692	5911663	-	Zm00001eb259960	--	K07213 copper chaperone | (RefSeq) copper chaperone (A)	--	Heavy metal-associated isoprenylated plant protein 20-like [Zea mays]	HIP20_ARATH RecName: Full=Heavy metal-associated isoprenylated plant protein 20 {ECO:0000303|PubMed:21072340, ECO:0000303|PubMed:23368984}; Short=AtHIP20 {ECO:0000303|PubMed:23368984}; Short=AtHIPP20 {ECO:0000303|PubMed:21072340}; Flags: Precursor;	B6SXF1_MAIZE SubName: Full=Farnesylated protein 2 {ECO:0000313|EMBL:ACG29534.1};	Copper chaperone	GO:0016020,membrane; GO:0046872,metal ion binding; GO:0055073,cadmium ion homeostasis; GO:0071585,detoxification of cadmium ion; GO:0003674,molecular_function; GO:0005488,binding; GO:0043167,ion binding; GO:0043169,cation binding; GO:0008150,biological_process; GO:0042592,homeostatic process; GO:0048878,chemical homeostasis; GO:0050801,ion homeostasis; GO:0055065,metal ion homeostasis; GO:0055076…	PF00403.29:Heavy-metal-associated domain	--	--	--
Zm00001eb260140	205.609	222.488	215.128	36.0327	31.8098	32.5519	3935	4402	4158	716	641	691	-2.38161	0	0	down	chr6	6643297	6644174	-	Zm00001eb260140	--	K02639 ferredoxin | (RefSeq) adrenodoxin, mitochondrial (A)	ko00195: Photosynthesis; ko01100: Metabolic pathways	adrenodoxin, mitochondrial [Zea mays]	FER1_MAIZE RecName: Full=Ferredoxin-1, chloroplastic {ECO:0000305}; AltName: Full=Ferredoxin I {ECO:0000303|PubMed:16668188}; Short=Fd I {ECO:0000303|PubMed:16668188}; Flags: Precursor;	B1P759_MAIZE RecName: Full=Ferredoxin {ECO:0000256|RuleBase:RU364001};	--	GO:0009507,chloroplast; GO:0009570,chloroplast stroma; GO:0051537,2 iron, 2 sulfur cluster binding; GO:0009055,electron transfer activity; GO:0046872,metal ion binding; GO:0022900,electron transport chain; GO:0009416,response to light stimulus; GO:0003674,molecular_function; GO:0005488,binding; GO:0051536,iron-sulfur cluster binding; GO:0051540,metal cluster binding; GO:0003824,catalytic activity…	PF00111.30:2Fe-2S iron-sulfur cluster binding domain	--	--	--
Zm00001eb260220	8.4872	6.6811	6.4354	149.838	146.786	150.095	333	271	255	6104	6064	6532	4.66963	0	0	up	chr6	7059908	7061865	-	Zm00001eb260220	--	K13224 indolin-2-one monooxygenase [EC:1.14.14.157] | (RefSeq) indolin-2-one monooxygenase (A)	ko00402: Benzoxazinoid biosynthesis; ko00999: Biosynthesis of various plant secondary metabolites; ko01100: Metabolic pathways; ko01110: Biosynthesis of secondary metabolites	indole-2-monooxygenase-like [Zea mays]	C71C4_MAIZE RecName: Full=indole-2-monooxygenase; EC=1.14.14.153 {ECO:0000269|PubMed:9235894}; AltName: Full=Cytochrome P450 71C4; AltName: Full=Protein benzoxazineless 2;	A0A1D6LDL6_MAIZE SubName: Full=Cytochrome P450 71A26 {ECO:0000313|EMBL:AQK78095.1};	Cytochrome P450 CYP2 subfamily	GO:0016021,integral component of membrane; GO:0016020,membrane; GO:0020037,heme binding; GO:0036190,indole-2-monooxygenase activity; GO:0005506,iron ion binding; GO:0016709,oxidoreductase activity, acting on paired donors, with incorporation or reduction of molecular oxygen, NAD(P)H as one donor, and incorporation of one atom of oxygen; GO:0003674,molecular_function; GO:0005488,binding; GO:004690…	PF00067.25:Cytochrome P450	--	--	--
Zm00001eb262910	39.467	35.2472	37.6803	390.961	416.01	339.307	782	722	754	8043	8679	7457	3.64827	0	0	up	chr6	19611658	19613000	-	Zm00001eb262910	--	K03671 thioredoxin 1 | (RefSeq) thioredoxin H-type (A)	--	thioredoxin H-type [Zea mays]	TRXH2_BRANA RecName: Full=Thioredoxin H-type 2; Short=Trx-H-2;	B6SRE1_MAIZE SubName: Full=Thioredoxin H-type {ECO:0000313|EMBL:ACG27424.1};	Thioredoxin	GO:0005737,cytoplasm; GO:0015035,protein-disulfide reductase activity; GO:0003674,molecular_function; GO:0003824,catalytic activity; GO:0015036,disulfide oxidoreductase activity; GO:0016491,oxidoreductase activity; GO:0016667,oxidoreductase activity, acting on a sulfur group of donors; GO:0140096,catalytic activity, acting on a protein; GO:0005575,cellular_component; GO:0005622,intracellular anat…	PF00085.23:Thioredoxin	--	--	--
Zm00001eb264980	21.2887	19.4485	19.6416	150.542	151.07	142.491	1026	969	956	7533	7666	7617	3.17724	0	0	up	chr6	32298243	32303351	-	Zm00001eb264980	--	K01919 glutamate--cysteine ligase [EC:6.3.2.2] | (RefSeq) uncharacterized protein LOC100381846 (A)	ko00270: Cysteine and methionine metabolism; ko00480: Glutathione metabolism; ko01100: Metabolic pathways; ko01240: Biosynthesis of cofactors	gamma-glutamylcysteine synthetase 1 isoform X1 [Zea mays]	GSH1A_ORYSI RecName: Full=Glutamate--cysteine ligase A, chloroplastic; EC=6.3.2.2; AltName: Full=Gamma-ECS A; Short=GCS A; AltName: Full=Gamma-glutamylcysteine synthetase A; Flags: Precursor;	A0A804U9Z6_MAIZE RecName: Full=Glutamate--cysteine ligase {ECO:0000256|PIRNR:PIRNR017901}; EC=6.3.2.2 {ECO:0000256|PIRNR:PIRNR017901};	--	GO:0009507,chloroplast; GO:0005524,ATP binding; GO:0004357,glutamate-cysteine ligase activity; GO:0006750,glutathione biosynthetic process; GO:0000166,nucleotide binding; GO:0003674,molecular_function; GO:0005488,binding; GO:0017076,purine nucleotide binding; GO:0030554,adenyl nucleotide binding; GO:0032553,ribonucleotide binding; GO:0032555,purine ribonucleotide binding; GO:0032559,adenyl ribonu…	PF04107.16:Glutamate-cysteine ligase family 2(GCS2)	--	--	--
Zm00001eb265270	28.2469	26.9745	27.5802	79.6599	82.8005	76.2374	1724	1702	1700	5048	5321	5161	1.82566	0	0	up	chr6	34858547	34863487	+	Zm00001eb265270	--	K00253 isovaleryl-CoA dehydrogenase [EC:1.3.8.4] | (RefSeq) uncharacterized protein LOC100382372 (A)	ko00280: Valine, leucine and isoleucine degradation; ko01100: Metabolic pathways	uncharacterized protein LOC100217040 isoform X1 [Zea mays]	IVD_ORYSJ RecName: Full=Isovaleryl-CoA dehydrogenase, mitochondrial; Short=IVD; EC=1.3.8.4; Flags: Precursor;	A0A8J8XIF6_MAIZE SubName: Full=Isovaleryl-CoA dehydrogenase, mitochondrial {ECO:0000313|EMBL:PWZ18297.1};	Isovaleryl-CoA dehydrogenase	GO:0005739,mitochondrion; GO:0003995,acyl-CoA dehydrogenase activity; GO:0050660,flavin adenine dinucleotide binding; GO:0008470,isovaleryl-CoA dehydrogenase activity; GO:0006552,leucine catabolic process; GO:0003674,molecular_function; GO:0003824,catalytic activity; GO:0016491,oxidoreductase activity; GO:0016627,oxidoreductase activity, acting on the CH-CH group of donors; GO:0052890,oxidoreduct…	PF00441.27:Acyl-CoA dehydrogenase, C-terminal domain	--	--	--
Zm00001eb266840	343.225	338.575	336.491	1161	1236.13	1063.82	1818	1854	1800	6385	6894	6250	2.06283	0	0	up	chr6	46114646	46114987	-	Zm00001eb266840	--	--	--	metallothionein-like protein type 2 [Zea mays]	MT2C_ORYSI RecName: Full=Metallothionein-like protein 2C; AltName: Full=Class I metallothionein-like protein 2C; AltName: Full=OsMT-I-2c; AltName: Full=OsMT2b;	B6T2H9_MAIZE SubName: Full=Metallothionein-like protein 2C {ECO:0000313|EMBL:AQK79403.1}; SubName: Full=Metallothionein-like protein type 2 {ECO:0000313|EMBL:ACG31312.1};	--	GO:0005829,cytosol; GO:0046872,metal ion binding; GO:0072593,reactive oxygen species metabolic process; GO:0003674,molecular_function; GO:0005488,binding; GO:0043167,ion binding; GO:0043169,cation binding; GO:0008150,biological_process; GO:0008152,metabolic process; GO:0009987,cellular process; GO:0044237,cellular metabolic process; GO:0005575,cellular_component; GO:0005622,intracellular anatomic…	PF01439.21:Metallothionein	--	--	--
Zm00001eb267380	23.1017	23.3779	25.2254	78.712	76.2942	72.5952	1343	1405	1481	4751	4670	4681	1.96469	0	0	up	chr6	50580143	50584120	-	Zm00001eb267380	--	--	--	MACPF domain-containing protein At4g24290-like [Zea mays]	MACP2_ARATH RecName: Full=MACPF domain-containing protein At4g24290;	B4FA40_MAIZE SubName: Full=MACPF domain-containing protein {ECO:0000313|EMBL:AQK79557.1};	--	GO:0005886,plasma membrane; GO:0009626,plant-type hypersensitive response; GO:2000031,regulation of salicylic acid mediated signaling pathway; GO:0002376,immune system process; GO:0006950,response to stress; GO:0006952,defense response; GO:0006955,immune response; GO:0008150,biological_process; GO:0008219,cell death; GO:0009605,response to external stimulus; GO:0009607,response to biotic stimulus…	PF01823.22:MAC/Perforin domain	--	--	--
Zm00001eb269400	46.6587	45.5112	44.2888	145.574	137.445	138.363	1909	1925	1830	6184	5921	6279	1.92512	0	0	up	chr6	71846231	71848493	+	Zm00001eb269400	--	--	--	peroxisomal membrane protein PEX11-1 [Zea mays]	PX115_ORYSJ RecName: Full=Peroxisomal membrane protein 11-5; AltName: Full=OsPEX11-2; AltName: Full=OsPEX11-5; AltName: Full=Peroxin-11-5;	B4FCB9_MAIZE SubName: Full=Peroxisomal membrane protein 11C {ECO:0000313|EMBL:AQK80113.1};	Peroxisomal biogenesis protein (peroxin)	GO:0005779,integral component of peroxisomal membrane; GO:0005778,peroxisomal membrane; GO:0042802,identical protein binding; GO:0016559,peroxisome fission; GO:0044375,regulation of peroxisome size; GO:0003674,molecular_function; GO:0005488,binding; GO:0005515,protein binding; GO:0006996,organelle organization; GO:0007031,peroxisome organization; GO:0008150,biological_process; GO:0009987,cellular…	PF05648.17:Peroxisomal biogenesis factor 11 (PEX11)	--	--	--
Zm00001eb269520	44.9126	45.4642	47.6357	128.395	128.645	125.242	2516	2633	2695	7468	7588	7782	1.76827	0	0	up	chr6	73120956	73127338	+	Zm00001eb269520	--	--	--	SPX domain-containing membrane protein OsI_21475 [Zea mays]	SPXM3_ORYSI RecName: Full=SPX domain-containing membrane protein OsI_21475;	A0A1D6LKC2_MAIZE SubName: Full=SPX domain-containing membrane protein {ECO:0000313|EMBL:AQK80157.1};	Predicted transporter/transmembrane protein	GO:0016021,integral component of membrane; GO:0022857,transmembrane transporter activity; GO:0003674,molecular_function; GO:0005215,transporter activity; GO:0005575,cellular_component; GO:0016020,membrane; GO:0031224,intrinsic component of membrane; GO:0110165,cellular anatomical entity	PF07690.19:Major Facilitator Superfamily	--	--	--
Zm00001eb273420	332.899	345.15	324.002	52.1161	48.4122	54.7358	5094	5460	5007	828	780	929	-2.39087	0	0	down	chr6	98583601	98584573	+	Zm00001eb273420	--	--	--	blight-associated protein p12 precursor [Zea mays]	EGC_CITJA RecName: Full=EG45-like domain containing protein; AltName: Full=Blight-associated protein p12; AltName: Full=Plant natriuretic peptide; Short=PNP; Flags: Precursor;	A0A1D6LP96_MAIZE SubName: Full=Blight-associated protein p12 {ECO:0000313|EMBL:AQK81324.1};	--	GO:0048046,apoplast; GO:0009627,systemic acquired resistance; GO:0006950,response to stress; GO:0006952,defense response; GO:0008150,biological_process; GO:0009605,response to external stimulus; GO:0009607,response to biotic stimulus; GO:0043207,response to external biotic stimulus; GO:0044419,biological process involved in interspecies interaction between organisms; GO:0050896,response to stimul…	PF03330.21:Lytic transglycolase	--	--	--
Zm00001eb275090	46.0067	44.7179	46.199	1.6822	2.0294	1.7087	2476	2488	2511	94	115	102	-4.36105	0	0	down	chr6	106229605	106234193	+	Zm00001eb275090	--	K01285 lysosomal Pro-X carboxypeptidase [EC:3.4.16.2] | (RefSeq) putative serine peptidase S28 family protein precursor (A)	--	putative serine peptidase S28 family protein precursor [Zea mays]	EDA2_ARATH RecName: Full=Probable serine protease EDA2; EC=3.4.-.-; AltName: Full=Protein EMBRYO SAC DEVELOPMENT ARREST 2; Flags: Precursor;	B4F9I1_MAIZE SubName: Full=Alpha/beta-Hydrolases superfamily protein {ECO:0000313|EMBL:AQK81780.1};	Prolylcarboxypeptidase (angiotensinase C)	GO:0005576,extracellular region; GO:0008239,dipeptidyl-peptidase activity; GO:0008236,serine-type peptidase activity; GO:0009561,megagametogenesis; GO:0006508,proteolysis; GO:0003674,molecular_function; GO:0003824,catalytic activity; GO:0008233,peptidase activity; GO:0008238,exopeptidase activity; GO:0016787,hydrolase activity; GO:0140096,catalytic activity, acting on a protein; GO:0017171,serine…	PF05577.15:Serine carboxypeptidase S28	--	--	--
Zm00001eb276270	85.0927	91.6429	86.1064	393.112	387.173	377.75	1367	1522	1397	6557	6549	6731	2.4375	0	0	up	chr6	110370875	110371755	+	Zm00001eb276270	--	--	--	uncharacterized protein LOC100273332 [Zea mays]	--	B4FUP1_MAIZE SubName: Full=Hypoxia-responsive family protein {ECO:0000313|EMBL:AQK82271.1};	--	GO:0031305,integral component of mitochondrial inner membrane; GO:0005746,mitochondrial respirasome; GO:0033617,mitochondrial cytochrome c oxidase assembly; GO:0006996,organelle organization; GO:0007005,mitochondrion organization; GO:0008150,biological_process; GO:0008535,respiratory chain complex IV assembly; GO:0009987,cellular process; GO:0016043,cellular component organization; GO:0017004,cyt…	PF04588.16:Hypoxia induced protein conserved region	--	--	--
Zm00001eb277280	96.0224	98.806	100.97	234.611	235.47	236.588	2744	2919	2914	6961	7085	7499	1.55497	0	0	up	chr6	114165583	114166893	+	Zm00001eb277280	--	K00799 glutathione S-transferase [EC:2.5.1.18] | (RefSeq) glutathione transferase19 (A)	ko00480: Glutathione metabolism; ko01100: Metabolic pathways	glutathione transferase19 [Zea mays]	GSTU1_ORYSJ RecName: Full=Probable glutathione S-transferase GSTU1; EC=2.5.1.18;	B4FVJ9_MAIZE RecName: Full=Glutathione transferase {ECO:0000256|ARBA:ARBA00012452}; EC=2.5.1.18 {ECO:0000256|ARBA:ARBA00012452};	Glutathione S-transferase	GO:0005737,cytoplasm; GO:0004364,glutathione transferase activity; GO:0006749,glutathione metabolic process; GO:0042221,response to chemical; GO:0003674,molecular_function; GO:0003824,catalytic activity; GO:0016740,transferase activity; GO:0016765,transferase activity, transferring alkyl or aryl (other than methyl) groups; GO:0006518,peptide metabolic process; GO:0006575,cellular modified amino a…	PF13417.9:Glutathione S-transferase, N-terminal domain	--	--	--
Zm00001eb280560	174.265	176.314	180.907	23.0513	25.4314	24.7398	3677	3846	3855	505	565	579	-2.56076	0	0	down	chr6	128028697	128030179	+	Zm00001eb280560	--	--	--	uncharacterized protein LOC100282910 [Zea mays]	CUT1A_ARATH RecName: Full=Protein CURVATURE THYLAKOID 1A, chloroplastic; Flags: Precursor;	B6TCN7_MAIZE SubName: Full=Threonine endopeptidase {ECO:0000313|EMBL:ACG34870.1};	--	GO:0009507,chloroplast; GO:0009941,chloroplast envelope; GO:0009534,chloroplast thylakoid; GO:0009535,chloroplast thylakoid membrane; GO:0005829,cytosol; GO:0009515,granal stacked thylakoid; GO:0016021,integral component of membrane; GO:0010287,plastoglobule; GO:0009579,thylakoid; GO:0090391,granum assembly; GO:0097753,membrane bending; GO:0006996,organelle organization; GO:0008150,biological_pro…	PF14159.9:CAAD domains of cyanobacterial aminoacyl-tRNA synthetase	--	--	--
Zm00001eb281500	20.0533	22.3026	18.6154	118.481	119.349	112.635	848	975	795	5202	5314	5283	2.82071	0	0	up	chr6	132735590	132738250	+	Zm00001eb281500	--	K20723 reticulon-3 | (RefSeq) reticulon (A)	--	Reticulon [Zea mays]	RTNLC_ARATH RecName: Full=Reticulon-like protein B3; Short=AtRTNLB3;	A0A1D6LXZ0_MAIZE RecName: Full=Reticulon-like protein {ECO:0000256|RuleBase:RU363132};	Reticulon	GO:0071782,endoplasmic reticulum tubular network; GO:0071458,integral component of cytoplasmic side of endoplasmic reticulum membrane; GO:0005774,vacuolar membrane; GO:0071786,endoplasmic reticulum tubular network organization; GO:0009617,response to bacterium; GO:0006996,organelle organization; GO:0007029,endoplasmic reticulum organization; GO:0008150,biological_process; GO:0009987,cellular proc…	PF02453.20:Reticulon	--	--	--
Zm00001eb281720	31.1265	32.0648	32.1372	197.649	190.442	209.955	2201	2344	2295	14511	14179	16467	2.94817	0	0	up	chr6	133529245	133532946	-	Zm00001eb281720	--	K06617 raffinose synthase [EC:2.4.1.82] | (RefSeq) alkaline alpha galactosidase 2 (A)	ko00052: Galactose metabolism; ko01100: Metabolic pathways	alkaline alpha galactosidase 2 isoform X1 [Zea mays]	RFS6_ARATH RecName: Full=Probable galactinol--sucrose galactosyltransferase 6; EC=2.4.1.82; AltName: Full=Protein DARK INDUCIBLE 10; AltName: Full=Raffinose synthase 6;	A0A804UB92_MAIZE RecName: Full=Galactinol--sucrose galactosyltransferase {ECO:0000256|ARBA:ARBA00012708}; EC=2.4.1.82 {ECO:0000256|ARBA:ARBA00012708};	--	GO:0047274,galactinol-sucrose galactosyltransferase activity; GO:0005975,carbohydrate metabolic process; GO:0003674,molecular_function; GO:0003824,catalytic activity; GO:0008378,galactosyltransferase activity; GO:0016740,transferase activity; GO:0016757,glycosyltransferase activity; GO:0016758,hexosyltransferase activity; GO:0008150,biological_process; GO:0008152,metabolic process; GO:0044238,pri…	PF05691.15:Raffinose synthase or seed imbibition protein Sip1	--	--	--
Zm00001eb282430	208.969	217.988	201.35	31.8467	28.7945	27.9677	6541	7054	6365	1035	949	971	-2.52827	0	0	down	chr6	135946028	135947713	+	Zm00001eb282430	--	K00430 peroxidase [EC:1.11.1.7] | (RefSeq) uncharacterized protein LOC100273479 precursor (A)	ko00940: Phenylpropanoid biosynthesis; ko01100: Metabolic pathways; ko01110: Biosynthesis of secondary metabolites	Peroxidase 5-like precursor [Zea mays]	PER5_VITVI RecName: Full=Peroxidase 5 {ECO:0000250|UniProtKB:P22195}; EC=1.11.1.7; Flags: Precursor;	B4FVT1_MAIZE RecName: Full=Peroxidase {ECO:0000256|RuleBase:RU362060}; EC=1.11.1.7 {ECO:0000256|RuleBase:RU362060};	--	GO:0005576,extracellular region; GO:0020037,heme binding; GO:0046872,metal ion binding; GO:0004601,peroxidase activity; GO:0042744,hydrogen peroxide catabolic process; GO:0006979,response to oxidative stress; GO:0003674,molecular_function; GO:0005488,binding; GO:0046906,tetrapyrrole binding; GO:0097159,organic cyclic compound binding; GO:1901363,heterocyclic compound binding; GO:0043167,ion bindi…	PF00141.26:Peroxidase	--	--	--
Zm00001eb283070	29.2915	32.9265	31.8513	321.02	312.809	284.283	438	509	481	4984	4925	4715	3.58444	0	0	up	chr6	139276328	139277013	+	Zm00001eb283070	--	--	--	hypothetical protein ZEAMMB73_Zm00001d037631 [Zea mays]	--	A0A1D6LZI3_MAIZE SubName: Full=Uncharacterized protein {ECO:0000313|EMBL:AQK84498.1, ECO:0000313|EnsemblPlants:Zm00001eb283070_P001};	--	--	--	--	--	--
Zm00001eb283530	266.164	268.742	258.979	706.276	695.907	703.624	13373	13959	13141	36844	36815	39212	1.70585	0	0	up	chr6	140882012	140885093	+	Zm00001eb283530	--	K00844 hexokinase [EC:2.7.1.1] | (RefSeq) hexokinase-1 (A)	ko00010: Glycolysis / Gluconeogenesis; ko00051: Fructose and mannose metabolism; ko00052: Galactose metabolism; ko00500: Starch and sucrose metabolism; ko00520: Amino sugar and nucleotide sugar metabolism; ko01100: Metabolic pathways; ko01110: Biosynthesis of secondary metabolites; ko01200: Carbon metabolism; ko01250: Biosynthesis of nucleotide sugars	hexokinase-1 [Zea mays]	HXK7_ORYSJ RecName: Full=Hexokinase-7; EC=2.7.1.1 {ECO:0000305|PubMed:16552590}; AltName: Full=Hexokinase-6;	A0A804PXF7_MAIZE RecName: Full=Phosphotransferase {ECO:0000256|RuleBase:RU362007}; EC=2.7.1.- {ECO:0000256|RuleBase:RU362007};	Hexokinase	GO:0005829,cytosol; GO:0005739,mitochondrion; GO:0005524,ATP binding; GO:0008865,fructokinase activity; GO:0004340,glucokinase activity; GO:0005536,glucose binding; GO:0046835,carbohydrate phosphorylation; GO:0001678,cellular glucose homeostasis; GO:0051156,glucose 6-phosphate metabolic process; GO:0006006,glucose metabolic process; GO:0006096,glycolytic process; GO:0000166,nucleotide binding; GO…	PF03727.19:Hexokinase	--	--	--
Zm00001eb284310	135.168	137.593	137.328	16.0016	15.3245	14.1466	3954	4161	4057	486	472	459	-2.8756	0	0	down	chr6	144097267	144100675	+	Zm00001eb284310	--	K14484 auxin-responsive protein IAA | (RefSeq) IAA17-auxin-responsive Aux/IAA family member (A)	ko04075: Plant hormone signal transduction	IAA17-auxin-responsive Aux/IAA family member [Zea mays]	IAA3_ORYSJ RecName: Full=Auxin-responsive protein IAA3; AltName: Full=Indoleacetic acid-induced protein 3;	A0A804PZB2_MAIZE RecName: Full=Auxin-responsive protein {ECO:0000256|RuleBase:RU004549};	--	GO:0005634,nucleus; GO:0009734,auxin-activated signaling pathway; GO:0006355,regulation of DNA-templated transcription; GO:0009733,response to auxin; GO:0007154,cell communication; GO:0007165,signal transduction; GO:0008150,biological_process; GO:0009719,response to endogenous stimulus; GO:0009725,response to hormone; GO:0009755,hormone-mediated signaling pathway; GO:0009987,cellular process; GO:…	PF02309.19:AUX/IAA family	AUX/IAA	TR	AUX/IAA
Zm00001eb284750	1.5546	1.5472	1.569	58.4963	57.2854	64.2452	104	107	106	4063	4035	4767	5.56754	0	0	up	chr6	145606754	145615066	-	Zm00001eb284750	--	K26672 S-type anion channel | (RefSeq) uncharacterized protein LOC100281575 (A)	--	unknown [Zea mays]	SLAH3_ARATH RecName: Full=S-type anion channel SLAH3; AltName: Full=SLAC1-homolog protein 3;	C0PED8_MAIZE SubName: Full=Uncharacterized protein {ECO:0000313|EMBL:ACN33554.1};	--	GO:0016021,integral component of membrane; GO:0005886,plasma membrane; GO:0008308,voltage-gated anion channel activity; GO:0006873,cellular ion homeostasis; GO:0006821,chloride transport; GO:0009651,response to salt stress; GO:0009414,response to water deprivation; GO:0003674,molecular_function; GO:0005215,transporter activity; GO:0005216,ion channel activity; GO:0005244,voltage-gated ion channel…	--	--	--	--
Zm00001eb285080	63.9644	60.5513	66.5384	154.208	159.519	153.175	3699	3620	3886	9259	9713	9825	1.58767	0	0	up	chr6	146845553	146849483	+	Zm00001eb285080	--	K08869 aarF domain-containing kinase | (RefSeq) uncharacterized protein LOC103630188 (A)	--	Protein ACTIVITY OF BC1 COMPLEX KINASE 3, chloroplastic [Zea mays]	AB1K3_ARATH RecName: Full=Protein ACTIVITY OF BC1 COMPLEX KINASE 3, chloroplastic {ECO:0000303|PubMed:23673981}; Short=ABC1-LIKE KINASE 3 {ECO:0000303|PubMed:23673981}; EC=2.7.-.- {ECO:0000255|PROSITE-ProRule:PRU00159}; EC=2.7.11.1 {ECO:0000269|PubMed:23632854}; AltName: Full=Protein REPRESSOR OF BDR1 {ECO:0000303|PubMed:25882344}; Flags: Precursor;	A0A1D6M164_MAIZE SubName: Full=Protein kinase superfamily protein {ECO:0000313|EMBL:AQK85004.1};	Predicted unusual protein kinase	GO:0009507,chloroplast; GO:0005739,mitochondrion; GO:0010287,plastoglobule; GO:0005524,ATP binding; GO:0004672,protein kinase activity; GO:0106310,protein serine kinase activity; GO:0004674,protein serine/threonine kinase activity; GO:0006995,cellular response to nitrogen starvation; GO:0009658,chloroplast organization; GO:0080177,plastoglobule organization; GO:0006468,protein phosphorylation; GO…	PF03109.19:ABC1 atypical kinase-like domain	--	--	--
Zm00001eb285170	20.9906	21.2731	20.9609	139.502	146.97	137.108	943	988	951	6507	6952	6832	3.0422	0	0	up	chr6	147313156	147316930	-	Zm00001eb285170	--	K03265 peptide chain release factor subunit 1 | (RefSeq) eukaryotic peptide chain release factor subunit 1-1 (A)	ko03015: mRNA surveillance pathway	eukaryotic peptide chain release factor subunit 1-1 [Zea mays]	ERF1Z_ARATH RecName: Full=Eukaryotic peptide chain release factor subunit 1-3; Short=Eukaryotic release factor 1-3; Short=eRF1-3; AltName: Full=Omnipotent suppressor protein 1 homolog 3; Short=SUP1 homolog 3;	A0A1D6M1D4_MAIZE SubName: Full=Eukaryotic peptide chain release factor subunit 1-1 {ECO:0000313|EMBL:AQK85053.1};	Peptide chain release factor 1 (eRF1)	GO:0005829,cytosol; GO:0018444,translation release factor complex; GO:1990825,sequence-specific mRNA binding; GO:0003747,translation release factor activity; GO:0016149,translation release factor activity, codon specific; GO:0002184,cytoplasmic translational termination; GO:0040008,regulation of growth; GO:0006415,translational termination; GO:0003674,molecular_function; GO:0003676,nucleic acid b…	PF03464.18:eRF1 domain 2	--	--	--
Zm00001eb285360	96.3319	85.3987	91.2486	2847.09	2854.24	2854.6	2167	1986	2073	66497	67604	71225	5.26888	0	0	up	chr6	148134643	148135795	-	Zm00001eb285360	--	--	--	Dehydrin DHN1 [Zea mays]	DHN1_MAIZE RecName: Full=Dehydrin DHN1; AltName: Full=M3; AltName: Full=RAB-17 protein;	A0A3L6EAX8_MAIZE SubName: Full=Dehydrin DHN1 {ECO:0000313|EMBL:PWZ18124.1};	--	GO:0012506,vesicle membrane; GO:0070300,phosphatidic acid binding; GO:1901611,phosphatidylglycerol binding; GO:0035091,phosphatidylinositol binding; GO:0001786,phosphatidylserine binding; GO:0009631,cold acclimation; GO:0009737,response to abscisic acid; GO:0009414,response to water deprivation; GO:0003674,molecular_function; GO:0005488,binding; GO:0005543,phospholipid binding; GO:0008289,lipid b…	PF00257.22:Dehydrin	--	--	--
Zm00001eb286760	0.4306	0.4901	0.3763	399.376	393.847	437.592	17	20	15	16369	16370	19160	10.1877	0	0	up	chr6	153451995	153456515	-	Zm00001eb286760	--	K25108 licheninase [EC:3.2.1.73] | (RefSeq) lichenase-2 precursor (A)	--	lichenase-2 precursor [Zea mays]	GUB2_HORVU RecName: Full=Lichenase-2; EC=3.2.1.73; AltName: Full=(1->3,1->4)-beta-glucanase isoenzyme EII; AltName: Full=Endo-beta-1,3-1,4 glucanase II; AltName: Full=Lichenase II; Flags: Precursor; Fragment;	B6T391_MAIZE SubName: Full=Lichenase-2 {ECO:0000313|EMBL:ACG31574.1};	--	GO:0042972,licheninase activity; GO:0005975,carbohydrate metabolic process; GO:0003674,molecular_function; GO:0003824,catalytic activity; GO:0004553,hydrolase activity, hydrolyzing O-glycosyl compounds; GO:0016787,hydrolase activity; GO:0016798,hydrolase activity, acting on glycosyl bonds; GO:0008150,biological_process; GO:0008152,metabolic process; GO:0044238,primary metabolic process; GO:007170…	PF00332.21:Glycosyl hydrolases family 17	--	--	--
Zm00001eb286890	14.5146	14.9997	15.156	58.4496	63.2211	62.7365	1375	1469	1450	5749	6306	6592	2.34401	0	0	up	chr6	153725587	153729972	+	Zm00001eb286890	--	--	--	Plant calmodulin-binding protein-related [Zea mays]	PICBP_ARATH RecName: Full=Calmodulin binding protein PICBP {ECO:0000305}; AltName: Full=Pathogen-induced CaM-binding protein {ECO:0000303|PubMed:12825696};	A0A1D6M2Y1_MAIZE SubName: Full=Plant calmodulin-binding protein-related {ECO:0000313|EMBL:AQK85540.1};	--	GO:0005516,calmodulin binding; GO:0006952,defense response; GO:0003674,molecular_function; GO:0005488,binding; GO:0005515,protein binding; GO:0006950,response to stress; GO:0008150,biological_process; GO:0050896,response to stimulus	PF07839.14:Plant calmodulin-binding domain	--	--	--
Zm00001eb287770	1330.39	1305.48	1337.89	324.531	335.702	340.033	127771	129617	129765	32361	33947	36222	-1.69154	0	0	down	chr6	157076338	157087055	+	Zm00001eb287770	--	K01006 pyruvate, orthophosphate dikinase [EC:2.7.9.1] | (RefSeq) pyruvate, phosphate dikinase 1, chloroplastic precursor (A)	ko00010: Glycolysis / Gluconeogenesis; ko00620: Pyruvate metabolism; ko00710: Carbon fixation by Calvin cycle; ko01100: Metabolic pathways; ko01110: Biosynthesis of secondary metabolites; ko01200: Carbon metabolism	unknown [Zea mays]	PPDK1_MAIZE RecName: Full=Pyruvate, phosphate dikinase 1, chloroplastic {ECO:0000303|PubMed:1668653}; EC=2.7.9.1 {ECO:0000269|PubMed:10683263, ECO:0000269|PubMed:21414960, ECO:0000269|PubMed:9038349, ECO:0000269|PubMed:9287137}; AltName: Full=Pyruvate, orthophosphate dikinase 1; Flags: Precursor;	B7ZYP6_MAIZE RecName: Full=Pyruvate, phosphate dikinase {ECO:0000256|ARBA:ARBA00011994}; EC=2.7.9.1 {ECO:0000256|ARBA:ARBA00011994};	--	GO:0009507,chloroplast; GO:0005524,ATP binding; GO:0016301,kinase activity; GO:0046872,metal ion binding; GO:0050242,pyruvate, phosphate dikinase activity; GO:0016310,phosphorylation; GO:0015979,photosynthesis; GO:0006090,pyruvate metabolic process; GO:0000166,nucleotide binding; GO:0003674,molecular_function; GO:0005488,binding; GO:0017076,purine nucleotide binding; GO:0030554,adenyl nucleotide …	PF02896.21:PEP-utilising enzyme, PEP-binding domain	--	--	--
Zm00001eb288360	58.4207	56.6041	60.8884	499.896	484.716	548.684	1807	1810	1902	16054	15786	18824	3.42289	0	0	up	chr6	158980372	158982390	+	Zm00001eb288360	--	--	--	NAC domain-containing protein 48 [Zea mays]	NAC48_ORYSJ RecName: Full=NAC domain-containing protein 48 {ECO:0000303|PubMed:15029955}; Short=ONAC048 {ECO:0000303|PubMed:15029955}; AltName: Full=OsNAC6 {ECO:0000303|PubMed:10660065}; AltName: Full=Protein STRESS-RESPONSIVE NAC 2 {ECO:0000303|PubMed:18273684};	B4FJN5_MAIZE SubName: Full=NAC domain containing protein 32 {ECO:0000313|EMBL:AQK86068.1}; SubName: Full=NAC protein {ECO:0000313|EMBL:AJK30592.1}; SubName: Full=NAC transcription factor {ECO:0000313|EMBL:AIB05447.1};	--	GO:0005634,nucleus; GO:0043565,sequence-specific DNA binding; GO:1901002,positive regulation of response to salt stress; GO:1902584,positive regulation of response to water deprivation; GO:0045893,positive regulation of DNA-templated transcription; GO:1900150,regulation of defense response to fungus; GO:0040008,regulation of growth; GO:0009409,response to cold; GO:0048364,root development; GO:000…	PF02365.18:No apical meristem (NAM) protein	NAC	TF	NAC
Zm00001eb288390	26.1352	24.772	26.5672	183.504	183.868	179.619	1541	1510	1582	11234	11415	11747	3.11837	0	0	up	chr6	159013095	159017275	+	Zm00001eb288390	--	K03875 F-box and leucine-rich repeat protein 1 (S-phase kinase-associated protein 2) | (RefSeq) uncharacterized protein LOC100274363 (A)	ko04120: Ubiquitin mediated proteolysis	F-box/LRR-repeat protein 2 [Zea mays]	SKP2A_ARATH RecName: Full=F-box protein SKP2A; AltName: Full=FBL5-like protein; Short=AtFBL5; AltName: Full=SKP2-like protein 1; Short=AtSKP2;1;	B4F7T2_MAIZE SubName: Full=F-box protein FBL2 {ECO:0000313|EMBL:ADL39792.1}; SubName: Full=F-box protein SKP2A {ECO:0000313|EMBL:AQK86076.1};	Leucine rich repeat proteins, some proteins contain F-box	GO:0005634,nucleus; GO:0019005,SCF ubiquitin ligase complex; GO:0004842,ubiquitin-protein transferase activity; GO:0009734,auxin-activated signaling pathway; GO:0071365,cellular response to auxin stimulus; GO:0010311,lateral root formation; GO:0051781,positive regulation of cell division; GO:0016567,protein ubiquitination; GO:0031146,SCF-dependent proteasomal ubiquitin-dependent protein catabolic…	PF13516.9:Leucine Rich repeat	--	--	--
Zm00001eb289800	20.3983	20.0993	21.1731	107.791	108.481	101.537	1823	1857	1911	10002	10208	10065	2.66381	0	0	up	chr6	163230075	163236194	-	Zm00001eb289800	--	K15728 phosphatidate phosphatase LPIN [EC:3.1.3.4] | (RefSeq) Phosphatidate phosphatase PAH1 (A)	ko00561: Glycerolipid metabolism; ko00564: Glycerophospholipid metabolism; ko01100: Metabolic pathways; ko01110: Biosynthesis of secondary metabolites	Phosphatidate phosphatase PAH1 [Zea mays]	PAH1_ARATH RecName: Full=Phosphatidate phosphatase PAH1; EC=3.1.3.4; AltName: Full=Phosphatidic acid phosphohydrolase 1; Short=AtPAH1;	B8A0C6_MAIZE RecName: Full=Phosphatidate phosphatase {ECO:0000256|ARBA:ARBA00012638}; EC=3.1.3.4 {ECO:0000256|ARBA:ARBA00012638};	Protein involved in plasmid maintenance/nuclear protein involved in lipid metabolism	GO:0005829,cytosol; GO:0000139,Golgi membrane; GO:0032586,protein storage vacuole membrane; GO:0008195,phosphatidate phosphatase activity; GO:0044255,cellular lipid metabolic process; GO:0016036,cellular response to phosphate starvation; GO:0019375,galactolipid biosynthetic process; GO:0006886,intracellular protein transport; GO:0006629,lipid metabolic process; GO:0008654,phospholipid biosyntheti…	PF08235.16:LNS2 (Lipin/Ned1/Smp2)	--	--	--
Zm00001eb291670	140.517	136.763	137.553	25.3254	24.7585	25.9173	8080	8130	7988	1512	1499	1653	-2.14956	0	0	down	chr6	167708145	167711914	-	Zm00001eb291670	--	K00927 phosphoglycerate kinase [EC:2.7.2.3] | (RefSeq) phosphoglycerate kinase, chloroplastic (A)	ko00010: Glycolysis / Gluconeogenesis; ko00710: Carbon fixation by Calvin cycle; ko01100: Metabolic pathways; ko01110: Biosynthesis of secondary metabolites; ko01200: Carbon metabolism; ko01230: Biosynthesis of amino acids	Phosphoglycerate kinase [Zea mays]	PGKH_WHEAT RecName: Full=Phosphoglycerate kinase, chloroplastic; EC=2.7.2.3; Flags: Precursor;	A0A1D6M7C2_MAIZE RecName: Full=Phosphoglycerate kinase {ECO:0000256|ARBA:ARBA00013061, ECO:0000256|RuleBase:RU000532}; EC=2.7.2.3 {ECO:0000256|ARBA:ARBA00013061, ECO:0000256|RuleBase:RU000532};	3-phosphoglycerate kinase	GO:0009507,chloroplast; GO:0005829,cytosol; GO:0043531,ADP binding; GO:0005524,ATP binding; GO:0004618,phosphoglycerate kinase activity; GO:0006094,gluconeogenesis; GO:0006096,glycolytic process; GO:0019253,reductive pentose-phosphate cycle; GO:0000166,nucleotide binding; GO:0003674,molecular_function; GO:0005488,binding; GO:0017076,purine nucleotide binding; GO:0030554,adenyl nucleotide binding;…	PF00162.22:Phosphoglycerate kinase	--	--	--
Zm00001eb293530	24.6305	23.7523	23.7743	136.703	136.713	130.661	1310	1306	1277	7549	7656	7708	2.78377	0	0	up	chr6	171513860	171519628	-	Zm00001eb293530	--	K00850 6-phosphofructokinase 1 [EC:2.7.1.11] | (RefSeq) ATP-dependent 6-phosphofructokinase 6 (A)	ko00010: Glycolysis / Gluconeogenesis; ko00030: Pentose phosphate pathway; ko00051: Fructose and mannose metabolism; ko00052: Galactose metabolism; ko01100: Metabolic pathways; ko01110: Biosynthesis of secondary metabolites; ko01200: Carbon metabolism; ko01230: Biosynthesis of amino acids; ko03018: RNA degradation	ATP-dependent 6-phosphofructokinase 6 [Zea mays]	PFKA3_ARATH RecName: Full=ATP-dependent 6-phosphofructokinase 3 {ECO:0000255|HAMAP-Rule:MF_03186}; Short=ATP-PFK 3 {ECO:0000255|HAMAP-Rule:MF_03186}; Short=Phosphofructokinase 3 {ECO:0000255|HAMAP-Rule:MF_03186}; EC=2.7.1.11 {ECO:0000255|HAMAP-Rule:MF_03186}; AltName: Full=Phosphohexokinase 3 {ECO:0000255|HAMAP-Rule:MF_03186};	A0A1D6MAI0_MAIZE RecName: Full=ATP-dependent 6-phosphofructokinase {ECO:0000256|HAMAP-Rule:MF_03186}; Short=ATP-PFK {ECO:0000256|HAMAP-Rule:MF_03186}; Short=Phosphofructokinase {ECO:0000256|HAMAP-Rule:MF_03186}; EC=2.7.1.11 {ECO:0000256|HAMAP-Rule:MF_03186}; AltName: Full=Phosphohexokinase {ECO:0000256|HAMAP-Rule:MF_03186};	Pyrophosphate-dependent phosphofructo-1-kinase	GO:0005737,cytoplasm; GO:0005829,cytosol; GO:0003872,6-phosphofructokinase activity; GO:0005524,ATP binding; GO:0046872,metal ion binding; GO:0071456,cellular response to hypoxia; GO:0006002,fructose 6-phosphate metabolic process; GO:0006096,glycolytic process; GO:0010053,root epidermal cell differentiation; GO:0003674,molecular_function; GO:0003824,catalytic activity; GO:0008443,phosphofructokin…	PF00365.23:Phosphofructokinase	--	--	--
Zm00001eb293610	4.7466	4.7532	4.9898	39.0096	44.4051	40.5882	227	235	241	1937	2236	2153	3.39555	0	0	up	chr6	171643669	171649182	+	Zm00001eb293610	--	K14484 auxin-responsive protein IAA | (RefSeq) uncharacterized protein LOC100272504 (A)	ko04075: Plant hormone signal transduction	Auxin-responsive protein IAA18 [Zea mays]	IAA18_ORYSJ RecName: Full=Auxin-responsive protein IAA18; AltName: Full=Indoleacetic acid-induced protein 18;	A0A804UC72_MAIZE RecName: Full=Auxin-responsive protein {ECO:0000256|RuleBase:RU004549};	--	GO:0005634,nucleus; GO:0009734,auxin-activated signaling pathway; GO:0006355,regulation of DNA-templated transcription; GO:0009733,response to auxin; GO:0007154,cell communication; GO:0007165,signal transduction; GO:0008150,biological_process; GO:0009719,response to endogenous stimulus; GO:0009725,response to hormone; GO:0009755,hormone-mediated signaling pathway; GO:0009987,cellular process; GO:…	PF02309.19:AUX/IAA family	AUX/IAA	TR	AUX/IAA
Zm00001eb293780	3.9899	4.7541	4.7162	30.5561	29.2921	32.362	289	356	345	2298	2234	2600	3.07469	0	0	up	chr6	172120888	172124712	+	Zm00001eb293780	--	K03695 ATP-dependent Clp protease ATP-binding subunit ClpB | (RefSeq) heat-shock protein 101 (A)	--	heat-shock protein 101 [Zea mays]	CLPB1_ORYSJ RecName: Full=Chaperone protein ClpB1; AltName: Full=ATP-dependent Clp protease ATP-binding subunit ClpB homolog 1; AltName: Full=Casein lytic proteinase B1; AltName: Full=Heat shock protein 101;	C0PDC7_MAIZE SubName: Full=Chaperone protein ClpB1 {ECO:0000313|EMBL:AQK87867.1};	Chaperone HSP104 and related ATP-dependent Clp proteases	GO:0005737,cytoplasm; GO:0005829,cytosol; GO:0005634,nucleus; GO:0005524,ATP binding; GO:0016887,ATP hydrolysis activity; GO:0034605,cellular response to heat; GO:0000166,nucleotide binding; GO:0003674,molecular_function; GO:0005488,binding; GO:0017076,purine nucleotide binding; GO:0030554,adenyl nucleotide binding; GO:0032553,ribonucleotide binding; GO:0032555,purine ribonucleotide binding; GO:0…	PF07724.17:AAA domain (Cdc48 subfamily)	--	--	--
Zm00001eb294200	56.9037	57.8934	58.4347	207.212	199.166	206.326	2993	3148	3104	11316	11030	12037	2.12113	0	0	up	chr6	173043093	173047120	-	Zm00001eb294200	--	K14497 protein phosphatase 2C [EC:3.1.3.16] | (RefSeq) uncharacterized protein LOC100381549 (A)	ko04016: MAPK signaling pathway - plant; ko04075: Plant hormone signal transduction	Protein phosphatase 2C 50 [Zea mays]	P2C50_ORYSJ RecName: Full=Protein phosphatase 2C 50 {ECO:0000305}; Short=OsPP2C50 {ECO:0000303|PubMed:19021904}; EC=3.1.3.16 {ECO:0000269|PubMed:28827170}; AltName: Full=ABI1-like protein 3 {ECO:0000305}; Short=OsABI-LIKE3 {ECO:0000303|PubMed:26491145}; Short=OsABIL3 {ECO:0000303|PubMed:26491145};	A0A804Q465_MAIZE RecName: Full=Protein-serine/threonine phosphatase {ECO:0000256|ARBA:ARBA00013081}; EC=3.1.3.16 {ECO:0000256|ARBA:ARBA00013081};	Serine/threonine protein phosphatase	GO:0005634,nucleus; GO:0046872,metal ion binding; GO:0017018,myosin phosphatase activity; GO:0004722,protein serine/threonine phosphatase activity; GO:0009738,abscisic acid-activated signaling pathway; GO:0035970,peptidyl-threonine dephosphorylation; GO:0003674,molecular_function; GO:0005488,binding; GO:0043167,ion binding; GO:0043169,cation binding; GO:0003824,catalytic activity; GO:0004721,phos…	PF00481.24:Protein phosphatase 2C	--	--	--
Zm00001eb294580	68.3332	68.2336	66.8125	156.631	159.91	157.58	3901	4027	3852	9284	9612	9978	1.5195	0	0	up	chr6	173625846	173631094	+	Zm00001eb294580	--	K26544 phosphatidylinositol/phosphatidylcholine transfer protein | (RefSeq) phosphatidylinositol/phosphatidylcholine transfer protein SFH8 (A)	--	Putative CRAL/TRIO domain containing, Sec14p-like phosphatidylinositol transfer family protein [Zea mays]	SFH8_ARATH RecName: Full=Phosphatidylinositol/phosphatidylcholine transfer protein SFH8; AltName: Full=Protein SEC FOURTEEN HOMOLOGS 8; Short=AtSFH8;	A0A804Q1W4_MAIZE RecName: Full=CRAL-TRIO domain-containing protein {ECO:0000259|PROSITE:PS50191};	Phosphatidylinositol transfer protein SEC14 and related proteins	GO:0000139,Golgi membrane; GO:0005886,plasma membrane; GO:0015031,protein transport; GO:0006810,transport; GO:0008104,protein localization; GO:0008150,biological_process; GO:0009987,cellular process; GO:0033036,macromolecule localization; GO:0045184,establishment of protein localization; GO:0051179,localization; GO:0051234,establishment of localization; GO:0051641,cellular localization; GO:007072…	PF00650.23:CRAL/TRIO domain	--	--	--
Zm00001eb294880	7.6347	5.8026	7.4923	123.299	127.023	134.162	112	88	111	1878	1962	2183	4.50004	0	0	up	chr6	174185272	174185944	+	Zm00001eb294880	--	--	--	nonspecific lipid-transfer protein AKCS9 precursor [Zea mays]	NLTPX_ORYSI RecName: Full=Non-specific lipid-transfer protein 2; Short=nsLTP2; AltName: Full=7 kDa lipid transfer protein; Flags: Precursor;	B6U7P4_MAIZE SubName: Full=Lipid transfer protein1 {ECO:0000313|EMBL:AQK88219.1}; SubName: Full=Nonspecific lipid-transfer protein AKCS9 {ECO:0000313|EMBL:ACG45377.1};	--	GO:0008289,lipid binding; GO:0006869,lipid transport; GO:0003674,molecular_function; GO:0005488,binding; GO:0006810,transport; GO:0008150,biological_process; GO:0010876,lipid localization; GO:0033036,macromolecule localization; GO:0051179,localization; GO:0051234,establishment of localization; GO:0071702,organic substance transport	PF00234.25:Protease inhibitor/seed storage/LTP family	--	--	--
Zm00001eb295310	22.1858	22.8058	19.2362	121.312	121.141	111.009	973	1034	852	5524	5594	5400	2.758	0	0	up	chr6	174941766	174949229	+	Zm00001eb295310	--	--	--	2-oxoglutarate (2OG) and Fe(II)-dependent oxygenase superfamily protein [Zea mays]	--	A0A804Q4S7_MAIZE SubName: Full=Uncharacterized protein {ECO:0000313|EnsemblPlants:Zm00001eb295310_P006};	--	--	PF03171.23:2OG-Fe(II) oxygenase superfamily	--	--	--
Zm00001eb295610	425.107	405.044	408.742	69.8724	73.0999	76.7217	8942	8808	8683	1526	1619	1790	-2.19635	0	0	down	chr6	175524528	175525588	+	Zm00001eb295610	--	K02695 photosystem I subunit VI | (RefSeq) photosystem I reaction center subunit VI, chloroplastic precursor (A)	ko00195: Photosynthesis; ko01100: Metabolic pathways	photosystem I reaction center subunit VI, chloroplastic precursor [Zea mays]	PSAH_MAIZE RecName: Full=Photosystem I reaction center subunit VI, chloroplastic; Short=PSI-H; AltName: Full=Light-harvesting complex I 11 kDa protein; Flags: Precursor;	B4FLT7_MAIZE SubName: Full=Photosystem I H subunit1 {ECO:0000313|EMBL:AQK88406.1};	--	GO:0009535,chloroplast thylakoid membrane; GO:0016021,integral component of membrane; GO:0009538,photosystem I reaction center; GO:0015979,photosynthesis; GO:0008150,biological_process; GO:0008152,metabolic process; GO:0009987,cellular process; GO:0044237,cellular metabolic process; GO:0005575,cellular_component; GO:0005622,intracellular anatomical structure; GO:0005737,cytoplasm; GO:0009507,chlo…	PF03244.17:Photosystem I reaction centre subunit VI	--	--	--
Zm00001eb296090	745.118	770.245	735.327	216.048	203.849	218.598	23242	24838	23164	6997	6695	7563	-1.51886	0	0	down	chr6	176348080	176349774	+	Zm00001eb296090	--	K08912 light-harvesting complex II chlorophyll a/b binding protein 1 | (RefSeq) chlorophyll a-b binding protein, chloroplastic (A)	ko00196: Photosynthesis - antenna proteins; ko01100: Metabolic pathways	hypothetical protein PVAP13_3NG181353 [Panicum virgatum]	CB29_MAIZE RecName: Full=Chlorophyll a-b binding protein M9, chloroplastic; AltName: Full=LHCII type I CAB-M9; Short=LHCP; Flags: Precursor;	A0A804Q539_MAIZE RecName: Full=Chlorophyll a-b binding protein, chloroplastic {ECO:0000256|RuleBase:RU363080};	--	GO:0009535,chloroplast thylakoid membrane; GO:0016021,integral component of membrane; GO:0009522,photosystem I; GO:0009523,photosystem II; GO:0016168,chlorophyll binding; GO:0046872,metal ion binding; GO:0009768,photosynthesis, light harvesting in photosystem I; GO:0009416,response to light stimulus; GO:0003674,molecular_function; GO:0005488,binding; GO:0046906,tetrapyrrole binding; GO:0097159,or…	PF00504.24:Chlorophyll A-B binding protein	--	--	--
Zm00001eb296220	9.2128	9.1475	10.0328	70.2268	67.5039	63.5727	491	504	540	3886	3788	3758	3.12409	0	0	up	chr6	176638132	176644042	+	Zm00001eb296220	--	K03444 MFS transporter, SP family, ERD6-like sugar transporter | (RefSeq) uncharacterized protein LOC100282396 (A)	--	uncharacterized protein LOC100274323 isoform X1 [Zea mays]	ERDL6_ARATH RecName: Full=Sugar transporter ERD6-like 6;	A0A804Q687_MAIZE RecName: Full=MFS domain-containing protein {ECO:0000259|PROSITE:PS50850};	Predicted transporter (major facilitator superfamily)	GO:0005794,Golgi apparatus; GO:0016021,integral component of membrane; GO:0016020,membrane; GO:0005739,mitochondrion; GO:0000325,plant-type vacuole; GO:0009705,plant-type vacuole membrane; GO:0051119,sugar transmembrane transporter activity; GO:0022857,transmembrane transporter activity; GO:0042593,glucose homeostasis; GO:0010030,positive regulation of seed germination; GO:0055085,transmembrane t…	PF00083.27:Sugar (and other) transporter	--	--	--
Zm00001eb296480	78.9031	79.3511	78.372	188.85	187.609	192.753	4814	5005	4829	11963	12052	13044	1.56496	0	0	up	chr6	177009468	177016020	-	Zm00001eb296480	--	K01937 CTP synthase [EC:6.3.4.2] | (RefSeq) CTP synthase family protein (A)	ko00240: Pyrimidine metabolism; ko01100: Metabolic pathways; ko01232: Nucleotide metabolism; ko01240: Biosynthesis of cofactors	CTP synthase family protein [Zea mays]	--	A0A804Q4A5_MAIZE RecName: Full=CTP synthase {ECO:0000256|RuleBase:RU810713}; EC=6.3.4.2 {ECO:0000256|RuleBase:RU810713}; AltName: Full=UTP--ammonia ligase {ECO:0000256|RuleBase:RU810713};	CTP synthase (UTP-ammonia lyase)	GO:0005524,ATP binding; GO:0003883,CTP synthase activity; GO:0044210,'de novo' CTP biosynthetic process; GO:0006541,glutamine metabolic process; GO:0000166,nucleotide binding; GO:0003674,molecular_function; GO:0005488,binding; GO:0017076,purine nucleotide binding; GO:0030554,adenyl nucleotide binding; GO:0032553,ribonucleotide binding; GO:0032555,purine ribonucleotide binding; GO:0032559,adenyl r…	PF06418.17:CTP synthase N-terminus	--	--	--
Zm00001eb297330	67.5814	66.4802	64.3271	185.478	189.928	187.058	2712	2758	2607	7728	8025	8326	1.80184	0	0	up	chr6	178933071	178935798	-	Zm00001eb297330	--	K23953 plant cysteine oxidase [EC:1.13.11.-] | (RefSeq) cupin, RmlC-type (A)	--	cupin, RmlC-type [Zea mays]	PCO2_ARATH RecName: Full=Plant cysteine oxidase 2 {ECO:0000303|PubMed:24599061}; Short=AtPCO2 {ECO:0000303|PubMed:33207269}; EC=1.13.11.20 {ECO:0000269|PubMed:24599061, ECO:0000269|PubMed:29848548, ECO:0000269|PubMed:33207269}; AltName: Full=Hypoxia-responsive unknown protein 43 {ECO:0000303|PubMed:20097791};	B4F886_MAIZE RecName: Full=Cysteine dioxygenase {ECO:0000256|ARBA:ARBA00013133}; EC=1.13.11.20 {ECO:0000256|ARBA:ARBA00013133};	Uncharacterized conserved protein	GO:0005829,cytosol; GO:0005634,nucleus; GO:0017172,cysteine dioxygenase activity; GO:0005506,iron ion binding; GO:0071456,cellular response to hypoxia; GO:0070483,detection of hypoxia; GO:0018171,peptidyl-cysteine oxidation; GO:0001666,response to hypoxia; GO:0003674,molecular_function; GO:0003824,catalytic activity; GO:0016491,oxidoreductase activity; GO:0016701,oxidoreductase activity, acting o…	PF07847.15:PCO_ADO	--	--	--
Zm00001eb298310	186.66	190.408	179.131	27.5825	28.1704	30.7567	8760	9238	8490	1344	1392	1601	-2.38539	0	0	down	chr7	1336143	1339809	-	Zm00001eb298310	--	K24193 MFS transporter, SP family, sugar:H+ symporter | (RefSeq) monosaccharide transporter 1 (A)	--	monosaccharide transporter 1 [Zea mays]	MST3_ORYSJ RecName: Full=Sugar transport protein MST3 {ECO:0000305}; AltName: Full=Monosaccharide transporter 3 {ECO:0000303|PubMed:11038054}; Short=OsMST3 {ECO:0000303|PubMed:11038054}; AltName: Full=Sugar:proton symporter MST3 {ECO:0000305};	A0A804Q434_MAIZE RecName: Full=MFS domain-containing protein {ECO:0000259|PROSITE:PS50850};	Predicted transporter (major facilitator superfamily)	GO:0016021,integral component of membrane; GO:0015145,monosaccharide transmembrane transporter activity; GO:0015293,symporter activity; GO:0003674,molecular_function; GO:0005215,transporter activity; GO:0015144,carbohydrate transmembrane transporter activity; GO:0022857,transmembrane transporter activity; GO:0051119,sugar transmembrane transporter activity; GO:0015291,secondary active transmembra…	PF00083.27:Sugar (and other) transporter	--	--	--
Zm00001eb299550	120.503	121.698	119.827	293.754	297.945	292.311	6832	7133	6861	17292	17786	18382	1.58635	0	0	up	chr7	4339271	4344053	+	Zm00001eb299550	--	K00234 succinate dehydrogenase (ubiquinone) flavoprotein subunit [EC:1.3.5.1] | (RefSeq) uncharacterized protein LOC100279930 (A)	ko00020: Citrate cycle (TCA cycle); ko00190: Oxidative phosphorylation; ko01100: Metabolic pathways; ko01110: Biosynthesis of secondary metabolites; ko01200: Carbon metabolism	Succinate dehydrogenase [ubiquinone]	SDHA_ORYSJ RecName: Full=Succinate dehydrogenase [ubiquinone] flavoprotein subunit, mitochondrial; EC=1.3.5.1 {ECO:0000250|UniProtKB:P31040}; AltName: Full=Flavoprotein subunit of complex II; Short=FP; Flags: Precursor;	B8A0Q6_MAIZE RecName: Full=Succinate dehydrogenase [ubiquinone] flavoprotein subunit, mitochondrial {ECO:0000256|RuleBase:RU362051}; EC=1.3.5.1 {ECO:0000256|RuleBase:RU362051};	Succinate dehydrogenase, flavoprotein subunit	GO:0005749,mitochondrial respiratory chain complex II, succinate dehydrogenase complex (ubiquinone); GO:0045273,respiratory chain complex II; GO:0009055,electron transfer activity; GO:0050660,flavin adenine dinucleotide binding; GO:0008177,succinate dehydrogenase (ubiquinone) activity; GO:0000104,succinate dehydrogenase activity; GO:0006121,mitochondrial electron transport, succinate to ubiquinon…	PF00890.27:FAD binding domain	--	--	--
Zm00001eb299760	223.15	220.117	217.929	11.3032	9.9461	11.1123	7948	8105	7839	418	373	439	-4.05372	0	0	down	chr7	4959484	4961247	-	Zm00001eb299760	--	K02717 photosystem II oxygen-evolving enhancer protein 2 | (RefSeq) oxygen-evolving enhancer protein 2, chloroplastic (A)	ko00195: Photosynthesis; ko01100: Metabolic pathways	Oxygen-evolving enhancer protein 2-1 chloroplastic [Zea mays]	PSBP_WHEAT RecName: Full=Oxygen-evolving enhancer protein 2, chloroplastic; Short=OEE2; AltName: Full=23 kDa subunit of oxygen evolving system of photosystem II; AltName: Full=23 kDa thylakoid membrane protein; AltName: Full=OEC 23 kDa subunit; Flags: Precursor;	A0A804Q5F7_MAIZE RecName: Full=PsbP domain-containing protein {ECO:0000259|Pfam:PF01789};	--	GO:0009535,chloroplast thylakoid membrane; GO:0019898,extrinsic component of membrane; GO:0009654,photosystem II oxygen evolving complex; GO:0005509,calcium ion binding; GO:0015979,photosynthesis; GO:0003674,molecular_function; GO:0005488,binding; GO:0043167,ion binding; GO:0043169,cation binding; GO:0046872,metal ion binding; GO:0008150,biological_process; GO:0008152,metabolic process; GO:000998…	PF01789.19:PsbP	--	--	--
Zm00001eb299990	241.986	237.555	234.064	30.6986	32.5516	29.9989	3629	3683	3545	478	514	499	-2.63801	0	0	down	chr7	5295774	5296552	+	Zm00001eb299990	--	K02698 photosystem I subunit X | (RefSeq) photosystem I reaction center 6 (A)	ko00195: Photosynthesis; ko01100: Metabolic pathways	photosystem I reaction center 6 [Zea mays]	PSAK_HORVU RecName: Full=Photosystem I reaction center subunit psaK, chloroplastic; AltName: Full=Light-harvesting complex I 7 kDa protein; AltName: Full=PSI-K; AltName: Full=Photosystem I subunit X; Flags: Precursor;	B6TR16_MAIZE RecName: Full=PSI-K {ECO:0000256|ARBA:ARBA00033430}; AltName: Full=Photosystem I subunit X {ECO:0000256|ARBA:ARBA00031124};	--	GO:0009535,chloroplast thylakoid membrane; GO:0016021,integral component of membrane; GO:0009522,photosystem I; GO:0015979,photosynthesis; GO:0008150,biological_process; GO:0008152,metabolic process; GO:0009987,cellular process; GO:0044237,cellular metabolic process; GO:0005575,cellular_component; GO:0005622,intracellular anatomical structure; GO:0005737,cytoplasm; GO:0009507,chloroplast; GO:0009…	PF01241.21:Photosystem I psaG / psaK	--	--	--
Zm00001eb301680	94.0884	97.0079	93.3119	11.4502	9.8998	11.7327	4432	4724	4439	560	491	613	-2.80433	0	0	down	chr7	11631053	11635264	+	Zm00001eb301680	--	K11275 histone H1/5 | (RefSeq) histone H1-like protein (A)	--	histone H1-like protein isoform X1 [Zea mays]	H1_WHEAT RecName: Full=Histone H1;	A0A804Q4N0_MAIZE RecName: Full=H15 domain-containing protein {ECO:0000259|PROSITE:PS51504};	--	GO:0000786,nucleosome; GO:0005634,nucleus; GO:0003690,double-stranded DNA binding; GO:0031492,nucleosomal DNA binding; GO:0030527,structural constituent of chromatin; GO:0030261,chromosome condensation; GO:0045910,negative regulation of DNA recombination; GO:0006334,nucleosome assembly; GO:0003674,molecular_function; GO:0003676,nucleic acid binding; GO:0003677,DNA binding; GO:0005488,binding; GO:…	PF00538.22:linker histone H1 and H5 family	--	--	--
Zm00001eb302310	101.536	102.243	101.735	11.3471	11.3079	10.5467	2439	2539	2468	283	286	281	-2.9043	0	0	down	chr7	14188862	14192366	+	Zm00001eb302310	--	K01802 peptidylprolyl isomerase [EC:5.2.1.8] | (RefSeq) peptidyl-prolyl cis-trans isomerase FKBP18, chloroplastic isoform X1 (A)	--	putative FKBP-type peptidyl-prolyl cis-trans isomerase family protein [Zea mays]	FK164_ARATH RecName: Full=Peptidyl-prolyl cis-trans isomerase FKBP16-4, chloroplastic; Short=PPIase FKBP16-4; EC=5.2.1.8; AltName: Full=FK506-binding protein 16-4; Short=AtFKBP16-4; AltName: Full=Immunophilin FKBP16-4; AltName: Full=Rotamase; Flags: Precursor;	B4FR04_MAIZE RecName: Full=Peptidylprolyl isomerase {ECO:0000256|PROSITE-ProRule:PRU00277}; EC=5.2.1.8 {ECO:0000256|PROSITE-ProRule:PRU00277};	FKBP-type peptidyl-prolyl cis-trans isomerase	GO:0009507,chloroplast; GO:0009534,chloroplast thylakoid; GO:0009543,chloroplast thylakoid lumen; GO:0009535,chloroplast thylakoid membrane; GO:0005829,cytosol; GO:0009579,thylakoid; GO:0003755,peptidyl-prolyl cis-trans isomerase activity; GO:0003674,molecular_function; GO:0003824,catalytic activity; GO:0016853,isomerase activity; GO:0016859,cis-trans isomerase activity; GO:0140096,catalytic acti…	PF00254.31:FKBP-type peptidyl-prolyl cis-trans isomerase	--	--	--
Zm00001eb303190	127.908	127.501	127.332	1140.55	1105.49	1312.99	8749	9016	8796	81001	79618	99614	3.51619	0	0	up	chr7	19580549	19584098	+	Zm00001eb303190	--	K06617 raffinose synthase [EC:2.4.1.82] | (RefSeq) alkaline alpha galactosidase 1 (A)	ko00052: Galactose metabolism; ko01100: Metabolic pathways	alkaline alpha galactosidase 1 [Zea mays]	RFS2_ARATH RecName: Full=Probable galactinol--sucrose galactosyltransferase 2; EC=2.4.1.82; AltName: Full=Protein SEED IMBIBITION 2; AltName: Full=Raffinose synthase 2;	A0A096TAY4_MAIZE RecName: Full=Galactinol--sucrose galactosyltransferase {ECO:0000256|ARBA:ARBA00012708}; EC=2.4.1.82 {ECO:0000256|ARBA:ARBA00012708};	--	GO:0009506,plasmodesma; GO:0016757,glycosyltransferase activity; GO:0052692,raffinose alpha-galactosidase activity; GO:0034484,raffinose catabolic process; GO:0006979,response to oxidative stress; GO:0003674,molecular_function; GO:0003824,catalytic activity; GO:0016740,transferase activity; GO:0004553,hydrolase activity, hydrolyzing O-glycosyl compounds; GO:0004557,alpha-galactosidase activity; G…	PF05691.15:Raffinose synthase or seed imbibition protein Sip1	--	--	--
Zm00001eb303690	15.7226	14.6942	15.7688	76.5197	70.0214	75.8744	621	600	629	3138	2912	3324	2.56688	0	0	up	chr7	21959514	21961325	-	Zm00001eb303690	--	K09286 EREBP-like factor | (RefSeq) ethylene-responsive transcription factor 4-like (A)	--	ethylene-responsive transcription factor ABI4 [Zea mays]	ERF3_TOBAC RecName: Full=Ethylene-responsive transcription factor 3; AltName: Full=Ethylene-responsive element-binding factor 3 homolog; AltName: Full=Ethylene-responsive element-binding factor 5; Short=EREBP-5; AltName: Full=NtERF5;	A0A804UCZ4_MAIZE RecName: Full=AP2/ERF domain-containing protein {ECO:0000259|PROSITE:PS51032};	--	GO:0005634,nucleus; GO:0003677,DNA binding; GO:0003700,DNA-binding transcription factor activity; GO:0006952,defense response; GO:0009873,ethylene-activated signaling pathway; GO:0003674,molecular_function; GO:0003676,nucleic acid binding; GO:0005488,binding; GO:0097159,organic cyclic compound binding; GO:1901363,heterocyclic compound binding; GO:0140110,transcription regulator activity; GO:00069…	PF00847.23:AP2 domain	AP2/ERF-ERF	TF	AP2/ERF->AP2/ERF-ERF
Zm00001eb303770	7.893	8.3737	7.0821	65.7653	60.4102	57.9515	341	374	309	2950	2748	2777	3.27694	0	0	up	chr7	22427127	22431125	-	Zm00001eb303770	--	K14209 solute carrier family 36 (proton-coupled amino acid transporter) | (RefSeq) uncharacterized protein LOC100216823 isoform 1 (A)	--	uncharacterized protein LOC100216823 isoform X1 [Zea mays]	ANT1_ARATH RecName: Full=Amino acid transporter ANT1 {ECO:0000305}; AltName: Full=Aromatic and neutral amino acid transporter 1 {ECO:0000303|PubMed:11299361};	B4F9V0_MAIZE SubName: Full=Amino acid transporter ANT1 {ECO:0000313|EMBL:ONM52492.1};	Amino acid transporters	GO:0005789,endoplasmic reticulum membrane; GO:0016021,integral component of membrane; GO:0016020,membrane; GO:0015173,aromatic amino acid transmembrane transporter activity; GO:0015179,L-amino acid transmembrane transporter activity; GO:0015175,neutral amino acid transmembrane transporter activity; GO:0003333,amino acid transmembrane transport; GO:0009624,response to nematode; GO:0003674,molecula…	PF01490.21:Transmembrane amino acid transporter protein	--	--	--
Zm00001eb303800	480.141	501.063	483.762	71.2576	65.8513	80.0725	17970	19387	18285	2769	2595	3324	-2.45437	0	0	down	chr7	22663237	22665533	-	Zm00001eb303800	--	K14709 solute carrier family 39 (zinc transporter), member 1/2/3 | (RefSeq) ZIP zinc/iron transport family protein precursor (A)	--	ZIP zinc/iron transport family protein precursor [Zea mays]	ZIP8_ORYSJ RecName: Full=Zinc transporter 8; AltName: Full=ZRT/IRT-like protein 8; Short=OsZIP8; Flags: Precursor;	B6SZI8_MAIZE SubName: Full=ZIP zinc/iron transport family protein {ECO:0000313|EMBL:ACG30271.1};	Fe2+/Zn2+ regulated transporter	GO:0016021,integral component of membrane; GO:0016020,membrane; GO:0005886,plasma membrane; GO:0005385,zinc ion transmembrane transporter activity; GO:0071577,zinc ion transmembrane transport; GO:0006829,zinc ion transport; GO:0003674,molecular_function; GO:0005215,transporter activity; GO:0008324,cation transmembrane transporter activity; GO:0015075,ion transmembrane transporter activity; GO:001…	PF02535.25:ZIP Zinc transporter	--	--	--
Zm00001eb304250	34.5817	38.3067	36.2098	428.054	437.399	403.931	992	1136	1049	12749	13211	12852	3.8382	0	0	up	chr7	25113181	25116369	+	Zm00001eb304250	--	K11991 tRNA(adenine34) deaminase [EC:3.5.4.33] | (RefSeq) tRNA(adenine(34)) deaminase, chloroplastic isoform X1 (A)	--	cytidine deaminase 1 [Zea mays]	GSDA_ARATH RecName: Full=Guanosine deaminase {ECO:0000303|PubMed:24130159}; EC=3.5.4.15 {ECO:0000269|PubMed:24130159}; AltName: Full=tRNA-specific adenosine deaminase TAD4 {ECO:0000303|PubMed:25315605}; Short=AtTAD4 {ECO:0000303|PubMed:25315605};	A0A804MM85_MAIZE RecName: Full=CMP/dCMP-type deaminase domain-containing protein {ECO:0000259|PROSITE:PS51747};	Cytosine deaminase FCY1 and related enzymes	GO:0005737,cytoplasm; GO:0005634,nucleus; GO:0047974,guanosine deaminase activity; GO:0008251,tRNA-specific adenosine deaminase activity; GO:0008270,zinc ion binding; GO:0006152,purine nucleoside catabolic process; GO:0002100,tRNA wobble adenosine to inosine editing; GO:0003674,molecular_function; GO:0003824,catalytic activity; GO:0016787,hydrolase activity; GO:0016810,hydrolase activity, acting …	PF00383.26:Cytidine and deoxycytidylate deaminase zinc-binding region	--	--	--
Zm00001eb305200	26.6638	23.3497	20.7314	255.326	243.413	249.111	433	392	340	4305	4162	4487	3.70089	0	0	up	chr7	31825131	31825875	+	Zm00001eb305200	--	--	--	PVR3-like protein precursor [Zea mays]	DIRL1_ARATH RecName: Full=Putative lipid-transfer protein DIR1; AltName: Full=Protein DEFECTIVE IN INDUCED RESISTANCE 1; Flags: Precursor;	A0A096PNU3_MAIZE SubName: Full=Putative lipid-transfer protein DIR1 {ECO:0000313|EMBL:ONM52850.1};	--	GO:0048046,apoplast; GO:0005783,endoplasmic reticulum; GO:0009506,plasmodesma; GO:0099503,secretory vesicle; GO:0005504,fatty acid binding; GO:0043621,protein self-association; GO:0008270,zinc ion binding; GO:0006869,lipid transport; GO:0009627,systemic acquired resistance; GO:0009862,systemic acquired resistance, salicylic acid mediated signaling pathway; GO:0003674,molecular_function; GO:000548…	PF14368.9:Probable lipid transfer	--	--	--
Zm00001eb306070	397.005	409.231	388.735	91.1194	95.7335	94.7617	7373	7857	7291	1757	1872	1952	-1.78664	0	0	down	chr7	39032943	39034072	+	Zm00001eb306070	--	K02693 photosystem I subunit IV | (RefSeq) uncharacterized protein LOC100283085 (A)	ko00195: Photosynthesis; ko01100: Metabolic pathways	Photosystem I reaction center subunit IV A [Zea mays]	PSAE_HORVU RecName: Full=Photosystem I reaction center subunit IV, chloroplastic; Short=PSI-E; AltName: Full=Photosystem I 10.8 kDa polypeptide; Flags: Precursor;	A0A1D6HY75_MAIZE SubName: Full=Photosystem I reaction center subunit IV A {ECO:0000313|EMBL:ONM53111.1};	--	GO:0009535,chloroplast thylakoid membrane; GO:0009538,photosystem I reaction center; GO:0015979,photosynthesis; GO:0008150,biological_process; GO:0008152,metabolic process; GO:0009987,cellular process; GO:0044237,cellular metabolic process; GO:0005575,cellular_component; GO:0005622,intracellular anatomical structure; GO:0005737,cytoplasm; GO:0009507,chloroplast; GO:0009526,plastid envelope; GO:00…	PF02427.20:Photosystem I reaction centre subunit IV / PsaE	--	--	--
Zm00001eb306790	64.0714	66.9251	63.9792	616.833	599.536	666.88	1891	2042	1907	18902	18631	21831	3.57067	0	0	up	chr7	46506660	46508220	-	Zm00001eb306790	--	K11778 ditrans,polycis-polyprenyl diphosphate synthase [EC:2.5.1.87] | (RefSeq) undecaprenyl pyrophosphate synthetase (A)	ko00900: Terpenoid backbone biosynthesis; ko01110: Biosynthesis of secondary metabolites	undecaprenyl pyrophosphate synthetase [Zea mays]	CPT5_SOLLC RecName: Full=Dehydrodolichyl diphosphate synthase CPT5, chloroplastic {ECO:0000305}; EC=2.5.1.87 {ECO:0000269|PubMed:23134568}; AltName: Full=Cis-prenyltransferase 5 {ECO:0000303|PubMed:23134568}; Short=SlCPT5 {ECO:0000303|PubMed:23134568}; Flags: Precursor;	B4FTR1_MAIZE RecName: Full=Alkyl transferase {ECO:0000256|RuleBase:RU363018}; EC=2.5.1.- {ECO:0000256|RuleBase:RU363018};	Cis-prenyltransferase	GO:0009507,chloroplast; GO:0000287,magnesium ion binding; GO:0004659,prenyltransferase activity; GO:0003674,molecular_function; GO:0005488,binding; GO:0043167,ion binding; GO:0043169,cation binding; GO:0046872,metal ion binding; GO:0003824,catalytic activity; GO:0016740,transferase activity; GO:0016765,transferase activity, transferring alkyl or aryl (other than methyl) groups; GO:0005575,cellula…	PF01255.22:Putative undecaprenyl diphosphate synthase	--	--	--
Zm00001eb306800	26.7411	26.2747	25.5799	72.3907	70.0487	72.0737	2092	2125	2021	5880	5770	6254	1.74714	0	0	up	chr7	46662094	46668629	-	Zm00001eb306800	--	K03549 KUP system potassium uptake protein | (RefSeq) uncharacterized protein LOC100191398 (A)	--	Potassium transporter 18 [Zea mays]	HAK18_ORYSJ RecName: Full=Potassium transporter 18; AltName: Full=OsHAK18;	A0A804Q971_MAIZE RecName: Full=Potassium transporter {ECO:0000256|RuleBase:RU321113};	--	GO:0016021,integral component of membrane; GO:0016020,membrane; GO:0015079,potassium ion transmembrane transporter activity; GO:0006813,potassium ion transport; GO:0003674,molecular_function; GO:0005215,transporter activity; GO:0008324,cation transmembrane transporter activity; GO:0015075,ion transmembrane transporter activity; GO:0015318,inorganic molecular entity transmembrane transporter activ…	PF02705.19:K+ potassium transporter	--	--	--
Zm00001eb308670	59.9334	59.2851	60.1953	313.172	329.637	320.62	1326	1356	1345	7194	7679	7868	2.72335	0	0	up	chr7	79172297	79173508	+	Zm00001eb308670	--	--	--	heavy metal-associated domain containing protein [Zea mays]	PIK1_ORYSJ RecName: Full=Disease resistance protein Pik-1 {ECO:0000305}; AltName: Full=Pik-1 blast resistance protein {ECO:0000312|EMBL:ADZ48537.1};	B4FT05_MAIZE SubName: Full=Heavy metal-associated domain containing protein {ECO:0000313|EMBL:ACG39424.1};	--	GO:0043531,ADP binding; GO:0005524,ATP binding; GO:0042742,defense response to bacterium; GO:0002758,innate immune response-activating signal transduction; GO:0009626,plant-type hypersensitive response; GO:0000166,nucleotide binding; GO:0003674,molecular_function; GO:0005488,binding; GO:0017076,purine nucleotide binding; GO:0030554,adenyl nucleotide binding; GO:0032553,ribonucleotide binding; GO:…	--	--	--	--
Zm00001eb309920	13.9368	14.322	15.1051	131.665	118.302	146.61	497	528	544	4875	4442	5799	3.49253	0	0	up	chr7	93421327	93422962	+	Zm00001eb309920	--	K14497 protein phosphatase 2C [EC:3.1.3.16] | (RefSeq) uncharacterized protein LOC100279578 (A)	ko04016: MAPK signaling pathway - plant; ko04075: Plant hormone signal transduction	putative protein phosphatase 2C 68 [Zea mays]	P2C68_ORYSJ RecName: Full=Probable protein phosphatase 2C 68; Short=OsPP2C68; EC=3.1.3.16;	A0A3L6E0J4_MAIZE RecName: Full=Protein-serine/threonine phosphatase {ECO:0000256|ARBA:ARBA00013081}; EC=3.1.3.16 {ECO:0000256|ARBA:ARBA00013081};	Serine/threonine protein phosphatase	GO:0005634,nucleus; GO:0046872,metal ion binding; GO:0017018,myosin phosphatase activity; GO:0004722,protein serine/threonine phosphatase activity; GO:0035970,peptidyl-threonine dephosphorylation; GO:0003674,molecular_function; GO:0005488,binding; GO:0043167,ion binding; GO:0043169,cation binding; GO:0003824,catalytic activity; GO:0004721,phosphoprotein phosphatase activity; GO:0016787,hydrolase …	PF00481.24:Protein phosphatase 2C	--	--	--
Zm00001eb310230	12.0274	12.1092	12.1846	133.574	134.515	132.421	1298	1351	1328	14967	15285	15851	3.76137	0	0	up	chr7	96457413	96468149	-	Zm00001eb310230	--	K08711 ATP-binding cassette, subfamily G (WHITE), member 2, PDR | (RefSeq) ABC transporter G family member 53 (A)	ko02010: ABC transporters	ABC transporter G family member 40 [Zea mays]	AB53G_ORYSJ RecName: Full=ABC transporter G family member 53 {ECO:0000305}; Short=OsABCG53 {ECO:0000305}; AltName: Full=Pleiotropic drug resistance protein 20 {ECO:0000303|PubMed:16506311}; Short=OsPDR20 {ECO:0000303|PubMed:16506311};	A0A1D6I292_MAIZE SubName: Full=ABC transporter G family member 40 {ECO:0000313|EMBL:ONM54319.1};	Pleiotropic drug resistance proteins (PDR1-15), ABC superfamily	GO:0016021,integral component of membrane; GO:0140359,ABC-type transporter activity; GO:0005524,ATP binding; GO:0003674,molecular_function; GO:0005215,transporter activity; GO:0015399,primary active transmembrane transporter activity; GO:0022804,active transmembrane transporter activity; GO:0022857,transmembrane transporter activity; GO:0042626,ATPase-coupled transmembrane transporter activity; G…	PF01061.27:ABC-2 type transporter	--	--	--
Zm00001eb310450	32.832	34.7262	33.8923	236.375	242.79	234.402	1787	1954	1863	13358	13914	14151	3.11246	0	0	up	chr7	98546514	98551066	+	Zm00001eb310450	--	--	--	Sulfite exporter TauE/SafE family protein 3-like [Zea mays]	TAUE3_ARATH RecName: Full=Sulfite exporter TauE/SafE family protein 3 {ECO:0000312|EMBL:AEC07746.1};	A0A1D6I2J5_MAIZE SubName: Full=Sulfite exporter TauE/SafE family protein {ECO:0000313|EMBL:ONM54391.1};	--	GO:0031464,Cul4A-RING E3 ubiquitin ligase complex; GO:0016021,integral component of membrane; GO:0016567,protein ubiquitination; GO:0006807,nitrogen compound metabolic process; GO:0008150,biological_process; GO:0008152,metabolic process; GO:0019538,protein metabolic process; GO:0032446,protein modification by small protein conjugation; GO:0036211,protein modification process; GO:0043170,macromole…	PF01925.22:Sulfite exporter TauE/SafE	--	--	--
Zm00001eb314770	22.7643	21.7955	18.9228	130.573	123.277	128.084	785	777	659	4675	4476	4899	2.88738	0	0	up	chr7	130545979	130550583	+	Zm00001eb314770	--	K15102 solute carrier family 25 (mitochondrial phosphate transporter), member 3 | (RefSeq) mitochondrial phosphate carrier protein 3, mitochondrial (A)	--	mitochondrial phosphate carrier protein 3, mitochondrial [Zea mays]	MPCP3_ARATH RecName: Full=Mitochondrial phosphate carrier protein 3, mitochondrial; AltName: Full=Mitochondrial phosphate transporter 3; Short=MPT3; AltName: Full=Phosphate transporter 3;1; Flags: Precursor;	A0A1D6I5Q9_MAIZE SubName: Full=Mitochondrial phosphate carrier protein 2 mitochondrial {ECO:0000313|EMBL:ONM55427.1};	Mitochondrial phosphate carrier protein	GO:0031305,integral component of mitochondrial inner membrane; GO:0005739,mitochondrion; GO:0009505,plant-type cell wall; GO:0000325,plant-type vacuole; GO:0005315,inorganic phosphate transmembrane transporter activity; GO:0003729,mRNA binding; GO:1990547,mitochondrial phosphate ion transmembrane transport; GO:0035435,phosphate ion transmembrane transport; GO:0009651,response to salt stress; GO:0…	PF00153.30:Mitochondrial carrier protein	--	--	--
Zm00001eb315340	18.6949	18.6002	18.4722	83.2454	83.76	85.3441	945	972	943	4369	4458	4785	2.47657	0	0	up	chr7	132921234	132926676	-	Zm00001eb315340	--	K01673 carbonic anhydrase [EC:4.2.1.1] | (RefSeq) carbonic anhydrase (A)	ko00910: Nitrogen metabolism; ko01100: Metabolic pathways	carbonic anhydrase isoform 1 [Zea mays]	BCA5_ARATH RecName: Full=Beta carbonic anhydrase 5, chloroplastic; Short=AtbCA5; Short=AtbetaCA5; EC=4.2.1.1; AltName: Full=Beta carbonate dehydratase 5; Flags: Precursor;	B4FJQ5_MAIZE RecName: Full=Carbonic anhydrase {ECO:0000256|ARBA:ARBA00012925, ECO:0000256|RuleBase:RU003956}; EC=4.2.1.1 {ECO:0000256|ARBA:ARBA00012925, ECO:0000256|RuleBase:RU003956}; AltName: Full=Carbonate dehydratase {ECO:0000256|RuleBase:RU003956};	Predicted carbonic anhydrase involved in protection against oxidative damage	GO:0009507,chloroplast; GO:0004089,carbonate dehydratase activity; GO:0008270,zinc ion binding; GO:0015976,carbon utilization; GO:0003674,molecular_function; GO:0003824,catalytic activity; GO:0016829,lyase activity; GO:0016835,carbon-oxygen lyase activity; GO:0016836,hydro-lyase activity; GO:0005488,binding; GO:0043167,ion binding; GO:0043169,cation binding; GO:0046872,metal ion binding; GO:00469…	PF00484.22:Carbonic anhydrase	--	--	--
Zm00001eb315490	133.175	135.629	134.157	342.609	343.013	355.816	3916	4123	3984	10460	10620	11605	1.66852	0	0	up	chr7	133811302	133812750	+	Zm00001eb315490	--	K00799 glutathione S-transferase [EC:2.5.1.18] | (RefSeq) glutathione transferase GST 23 (A)	ko00480: Glutathione metabolism; ko01100: Metabolic pathways	glutathione transferase GST 23 [Zea mays]	GST23_MAIZE RecName: Full=Glutathione transferase GST 23; EC=2.5.1.18; AltName: Full=Glutathione transferase GST 36;	A0A1R3QP52_MAIZE RecName: Full=Glutathione transferase {ECO:0000256|ARBA:ARBA00012452}; EC=2.5.1.18 {ECO:0000256|ARBA:ARBA00012452};	Glutathione S-transferase	GO:0005737,cytoplasm; GO:0004364,glutathione transferase activity; GO:0006952,defense response; GO:0006749,glutathione metabolic process; GO:0042221,response to chemical; GO:0003674,molecular_function; GO:0003824,catalytic activity; GO:0016740,transferase activity; GO:0016765,transferase activity, transferring alkyl or aryl (other than methyl) groups; GO:0006950,response to stress; GO:0008150,bio…	PF02798.23:Glutathione S-transferase, N-terminal domain	--	--	--
Zm00001eb315750	54.0521	51.8796	52.4243	1.5653	1.0992	1.4209	2195	2178	2150	66	47	64	-4.97768	0	0	down	chr7	134721438	134723524	+	Zm00001eb315750	--	K09338 homeobox-leucine zipper protein | (RefSeq) uncharacterized protein LOC100272620 (A)	--	Homeobox-leucine zipper protein HOX4 [Zea mays]	HOX4_ORYSI RecName: Full=Homeobox-leucine zipper protein HOX4; AltName: Full=HD-ZIP protein HOX4; AltName: Full=Homeodomain transcription factor HOX4; AltName: Full=OsHox4;	B4FAW9_MAIZE SubName: Full=Homeobox-leucine zipper protein ATHB-6 {ECO:0000313|EMBL:ONM55630.1};	Transcription factor HEX, contains HOX and HALZ domains	GO:0005634,nucleus; GO:0000981,DNA-binding transcription factor activity, RNA polymerase II-specific; GO:0043565,sequence-specific DNA binding; GO:0003674,molecular_function; GO:0003700,DNA-binding transcription factor activity; GO:0140110,transcription regulator activity; GO:0003676,nucleic acid binding; GO:0003677,DNA binding; GO:0005488,binding; GO:0097159,organic cyclic compound binding; GO:1…	PF02183.21:Homeobox associated leucine zipper	HB-HD-ZIP	TF	HB->HB-HD-ZIP
Zm00001eb315770	98.6442	99.1834	91.9897	12.045	10.6958	11.3326	3092	3214	2912	392	353	394	-2.79014	0	0	down	chr7	134826875	134831421	-	Zm00001eb315770	--	K00430 peroxidase [EC:1.11.1.7] | (RefSeq) uncharacterized protein LOC100282411 precursor (A)	ko00940: Phenylpropanoid biosynthesis; ko01100: Metabolic pathways; ko01110: Biosynthesis of secondary metabolites	Peroxidase 17 precursor [Zea mays]	PER17_ARATH RecName: Full=Peroxidase 17; Short=Atperox P17; EC=1.11.1.7; AltName: Full=ATP25a; Flags: Precursor;	C0HEE6_MAIZE RecName: Full=Peroxidase {ECO:0000256|RuleBase:RU362060}; EC=1.11.1.7 {ECO:0000256|RuleBase:RU362060};	--	GO:0005576,extracellular region; GO:0009505,plant-type cell wall; GO:0005773,vacuole; GO:0020037,heme binding; GO:0046872,metal ion binding; GO:0004601,peroxidase activity; GO:0042744,hydrogen peroxide catabolic process; GO:0009809,lignin biosynthetic process; GO:0006979,response to oxidative stress; GO:0010228,vegetative to reproductive phase transition of meristem; GO:0003674,molecular_function…	PF00141.26:Peroxidase	--	--	--
Zm00001eb316960	24.4859	24.0113	22.349	158.633	157.315	157.045	1598	1620	1473	10749	10810	11368	3.03746	0	0	up	chr7	139324106	139328764	+	Zm00001eb316960	--	K00021 hydroxymethylglutaryl-CoA reductase (NADPH) [EC:1.1.1.34] | (RefSeq) uncharacterized protein LOC100191922 (A)	ko00900: Terpenoid backbone biosynthesis; ko01100: Metabolic pathways; ko01110: Biosynthesis of secondary metabolites	3-hydroxy-3-methylglutaryl-coenzyme A reductase 2 [Zea mays]	HMDH_MAIZE RecName: Full=3-hydroxy-3-methylglutaryl-coenzyme A reductase; Short=HMG-CoA reductase; EC=1.1.1.34;	A0A1D6I7A2_MAIZE RecName: Full=3-hydroxy-3-methylglutaryl coenzyme A reductase {ECO:0000256|RuleBase:RU361219}; Short=HMG-CoA reductase {ECO:0000256|RuleBase:RU361219}; EC=1.1.1.34 {ECO:0000256|RuleBase:RU361219};	3-hydroxy-3-methylglutaryl-CoA (HMG-CoA) reductase	GO:0005789,endoplasmic reticulum membrane; GO:0016021,integral component of membrane; GO:0005778,peroxisomal membrane; GO:0004420,hydroxymethylglutaryl-CoA reductase (NADPH) activity; GO:0015936,coenzyme A metabolic process; GO:0008299,isoprenoid biosynthetic process; GO:0016126,sterol biosynthetic process; GO:0003674,molecular_function; GO:0003824,catalytic activity; GO:0016491,oxidoreductase ac…	PF00368.21:Hydroxymethylglutaryl-coenzyme A reductase	--	--	--
Zm00001eb318150	127.013	126.219	126.112	311.781	301.262	318.678	5814	5973	5830	14818	14520	16180	1.59514	0	0	up	chr7	144362605	144366841	-	Zm00001eb318150	--	K01188 beta-glucosidase [EC:3.2.1.21] | (RefSeq) uncharacterized protein LOC100502335 precursor (A)	ko00460: Cyanoamino acid metabolism; ko00500: Starch and sucrose metabolism; ko00999: Biosynthesis of various plant secondary metabolites; ko01100: Metabolic pathways; ko01110: Biosynthesis of secondary metabolites	Beta-glucosidase 31-like precursor [Zea mays]	BGL31_ORYSJ RecName: Full=Beta-glucosidase 31; Short=Os9bglu31; EC=3.2.1.21; Flags: Precursor;	C4JAJ7_MAIZE SubName: Full=Beta-glucosidase 11 {ECO:0000313|EMBL:ONM56300.1};	Beta-glucosidase, lactase phlorizinhydrolase, and related proteins	GO:0033907,beta-D-fucosidase activity; GO:0004565,beta-galactosidase activity; GO:0008422,beta-glucosidase activity; GO:0102483,scopolin beta-glucosidase activity; GO:0005975,carbohydrate metabolic process; GO:0003674,molecular_function; GO:0003824,catalytic activity; GO:0004553,hydrolase activity, hydrolyzing O-glycosyl compounds; GO:0016787,hydrolase activity; GO:0016798,hydrolase activity, act…	PF00232.21:Glycosyl hydrolase family 1	--	--	--
Zm00001eb318230	18.8201	19.3398	17.6211	140.201	145.547	138.396	882	937	834	6822	7182	7194	3.22473	0	0	up	chr7	144666038	144670524	+	Zm00001eb318230	--	K22389 phospholipase A1 [EC:3.1.1.32] | (RefSeq) uncharacterized protein LOC100282132 (A)	ko00564: Glycerophospholipid metabolism; ko00592: alpha-Linolenic acid metabolism; ko01100: Metabolic pathways; ko01110: Biosynthesis of secondary metabolites	Phospholipase A(1) LCAT3, partial [Zea mays]	LCAT3_ARATH RecName: Full=Phospholipase A(1) LCAT3; EC=3.1.1.32; AltName: Full=Lecithin-cholesterol acyltransferase-like 3;	A0A3L6DZE6_MAIZE SubName: Full=Phospholipase A(1) LCAT3 {ECO:0000313|EMBL:PWZ13443.1}; Flags: Fragment;	Lecithin:cholesterol acyltransferase (LCAT)/Acyl-ceramide synthase	GO:0005737,cytoplasm; GO:0005783,endoplasmic reticulum; GO:0016020,membrane; GO:0052740,1-acyl-2-lysophosphatidylserine acylhydrolase activity; GO:0008374,O-acyltransferase activity; GO:0052739,phosphatidylserine 1-acylhydrolase activity; GO:0008970,phospholipase A1 activity; GO:0016042,lipid catabolic process; GO:0006629,lipid metabolic process; GO:0003674,molecular_function; GO:0003824,catalyti…	PF02450.18:Lecithin:cholesterol acyltransferase	--	--	--
Zm00001eb318570	22.057	20.6087	20.8909	109.365	101.1	115.624	851	822	814	4381	4107	4948	2.65843	0	0	up	chr7	146013215	146015100	+	Zm00001eb318570	--	K13691 pathogen-inducible salicylic acid glucosyltransferase [EC:2.4.1.-] | (RefSeq) indole-3-acetate beta-glucosyltransferase (A)	--	indole-3-acetate beta-glucosyltransferase [Zea mays]	UGT13_HORVV RecName: Full=UDP-glucosyltransferase UGT13248 {ECO:0000305}; Short=HvUGT13248 {ECO:0000303|PubMed:20521959}; EC=2.4.1.- {ECO:0000269|PubMed:20521959}; AltName: Full=Deoxynivalenol-UDP-glucosyltransferase {ECO:0000303|PubMed:20521959};	C4JBU1_MAIZE RecName: Full=Glycosyltransferase {ECO:0000256|RuleBase:RU362057}; EC=2.4.1.- {ECO:0000256|RuleBase:RU362057};	UDP-glucuronosyl and UDP-glucosyl transferase	GO:0000166,nucleotide binding; GO:0080043,quercetin 3-O-glucosyltransferase activity; GO:0080044,quercetin 7-O-glucosyltransferase activity; GO:0008194,UDP-glycosyltransferase activity; GO:0098754,detoxification; GO:0003674,molecular_function; GO:0005488,binding; GO:0036094,small molecule binding; GO:0097159,organic cyclic compound binding; GO:1901265,nucleoside phosphate binding; GO:1901363,hete…	PF00201.21:UDP-glucoronosyl and UDP-glucosyl transferase	--	--	--
Zm00001eb319560	29.5317	29.6914	28.6657	140.961	134.528	148.935	1066	1108	1045	5283	5113	5963	2.57067	0	0	up	chr7	149181028	149182975	-	Zm00001eb319560	--	K22013 magnesium dechelatase [EC:4.99.1.10] | (RefSeq) senescence-inducible chloroplast stay-green protein 2 (A)	ko00860: Porphyrin metabolism; ko01110: Biosynthesis of secondary metabolites	senescence-inducible chloroplast stay-green protein 2 [Zea mays]	SGR_ORYSJ RecName: Full=Protein STAY-GREEN, chloroplastic; AltName: Full=Protein STAYGREEN; Flags: Precursor;	B6SRJ2_MAIZE SubName: Full=Senescence-inducible chloroplast stay-green protein 1 {ECO:0000313|EMBL:ACG27475.1};	--	GO:0031969,chloroplast membrane; GO:0009570,chloroplast stroma; GO:0005575,cellular_component; GO:0005622,intracellular anatomical structure; GO:0005737,cytoplasm; GO:0009507,chloroplast; GO:0009526,plastid envelope; GO:0009536,plastid; GO:0009941,chloroplast envelope; GO:0016020,membrane; GO:0031090,organelle membrane; GO:0031967,organelle envelope; GO:0031975,envelope; GO:0042170,plastid membra…	PF12638.10:Staygreen protein	--	--	--
Zm00001eb320890	2063.74	2058.59	2038.72	397.932	386.848	429.811	37787	38967	37699	7565	7458	8729	-2.0437	0	0	down	chr7	153471484	153472599	-	Zm00001eb320890	--	K08912 light-harvesting complex II chlorophyll a/b binding protein 1 | (RefSeq) chlorophyll a-b binding protein 1, chloroplastic precursor (A)	ko00196: Photosynthesis - antenna proteins; ko01100: Metabolic pathways	hypothetical protein PAHAL_2G357600 [Panicum hallii]	CB21_MAIZE RecName: Full=Chlorophyll a-b binding protein 1, chloroplastic; AltName: Full=LHCII type I CAB-1; Short=LHCP; Flags: Precursor;	A0A804QEM1_MAIZE RecName: Full=Chlorophyll a-b binding protein, chloroplastic {ECO:0000256|RuleBase:RU363080};	--	GO:0009535,chloroplast thylakoid membrane; GO:0016021,integral component of membrane; GO:0009522,photosystem I; GO:0009523,photosystem II; GO:0016168,chlorophyll binding; GO:0046872,metal ion binding; GO:0009768,photosynthesis, light harvesting in photosystem I; GO:0009416,response to light stimulus; GO:0003674,molecular_function; GO:0005488,binding; GO:0046906,tetrapyrrole binding; GO:0097159,or…	PF00504.24:Chlorophyll A-B binding protein	--	--	--
Zm00001eb322950	314.673	306.408	302.526	58.9358	55.3499	63.1086	13828	13920	13426	2689	2561	3076	-2.0811	0	0	down	chr7	162812771	162815617	-	Zm00001eb322950	--	K15283 solute carrier family 35, member E1 | (RefSeq) glucose-6-phosphate/phosphate translocator 2 (A)	--	Glucose-6-phosphate/phosphate translocator 2, chloroplastic [Zea mays]	GPT2_ARATH RecName: Full=Glucose-6-phosphate/phosphate translocator 2, chloroplastic {ECO:0000303|PubMed:15722468}; Short=AtGPT2 {ECO:0000303|PubMed:15722468}; Flags: Precursor;	A0A3L6DY26_MAIZE SubName: Full=Glucose-6-phosphate/phosphate translocator 2, chloroplastic {ECO:0000313|EMBL:PWZ13616.1};	Glucose-6-phosphate/phosphate and phosphoenolpyruvate/phosphate antiporter	GO:0009507,chloroplast; GO:0031969,chloroplast membrane; GO:0005794,Golgi apparatus; GO:0016021,integral component of membrane; GO:0000325,plant-type vacuole; GO:0015297,antiporter activity; GO:0015152,glucose-6-phosphate transmembrane transporter activity; GO:0005315,inorganic phosphate transmembrane transporter activity; GO:0015120,phosphoglycerate transmembrane transporter activity; GO:0071917…	PF03151.19:Triose-phosphate Transporter family	--	--	--
Zm00001eb323460	251.607	246.144	247.721	35.7924	34.2875	37.038	5457	5519	5426	806	783	891	-2.4998	0	0	down	chr7	164380545	164381843	+	Zm00001eb323460	--	K08901 photosystem II oxygen-evolving enhancer protein 3 | (RefSeq) oxygen-evolving enhancer protein 3-1, chloroplastic (A)	ko00195: Photosynthesis; ko01100: Metabolic pathways	oxygen-evolving enhancer protein 3-1, chloroplastic [Zea mays]	PSBQ1_MAIZE RecName: Full=Oxygen-evolving enhancer protein 3-1, chloroplastic; Short=OEE3; AltName: Full=16 kDa subunit of oxygen evolving system of photosystem II; AltName: Full=OEC 16 kDa subunit; Flags: Precursor;	A0A8J8Y1J8_MAIZE SubName: Full=Oxygen-evolving enhancer protein 3-1, chloroplastic {ECO:0000313|EMBL:PWZ13843.1};	--	GO:0009507,chloroplast; GO:0009535,chloroplast thylakoid membrane; GO:0019898,extrinsic component of membrane; GO:0009654,photosystem II oxygen evolving complex; GO:0005509,calcium ion binding; GO:0045156,electron transporter, transferring electrons within the cyclic electron transport pathway of photosynthesis activity; GO:0009767,photosynthetic electron transport chain; GO:0003674,molecular_fun…	PF05757.14:Oxygen evolving enhancer protein 3 (PsbQ)	--	--	--
Zm00001eb324090	293.512	298.486	286.572	56.1562	52.8105	57.1429	9021	9484	8895	1792	1709	1948	-2.10412	0	0	down	chr7	166291579	166293112	-	Zm00001eb324090	--	K08915 light-harvesting complex II chlorophyll a/b binding protein 4 | (RefSeq) photosystem II subunit29 (A)	ko00196: Photosynthesis - antenna proteins; ko01100: Metabolic pathways	photosystem II subunit29 [Zea mays]	CB4A_ARATH RecName: Full=Chlorophyll a-b binding protein CP29.1, chloroplastic; AltName: Full=LHCB4.1; AltName: Full=LHCII protein 4.1; Flags: Precursor;	O24561_MAIZE RecName: Full=Chlorophyll a-b binding protein, chloroplastic {ECO:0000256|RuleBase:RU363080}; Flags: Precursor;	--	GO:0009507,chloroplast; GO:0009534,chloroplast thylakoid; GO:0009535,chloroplast thylakoid membrane; GO:0016021,integral component of membrane; GO:0009522,photosystem I; GO:0009523,photosystem II; GO:0005886,plasma membrane; GO:0010287,plastoglobule; GO:0009579,thylakoid; GO:0016168,chlorophyll binding; GO:0046872,metal ion binding; GO:0003729,mRNA binding; GO:0019904,protein domain specific bind…	PF00504.24:Chlorophyll A-B binding protein	--	--	--
Zm00001eb325790	1.6423	1.7958	1.6969	39.6981	38.2136	43.9201	92	104	96	2309	2254	2729	4.86707	0	0	up	chr7	170426329	170429167	+	Zm00001eb325790	--	--	--	BTB/POZ domain-containing protein At5g48130 [Zea mays]	Y5813_ARATH RecName: Full=BTB/POZ domain-containing protein At5g48130;	B8A0R9_MAIZE SubName: Full=BTB/POZ domain-containing protein {ECO:0000313|EMBL:ONM59113.1};	--	GO:0016567,protein ubiquitination; GO:0006807,nitrogen compound metabolic process; GO:0008150,biological_process; GO:0008152,metabolic process; GO:0019538,protein metabolic process; GO:0032446,protein modification by small protein conjugation; GO:0036211,protein modification process; GO:0043170,macromolecule metabolic process; GO:0043412,macromolecule modification; GO:0044238,primary metabolic pr…	PF03000.17:NPH3 family	--	--	--
Zm00001eb326900	32.0154	29.9371	31.9234	114.693	110.113	114.774	1141	1103	1149	4244	4132	4537	2.15387	0	0	up	chr7	172867104	172869516	-	Zm00001eb326900	--	--	--	ninja-family protein 5 [Zea mays]	NNJA5_MAIZE RecName: Full=Ninja-family protein 5;	A0A1R3R097_MAIZE RecName: Full=Ninja-family protein {ECO:0000256|RuleBase:RU369029}; AltName: Full=ABI-binding protein {ECO:0000256|RuleBase:RU369029};	--	GO:0005634,nucleus; GO:0045892,negative regulation of DNA-templated transcription; GO:0007165,signal transduction; GO:0006139,nucleobase-containing compound metabolic process; GO:0006351,DNA-templated transcription; GO:0006355,regulation of DNA-templated transcription; GO:0006725,cellular aromatic compound metabolic process; GO:0006807,nitrogen compound metabolic process; GO:0008150,biological_pr…	PF07897.14:Ethylene-responsive binding factor-associated repression	--	--	--
[truncated: 24,584 more rows]

## Sheet: ZF-T_vs_ZFCK-T
ID	ZFCK-T-1_fpkm	ZFCK-T-2_fpkm	ZFCK-T-3_fpkm	ZF-T-1_fpkm	ZF-T-2_fpkm	ZF-T-3_fpkm	ZFCK-T-1_count	ZFCK-T-2_count	ZFCK-T-3_count	ZF-T-1_count	ZF-T-2_count	ZF-T-3_count	log2FoldChange	pvalue	padj	regulated	chr	start	end	strand	gene_name	gene_description	KEGG	KEGG pathway	NR	Swissprot	Tremble	KOG	GO	Pfam	TF-Family	TF-Category	TF-Classification
[truncated: 25,425 more rows]
