# Supplementary material for: Integrated transcriptomics and metabolomics analyses reveal key pathway responses during the grain-filling stage in maize under waterlogging stress
Source: Front Plant Sci. 2026 Jan 19;16:1698890. doi: 10.3389/fpls.2025.1698890 (PMC12861905; doi:10.3389/fpls.2025.1698890)
Supplement: Supplementary file 1 [file DataSheet1.zip › Supplementary materials/Table S2 Gene Ontology analysis of GD-T vs GDCK-T and ZF-T vs ZFCK-T.XLSX]

## Sheet: GD-T_vs_GDCK-T.GO.Enrichment
GO_level_1	GO	Description	DiffRatio	BgRatio	P-value	Adjusted P-value	All_index	Count_all	Up_index	Count_up	Down_index	Count_down
Biological process	GO:1901605	alpha-amino acid metabolic process	141/5692 2.48%	482/27424 1.76%	5.25659e-06	0.00104907	Zm00001eb009540;Zm00001eb011670;Zm00001eb013430;Zm00001eb031330;Zm00001eb032290;Zm00001eb050460;Zm00001eb063220;Zm00001eb077640;Zm00001eb080510;Zm00001eb113920;Zm00001eb152450;Zm00001eb156610;Zm00001eb165890;Zm00001eb179170;Zm00001eb185400;Zm00001eb192910;Zm00001eb223680;Zm00001eb232960;Zm00001eb240650;Zm00001eb247630;Zm00001eb257910;Zm00001eb265270;Zm00001eb296480;Zm00001eb344260;Zm00001eb359410…	141	Zm00001eb009540;Zm00001eb013430;Zm00001eb031330;Zm00001eb050460;Zm00001eb077640;Zm00001eb113920;Zm00001eb152450;Zm00001eb156610;Zm00001eb165890;Zm00001eb179170;Zm00001eb192910;Zm00001eb223680;Zm00001eb232960;Zm00001eb265270;Zm00001eb296480;Zm00001eb344260;Zm00001eb359410;Zm00001eb367740;Zm00001eb396990;Zm00001eb399220;Zm00001eb403640;Zm00001eb418690;Zm00001eb054990;Zm00001eb355050;Zm00001eb022930…	52	Zm00001eb011670;Zm00001eb032290;Zm00001eb063220;Zm00001eb080510;Zm00001eb185400;Zm00001eb240650;Zm00001eb247630;Zm00001eb257910;Zm00001eb406880;Zm00001eb146310;Zm00001eb088500;Zm00001eb055020;Zm00001eb068270;Zm00001eb156020;Zm00001eb424380;Zm00001eb070250;Zm00001eb173100;Zm00001eb009090;Zm00001eb040890;Zm00001eb030210;Zm00001eb322650;Zm00001eb421790;Zm00001eb185250;Zm00001eb280650;Zm00001eb389520…	89
Biological process	GO:0009738	abscisic acid-activated signaling pathway	133/5692 2.34%	488/27424 1.78%	0.000323486	0.0235552	Zm00001eb069500;Zm00001eb144000;Zm00001eb146500;Zm00001eb155720;Zm00001eb160470;Zm00001eb258950;Zm00001eb294200;Zm00001eb345750;Zm00001eb356420;Zm00001eb147240;Zm00001eb144260;Zm00001eb387270;Zm00001eb392580;Zm00001eb100100;Zm00001eb146690;Zm00001eb013990;Zm00001eb155710;Zm00001eb099970;Zm00001eb425190;Zm00001eb290580;Zm00001eb357040;Zm00001eb204850;Zm00001eb291540;Zm00001eb012040;Zm00001eb344210…	133	Zm00001eb144000;Zm00001eb146500;Zm00001eb155720;Zm00001eb160470;Zm00001eb258950;Zm00001eb294200;Zm00001eb345750;Zm00001eb356420;Zm00001eb147240;Zm00001eb144260;Zm00001eb387270;Zm00001eb392580;Zm00001eb146690;Zm00001eb013990;Zm00001eb155710;Zm00001eb099970;Zm00001eb425190;Zm00001eb357040;Zm00001eb204850;Zm00001eb291540;Zm00001eb012040;Zm00001eb344210;Zm00001eb079200;Zm00001eb255970;Zm00001eb326170…	81	Zm00001eb069500;Zm00001eb100100;Zm00001eb290580;Zm00001eb358600;novel.9686;Zm00001eb396710;Zm00001eb015930;Zm00001eb234720;Zm00001eb105590;Zm00001eb408520;Zm00001eb149570;Zm00001eb016670;Zm00001eb193240;Zm00001eb013780;Zm00001eb434400;Zm00001eb314860;Zm00001eb153700;Zm00001eb367960;Zm00001eb069440;Zm00001eb166380;Zm00001eb170530;Zm00001eb097160;Zm00001eb149180;novel.9518;Zm00001eb013480;Zm00001eb…	52
Biological process	GO:0009991	response to extracellular stimulus	131/5692 2.3%	417/27424 1.52%	1.76125e-07	0.000111873	Zm00001eb033950;Zm00001eb079330;Zm00001eb101050;Zm00001eb117100;Zm00001eb130640;Zm00001eb151200;Zm00001eb156610;Zm00001eb158810;Zm00001eb215010;Zm00001eb253890;Zm00001eb285080;Zm00001eb289800;Zm00001eb315340;Zm00001eb335060;Zm00001eb358160;Zm00001eb415520;Zm00001eb427810;Zm00001eb150370;Zm00001eb420440;Zm00001eb051950;Zm00001eb006260;Zm00001eb244840;Zm00001eb166810;Zm00001eb349780;Zm00001eb261280…	131	Zm00001eb033950;Zm00001eb079330;Zm00001eb101050;Zm00001eb117100;Zm00001eb130640;Zm00001eb151200;Zm00001eb156610;Zm00001eb215010;Zm00001eb253890;Zm00001eb285080;Zm00001eb289800;Zm00001eb315340;Zm00001eb335060;Zm00001eb358160;Zm00001eb427810;Zm00001eb150370;Zm00001eb166810;Zm00001eb349780;Zm00001eb261280;Zm00001eb039660;Zm00001eb066510;Zm00001eb287690;Zm00001eb317940;Zm00001eb110590;Zm00001eb258520…	74	Zm00001eb158810;Zm00001eb415520;Zm00001eb420440;Zm00001eb051950;Zm00001eb006260;Zm00001eb244840;Zm00001eb359190;Zm00001eb089390;Zm00001eb290370;Zm00001eb122660;Zm00001eb290460;Zm00001eb042220;Zm00001eb208190;Zm00001eb220900;Zm00001eb261910;Zm00001eb313760;Zm00001eb361620;Zm00001eb191420;Zm00001eb311150;Zm00001eb126780;Zm00001eb407530;Zm00001eb162710;Zm00001eb281630;Zm00001eb174880;Zm00001eb250990…	57
Biological process	GO:0006631	fatty acid metabolic process	131/5692 2.3%	482/27424 1.76%	0.000403586	0.0246633	Zm00001eb054040;Zm00001eb067710;Zm00001eb130640;Zm00001eb148110;Zm00001eb159030;Zm00001eb167230;Zm00001eb196590;Zm00001eb214000;Zm00001eb258950;Zm00001eb334430;Zm00001eb350910;Zm00001eb352470;Zm00001eb397050;Zm00001eb434030;Zm00001eb203470;novel.10671;Zm00001eb311650;Zm00001eb373050;Zm00001eb380260;Zm00001eb366200;Zm00001eb270810;Zm00001eb019210;Zm00001eb085840;Zm00001eb206040;Zm00001eb282120;Zm0…	131	Zm00001eb054040;Zm00001eb130640;Zm00001eb148110;Zm00001eb159030;Zm00001eb167230;Zm00001eb196590;Zm00001eb258950;Zm00001eb334430;Zm00001eb350910;Zm00001eb352470;Zm00001eb434030;Zm00001eb203470;novel.10671;Zm00001eb311650;Zm00001eb373050;Zm00001eb366200;Zm00001eb270810;Zm00001eb019210;Zm00001eb282120;Zm00001eb140100;Zm00001eb093590;Zm00001eb296590;Zm00001eb340720;Zm00001eb252720;Zm00001eb216870;Zm0…	78	Zm00001eb067710;Zm00001eb214000;Zm00001eb397050;Zm00001eb380260;Zm00001eb085840;Zm00001eb206040;Zm00001eb109300;Zm00001eb002380;Zm00001eb102000;Zm00001eb054050;Zm00001eb041120;Zm00001eb227640;Zm00001eb144960;Zm00001eb407800;Zm00001eb234090;Zm00001eb170330;Zm00001eb327480;Zm00001eb075800;Zm00001eb238460;Zm00001eb268320;Zm00001eb261830;Zm00001eb131870;Zm00001eb144930;Zm00001eb009340;Zm00001eb040310…	53
Biological process	GO:0009657	plastid organization	125/5692 2.2%	393/27424 1.43%	1.57176e-07	0.000111873	Zm00001eb020860;Zm00001eb063300;Zm00001eb106830;Zm00001eb116580;Zm00001eb258950;Zm00001eb280560;Zm00001eb285080;Zm00001eb332650;Zm00001eb324100;Zm00001eb210890;Zm00001eb360100;Zm00001eb393290;Zm00001eb041400;Zm00001eb007280;Zm00001eb019250;Zm00001eb211400;Zm00001eb003030;Zm00001eb144250;Zm00001eb426530;Zm00001eb149830;Zm00001eb169360;Zm00001eb150880;Zm00001eb001950;Zm00001eb296600;Zm00001eb118070…	125	Zm00001eb020860;Zm00001eb106830;Zm00001eb116580;Zm00001eb258950;Zm00001eb285080;Zm00001eb324100;Zm00001eb210890;Zm00001eb007280;Zm00001eb019250;Zm00001eb003030;Zm00001eb150880;Zm00001eb296600;Zm00001eb283600;Zm00001eb327640;Zm00001eb104040;Zm00001eb201220;Zm00001eb306580;Zm00001eb037040;Zm00001eb205950;novel.1258;Zm00001eb408590;Zm00001eb013730;Zm00001eb296620;Zm00001eb434520;Zm00001eb230270;Zm00…	35	Zm00001eb063300;Zm00001eb280560;Zm00001eb332650;Zm00001eb360100;Zm00001eb393290;Zm00001eb041400;Zm00001eb211400;Zm00001eb144250;Zm00001eb426530;Zm00001eb149830;Zm00001eb169360;Zm00001eb001950;Zm00001eb118070;Zm00001eb246820;Zm00001eb125330;Zm00001eb150810;Zm00001eb377860;Zm00001eb320280;Zm00001eb430340;Zm00001eb155420;Zm00001eb434290;Zm00001eb261910;Zm00001eb418000;Zm00001eb287190;Zm00001eb148300…	90
Biological process	GO:0000271	polysaccharide biosynthetic process	125/5692 2.2%	500/27424 1.82%	0.0117454	0.20383	Zm00001eb255240;Zm00001eb376100;Zm00001eb379070;Zm00001eb415630;Zm00001eb254050;Zm00001eb315920;Zm00001eb194110;Zm00001eb288440;Zm00001eb056340;Zm00001eb082890;Zm00001eb431240;Zm00001eb045670;Zm00001eb194550;Zm00001eb193280;Zm00001eb319550;Zm00001eb317090;Zm00001eb068390;Zm00001eb432200;Zm00001eb049970;Zm00001eb042990;Zm00001eb155920;Zm00001eb144910;Zm00001eb405560;Zm00001eb431710;Zm00001eb265610…	125	Zm00001eb255240;Zm00001eb376100;Zm00001eb254050;Zm00001eb315920;Zm00001eb194110;Zm00001eb288440;Zm00001eb045670;Zm00001eb193280;Zm00001eb319550;Zm00001eb068390;Zm00001eb432200;Zm00001eb155920;Zm00001eb144910;Zm00001eb405560;Zm00001eb431710;Zm00001eb387450;Zm00001eb326990;Zm00001eb049170;Zm00001eb255340;Zm00001eb123150;Zm00001eb071400;Zm00001eb312040;Zm00001eb295590;Zm00001eb427140;Zm00001eb069220…	54	Zm00001eb379070;Zm00001eb415630;Zm00001eb056340;Zm00001eb082890;Zm00001eb431240;Zm00001eb194550;Zm00001eb317090;Zm00001eb049970;Zm00001eb042990;Zm00001eb265610;Zm00001eb102200;Zm00001eb305810;Zm00001eb329630;Zm00001eb070230;Zm00001eb091240;Zm00001eb228690;Zm00001eb397950;Zm00001eb217200;Zm00001eb163000;Zm00001eb034820;Zm00001eb287230;Zm00001eb051970;novel.3922;Zm00001eb371720;Zm00001eb372570;Zm00…	71
Biological process	GO:0034637	cellular carbohydrate biosynthetic process	123/5692 2.16%	478/27424 1.74%	0.00476857	0.116872	Zm00001eb098910;Zm00001eb144240;Zm00001eb255240;Zm00001eb257510;Zm00001eb376100;Zm00001eb390820;Zm00001eb379070;Zm00001eb415630;Zm00001eb192680;Zm00001eb312020;Zm00001eb042260;Zm00001eb194110;Zm00001eb147750;Zm00001eb288440;Zm00001eb056340;Zm00001eb365200;Zm00001eb098650;Zm00001eb082890;Zm00001eb431240;Zm00001eb008360;Zm00001eb194550;Zm00001eb193280;Zm00001eb319550;Zm00001eb317090;Zm00001eb068390…	123	Zm00001eb098910;Zm00001eb144240;Zm00001eb255240;Zm00001eb257510;Zm00001eb376100;Zm00001eb192680;Zm00001eb312020;Zm00001eb042260;Zm00001eb194110;Zm00001eb288440;Zm00001eb365200;Zm00001eb193280;Zm00001eb319550;Zm00001eb068390;Zm00001eb432200;Zm00001eb177450;Zm00001eb153280;Zm00001eb155920;Zm00001eb144910;Zm00001eb387450;Zm00001eb326990;Zm00001eb049170;Zm00001eb255340;Zm00001eb071400;Zm00001eb312040…	52	Zm00001eb390820;Zm00001eb379070;Zm00001eb415630;Zm00001eb147750;Zm00001eb056340;Zm00001eb098650;Zm00001eb082890;Zm00001eb431240;Zm00001eb008360;Zm00001eb194550;Zm00001eb317090;Zm00001eb049970;Zm00001eb042990;Zm00001eb293110;Zm00001eb265610;Zm00001eb102200;Zm00001eb353280;Zm00001eb305810;Zm00001eb213710;Zm00001eb329630;Zm00001eb070230;Zm00001eb091240;Zm00001eb228690;Zm00001eb397950;Zm00001eb217200…	71
Biological process	GO:0044282	small molecule catabolic process	120/5692 2.11%	414/27424 1.51%	3.96588e-05	0.0052765	Zm00001eb006770;Zm00001eb031330;Zm00001eb035960;Zm00001eb050460;Zm00001eb056510;Zm00001eb077640;Zm00001eb113920;Zm00001eb117100;Zm00001eb148110;Zm00001eb155060;Zm00001eb165890;Zm00001eb167230;Zm00001eb179170;Zm00001eb185400;Zm00001eb192910;Zm00001eb223680;Zm00001eb232960;Zm00001eb240650;Zm00001eb247630;Zm00001eb258950;Zm00001eb265270;Zm00001eb304250;Zm00001eb334430;Zm00001eb350910;Zm00001eb399220…	120	Zm00001eb006770;Zm00001eb031330;Zm00001eb035960;Zm00001eb050460;Zm00001eb056510;Zm00001eb077640;Zm00001eb113920;Zm00001eb117100;Zm00001eb148110;Zm00001eb155060;Zm00001eb165890;Zm00001eb167230;Zm00001eb179170;Zm00001eb192910;Zm00001eb223680;Zm00001eb232960;Zm00001eb258950;Zm00001eb265270;Zm00001eb304250;Zm00001eb334430;Zm00001eb350910;Zm00001eb399220;Zm00001eb409040;Zm00001eb434030;Zm00001eb203470…	72	Zm00001eb185400;Zm00001eb240650;Zm00001eb247630;Zm00001eb406880;Zm00001eb314900;Zm00001eb055020;Zm00001eb070250;Zm00001eb152710;Zm00001eb030210;Zm00001eb185250;Zm00001eb280650;Zm00001eb206470;Zm00001eb363240;Zm00001eb399140;Zm00001eb268320;Zm00001eb382240;Zm00001eb283860;Zm00001eb220220;Zm00001eb207300;Zm00001eb104420;Zm00001eb117230;Zm00001eb201770;Zm00001eb205930;Zm00001eb138300;Zm00001eb122460…	48
Biological process	GO:0009408	response to heat	118/5692 2.07%	383/27424 1.4%	2.05838e-06	0.000718891	Zm00001eb010530;Zm00001eb011930;Zm00001eb049190;Zm00001eb050460;Zm00001eb121900;Zm00001eb124940;Zm00001eb148420;Zm00001eb199230;Zm00001eb228570;Zm00001eb237960;Zm00001eb242420;Zm00001eb293780;Zm00001eb341630;Zm00001eb345750;Zm00001eb386040;Zm00001eb397940;Zm00001eb418610;Zm00001eb029200;Zm00001eb315880;Zm00001eb040580;Zm00001eb011880;Zm00001eb136490;Zm00001eb395360;Zm00001eb012470;Zm00001eb085840…	118	Zm00001eb010530;Zm00001eb011930;Zm00001eb050460;Zm00001eb121900;Zm00001eb124940;Zm00001eb148420;Zm00001eb228570;Zm00001eb242420;Zm00001eb293780;Zm00001eb345750;Zm00001eb386040;Zm00001eb397940;Zm00001eb418610;Zm00001eb011880;Zm00001eb395360;Zm00001eb012470;Zm00001eb319680;Zm00001eb193940;Zm00001eb179260;Zm00001eb291920;Zm00001eb257130;Zm00001eb351340;Zm00001eb095690;Zm00001eb283800;novel.4182;Zm00…	68	Zm00001eb049190;Zm00001eb199230;Zm00001eb237960;Zm00001eb341630;Zm00001eb029200;Zm00001eb315880;Zm00001eb040580;Zm00001eb136490;Zm00001eb085840;Zm00001eb364900;Zm00001eb426530;Zm00001eb317090;Zm00001eb125330;Zm00001eb150810;Zm00001eb333210;Zm00001eb095310;novel.6785;Zm00001eb380100;Zm00001eb322740;Zm00001eb184000;Zm00001eb385840;Zm00001eb070100;Zm00001eb172900;Zm00001eb097390;novel.9500;Zm00001eb…	50
Biological process	GO:0031667	response to nutrient levels	114/5692 2%	316/27424 1.15%	1.97909e-10	5.52957e-07	Zm00001eb079330;Zm00001eb101050;Zm00001eb117100;Zm00001eb130640;Zm00001eb151200;Zm00001eb156610;Zm00001eb158810;Zm00001eb215010;Zm00001eb253890;Zm00001eb285080;Zm00001eb289800;Zm00001eb315340;Zm00001eb335060;Zm00001eb358160;Zm00001eb415520;Zm00001eb427810;Zm00001eb150370;Zm00001eb420440;Zm00001eb051950;Zm00001eb006260;Zm00001eb244840;Zm00001eb166810;Zm00001eb349780;Zm00001eb261280;Zm00001eb359190…	114	Zm00001eb079330;Zm00001eb101050;Zm00001eb117100;Zm00001eb130640;Zm00001eb151200;Zm00001eb156610;Zm00001eb215010;Zm00001eb253890;Zm00001eb285080;Zm00001eb289800;Zm00001eb315340;Zm00001eb335060;Zm00001eb358160;Zm00001eb427810;Zm00001eb150370;Zm00001eb166810;Zm00001eb349780;Zm00001eb261280;Zm00001eb066510;Zm00001eb287690;Zm00001eb317940;Zm00001eb258520;Zm00001eb360580;Zm00001eb255110;Zm00001eb161050…	65	Zm00001eb158810;Zm00001eb415520;Zm00001eb420440;Zm00001eb051950;Zm00001eb006260;Zm00001eb244840;Zm00001eb359190;Zm00001eb089390;Zm00001eb290370;Zm00001eb122660;Zm00001eb290460;Zm00001eb042220;Zm00001eb208190;Zm00001eb220900;Zm00001eb313760;Zm00001eb361620;Zm00001eb191420;Zm00001eb311150;Zm00001eb126780;Zm00001eb407530;Zm00001eb162710;Zm00001eb281630;Zm00001eb174880;Zm00001eb250990;Zm00001eb295220…	49
Biological process	GO:0010817	regulation of hormone levels	113/5692 1.99%	497/27424 1.81%	0.14862	0.738867	Zm00001eb144000;Zm00001eb149720;Zm00001eb196180;Zm00001eb196530;Zm00001eb350910;Zm00001eb385730;Zm00001eb431930;Zm00001eb320680;Zm00001eb121500;Zm00001eb306700;Zm00001eb226030;Zm00001eb074330;Zm00001eb304520;Zm00001eb191720;Zm00001eb038710;Zm00001eb122620;Zm00001eb023600;Zm00001eb332210;Zm00001eb151670;Zm00001eb290780;Zm00001eb284090;Zm00001eb160700;Zm00001eb172420;Zm00001eb158030;Zm00001eb155860…	113	Zm00001eb144000;Zm00001eb149720;Zm00001eb196180;Zm00001eb350910;Zm00001eb385730;Zm00001eb320680;Zm00001eb121500;Zm00001eb226030;Zm00001eb074330;Zm00001eb304520;Zm00001eb191720;Zm00001eb151670;Zm00001eb158030;Zm00001eb012590;Zm00001eb267720;Zm00001eb316860;Zm00001eb184320;Zm00001eb217800;Zm00001eb111990;Zm00001eb210750;Zm00001eb023540;Zm00001eb431010;Zm00001eb270950;Zm00001eb097030;novel.3400;Zm00…	47	Zm00001eb196530;Zm00001eb431930;Zm00001eb306700;Zm00001eb038710;Zm00001eb122620;Zm00001eb023600;Zm00001eb332210;Zm00001eb290780;Zm00001eb284090;Zm00001eb160700;Zm00001eb172420;Zm00001eb155860;Zm00001eb336530;Zm00001eb321030;Zm00001eb081200;Zm00001eb314810;Zm00001eb234620;Zm00001eb163460;Zm00001eb065890;Zm00001eb122460;Zm00001eb170440;Zm00001eb205110;Zm00001eb228910;Zm00001eb394390;Zm00001eb387580…	66
Biological process	GO:0006720	isoprenoid metabolic process	112/5692 1.97%	408/27424 1.49%	0.000689295	0.0310627	Zm00001eb021200;Zm00001eb032970;Zm00001eb071080;Zm00001eb071090;Zm00001eb133200;Zm00001eb162400;Zm00001eb230410;Zm00001eb316960;Zm00001eb334430;Zm00001eb335060;Zm00001eb403700;Zm00001eb218680;Zm00001eb188280;Zm00001eb314900;Zm00001eb222660;Zm00001eb041770;Zm00001eb232100;Zm00001eb101500;Zm00001eb107690;Zm00001eb234530;Zm00001eb251990;Zm00001eb220030;Zm00001eb230870;Zm00001eb019210;Zm00001eb085840…	112	Zm00001eb021200;Zm00001eb032970;Zm00001eb133200;Zm00001eb316960;Zm00001eb334430;Zm00001eb335060;Zm00001eb403700;Zm00001eb218680;Zm00001eb222660;Zm00001eb232100;Zm00001eb101500;Zm00001eb220030;Zm00001eb019210;Zm00001eb031040;Zm00001eb222540;Zm00001eb412990;Zm00001eb015400;Zm00001eb142500;Zm00001eb317940;Zm00001eb412970;novel.34;Zm00001eb125470;Zm00001eb385070;Zm00001eb412980;Zm00001eb300240;Zm0000…	46	Zm00001eb071080;Zm00001eb071090;Zm00001eb162400;Zm00001eb230410;Zm00001eb188280;Zm00001eb314900;Zm00001eb041770;Zm00001eb107690;Zm00001eb234530;Zm00001eb251990;Zm00001eb230870;Zm00001eb085840;Zm00001eb333900;Zm00001eb271860;Zm00001eb004050;Zm00001eb152710;Zm00001eb020060;Zm00001eb258960;Zm00001eb200170;Zm00001eb234930;Zm00001eb356550;novel.444;Zm00001eb374210;Zm00001eb287860;Zm00001eb208700;Zm000…	66
Biological process	GO:0016052	carbohydrate catabolic process	112/5692 1.97%	446/27424 1.63%	0.0143088	0.218464	Zm00001eb038060;Zm00001eb057250;Zm00001eb075730;Zm00001eb078730;Zm00001eb116230;Zm00001eb141500;Zm00001eb144240;Zm00001eb157820;Zm00001eb168350;Zm00001eb283530;Zm00001eb291670;Zm00001eb293530;Zm00001eb303190;Zm00001eb390820;Zm00001eb408010;Zm00001eb425600;Zm00001eb433750;Zm00001eb352550;Zm00001eb002620;Zm00001eb147780;Zm00001eb121400;Zm00001eb384280;Zm00001eb371680;Zm00001eb377870;Zm00001eb066190…	112	Zm00001eb038060;Zm00001eb057250;Zm00001eb075730;Zm00001eb078730;Zm00001eb116230;Zm00001eb141500;Zm00001eb144240;Zm00001eb157820;Zm00001eb168350;Zm00001eb283530;Zm00001eb293530;Zm00001eb303190;Zm00001eb425600;Zm00001eb433750;Zm00001eb121400;Zm00001eb384280;Zm00001eb371680;Zm00001eb066190;Zm00001eb015090;Zm00001eb057230;Zm00001eb163530;Zm00001eb078740;Zm00001eb241670;Zm00001eb333050;Zm00001eb365200…	66	Zm00001eb291670;Zm00001eb390820;Zm00001eb408010;Zm00001eb352550;Zm00001eb002620;Zm00001eb147780;Zm00001eb377870;Zm00001eb153620;Zm00001eb319770;Zm00001eb044840;Zm00001eb329980;Zm00001eb390590;Zm00001eb200910;Zm00001eb261910;Zm00001eb089020;Zm00001eb056390;Zm00001eb184000;Zm00001eb042540;Zm00001eb394710;Zm00001eb218690;Zm00001eb323450;Zm00001eb394740;Zm00001eb312300;Zm00001eb179540;Zm00001eb147120…	46
Biological process	GO:0016042	lipid catabolic process	111/5692 1.95%	443/27424 1.62%	0.0156582	0.230257	Zm00001eb016740;Zm00001eb070790;Zm00001eb122860;Zm00001eb148110;Zm00001eb167230;Zm00001eb241920;Zm00001eb258950;Zm00001eb318230;Zm00001eb330150;Zm00001eb333620;Zm00001eb334430;Zm00001eb350910;Zm00001eb353870;Zm00001eb370460;Zm00001eb376530;Zm00001eb203470;Zm00001eb218680;Zm00001eb188280;Zm00001eb314900;Zm00001eb049040;Zm00001eb165770;Zm00001eb251990;Zm00001eb019210;Zm00001eb271290;Zm00001eb282120…	111	Zm00001eb016740;Zm00001eb070790;Zm00001eb122860;Zm00001eb148110;Zm00001eb167230;Zm00001eb241920;Zm00001eb258950;Zm00001eb318230;Zm00001eb330150;Zm00001eb333620;Zm00001eb334430;Zm00001eb350910;Zm00001eb353870;Zm00001eb370460;Zm00001eb376530;Zm00001eb203470;Zm00001eb218680;Zm00001eb165770;Zm00001eb019210;Zm00001eb282120;Zm00001eb140100;Zm00001eb285800;Zm00001eb340720;novel.7909;Zm00001eb369580;Zm00…	77	Zm00001eb188280;Zm00001eb314900;Zm00001eb049040;Zm00001eb251990;Zm00001eb271290;Zm00001eb023740;Zm00001eb152710;Zm00001eb357600;Zm00001eb426320;Zm00001eb268320;Zm00001eb283860;Zm00001eb292260;Zm00001eb159440;Zm00001eb394390;Zm00001eb161980;Zm00001eb048710;Zm00001eb247830;Zm00001eb325910;Zm00001eb011380;Zm00001eb309040;Zm00001eb383330;Zm00001eb050710;Zm00001eb097160;Zm00001eb326000;Zm00001eb292800…	34
Biological process	GO:0008652	cellular amino acid biosynthetic process	110/5692 1.93%	357/27424 1.3%	4.45811e-06	0.00095815	Zm00001eb009540;Zm00001eb011670;Zm00001eb013430;Zm00001eb032290;Zm00001eb050460;Zm00001eb063220;Zm00001eb077640;Zm00001eb080510;Zm00001eb156610;Zm00001eb192910;Zm00001eb253890;Zm00001eb327800;Zm00001eb367740;Zm00001eb396990;Zm00001eb403640;Zm00001eb054990;Zm00001eb150370;Zm00001eb022930;Zm00001eb399940;Zm00001eb109620;Zm00001eb088500;Zm00001eb055020;Zm00001eb131900;Zm00001eb325850;Zm00001eb068270…	110	Zm00001eb009540;Zm00001eb013430;Zm00001eb050460;Zm00001eb077640;Zm00001eb156610;Zm00001eb192910;Zm00001eb253890;Zm00001eb367740;Zm00001eb396990;Zm00001eb403640;Zm00001eb054990;Zm00001eb150370;Zm00001eb022930;Zm00001eb399940;Zm00001eb131900;Zm00001eb325850;Zm00001eb264960;Zm00001eb043480;Zm00001eb321550;Zm00001eb338980;novel.3816;Zm00001eb031360;Zm00001eb361640;Zm00001eb322440;Zm00001eb400760;Zm00…	36	Zm00001eb011670;Zm00001eb032290;Zm00001eb063220;Zm00001eb080510;Zm00001eb327800;Zm00001eb109620;Zm00001eb088500;Zm00001eb055020;Zm00001eb068270;Zm00001eb156020;Zm00001eb424380;Zm00001eb173100;Zm00001eb009090;Zm00001eb040890;Zm00001eb030210;Zm00001eb410660;Zm00001eb322650;Zm00001eb421790;Zm00001eb389520;Zm00001eb176170;Zm00001eb234080;Zm00001eb034570;Zm00001eb034260;Zm00001eb309260;Zm00001eb213710…	74
Biological process	GO:0006457	protein folding	106/5692 1.86%	445/27424 1.62%	0.0625145	0.497622	Zm00001eb011930;Zm00001eb121900;Zm00001eb124940;Zm00001eb148420;Zm00001eb170080;Zm00001eb199230;Zm00001eb237960;Zm00001eb368000;Zm00001eb397940;Zm00001eb418610;Zm00001eb292290;Zm00001eb137900;Zm00001eb010540;Zm00001eb029200;Zm00001eb034130;Zm00001eb378930;Zm00001eb315880;Zm00001eb040580;Zm00001eb011880;Zm00001eb136490;Zm00001eb100100;Zm00001eb395360;Zm00001eb012470;Zm00001eb364900;Zm00001eb003030…	106	Zm00001eb011930;Zm00001eb121900;Zm00001eb124940;Zm00001eb148420;Zm00001eb170080;Zm00001eb368000;Zm00001eb397940;Zm00001eb418610;Zm00001eb034130;Zm00001eb011880;Zm00001eb395360;Zm00001eb012470;Zm00001eb003030;Zm00001eb316410;Zm00001eb257130;Zm00001eb351340;Zm00001eb015400;Zm00001eb212460;Zm00001eb283800;Zm00001eb249430;Zm00001eb282710;Zm00001eb400020;Zm00001eb037640;Zm00001eb343630;Zm00001eb007780…	53	Zm00001eb199230;Zm00001eb237960;Zm00001eb292290;Zm00001eb137900;Zm00001eb010540;Zm00001eb029200;Zm00001eb378930;Zm00001eb315880;Zm00001eb040580;Zm00001eb136490;Zm00001eb100100;Zm00001eb364900;Zm00001eb209960;Zm00001eb095310;Zm00001eb380100;Zm00001eb222300;Zm00001eb389700;Zm00001eb189870;Zm00001eb322740;Zm00001eb210140;Zm00001eb029690;Zm00001eb294310;Zm00001eb046580;Zm00001eb172900;Zm00001eb097390…	53
Biological process	GO:0009734	auxin-activated signaling pathway	106/5692 1.86%	480/27424 1.75%	0.250545	0.920586	Zm00001eb135910;Zm00001eb145730;Zm00001eb149720;Zm00001eb170540;Zm00001eb284310;Zm00001eb288390;Zm00001eb293610;Zm00001eb373970;Zm00001eb431930;Zm00001eb320680;Zm00001eb038710;Zm00001eb082150;Zm00001eb023600;Zm00001eb332210;Zm00001eb375570;Zm00001eb095690;Zm00001eb218080;Zm00001eb152940;Zm00001eb155860;Zm00001eb012590;Zm00001eb316860;Zm00001eb387370;Zm00001eb113030;Zm00001eb265510;Zm00001eb122410…	106	Zm00001eb135910;Zm00001eb145730;Zm00001eb149720;Zm00001eb288390;Zm00001eb293610;Zm00001eb373970;Zm00001eb320680;Zm00001eb375570;Zm00001eb095690;Zm00001eb012590;Zm00001eb316860;Zm00001eb387370;Zm00001eb113030;Zm00001eb265510;Zm00001eb184320;Zm00001eb256180;Zm00001eb248690;novel.5990;Zm00001eb224800;Zm00001eb431010;Zm00001eb232940;Zm00001eb355030;Zm00001eb102510;Zm00001eb227020;Zm00001eb187450;Zm00…	40	Zm00001eb170540;Zm00001eb284310;Zm00001eb431930;Zm00001eb038710;Zm00001eb082150;Zm00001eb023600;Zm00001eb332210;Zm00001eb218080;Zm00001eb152940;Zm00001eb155860;Zm00001eb122410;Zm00001eb408800;Zm00001eb141010;Zm00001eb157270;Zm00001eb136130;Zm00001eb270300;Zm00001eb133000;Zm00001eb370810;Zm00001eb232120;Zm00001eb234620;Zm00001eb031700;Zm00001eb360250;Zm00001eb156910;novel.1050;Zm00001eb058360;Zm00…	66
Biological process	GO:0009658	chloroplast organization	105/5692 1.84%	318/27424 1.16%	2.00201e-07	0.000111873	Zm00001eb020860;Zm00001eb063300;Zm00001eb280560;Zm00001eb285080;Zm00001eb332650;Zm00001eb210890;Zm00001eb360100;Zm00001eb041400;Zm00001eb007280;Zm00001eb019250;Zm00001eb211400;Zm00001eb003030;Zm00001eb426530;Zm00001eb149830;Zm00001eb169360;Zm00001eb150880;Zm00001eb001950;Zm00001eb296600;Zm00001eb118070;Zm00001eb246820;Zm00001eb283600;Zm00001eb125330;Zm00001eb327640;Zm00001eb150810;Zm00001eb104040…	105	Zm00001eb020860;Zm00001eb285080;Zm00001eb210890;Zm00001eb007280;Zm00001eb019250;Zm00001eb003030;Zm00001eb150880;Zm00001eb296600;Zm00001eb283600;Zm00001eb327640;Zm00001eb104040;Zm00001eb201220;Zm00001eb306580;Zm00001eb037040;Zm00001eb205950;Zm00001eb408590;Zm00001eb013730;Zm00001eb296620;Zm00001eb230270;Zm00001eb144330;Zm00001eb183160;Zm00001eb035740;Zm00001eb089230;Zm00001eb382090;Zm00001eb013540…	27	Zm00001eb063300;Zm00001eb280560;Zm00001eb332650;Zm00001eb360100;Zm00001eb041400;Zm00001eb211400;Zm00001eb426530;Zm00001eb149830;Zm00001eb169360;Zm00001eb001950;Zm00001eb118070;Zm00001eb246820;Zm00001eb125330;Zm00001eb150810;Zm00001eb377860;Zm00001eb320280;Zm00001eb155420;Zm00001eb434290;Zm00001eb261910;Zm00001eb418000;Zm00001eb148300;Zm00001eb297340;Zm00001eb237980;Zm00001eb257720;Zm00001eb153790…	78
Biological process	GO:0072330	monocarboxylic acid biosynthetic process	104/5692 1.83%	433/27424 1.58%	0.0536134	0.44849	Zm00001eb032970;Zm00001eb054040;Zm00001eb067710;Zm00001eb070860;Zm00001eb125120;Zm00001eb130640;Zm00001eb159030;Zm00001eb192590;Zm00001eb214000;Zm00001eb247630;Zm00001eb258950;Zm00001eb352470;Zm00001eb397050;Zm00001eb320970;Zm00001eb218680;Zm00001eb188280;novel.10671;Zm00001eb101500;Zm00001eb251990;Zm00001eb373050;Zm00001eb366200;Zm00001eb206040;Zm00001eb296590;Zm00001eb252720;Zm00001eb216870;Zm0…	104	Zm00001eb032970;Zm00001eb054040;Zm00001eb070860;Zm00001eb130640;Zm00001eb159030;Zm00001eb192590;Zm00001eb258950;Zm00001eb352470;Zm00001eb218680;novel.10671;Zm00001eb101500;Zm00001eb373050;Zm00001eb366200;Zm00001eb296590;Zm00001eb252720;Zm00001eb216870;Zm00001eb017920;Zm00001eb369580;Zm00001eb142500;Zm00001eb211480;Zm00001eb047150;Zm00001eb323170;Zm00001eb125470;Zm00001eb371520;Zm00001eb409700;Zm0…	50	Zm00001eb067710;Zm00001eb125120;Zm00001eb214000;Zm00001eb247630;Zm00001eb397050;Zm00001eb320970;Zm00001eb188280;Zm00001eb251990;Zm00001eb206040;Zm00001eb002380;Zm00001eb054050;Zm00001eb144960;Zm00001eb170330;Zm00001eb327480;Zm00001eb185250;Zm00001eb075800;Zm00001eb424310;Zm00001eb268320;Zm00001eb131870;Zm00001eb144930;Zm00001eb009340;Zm00001eb118930;Zm00001eb040310;Zm00001eb412500;Zm00001eb109290…	54
Biological process	GO:0008219	cell death	103/5692 1.81%	419/27424 1.53%	0.0315095	0.335211	Zm00001eb003760;Zm00001eb009570;Zm00001eb125120;Zm00001eb237960;Zm00001eb241040;Zm00001eb252250;Zm00001eb267380;Zm00001eb308670;Zm00001eb320970;Zm00001eb292290;Zm00001eb399340;Zm00001eb364900;Zm00001eb096370;Zm00001eb150730;Zm00001eb077540;Zm00001eb282100;Zm00001eb097300;Zm00001eb225030;Zm00001eb153200;Zm00001eb052250;Zm00001eb374270;Zm00001eb214780;Zm00001eb004500;Zm00001eb039650;Zm00001eb252410…	103	Zm00001eb003760;Zm00001eb009570;Zm00001eb241040;Zm00001eb252250;Zm00001eb267380;Zm00001eb308670;Zm00001eb399340;Zm00001eb096370;Zm00001eb150730;Zm00001eb097300;Zm00001eb225030;Zm00001eb153200;Zm00001eb052250;Zm00001eb374270;Zm00001eb214780;Zm00001eb004500;Zm00001eb039650;Zm00001eb252410;Zm00001eb230820;Zm00001eb331700;Zm00001eb028510;Zm00001eb226720;Zm00001eb018900;Zm00001eb321770;Zm00001eb227330…	42	Zm00001eb125120;Zm00001eb237960;Zm00001eb320970;Zm00001eb292290;Zm00001eb364900;Zm00001eb077540;Zm00001eb282100;Zm00001eb095310;Zm00001eb210800;Zm00001eb421270;Zm00001eb318600;Zm00001eb288130;Zm00001eb287190;Zm00001eb268320;Zm00001eb380100;Zm00001eb363970;Zm00001eb322790;Zm00001eb323050;Zm00001eb107900;Zm00001eb081200;Zm00001eb405150;Zm00001eb167720;Zm00001eb163440;Zm00001eb184720;Zm00001eb261660…	61
Biological process	GO:0006073	cellular glucan metabolic process	100/5692 1.76%	394/27424 1.44%	0.0147781	0.220802	Zm00001eb038060;Zm00001eb071650;Zm00001eb141500;Zm00001eb226470;Zm00001eb255240;Zm00001eb341630;Zm00001eb376100;Zm00001eb390820;Zm00001eb379070;Zm00001eb415630;Zm00001eb147780;Zm00001eb056340;Zm00001eb082890;Zm00001eb431240;Zm00001eb076600;Zm00001eb251370;Zm00001eb194550;Zm00001eb193280;Zm00001eb317090;Zm00001eb049970;Zm00001eb042990;Zm00001eb155920;Zm00001eb144910;Zm00001eb265610;Zm00001eb387450…	100	Zm00001eb038060;Zm00001eb141500;Zm00001eb226470;Zm00001eb255240;Zm00001eb376100;Zm00001eb076600;Zm00001eb193280;Zm00001eb155920;Zm00001eb144910;Zm00001eb387450;Zm00001eb326990;Zm00001eb311730;Zm00001eb071400;Zm00001eb312040;Zm00001eb190430;Zm00001eb227330;Zm00001eb255870;Zm00001eb311720;Zm00001eb279430;Zm00001eb213320;Zm00001eb172230;Zm00001eb413290;Zm00001eb046440;Zm00001eb313250;Zm00001eb153340…	42	Zm00001eb071650;Zm00001eb341630;Zm00001eb390820;Zm00001eb379070;Zm00001eb415630;Zm00001eb147780;Zm00001eb056340;Zm00001eb082890;Zm00001eb431240;Zm00001eb251370;Zm00001eb194550;Zm00001eb317090;Zm00001eb049970;Zm00001eb042990;Zm00001eb265610;Zm00001eb305810;Zm00001eb329630;Zm00001eb070230;Zm00001eb091240;Zm00001eb228690;Zm00001eb397950;Zm00001eb217200;Zm00001eb163000;Zm00001eb034820;Zm00001eb287230…	58
Biological process	GO:0044042	glucan metabolic process	100/5692 1.76%	394/27424 1.44%	0.0147781	0.220802	Zm00001eb038060;Zm00001eb071650;Zm00001eb141500;Zm00001eb226470;Zm00001eb255240;Zm00001eb341630;Zm00001eb376100;Zm00001eb390820;Zm00001eb379070;Zm00001eb415630;Zm00001eb147780;Zm00001eb056340;Zm00001eb082890;Zm00001eb431240;Zm00001eb076600;Zm00001eb251370;Zm00001eb194550;Zm00001eb193280;Zm00001eb317090;Zm00001eb049970;Zm00001eb042990;Zm00001eb155920;Zm00001eb144910;Zm00001eb265610;Zm00001eb387450…	100	Zm00001eb038060;Zm00001eb141500;Zm00001eb226470;Zm00001eb255240;Zm00001eb376100;Zm00001eb076600;Zm00001eb193280;Zm00001eb155920;Zm00001eb144910;Zm00001eb387450;Zm00001eb326990;Zm00001eb311730;Zm00001eb071400;Zm00001eb312040;Zm00001eb190430;Zm00001eb227330;Zm00001eb255870;Zm00001eb311720;Zm00001eb279430;Zm00001eb213320;Zm00001eb172230;Zm00001eb413290;Zm00001eb046440;Zm00001eb313250;Zm00001eb153340…	42	Zm00001eb071650;Zm00001eb341630;Zm00001eb390820;Zm00001eb379070;Zm00001eb415630;Zm00001eb147780;Zm00001eb056340;Zm00001eb082890;Zm00001eb431240;Zm00001eb251370;Zm00001eb194550;Zm00001eb317090;Zm00001eb049970;Zm00001eb042990;Zm00001eb265610;Zm00001eb305810;Zm00001eb329630;Zm00001eb070230;Zm00001eb091240;Zm00001eb228690;Zm00001eb397950;Zm00001eb217200;Zm00001eb163000;Zm00001eb034820;Zm00001eb287230…	58
Biological process	GO:0019693	ribose phosphate metabolic process	100/5692 1.76%	415/27424 1.51%	0.053423	0.44824	Zm00001eb100250;Zm00001eb144240;Zm00001eb192910;Zm00001eb247590;Zm00001eb283530;Zm00001eb291670;Zm00001eb293530;Zm00001eb296480;Zm00001eb316960;Zm00001eb344260;Zm00001eb359410;Zm00001eb408010;Zm00001eb433750;Zm00001eb352550;Zm00001eb121400;Zm00001eb371680;Zm00001eb377870;Zm00001eb322600;Zm00001eb066190;Zm00001eb146310;Zm00001eb153620;Zm00001eb010790;Zm00001eb319770;Zm00001eb365200;Zm00001eb395810…	100	Zm00001eb100250;Zm00001eb144240;Zm00001eb192910;Zm00001eb283530;Zm00001eb293530;Zm00001eb296480;Zm00001eb316960;Zm00001eb344260;Zm00001eb359410;Zm00001eb433750;Zm00001eb121400;Zm00001eb371680;Zm00001eb066190;Zm00001eb010790;Zm00001eb365200;Zm00001eb193140;Zm00001eb301320;Zm00001eb210120;Zm00001eb126080;Zm00001eb337520;Zm00001eb015770;Zm00001eb050410;Zm00001eb121310;Zm00001eb314240;Zm00001eb256910…	44	Zm00001eb247590;Zm00001eb291670;Zm00001eb408010;Zm00001eb352550;Zm00001eb377870;Zm00001eb322600;Zm00001eb146310;Zm00001eb153620;Zm00001eb319770;Zm00001eb395810;Zm00001eb154480;Zm00001eb227640;Zm00001eb390590;Zm00001eb215370;Zm00001eb184610;Zm00001eb434370;Zm00001eb054000;Zm00001eb228000;Zm00001eb200910;Zm00001eb156500;Zm00001eb119040;Zm00001eb274090;Zm00001eb274290;Zm00001eb089020;Zm00001eb153030…	56
Biological process	GO:0009259	ribonucleotide metabolic process	98/5692 1.72%	405/27424 1.48%	0.0504671	0.439268	Zm00001eb100250;Zm00001eb144240;Zm00001eb192910;Zm00001eb247590;Zm00001eb283530;Zm00001eb291670;Zm00001eb293530;Zm00001eb296480;Zm00001eb316960;Zm00001eb344260;Zm00001eb359410;Zm00001eb408010;Zm00001eb433750;Zm00001eb352550;Zm00001eb121400;Zm00001eb371680;Zm00001eb377870;Zm00001eb322600;Zm00001eb066190;Zm00001eb146310;Zm00001eb153620;Zm00001eb010790;Zm00001eb319770;Zm00001eb365200;Zm00001eb395810…	98	Zm00001eb100250;Zm00001eb144240;Zm00001eb192910;Zm00001eb283530;Zm00001eb293530;Zm00001eb296480;Zm00001eb316960;Zm00001eb344260;Zm00001eb359410;Zm00001eb433750;Zm00001eb121400;Zm00001eb371680;Zm00001eb066190;Zm00001eb010790;Zm00001eb365200;Zm00001eb193140;Zm00001eb301320;Zm00001eb210120;Zm00001eb126080;Zm00001eb337520;Zm00001eb015770;Zm00001eb050410;Zm00001eb121310;Zm00001eb314240;Zm00001eb256910…	44	Zm00001eb247590;Zm00001eb291670;Zm00001eb408010;Zm00001eb352550;Zm00001eb377870;Zm00001eb322600;Zm00001eb146310;Zm00001eb153620;Zm00001eb319770;Zm00001eb395810;Zm00001eb227640;Zm00001eb390590;Zm00001eb215370;Zm00001eb184610;Zm00001eb434370;Zm00001eb054000;Zm00001eb228000;Zm00001eb200910;Zm00001eb156500;Zm00001eb119040;Zm00001eb274090;Zm00001eb274290;Zm00001eb089020;Zm00001eb153030;Zm00001eb286120…	54
Biological process	GO:0008299	isoprenoid biosynthetic process	97/5692 1.7%	363/27424 1.32%	0.00362537	0.0946661	Zm00001eb021200;Zm00001eb032970;Zm00001eb071080;Zm00001eb071090;Zm00001eb133200;Zm00001eb230410;Zm00001eb316960;Zm00001eb334430;Zm00001eb335060;Zm00001eb403700;Zm00001eb218680;Zm00001eb188280;Zm00001eb222660;Zm00001eb041770;Zm00001eb232100;Zm00001eb101500;Zm00001eb107690;Zm00001eb234530;Zm00001eb251990;Zm00001eb220030;Zm00001eb230870;Zm00001eb019210;Zm00001eb031040;Zm00001eb333900;Zm00001eb222540…	97	Zm00001eb021200;Zm00001eb032970;Zm00001eb133200;Zm00001eb316960;Zm00001eb334430;Zm00001eb335060;Zm00001eb403700;Zm00001eb218680;Zm00001eb222660;Zm00001eb232100;Zm00001eb101500;Zm00001eb220030;Zm00001eb019210;Zm00001eb031040;Zm00001eb222540;Zm00001eb412990;Zm00001eb015400;Zm00001eb142500;Zm00001eb317940;Zm00001eb412970;novel.34;Zm00001eb125470;Zm00001eb385070;Zm00001eb412980;Zm00001eb300240;Zm0000…	42	Zm00001eb071080;Zm00001eb071090;Zm00001eb230410;Zm00001eb188280;Zm00001eb041770;Zm00001eb107690;Zm00001eb234530;Zm00001eb251990;Zm00001eb230870;Zm00001eb333900;Zm00001eb271860;Zm00001eb004050;Zm00001eb258960;Zm00001eb200170;Zm00001eb234930;novel.444;Zm00001eb374210;Zm00001eb287860;Zm00001eb208700;Zm00001eb357090;Zm00001eb314130;Zm00001eb367770;Zm00001eb210950;Zm00001eb066910;Zm00001eb286550;Zm000…	55
Biological process	GO:1901617	organic hydroxy compound biosynthetic process	97/5692 1.7%	397/27424 1.45%	0.0413441	0.385626	Zm00001eb032970;Zm00001eb071080;Zm00001eb071090;Zm00001eb125120;Zm00001eb196530;Zm00001eb233880;Zm00001eb316960;Zm00001eb356910;Zm00001eb427640;Zm00001eb218680;Zm00001eb188280;Zm00001eb101500;Zm00001eb132640;Zm00001eb251990;Zm00001eb051950;Zm00001eb230870;Zm00001eb416700;novel.10699;Zm00001eb298350;Zm00001eb254510;Zm00001eb251860;Zm00001eb142500;Zm00001eb223890;Zm00001eb284090;Zm00001eb317940;Zm0…	97	Zm00001eb032970;Zm00001eb233880;Zm00001eb316960;Zm00001eb427640;Zm00001eb218680;Zm00001eb101500;Zm00001eb132640;Zm00001eb416700;Zm00001eb142500;Zm00001eb317940;Zm00001eb211480;Zm00001eb047150;Zm00001eb043540;Zm00001eb405760;Zm00001eb012590;Zm00001eb125470;Zm00001eb371520;Zm00001eb067370;Zm00001eb300240;Zm00001eb389050;Zm00001eb009510;Zm00001eb106910;Zm00001eb324260;Zm00001eb375240;Zm00001eb375270…	41	Zm00001eb071080;Zm00001eb071090;Zm00001eb125120;Zm00001eb196530;Zm00001eb356910;Zm00001eb188280;Zm00001eb251990;Zm00001eb051950;Zm00001eb230870;novel.10699;Zm00001eb298350;Zm00001eb254510;Zm00001eb251860;Zm00001eb223890;Zm00001eb284090;Zm00001eb172420;Zm00001eb008360;Zm00001eb118250;Zm00001eb424310;Zm00001eb022670;Zm00001eb268320;Zm00001eb287860;Zm00001eb208700;Zm00001eb220220;Zm00001eb207300;Zm0…	56
Biological process	GO:0006812	cation transport	97/5692 1.7%	411/27424 1.5%	0.086513	0.587867	Zm00001eb044260;Zm00001eb048930;Zm00001eb050850;Zm00001eb084630;Zm00001eb303800;Zm00001eb306800;Zm00001eb397320;Zm00001eb387750;Zm00001eb330030;Zm00001eb225150;Zm00001eb171130;Zm00001eb348400;Zm00001eb195010;Zm00001eb057590;Zm00001eb280380;Zm00001eb404870;Zm00001eb253500;Zm00001eb019840;Zm00001eb322400;Zm00001eb430810;Zm00001eb038410;Zm00001eb434240;Zm00001eb311560;Zm00001eb120100;Zm00001eb191380…	97	Zm00001eb044260;Zm00001eb050850;Zm00001eb306800;Zm00001eb397320;Zm00001eb387750;Zm00001eb330030;Zm00001eb348400;Zm00001eb195010;Zm00001eb057590;Zm00001eb280380;Zm00001eb404870;Zm00001eb322400;Zm00001eb430810;Zm00001eb434240;Zm00001eb311560;Zm00001eb191380;Zm00001eb288370;Zm00001eb364280;Zm00001eb408330;Zm00001eb042050;Zm00001eb241390;Zm00001eb050840;Zm00001eb418020;Zm00001eb112630;Zm00001eb032330…	47	Zm00001eb048930;Zm00001eb084630;Zm00001eb303800;Zm00001eb225150;Zm00001eb171130;Zm00001eb253500;Zm00001eb019840;Zm00001eb038410;Zm00001eb120100;Zm00001eb284160;Zm00001eb317300;Zm00001eb340650;Zm00001eb088390;Zm00001eb225110;Zm00001eb413730;Zm00001eb065890;Zm00001eb354930;Zm00001eb064590;Zm00001eb420390;Zm00001eb165450;Zm00001eb247430;Zm00001eb314520;Zm00001eb392420;Zm00001eb198690;Zm00001eb133840…	50
Biological process	GO:0045087	innate immune response	97/5692 1.7%	472/27424 1.72%	0.562502	1	Zm00001eb075040;Zm00001eb117000;Zm00001eb125120;Zm00001eb241040;Zm00001eb252250;Zm00001eb267380;Zm00001eb308670;Zm00001eb320970;Zm00001eb292290;Zm00001eb182940;Zm00001eb096370;Zm00001eb358430;Zm00001eb319700;Zm00001eb077540;Zm00001eb225030;Zm00001eb085170;Zm00001eb246710;Zm00001eb153200;Zm00001eb407650;Zm00001eb376480;Zm00001eb330160;Zm00001eb402560;Zm00001eb208190;Zm00001eb374270;Zm00001eb151690…	97	Zm00001eb075040;Zm00001eb117000;Zm00001eb241040;Zm00001eb252250;Zm00001eb267380;Zm00001eb308670;Zm00001eb096370;Zm00001eb319700;Zm00001eb225030;Zm00001eb153200;Zm00001eb407650;Zm00001eb376480;Zm00001eb330160;Zm00001eb402560;Zm00001eb374270;Zm00001eb151690;Zm00001eb355810;Zm00001eb039650;Zm00001eb029940;Zm00001eb402960;Zm00001eb226720;Zm00001eb321770;Zm00001eb205560;Zm00001eb186250;Zm00001eb351010…	38	Zm00001eb125120;Zm00001eb320970;Zm00001eb292290;Zm00001eb182940;Zm00001eb358430;Zm00001eb077540;Zm00001eb085170;Zm00001eb246710;Zm00001eb208190;Zm00001eb018320;Zm00001eb210800;Zm00001eb318600;Zm00001eb287190;Zm00001eb363970;Zm00001eb322790;Zm00001eb104300;Zm00001eb167720;Zm00001eb386980;Zm00001eb318070;Zm00001eb184720;Zm00001eb236640;Zm00001eb261660;Zm00001eb265020;Zm00001eb206790;Zm00001eb153700…	59
Biological process	GO:0006721	terpenoid metabolic process	96/5692 1.69%	325/27424 1.19%	0.000104531	0.0116824	Zm00001eb021200;Zm00001eb032970;Zm00001eb071080;Zm00001eb071090;Zm00001eb133200;Zm00001eb162400;Zm00001eb230410;Zm00001eb335060;Zm00001eb403700;Zm00001eb218680;Zm00001eb188280;Zm00001eb314900;Zm00001eb222660;Zm00001eb041770;Zm00001eb232100;Zm00001eb101500;Zm00001eb107690;Zm00001eb234530;Zm00001eb251990;Zm00001eb220030;Zm00001eb230870;Zm00001eb085840;Zm00001eb031040;Zm00001eb333900;Zm00001eb222540…	96	Zm00001eb021200;Zm00001eb032970;Zm00001eb133200;Zm00001eb335060;Zm00001eb403700;Zm00001eb218680;Zm00001eb222660;Zm00001eb232100;Zm00001eb101500;Zm00001eb220030;Zm00001eb031040;Zm00001eb222540;Zm00001eb412990;Zm00001eb142500;Zm00001eb317940;Zm00001eb412970;novel.34;Zm00001eb125470;Zm00001eb385070;Zm00001eb412980;Zm00001eb300240;Zm00001eb428470;Zm00001eb330430;Zm00001eb061440;Zm00001eb325560;Zm0000…	37	Zm00001eb071080;Zm00001eb071090;Zm00001eb162400;Zm00001eb230410;Zm00001eb188280;Zm00001eb314900;Zm00001eb041770;Zm00001eb107690;Zm00001eb234530;Zm00001eb251990;Zm00001eb230870;Zm00001eb085840;Zm00001eb333900;Zm00001eb271860;Zm00001eb152710;Zm00001eb020060;Zm00001eb258960;Zm00001eb200170;Zm00001eb234930;Zm00001eb356550;novel.444;Zm00001eb374210;Zm00001eb287860;Zm00001eb208700;Zm00001eb357090;Zm000…	59
Biological process	GO:0009698	phenylpropanoid metabolic process	96/5692 1.69%	364/27424 1.33%	0.00565046	0.128353	Zm00001eb032970;Zm00001eb247630;Zm00001eb315770;Zm00001eb285040;Zm00001eb149520;Zm00001eb408530;Zm00001eb234450;Zm00001eb270810;Zm00001eb055430;Zm00001eb120470;Zm00001eb002380;Zm00001eb102000;Zm00001eb271480;Zm00001eb088800;Zm00001eb206400;Zm00001eb234730;Zm00001eb172420;Zm00001eb017800;Zm00001eb041120;novel.9940;Zm00001eb075940;Zm00001eb026120;Zm00001eb234090;Zm00001eb214630;Zm00001eb346570;Zm00…	96	Zm00001eb032970;Zm00001eb285040;Zm00001eb149520;Zm00001eb408530;Zm00001eb234450;Zm00001eb270810;Zm00001eb055430;Zm00001eb120470;Zm00001eb206400;Zm00001eb075940;Zm00001eb026120;Zm00001eb214630;Zm00001eb346570;Zm00001eb254960;Zm00001eb351250;Zm00001eb185240;Zm00001eb178360;Zm00001eb194370;Zm00001eb311940;Zm00001eb344520;Zm00001eb070170;Zm00001eb308150;Zm00001eb326880;Zm00001eb234560;Zm00001eb430610…	44	Zm00001eb247630;Zm00001eb315770;Zm00001eb002380;Zm00001eb102000;Zm00001eb271480;Zm00001eb088800;Zm00001eb234730;Zm00001eb172420;Zm00001eb017800;Zm00001eb041120;novel.9940;Zm00001eb234090;Zm00001eb185250;Zm00001eb298320;Zm00001eb389420;Zm00001eb119040;Zm00001eb315060;Zm00001eb387930;Zm00001eb365590;Zm00001eb122460;Zm00001eb247660;Zm00001eb228910;Zm00001eb289190;Zm00001eb187910;Zm00001eb166630;Zm00…	52
Biological process	GO:0033692	cellular polysaccharide biosynthetic process	96/5692 1.69%	398/27424 1.45%	0.056115	0.465239	Zm00001eb255240;Zm00001eb376100;Zm00001eb379070;Zm00001eb415630;Zm00001eb194110;Zm00001eb288440;Zm00001eb056340;Zm00001eb082890;Zm00001eb431240;Zm00001eb194550;Zm00001eb193280;Zm00001eb319550;Zm00001eb317090;Zm00001eb068390;Zm00001eb432200;Zm00001eb049970;Zm00001eb042990;Zm00001eb155920;Zm00001eb144910;Zm00001eb265610;Zm00001eb387450;Zm00001eb326990;Zm00001eb102200;Zm00001eb305810;Zm00001eb329630…	96	Zm00001eb255240;Zm00001eb376100;Zm00001eb194110;Zm00001eb288440;Zm00001eb193280;Zm00001eb319550;Zm00001eb068390;Zm00001eb432200;Zm00001eb155920;Zm00001eb144910;Zm00001eb387450;Zm00001eb326990;Zm00001eb049170;Zm00001eb255340;Zm00001eb071400;Zm00001eb312040;Zm00001eb295590;Zm00001eb183150;Zm00001eb225830;Zm00001eb279430;Zm00001eb213320;Zm00001eb172230;Zm00001eb413290;Zm00001eb046440;Zm00001eb313250…	39	Zm00001eb379070;Zm00001eb415630;Zm00001eb056340;Zm00001eb082890;Zm00001eb431240;Zm00001eb194550;Zm00001eb317090;Zm00001eb049970;Zm00001eb042990;Zm00001eb265610;Zm00001eb102200;Zm00001eb305810;Zm00001eb329630;Zm00001eb070230;Zm00001eb091240;Zm00001eb228690;Zm00001eb397950;Zm00001eb217200;Zm00001eb163000;Zm00001eb034820;Zm00001eb287230;novel.3922;Zm00001eb372570;Zm00001eb228700;Zm00001eb265440;Zm00…	57
Biological process	GO:0042440	pigment metabolic process	95/5692 1.67%	298/27424 1.09%	4.08973e-06	0.000952226	Zm00001eb003760;Zm00001eb119410;Zm00001eb218390;Zm00001eb220940;Zm00001eb332650;Zm00001eb403700;Zm00001eb407780;Zm00001eb433610;Zm00001eb292290;Zm00001eb395270;Zm00001eb229540;Zm00001eb107690;Zm00001eb269720;Zm00001eb231810;Zm00001eb291360;Zm00001eb230870;Zm00001eb286140;Zm00001eb333900;Zm00001eb154000;Zm00001eb254510;Zm00001eb358930;Zm00001eb349130;Zm00001eb271860;Zm00001eb319610;Zm00001eb431800…	95	Zm00001eb003760;Zm00001eb119410;Zm00001eb218390;Zm00001eb403700;Zm00001eb395270;Zm00001eb229540;Zm00001eb231810;Zm00001eb358930;Zm00001eb097670;novel.34;Zm00001eb386220;Zm00001eb012590;Zm00001eb125470;Zm00001eb364280;Zm00001eb089520;Zm00001eb420400;Zm00001eb428470;Zm00001eb325560;Zm00001eb340520;Zm00001eb033900;Zm00001eb371300;Zm00001eb323970;Zm00001eb107750;novel.1482;Zm00001eb124650;Zm00001eb32…	30	Zm00001eb220940;Zm00001eb332650;Zm00001eb407780;Zm00001eb433610;Zm00001eb292290;Zm00001eb107690;Zm00001eb269720;Zm00001eb291360;Zm00001eb230870;Zm00001eb286140;Zm00001eb333900;Zm00001eb154000;Zm00001eb254510;Zm00001eb349130;Zm00001eb271860;Zm00001eb319610;Zm00001eb431800;Zm00001eb172420;Zm00001eb244110;Zm00001eb258960;Zm00001eb233020;Zm00001eb200170;Zm00001eb188360;Zm00001eb234930;Zm00001eb039350…	65
Biological process	GO:0072521	purine-containing compound metabolic process	94/5692 1.65%	412/27424 1.5%	0.163955	0.785749	Zm00001eb100250;Zm00001eb144240;Zm00001eb192910;Zm00001eb247590;Zm00001eb283530;Zm00001eb291670;Zm00001eb293530;Zm00001eb304250;Zm00001eb316960;Zm00001eb408010;Zm00001eb433750;Zm00001eb352550;Zm00001eb121400;Zm00001eb371680;Zm00001eb377870;Zm00001eb322600;Zm00001eb096030;Zm00001eb066190;Zm00001eb146310;Zm00001eb153620;Zm00001eb010790;Zm00001eb319770;Zm00001eb365200;Zm00001eb395810;Zm00001eb154480…	94	Zm00001eb100250;Zm00001eb144240;Zm00001eb192910;Zm00001eb283530;Zm00001eb293530;Zm00001eb304250;Zm00001eb316960;Zm00001eb433750;Zm00001eb121400;Zm00001eb371680;Zm00001eb096030;Zm00001eb066190;Zm00001eb010790;Zm00001eb365200;Zm00001eb301320;Zm00001eb126080;Zm00001eb337520;Zm00001eb176090;Zm00001eb015770;Zm00001eb050410;Zm00001eb121310;Zm00001eb314240;Zm00001eb373580;Zm00001eb353560;Zm00001eb048390…	41	Zm00001eb247590;Zm00001eb291670;Zm00001eb408010;Zm00001eb352550;Zm00001eb377870;Zm00001eb322600;Zm00001eb146310;Zm00001eb153620;Zm00001eb319770;Zm00001eb395810;Zm00001eb154480;Zm00001eb227640;Zm00001eb390590;Zm00001eb215370;Zm00001eb184610;Zm00001eb434370;Zm00001eb322060;Zm00001eb054000;Zm00001eb228000;Zm00001eb200910;Zm00001eb156500;Zm00001eb433900;Zm00001eb119040;Zm00001eb274290;Zm00001eb089020…	53
Biological process	GO:0000160	phosphorelay signal transduction system	94/5692 1.65%	430/27424 1.57%	0.302294	0.975301	Zm00001eb006160;Zm00001eb009570;Zm00001eb069500;Zm00001eb257170;Zm00001eb303690;Zm00001eb386040;Zm00001eb313850;Zm00001eb340140;Zm00001eb399340;Zm00001eb271520;Zm00001eb348560;Zm00001eb386390;Zm00001eb225030;Zm00001eb319590;Zm00001eb295700;Zm00001eb015930;Zm00001eb317090;Zm00001eb407760;Zm00001eb397240;Zm00001eb125330;Zm00001eb099980;Zm00001eb004500;Zm00001eb202570;Zm00001eb150840;Zm00001eb405030…	94	Zm00001eb006160;Zm00001eb009570;Zm00001eb257170;Zm00001eb303690;Zm00001eb386040;Zm00001eb340140;Zm00001eb399340;Zm00001eb271520;Zm00001eb348560;Zm00001eb386390;Zm00001eb225030;Zm00001eb295700;Zm00001eb407760;Zm00001eb099980;Zm00001eb004500;Zm00001eb202570;Zm00001eb150840;Zm00001eb006200;Zm00001eb028510;Zm00001eb367790;Zm00001eb422470;Zm00001eb037040;Zm00001eb009140;Zm00001eb232560;Zm00001eb296430…	51	Zm00001eb069500;Zm00001eb313850;Zm00001eb319590;Zm00001eb015930;Zm00001eb317090;Zm00001eb397240;Zm00001eb125330;Zm00001eb405030;Zm00001eb007000;Zm00001eb066570;Zm00001eb234170;Zm00001eb119540;Zm00001eb082130;Zm00001eb187190;Zm00001eb191130;Zm00001eb145420;Zm00001eb176120;Zm00001eb433500;Zm00001eb401290;Zm00001eb441240;Zm00001eb182130;Zm00001eb288320;Zm00001eb423050;Zm00001eb332300;Zm00001eb193060…	43
Biological process	GO:0033365	protein localization to organelle	94/5692 1.65%	458/27424 1.67%	0.567749	1	Zm00001eb106830;Zm00001eb199230;Zm00001eb395120;Zm00001eb324100;Zm00001eb315880;Zm00001eb210890;Zm00001eb119320;Zm00001eb041400;Zm00001eb319680;Zm00001eb356320;Zm00001eb000480;Zm00001eb267680;Zm00001eb267970;Zm00001eb066510;Zm00001eb232250;Zm00001eb118180;Zm00001eb251410;Zm00001eb387350;Zm00001eb257890;Zm00001eb186660;Zm00001eb208040;Zm00001eb034080;Zm00001eb406840;Zm00001eb412690;Zm00001eb209850…	94	Zm00001eb106830;Zm00001eb395120;Zm00001eb324100;Zm00001eb210890;Zm00001eb119320;Zm00001eb319680;Zm00001eb356320;Zm00001eb000480;Zm00001eb267680;Zm00001eb066510;Zm00001eb118180;Zm00001eb251410;Zm00001eb257890;Zm00001eb186660;Zm00001eb034080;Zm00001eb209850;Zm00001eb382580;Zm00001eb229410;Zm00001eb197960;Zm00001eb190330;Zm00001eb096990;Zm00001eb111960;Zm00001eb317990;Zm00001eb205950;Zm00001eb031430…	44	Zm00001eb199230;Zm00001eb315880;Zm00001eb041400;Zm00001eb267970;Zm00001eb232250;Zm00001eb387350;Zm00001eb208040;Zm00001eb406840;Zm00001eb412690;Zm00001eb197120;Zm00001eb140490;Zm00001eb091240;Zm00001eb010200;Zm00001eb366810;Zm00001eb084410;Zm00001eb093670;Zm00001eb206700;Zm00001eb372570;Zm00001eb085050;Zm00001eb286470;novel.402;Zm00001eb097390;Zm00001eb181270;Zm00001eb332770;Zm00001eb353050;Zm000…	50
Biological process	GO:1901607	alpha-amino acid biosynthetic process	92/5692 1.62%	302/27424 1.1%	4.15646e-05	0.0052787	Zm00001eb009540;Zm00001eb011670;Zm00001eb013430;Zm00001eb032290;Zm00001eb050460;Zm00001eb063220;Zm00001eb077640;Zm00001eb080510;Zm00001eb156610;Zm00001eb192910;Zm00001eb367740;Zm00001eb396990;Zm00001eb403640;Zm00001eb054990;Zm00001eb022930;Zm00001eb399940;Zm00001eb088500;Zm00001eb055020;Zm00001eb325850;Zm00001eb068270;Zm00001eb156020;Zm00001eb424380;Zm00001eb173100;Zm00001eb009090;Zm00001eb264960…	92	Zm00001eb009540;Zm00001eb013430;Zm00001eb050460;Zm00001eb077640;Zm00001eb156610;Zm00001eb192910;Zm00001eb367740;Zm00001eb396990;Zm00001eb403640;Zm00001eb054990;Zm00001eb022930;Zm00001eb399940;Zm00001eb325850;Zm00001eb264960;Zm00001eb043480;Zm00001eb338980;novel.3816;Zm00001eb031360;Zm00001eb361640;Zm00001eb322440;Zm00001eb400760;Zm00001eb077630;Zm00001eb208760;Zm00001eb216240;Zm00001eb184310;Zm00…	30	Zm00001eb011670;Zm00001eb032290;Zm00001eb063220;Zm00001eb080510;Zm00001eb088500;Zm00001eb055020;Zm00001eb068270;Zm00001eb156020;Zm00001eb424380;Zm00001eb173100;Zm00001eb009090;Zm00001eb040890;Zm00001eb030210;Zm00001eb322650;Zm00001eb421790;Zm00001eb389520;Zm00001eb176170;Zm00001eb034570;Zm00001eb034260;Zm00001eb309260;Zm00001eb213710;Zm00001eb432580;Zm00001eb347680;Zm00001eb060890;Zm00001eb218320…	62
Biological process	GO:0006644	phospholipid metabolic process	92/5692 1.62%	433/27424 1.58%	0.41866	1	Zm00001eb035960;Zm00001eb070790;Zm00001eb122860;Zm00001eb241920;Zm00001eb289800;Zm00001eb356980;Zm00001eb278480;Zm00001eb051200;Zm00001eb295120;Zm00001eb107690;Zm00001eb280640;novel.3350;Zm00001eb154820;Zm00001eb166810;Zm00001eb160510;Zm00001eb374080;Zm00001eb285800;Zm00001eb039660;Zm00001eb333900;Zm00001eb115970;Zm00001eb154830;Zm00001eb015400;Zm00001eb360740;Zm00001eb401720;Zm00001eb433200;Zm00…	92	Zm00001eb035960;Zm00001eb070790;Zm00001eb122860;Zm00001eb241920;Zm00001eb289800;Zm00001eb356980;Zm00001eb278480;Zm00001eb051200;Zm00001eb295120;Zm00001eb280640;novel.3350;Zm00001eb154820;Zm00001eb166810;Zm00001eb160510;Zm00001eb374080;Zm00001eb285800;Zm00001eb039660;Zm00001eb115970;Zm00001eb154830;Zm00001eb015400;Zm00001eb401720;Zm00001eb433200;Zm00001eb150880;Zm00001eb098040;Zm00001eb195630;Zm00…	58	Zm00001eb107690;Zm00001eb333900;Zm00001eb360740;Zm00001eb008360;Zm00001eb143320;Zm00001eb399140;Zm00001eb207300;Zm00001eb097940;Zm00001eb153800;Zm00001eb362570;Zm00001eb361070;Zm00001eb174880;novel.7743;Zm00001eb155940;Zm00001eb011380;Zm00001eb041910;Zm00001eb097160;Zm00001eb001870;Zm00001eb403330;Zm00001eb380650;Zm00001eb102240;Zm00001eb294020;Zm00001eb334090;Zm00001eb386530;Zm00001eb130340;Zm00…	34
Biological process	GO:0006066	alcohol metabolic process	91/5692 1.6%	340/27424 1.24%	0.00449089	0.11104	Zm00001eb032970;Zm00001eb035960;Zm00001eb045960;Zm00001eb055860;Zm00001eb071080;Zm00001eb071090;Zm00001eb161360;Zm00001eb241920;Zm00001eb356910;Zm00001eb370460;Zm00001eb381970;Zm00001eb402710;Zm00001eb427640;Zm00001eb359420;Zm00001eb218680;Zm00001eb188280;Zm00001eb051200;Zm00001eb384280;Zm00001eb314900;Zm00001eb101500;Zm00001eb251990;Zm00001eb051950;Zm00001eb230870;Zm00001eb183390;Zm00001eb154830…	91	Zm00001eb032970;Zm00001eb035960;Zm00001eb045960;Zm00001eb055860;Zm00001eb161360;Zm00001eb241920;Zm00001eb370460;Zm00001eb381970;Zm00001eb402710;Zm00001eb427640;Zm00001eb359420;Zm00001eb218680;Zm00001eb051200;Zm00001eb384280;Zm00001eb101500;Zm00001eb154830;Zm00001eb142500;Zm00001eb317940;Zm00001eb417470;Zm00001eb043540;Zm00001eb125470;Zm00001eb045990;Zm00001eb067370;Zm00001eb284200;Zm00001eb294010…	49	Zm00001eb071080;Zm00001eb071090;Zm00001eb356910;Zm00001eb188280;Zm00001eb314900;Zm00001eb251990;Zm00001eb051950;Zm00001eb230870;Zm00001eb183390;Zm00001eb008360;Zm00001eb245640;Zm00001eb399140;Zm00001eb287860;Zm00001eb208700;Zm00001eb207300;Zm00001eb363730;Zm00001eb050070;Zm00001eb285500;Zm00001eb385840;Zm00001eb159440;Zm00001eb163720;Zm00001eb191270;Zm00001eb361070;Zm00001eb174880;Zm00001eb063250…	42
Biological process	GO:0016054	organic acid catabolic process	90/5692 1.58%	281/27424 1.02%	5.85383e-06	0.00109037	Zm00001eb031330;Zm00001eb050460;Zm00001eb077640;Zm00001eb113920;Zm00001eb117100;Zm00001eb148110;Zm00001eb165890;Zm00001eb167230;Zm00001eb179170;Zm00001eb185400;Zm00001eb192910;Zm00001eb223680;Zm00001eb232960;Zm00001eb240650;Zm00001eb247630;Zm00001eb258950;Zm00001eb265270;Zm00001eb334430;Zm00001eb350910;Zm00001eb399220;Zm00001eb406880;Zm00001eb409040;Zm00001eb434030;Zm00001eb203470;Zm00001eb355050…	90	Zm00001eb031330;Zm00001eb050460;Zm00001eb077640;Zm00001eb113920;Zm00001eb117100;Zm00001eb148110;Zm00001eb165890;Zm00001eb167230;Zm00001eb179170;Zm00001eb192910;Zm00001eb223680;Zm00001eb232960;Zm00001eb258950;Zm00001eb265270;Zm00001eb334430;Zm00001eb350910;Zm00001eb399220;Zm00001eb409040;Zm00001eb434030;Zm00001eb203470;Zm00001eb355050;Zm00001eb019210;Zm00001eb282120;Zm00001eb140100;Zm00001eb379510…	55	Zm00001eb185400;Zm00001eb240650;Zm00001eb247630;Zm00001eb406880;Zm00001eb314900;Zm00001eb055020;Zm00001eb070250;Zm00001eb152710;Zm00001eb030210;Zm00001eb185250;Zm00001eb280650;Zm00001eb206470;Zm00001eb268320;Zm00001eb382240;Zm00001eb283860;Zm00001eb104420;Zm00001eb117230;Zm00001eb201770;Zm00001eb205930;Zm00001eb138300;Zm00001eb122460;Zm00001eb247660;Zm00001eb153460;Zm00001eb391720;Zm00001eb247830…	35
Biological process	GO:0046777	protein autophosphorylation	90/5692 1.58%	400/27424 1.46%	0.209346	0.865568	Zm00001eb069500;Zm00001eb394190;Zm00001eb002180;Zm00001eb212430;Zm00001eb085170;Zm00001eb107190;Zm00001eb246710;Zm00001eb433200;Zm00001eb153370;Zm00001eb015930;Zm00001eb138310;Zm00001eb246150;Zm00001eb350460;Zm00001eb291070;Zm00001eb042350;Zm00001eb397860;Zm00001eb004500;Zm00001eb104850;Zm00001eb012000;Zm00001eb354860;Zm00001eb162360;Zm00001eb071720;Zm00001eb064940;Zm00001eb360790;Zm00001eb116200…	90	Zm00001eb394190;Zm00001eb002180;Zm00001eb107190;Zm00001eb433200;Zm00001eb153370;Zm00001eb246150;Zm00001eb350460;Zm00001eb042350;Zm00001eb397860;Zm00001eb004500;Zm00001eb104850;Zm00001eb012000;Zm00001eb354860;Zm00001eb162360;Zm00001eb071720;Zm00001eb064940;Zm00001eb360790;Zm00001eb096170;Zm00001eb353340;Zm00001eb028510;Zm00001eb210470;Zm00001eb292920;Zm00001eb213280;Zm00001eb272410;Zm00001eb293820…	45	Zm00001eb069500;Zm00001eb212430;Zm00001eb085170;Zm00001eb246710;Zm00001eb015930;Zm00001eb138310;Zm00001eb291070;Zm00001eb116200;Zm00001eb426060;Zm00001eb078090;Zm00001eb081200;Zm00001eb135940;Zm00001eb015720;Zm00001eb031590;Zm00001eb069440;Zm00001eb067900;Zm00001eb202020;Zm00001eb368360;Zm00001eb067890;Zm00001eb029740;Zm00001eb153180;Zm00001eb419980;Zm00001eb109500;novel.8206;Zm00001eb380650;Zm00…	45
Biological process	GO:0032101	regulation of response to external stimulus	90/5692 1.58%	428/27424 1.56%	0.463626	1	Zm00001eb084690;Zm00001eb117000;Zm00001eb125120;Zm00001eb145580;Zm00001eb252250;Zm00001eb288360;Zm00001eb308670;Zm00001eb415520;Zm00001eb420440;Zm00001eb182940;Zm00001eb325340;Zm00001eb358430;Zm00001eb111590;Zm00001eb108330;Zm00001eb358600;Zm00001eb225030;Zm00001eb095690;Zm00001eb326420;Zm00001eb368350;Zm00001eb278930;Zm00001eb387370;Zm00001eb129030;Zm00001eb364750;Zm00001eb004500;Zm00001eb029940…	90	Zm00001eb117000;Zm00001eb145580;Zm00001eb252250;Zm00001eb288360;Zm00001eb308670;Zm00001eb325340;Zm00001eb108330;Zm00001eb225030;Zm00001eb095690;Zm00001eb326420;Zm00001eb278930;Zm00001eb387370;Zm00001eb129030;Zm00001eb004500;Zm00001eb029940;Zm00001eb360790;Zm00001eb415730;Zm00001eb028510;Zm00001eb112840;Zm00001eb402960;Zm00001eb278100;Zm00001eb193370;Zm00001eb086370;Zm00001eb033690;Zm00001eb214900…	35	Zm00001eb084690;Zm00001eb125120;Zm00001eb415520;Zm00001eb420440;Zm00001eb182940;Zm00001eb358430;Zm00001eb111590;Zm00001eb358600;Zm00001eb368350;Zm00001eb364750;Zm00001eb330730;Zm00001eb408520;Zm00001eb210800;Zm00001eb059620;Zm00001eb318600;Zm00001eb116200;Zm00001eb287190;Zm00001eb323050;Zm00001eb081200;Zm00001eb150680;Zm00001eb325580;Zm00001eb107710;Zm00001eb328350;Zm00001eb206790;Zm00001eb091250…	55
Biological process	GO:0010015	root morphogenesis	90/5692 1.58%	443/27424 1.62%	0.609767	1	Zm00001eb009570;Zm00001eb145730;Zm00001eb288390;Zm00001eb293530;Zm00001eb335060;Zm00001eb166240;Zm00001eb399340;Zm00001eb360180;Zm00001eb235950;Zm00001eb025040;novel.8710;Zm00001eb183390;Zm00001eb023010;Zm00001eb160490;Zm00001eb258890;Zm00001eb202400;Zm00001eb411000;Zm00001eb061350;Zm00001eb317090;Zm00001eb155860;Zm00001eb376480;Zm00001eb337520;Zm00001eb139520;Zm00001eb374270;Zm00001eb250370;Zm00…	90	Zm00001eb009570;Zm00001eb145730;Zm00001eb288390;Zm00001eb293530;Zm00001eb335060;Zm00001eb166240;Zm00001eb399340;Zm00001eb360180;Zm00001eb025040;novel.8710;Zm00001eb023010;Zm00001eb160490;Zm00001eb258890;Zm00001eb411000;Zm00001eb061350;Zm00001eb376480;Zm00001eb337520;Zm00001eb139520;Zm00001eb374270;Zm00001eb121310;Zm00001eb184320;Zm00001eb217800;Zm00001eb049170;Zm00001eb112840;Zm00001eb057710;Zm00…	48	Zm00001eb235950;Zm00001eb183390;Zm00001eb202400;Zm00001eb317090;Zm00001eb155860;Zm00001eb250370;Zm00001eb159610;Zm00001eb107870;Zm00001eb290130;Zm00001eb008080;Zm00001eb372570;Zm00001eb374120;Zm00001eb387580;novel.7801;Zm00001eb295840;Zm00001eb013610;Zm00001eb144740;Zm00001eb069580;novel.4808;Zm00001eb392530;Zm00001eb307740;Zm00001eb350150;Zm00001eb202130;Zm00001eb298040;Zm00001eb391380;Zm00001eb…	42
Biological process	GO:0016311	dephosphorylation	90/5692 1.58%	493/27424 1.8%	0.926387	1	Zm00001eb035960;Zm00001eb160470;Zm00001eb294200;Zm00001eb309920;Zm00001eb356420;Zm00001eb357000;Zm00001eb419870;Zm00001eb278480;Zm00001eb051200;Zm00001eb098220;Zm00001eb359460;Zm00001eb374080;Zm00001eb421700;Zm00001eb039660;Zm00001eb357040;Zm00001eb012040;Zm00001eb154830;Zm00001eb344210;Zm00001eb158020;Zm00001eb357330;Zm00001eb131470;Zm00001eb401720;Zm00001eb160600;Zm00001eb150880;Zm00001eb396710…	90	Zm00001eb035960;Zm00001eb160470;Zm00001eb294200;Zm00001eb309920;Zm00001eb356420;Zm00001eb357000;Zm00001eb419870;Zm00001eb278480;Zm00001eb051200;Zm00001eb098220;Zm00001eb359460;Zm00001eb374080;Zm00001eb421700;Zm00001eb039660;Zm00001eb357040;Zm00001eb012040;Zm00001eb154830;Zm00001eb344210;Zm00001eb158020;Zm00001eb357330;Zm00001eb131470;Zm00001eb401720;Zm00001eb160600;Zm00001eb150880;Zm00001eb244550…	55	Zm00001eb396710;novel.7690;Zm00001eb399140;Zm00001eb081430;Zm00001eb423600;Zm00001eb013780;Zm00001eb207300;Zm00001eb153800;Zm00001eb003020;Zm00001eb203040;Zm00001eb042540;Zm00001eb174880;Zm00001eb012800;Zm00001eb112250;Zm00001eb166440;Zm00001eb394120;Zm00001eb041910;Zm00001eb196880;Zm00001eb329360;Zm00001eb403330;novel.8434;Zm00001eb083940;Zm00001eb102240;novel.283;Zm00001eb294020;Zm00001eb093380…	35
Biological process	GO:0046700	heterocycle catabolic process	89/5692 1.56%	453/27424 1.65%	0.73847	1	Zm00001eb003760;Zm00001eb041390;Zm00001eb119410;Zm00001eb155060;Zm00001eb218390;Zm00001eb253890;Zm00001eb304250;Zm00001eb335070;Zm00001eb150370;Zm00001eb096030;Zm00001eb393290;Zm00001eb231810;Zm00001eb360390;Zm00001eb349130;Zm00001eb097300;Zm00001eb312820;Zm00001eb302330;Zm00001eb319610;Zm00001eb068120;Zm00001eb027100;Zm00001eb152050;Zm00001eb386220;Zm00001eb176090;Zm00001eb188360;Zm00001eb333210…	89	Zm00001eb003760;Zm00001eb041390;Zm00001eb119410;Zm00001eb155060;Zm00001eb218390;Zm00001eb253890;Zm00001eb304250;Zm00001eb335070;Zm00001eb150370;Zm00001eb096030;Zm00001eb231810;Zm00001eb360390;Zm00001eb097300;Zm00001eb312820;Zm00001eb302330;Zm00001eb068120;Zm00001eb152050;Zm00001eb386220;Zm00001eb176090;Zm00001eb321550;Zm00001eb364280;Zm00001eb374160;Zm00001eb156740;Zm00001eb287280;Zm00001eb403960…	41	Zm00001eb393290;Zm00001eb349130;Zm00001eb319610;Zm00001eb027100;Zm00001eb188360;Zm00001eb333210;Zm00001eb039350;Zm00001eb016670;Zm00001eb206470;Zm00001eb322060;Zm00001eb274840;Zm00001eb309350;novel.2225;Zm00001eb392680;Zm00001eb197190;Zm00001eb433900;Zm00001eb065660;Zm00001eb220220;Zm00001eb164020;Zm00001eb300920;Zm00001eb104420;Zm00001eb117080;Zm00001eb047500;Zm00001eb122460;Zm00001eb159970;Zm00…	48
Biological process	GO:0044270	cellular nitrogen compound catabolic process	89/5692 1.56%	457/27424 1.67%	0.768499	1	Zm00001eb003760;Zm00001eb041390;Zm00001eb119410;Zm00001eb155060;Zm00001eb218390;Zm00001eb253890;Zm00001eb304250;Zm00001eb335070;Zm00001eb150370;Zm00001eb096030;Zm00001eb393290;Zm00001eb231810;Zm00001eb360390;Zm00001eb349130;Zm00001eb097300;Zm00001eb312820;Zm00001eb302330;Zm00001eb319610;Zm00001eb068120;Zm00001eb027100;Zm00001eb152050;Zm00001eb386220;Zm00001eb176090;Zm00001eb188360;Zm00001eb333210…	89	Zm00001eb003760;Zm00001eb041390;Zm00001eb119410;Zm00001eb155060;Zm00001eb218390;Zm00001eb253890;Zm00001eb304250;Zm00001eb335070;Zm00001eb150370;Zm00001eb096030;Zm00001eb231810;Zm00001eb360390;Zm00001eb097300;Zm00001eb312820;Zm00001eb302330;Zm00001eb068120;Zm00001eb152050;Zm00001eb386220;Zm00001eb176090;Zm00001eb321550;Zm00001eb364280;Zm00001eb374160;Zm00001eb156740;Zm00001eb287280;Zm00001eb403960…	41	Zm00001eb393290;Zm00001eb349130;Zm00001eb319610;Zm00001eb027100;Zm00001eb188360;Zm00001eb333210;Zm00001eb039350;Zm00001eb016670;Zm00001eb206470;Zm00001eb322060;Zm00001eb274840;Zm00001eb309350;novel.2225;Zm00001eb392680;Zm00001eb197190;Zm00001eb433900;Zm00001eb065660;Zm00001eb220220;Zm00001eb164020;Zm00001eb300920;Zm00001eb104420;Zm00001eb117080;Zm00001eb047500;Zm00001eb122460;Zm00001eb159970;Zm00…	48
Biological process	GO:0042594	response to starvation	88/5692 1.55%	251/27424 0.92%	9.85738e-08	0.000111873	Zm00001eb079330;Zm00001eb130640;Zm00001eb151200;Zm00001eb215010;Zm00001eb285080;Zm00001eb289800;Zm00001eb335060;Zm00001eb358160;Zm00001eb415520;Zm00001eb427810;Zm00001eb420440;Zm00001eb006260;Zm00001eb244840;Zm00001eb166810;Zm00001eb349780;Zm00001eb261280;Zm00001eb066510;Zm00001eb287690;Zm00001eb317940;Zm00001eb089390;Zm00001eb258520;Zm00001eb042220;Zm00001eb208190;Zm00001eb360580;Zm00001eb255110…	88	Zm00001eb079330;Zm00001eb130640;Zm00001eb151200;Zm00001eb215010;Zm00001eb285080;Zm00001eb289800;Zm00001eb335060;Zm00001eb358160;Zm00001eb427810;Zm00001eb166810;Zm00001eb349780;Zm00001eb261280;Zm00001eb066510;Zm00001eb287690;Zm00001eb317940;Zm00001eb258520;Zm00001eb360580;Zm00001eb255110;Zm00001eb161050;Zm00001eb043480;Zm00001eb335670;Zm00001eb306580;Zm00001eb144340;Zm00001eb030710;Zm00001eb064940…	51	Zm00001eb415520;Zm00001eb420440;Zm00001eb006260;Zm00001eb244840;Zm00001eb089390;Zm00001eb042220;Zm00001eb208190;Zm00001eb220900;Zm00001eb313760;Zm00001eb361620;Zm00001eb191420;Zm00001eb311150;Zm00001eb126780;Zm00001eb407530;Zm00001eb162710;Zm00001eb281630;Zm00001eb250990;Zm00001eb072680;Zm00001eb145890;Zm00001eb412930;Zm00001eb228720;Zm00001eb098640;Zm00001eb332300;Zm00001eb025990;Zm00001eb208180…	37
Biological process	GO:0044550	secondary metabolite biosynthetic process	88/5692 1.55%	397/27424 1.45%	0.260181	0.926281	Zm00001eb021200;Zm00001eb032970;Zm00001eb133200;Zm00001eb247630;Zm00001eb315770;Zm00001eb222660;Zm00001eb234530;Zm00001eb149520;Zm00001eb234450;Zm00001eb348400;Zm00001eb270810;Zm00001eb055430;Zm00001eb031040;Zm00001eb120470;Zm00001eb222540;Zm00001eb002380;Zm00001eb138250;Zm00001eb102000;Zm00001eb271480;Zm00001eb088800;Zm00001eb234730;Zm00001eb172420;Zm00001eb017800;Zm00001eb041120;novel.9940;Zm00…	88	Zm00001eb021200;Zm00001eb032970;Zm00001eb133200;Zm00001eb222660;Zm00001eb149520;Zm00001eb234450;Zm00001eb348400;Zm00001eb270810;Zm00001eb055430;Zm00001eb031040;Zm00001eb120470;Zm00001eb222540;Zm00001eb075940;Zm00001eb026120;Zm00001eb346570;Zm00001eb351250;Zm00001eb185240;Zm00001eb023540;Zm00001eb319240;Zm00001eb311940;Zm00001eb344520;Zm00001eb070170;Zm00001eb308150;Zm00001eb208760;Zm00001eb234560…	41	Zm00001eb247630;Zm00001eb315770;Zm00001eb234530;Zm00001eb002380;Zm00001eb138250;Zm00001eb102000;Zm00001eb271480;Zm00001eb088800;Zm00001eb234730;Zm00001eb172420;Zm00001eb017800;Zm00001eb041120;novel.9940;Zm00001eb234090;Zm00001eb185250;Zm00001eb298320;Zm00001eb102480;Zm00001eb213710;Zm00001eb389420;Zm00001eb315060;Zm00001eb387930;Zm00001eb247660;Zm00001eb289190;Zm00001eb166630;Zm00001eb388020;Zm00…	47
Biological process	GO:0071496	cellular response to external stimulus	87/5692 1.53%	300/27424 1.09%	0.0004148	0.0246633	Zm00001eb130640;Zm00001eb253890;Zm00001eb285080;Zm00001eb289800;Zm00001eb335060;Zm00001eb358160;Zm00001eb415520;Zm00001eb427810;Zm00001eb150370;Zm00001eb420440;Zm00001eb225150;Zm00001eb166810;Zm00001eb039660;Zm00001eb066510;Zm00001eb317940;Zm00001eb089390;Zm00001eb110590;Zm00001eb290370;Zm00001eb258520;Zm00001eb122660;Zm00001eb290460;Zm00001eb208190;Zm00001eb058700;Zm00001eb360580;Zm00001eb043480…	87	Zm00001eb130640;Zm00001eb253890;Zm00001eb285080;Zm00001eb289800;Zm00001eb335060;Zm00001eb358160;Zm00001eb427810;Zm00001eb150370;Zm00001eb166810;Zm00001eb039660;Zm00001eb066510;Zm00001eb317940;Zm00001eb110590;Zm00001eb258520;Zm00001eb058700;Zm00001eb360580;Zm00001eb043480;Zm00001eb335670;Zm00001eb321550;Zm00001eb306580;Zm00001eb144340;Zm00001eb030710;Zm00001eb064940;Zm00001eb364280;Zm00001eb069630…	53	Zm00001eb415520;Zm00001eb420440;Zm00001eb225150;Zm00001eb089390;Zm00001eb290370;Zm00001eb122660;Zm00001eb290460;Zm00001eb208190;Zm00001eb220900;Zm00001eb261910;Zm00001eb361620;Zm00001eb191420;Zm00001eb126780;Zm00001eb407530;Zm00001eb225110;Zm00001eb162710;Zm00001eb281630;Zm00001eb060070;Zm00001eb412930;Zm00001eb288320;Zm00001eb332300;Zm00001eb208180;Zm00001eb418740;Zm00001eb014590;Zm00001eb339850…	34
Biological process	GO:0042546	cell wall biogenesis	87/5692 1.53%	435/27424 1.59%	0.670822	1	Zm00001eb071650;Zm00001eb226470;Zm00001eb341630;Zm00001eb379070;Zm00001eb415630;Zm00001eb226660;Zm00001eb194110;Zm00001eb288440;Zm00001eb082890;Zm00001eb319220;Zm00001eb251370;Zm00001eb045670;Zm00001eb319550;Zm00001eb068390;Zm00001eb360030;Zm00001eb432200;Zm00001eb343680;Zm00001eb260370;Zm00001eb049970;Zm00001eb157310;Zm00001eb293110;Zm00001eb326990;Zm00001eb102200;Zm00001eb353280;Zm00001eb299010…	87	Zm00001eb226470;Zm00001eb226660;Zm00001eb194110;Zm00001eb288440;Zm00001eb319220;Zm00001eb045670;Zm00001eb319550;Zm00001eb068390;Zm00001eb432200;Zm00001eb260370;Zm00001eb326990;Zm00001eb156560;Zm00001eb049170;Zm00001eb255340;Zm00001eb312040;Zm00001eb295590;Zm00001eb344850;Zm00001eb225830;Zm00001eb220370;Zm00001eb172230;Zm00001eb046440;Zm00001eb313250;Zm00001eb153340;Zm00001eb157260;Zm00001eb414390…	40	Zm00001eb071650;Zm00001eb341630;Zm00001eb379070;Zm00001eb415630;Zm00001eb082890;Zm00001eb251370;Zm00001eb360030;Zm00001eb343680;Zm00001eb049970;Zm00001eb157310;Zm00001eb293110;Zm00001eb102200;Zm00001eb353280;Zm00001eb299010;Zm00001eb091240;Zm00001eb081200;Zm00001eb287230;Zm00001eb372570;Zm00001eb265440;Zm00001eb228910;Zm00001eb317210;Zm00001eb043690;Zm00001eb273490;Zm00001eb378150;Zm00001eb217140…	47
Biological process	GO:0006163	purine nucleotide metabolic process	86/5692 1.51%	372/27424 1.36%	0.143295	0.732524	Zm00001eb100250;Zm00001eb144240;Zm00001eb192910;Zm00001eb247590;Zm00001eb283530;Zm00001eb291670;Zm00001eb293530;Zm00001eb316960;Zm00001eb408010;Zm00001eb433750;Zm00001eb352550;Zm00001eb121400;Zm00001eb371680;Zm00001eb377870;Zm00001eb322600;Zm00001eb066190;Zm00001eb146310;Zm00001eb153620;Zm00001eb010790;Zm00001eb319770;Zm00001eb365200;Zm00001eb395810;Zm00001eb154480;Zm00001eb227640;Zm00001eb301320…	86	Zm00001eb100250;Zm00001eb144240;Zm00001eb192910;Zm00001eb283530;Zm00001eb293530;Zm00001eb316960;Zm00001eb433750;Zm00001eb121400;Zm00001eb371680;Zm00001eb066190;Zm00001eb010790;Zm00001eb365200;Zm00001eb301320;Zm00001eb126080;Zm00001eb337520;Zm00001eb015770;Zm00001eb050410;Zm00001eb121310;Zm00001eb314240;Zm00001eb373580;Zm00001eb353560;Zm00001eb048390;Zm00001eb084450;Zm00001eb350090;Zm00001eb350700…	37	Zm00001eb247590;Zm00001eb291670;Zm00001eb408010;Zm00001eb352550;Zm00001eb377870;Zm00001eb322600;Zm00001eb146310;Zm00001eb153620;Zm00001eb319770;Zm00001eb395810;Zm00001eb154480;Zm00001eb227640;Zm00001eb390590;Zm00001eb215370;Zm00001eb184610;Zm00001eb434370;Zm00001eb054000;Zm00001eb228000;Zm00001eb200910;Zm00001eb156500;Zm00001eb119040;Zm00001eb274290;Zm00001eb089020;Zm00001eb286120;Zm00001eb116560…	49
Biological process	GO:0009793	embryo development ending in seed dormancy	86/5692 1.51%	476/27424 1.74%	0.93713	1	Zm00001eb009570;Zm00001eb408850;Zm00001eb182940;Zm00001eb041400;Zm00001eb282120;Zm00001eb399340;Zm00001eb131900;Zm00001eb025040;Zm00001eb068270;Zm00001eb333900;Zm00001eb117220;Zm00001eb118180;Zm00001eb394520;Zm00001eb075940;Zm00001eb410660;Zm00001eb214630;Zm00001eb017180;Zm00001eb327480;Zm00001eb334790;Zm00001eb293110;Zm00001eb129920;Zm00001eb389520;Zm00001eb072270;Zm00001eb217800;Zm00001eb353280…	86	Zm00001eb009570;Zm00001eb408850;Zm00001eb282120;Zm00001eb399340;Zm00001eb131900;Zm00001eb025040;Zm00001eb118180;Zm00001eb075940;Zm00001eb214630;Zm00001eb217800;Zm00001eb205950;Zm00001eb183950;Zm00001eb314230;Zm00001eb076460;Zm00001eb427140;Zm00001eb143670;Zm00001eb216180;Zm00001eb326880;Zm00001eb019780;Zm00001eb183160;Zm00001eb335020;Zm00001eb258820;Zm00001eb103920;Zm00001eb010910;Zm00001eb018150…	26	Zm00001eb182940;Zm00001eb041400;Zm00001eb068270;Zm00001eb333900;Zm00001eb117220;Zm00001eb394520;Zm00001eb410660;Zm00001eb017180;Zm00001eb327480;Zm00001eb334790;Zm00001eb293110;Zm00001eb129920;Zm00001eb389520;Zm00001eb072270;Zm00001eb353280;Zm00001eb237980;Zm00001eb429930;Zm00001eb379480;Zm00001eb234620;Zm00001eb078480;Zm00001eb109290;Zm00001eb174010;Zm00001eb394460;Zm00001eb145420;Zm00001eb059900…	60
Biological process	GO:0000278	mitotic cell cycle	86/5692 1.51%	491/27424 1.79%	0.969285	1	Zm00001eb379070;Zm00001eb415630;Zm00001eb150420;Zm00001eb118180;Zm00001eb082890;Zm00001eb390190;Zm00001eb274110;Zm00001eb223800;Zm00001eb003750;Zm00001eb077900;Zm00001eb004190;Zm00001eb113470;Zm00001eb193830;Zm00001eb251490;Zm00001eb107490;Zm00001eb159780;Zm00001eb255560;Zm00001eb326490;Zm00001eb057290;Zm00001eb372570;Zm00001eb278360;Zm00001eb129360;Zm00001eb127880;Zm00001eb378330;Zm00001eb220370…	86	Zm00001eb118180;Zm00001eb223800;Zm00001eb003750;Zm00001eb004190;Zm00001eb113470;Zm00001eb159780;Zm00001eb278360;Zm00001eb129360;Zm00001eb378330;Zm00001eb220370;Zm00001eb172230;Zm00001eb197990;Zm00001eb132020;Zm00001eb046440;Zm00001eb214830;Zm00001eb307250;Zm00001eb051770;Zm00001eb112030;Zm00001eb218000;Zm00001eb369310;Zm00001eb052540;Zm00001eb058490;Zm00001eb138190;Zm00001eb400550;novel.50;Zm0000…	26	Zm00001eb379070;Zm00001eb415630;Zm00001eb150420;Zm00001eb082890;Zm00001eb390190;Zm00001eb274110;Zm00001eb077900;Zm00001eb193830;Zm00001eb251490;Zm00001eb107490;Zm00001eb255560;Zm00001eb326490;Zm00001eb057290;Zm00001eb372570;Zm00001eb127880;Zm00001eb043690;Zm00001eb176030;Zm00001eb323760;novel.7801;Zm00001eb295840;Zm00001eb147490;Zm00001eb398900;Zm00001eb208520;Zm00001eb128530;Zm00001eb144740;Zm00…	60
Biological process	GO:0009611	response to wounding	85/5692 1.49%	366/27424 1.33%	0.134573	0.7203	Zm00001eb214000;Zm00001eb230410;Zm00001eb258950;Zm00001eb345750;Zm00001eb355990;Zm00001eb415470;Zm00001eb074890;Zm00001eb196960;Zm00001eb225150;Zm00001eb003170;Zm00001eb420190;Zm00001eb312170;Zm00001eb088500;Zm00001eb090620;Zm00001eb358430;Zm00001eb019470;Zm00001eb327450;Zm00001eb250800;Zm00001eb353580;Zm00001eb358600;Zm00001eb202400;Zm00001eb153370;Zm00001eb355980;novel.4182;Zm00001eb144960;Zm00…	85	Zm00001eb258950;Zm00001eb345750;Zm00001eb355990;Zm00001eb019470;Zm00001eb327450;Zm00001eb250800;Zm00001eb353580;Zm00001eb153370;novel.4182;Zm00001eb075940;Zm00001eb350460;Zm00001eb324070;novel.10693;Zm00001eb294350;Zm00001eb411260;Zm00001eb075760;Zm00001eb106850;Zm00001eb037040;Zm00001eb292920;Zm00001eb427140;novel.3196;Zm00001eb340170;Zm00001eb061650;Zm00001eb261900;Zm00001eb308150;Zm00001eb3669…	37	Zm00001eb214000;Zm00001eb230410;Zm00001eb415470;Zm00001eb074890;Zm00001eb196960;Zm00001eb225150;Zm00001eb003170;Zm00001eb420190;Zm00001eb312170;Zm00001eb088500;Zm00001eb090620;Zm00001eb358430;Zm00001eb358600;Zm00001eb202400;Zm00001eb355980;Zm00001eb144960;Zm00001eb125330;Zm00001eb109110;novel.2258;Zm00001eb261910;Zm00001eb309350;Zm00001eb102480;Zm00001eb374210;Zm00001eb144930;Zm00001eb048670;Zm00…	48
Biological process	GO:0065009	regulation of molecular function	85/5692 1.49%	419/27424 1.53%	0.61362	1	Zm00001eb285080;Zm00001eb347310;Zm00001eb100100;Zm00001eb080570;Zm00001eb043900;Zm00001eb302140;Zm00001eb414570;Zm00001eb015400;Zm00001eb358600;Zm00001eb116740;Zm00001eb357330;Zm00001eb035750;Zm00001eb160600;Zm00001eb396710;Zm00001eb106960;Zm00001eb114790;novel.7690;Zm00001eb218850;Zm00001eb208190;Zm00001eb105590;Zm00001eb037640;Zm00001eb306580;Zm00001eb220900;Zm00001eb064940;Zm00001eb287520;Zm00…	85	Zm00001eb285080;Zm00001eb347310;Zm00001eb302140;Zm00001eb015400;Zm00001eb116740;Zm00001eb357330;Zm00001eb035750;Zm00001eb160600;Zm00001eb106960;Zm00001eb037640;Zm00001eb306580;Zm00001eb064940;Zm00001eb210470;Zm00001eb286220;Zm00001eb309730;Zm00001eb024490;Zm00001eb172880;Zm00001eb144330;Zm00001eb154450;Zm00001eb249100;Zm00001eb232950;novel.1905;Zm00001eb184310;Zm00001eb353330;Zm00001eb307250;Zm00…	35	Zm00001eb100100;Zm00001eb080570;Zm00001eb043900;Zm00001eb414570;Zm00001eb358600;Zm00001eb396710;Zm00001eb114790;novel.7690;Zm00001eb218850;Zm00001eb208190;Zm00001eb105590;Zm00001eb220900;Zm00001eb287520;Zm00001eb363090;Zm00001eb329630;Zm00001eb193830;Zm00001eb081200;Zm00001eb158710;Zm00001eb013780;Zm00001eb191420;Zm00001eb184720;Zm00001eb268580;Zm00001eb255560;Zm00001eb015160;Zm00001eb197150;Zm00…	50
Biological process	GO:0002831	regulation of response to biotic stimulus	84/5692 1.48%	413/27424 1.51%	0.602817	1	Zm00001eb084690;Zm00001eb117000;Zm00001eb125120;Zm00001eb145580;Zm00001eb252250;Zm00001eb288360;Zm00001eb308670;Zm00001eb182940;Zm00001eb325340;Zm00001eb358430;Zm00001eb111590;Zm00001eb108330;Zm00001eb358600;Zm00001eb225030;Zm00001eb095690;Zm00001eb326420;Zm00001eb368350;Zm00001eb278930;Zm00001eb387370;Zm00001eb129030;Zm00001eb364750;Zm00001eb004500;Zm00001eb029940;Zm00001eb330730;Zm00001eb408520…	84	Zm00001eb117000;Zm00001eb145580;Zm00001eb252250;Zm00001eb288360;Zm00001eb308670;Zm00001eb325340;Zm00001eb108330;Zm00001eb225030;Zm00001eb095690;Zm00001eb326420;Zm00001eb278930;Zm00001eb387370;Zm00001eb129030;Zm00001eb004500;Zm00001eb029940;Zm00001eb360790;Zm00001eb415730;Zm00001eb028510;Zm00001eb402960;Zm00001eb278100;Zm00001eb193370;Zm00001eb033690;Zm00001eb214900;Zm00001eb214820;Zm00001eb118580…	31	Zm00001eb084690;Zm00001eb125120;Zm00001eb182940;Zm00001eb358430;Zm00001eb111590;Zm00001eb358600;Zm00001eb368350;Zm00001eb364750;Zm00001eb330730;Zm00001eb408520;Zm00001eb210800;Zm00001eb059620;Zm00001eb318600;Zm00001eb116200;Zm00001eb287190;Zm00001eb323050;Zm00001eb081200;Zm00001eb150680;Zm00001eb325580;Zm00001eb107710;Zm00001eb328350;Zm00001eb206790;Zm00001eb091250;Zm00001eb021880;Zm00001eb406540…	53
Biological process	GO:0006364	rRNA processing	84/5692 1.48%	428/27424 1.56%	0.736942	1	Zm00001eb063300;Zm00001eb031600;Zm00001eb046260;Zm00001eb211400;Zm00001eb236900;Zm00001eb319250;Zm00001eb135960;Zm00001eb290580;Zm00001eb269830;Zm00001eb171320;Zm00001eb191090;Zm00001eb253180;Zm00001eb430340;Zm00001eb018320;Zm00001eb253410;Zm00001eb212700;Zm00001eb261910;Zm00001eb072270;Zm00001eb148300;Zm00001eb302830;Zm00001eb140340;Zm00001eb297340;Zm00001eb226560;Zm00001eb315780;Zm00001eb131370…	84	Zm00001eb319250;Zm00001eb121510;Zm00001eb001040;Zm00001eb309880;Zm00001eb122810;Zm00001eb152210	6	Zm00001eb063300;Zm00001eb031600;Zm00001eb046260;Zm00001eb211400;Zm00001eb236900;Zm00001eb135960;Zm00001eb290580;Zm00001eb269830;Zm00001eb171320;Zm00001eb191090;Zm00001eb253180;Zm00001eb430340;Zm00001eb018320;Zm00001eb253410;Zm00001eb212700;Zm00001eb261910;Zm00001eb072270;Zm00001eb148300;Zm00001eb302830;Zm00001eb140340;Zm00001eb297340;Zm00001eb226560;Zm00001eb315780;Zm00001eb131370;Zm00001eb042670…	78
Biological process	GO:0016072	rRNA metabolic process	84/5692 1.48%	434/27424 1.58%	0.782477	1	Zm00001eb063300;Zm00001eb031600;Zm00001eb046260;Zm00001eb211400;Zm00001eb236900;Zm00001eb319250;Zm00001eb135960;Zm00001eb290580;Zm00001eb269830;Zm00001eb171320;Zm00001eb191090;Zm00001eb253180;Zm00001eb430340;Zm00001eb018320;Zm00001eb253410;Zm00001eb212700;Zm00001eb261910;Zm00001eb072270;Zm00001eb148300;Zm00001eb302830;Zm00001eb140340;Zm00001eb297340;Zm00001eb226560;Zm00001eb315780;Zm00001eb131370…	84	Zm00001eb319250;Zm00001eb121510;Zm00001eb001040;Zm00001eb309880;Zm00001eb122810;Zm00001eb152210	6	Zm00001eb063300;Zm00001eb031600;Zm00001eb046260;Zm00001eb211400;Zm00001eb236900;Zm00001eb135960;Zm00001eb290580;Zm00001eb269830;Zm00001eb171320;Zm00001eb191090;Zm00001eb253180;Zm00001eb430340;Zm00001eb018320;Zm00001eb253410;Zm00001eb212700;Zm00001eb261910;Zm00001eb072270;Zm00001eb148300;Zm00001eb302830;Zm00001eb140340;Zm00001eb297340;Zm00001eb226560;Zm00001eb315780;Zm00001eb131370;Zm00001eb042670…	78
Biological process	GO:0007017	microtubule-based process	84/5692 1.48%	436/27424 1.59%	0.796486	1	Zm00001eb074080;Zm00001eb386480;Zm00001eb399990;Zm00001eb150420;Zm00001eb097300;Zm00001eb067080;Zm00001eb131470;Zm00001eb118070;Zm00001eb390190;Zm00001eb277550;Zm00001eb360030;Zm00001eb368960;Zm00001eb274110;Zm00001eb156560;Zm00001eb077900;Zm00001eb398680;Zm00001eb281210;Zm00001eb127760;Zm00001eb286860;Zm00001eb251490;Zm00001eb317990;Zm00001eb107490;Zm00001eb377830;Zm00001eb001910;Zm00001eb057290…	84	Zm00001eb399990;Zm00001eb097300;Zm00001eb067080;Zm00001eb131470;Zm00001eb277550;Zm00001eb368960;Zm00001eb156560;Zm00001eb398680;Zm00001eb127760;Zm00001eb286860;Zm00001eb317990;Zm00001eb344850;Zm00001eb129360;Zm00001eb378330;Zm00001eb230170;Zm00001eb410250;Zm00001eb213320;Zm00001eb188200;Zm00001eb214830;Zm00001eb191700;Zm00001eb059040;Zm00001eb069600;Zm00001eb340730;Zm00001eb287900;Zm00001eb066150…	31	Zm00001eb074080;Zm00001eb386480;Zm00001eb150420;Zm00001eb118070;Zm00001eb390190;Zm00001eb360030;Zm00001eb274110;Zm00001eb077900;Zm00001eb281210;Zm00001eb251490;Zm00001eb107490;Zm00001eb377830;Zm00001eb001910;Zm00001eb057290;Zm00001eb372570;Zm00001eb270080;Zm00001eb127880;Zm00001eb061070;Zm00001eb333540;Zm00001eb159400;Zm00001eb176030;Zm00001eb212810;Zm00001eb276140;novel.7801;Zm00001eb187980;Zm00…	53
Biological process	GO:0051128	regulation of cellular component organization	84/5692 1.48%	491/27424 1.79%	0.982375	1	Zm00001eb069500;Zm00001eb339080;Zm00001eb111590;Zm00001eb106960;Zm00001eb015930;Zm00001eb000870;Zm00001eb374270;Zm00001eb389670;Zm00001eb364750;Zm00001eb330730;Zm00001eb399140;Zm00001eb394870;Zm00001eb214510;Zm00001eb420400;Zm00001eb077900;Zm00001eb062310;Zm00001eb286860;Zm00001eb081200;Zm00001eb378370;Zm00001eb254260;Zm00001eb320860;Zm00001eb125700;Zm00001eb372570;Zm00001eb065890;Zm00001eb057930…	84	Zm00001eb339080;Zm00001eb106960;Zm00001eb000870;Zm00001eb374270;Zm00001eb394870;Zm00001eb420400;Zm00001eb286860;Zm00001eb378370;Zm00001eb320860;Zm00001eb125700;Zm00001eb033690;Zm00001eb172880;Zm00001eb293600;Zm00001eb395240;Zm00001eb378330;Zm00001eb220370;Zm00001eb373930;Zm00001eb213320;Zm00001eb227020;Zm00001eb040610;Zm00001eb353070;Zm00001eb311920;Zm00001eb079630;Zm00001eb194680;Zm00001eb214830…	29	Zm00001eb069500;Zm00001eb111590;Zm00001eb015930;Zm00001eb389670;Zm00001eb364750;Zm00001eb330730;Zm00001eb399140;Zm00001eb214510;Zm00001eb077900;Zm00001eb062310;Zm00001eb081200;Zm00001eb254260;Zm00001eb372570;Zm00001eb065890;Zm00001eb057930;Zm00001eb338300;Zm00001eb061070;Zm00001eb043690;Zm00001eb212810;Zm00001eb198690;novel.7801;Zm00001eb128530;Zm00001eb144740;Zm00001eb041910;Zm00001eb371980;Zm00…	55
Biological process	GO:0012501	programmed cell death	83/5692 1.46%	345/27424 1.26%	0.0745941	0.552827	Zm00001eb009570;Zm00001eb125120;Zm00001eb237960;Zm00001eb241040;Zm00001eb252250;Zm00001eb267380;Zm00001eb308670;Zm00001eb320970;Zm00001eb292290;Zm00001eb399340;Zm00001eb364900;Zm00001eb096370;Zm00001eb150730;Zm00001eb077540;Zm00001eb097300;Zm00001eb225030;Zm00001eb153200;Zm00001eb052250;Zm00001eb374270;Zm00001eb214780;Zm00001eb039650;Zm00001eb252410;Zm00001eb095310;Zm00001eb230820;Zm00001eb210800…	83	Zm00001eb009570;Zm00001eb241040;Zm00001eb252250;Zm00001eb267380;Zm00001eb308670;Zm00001eb399340;Zm00001eb096370;Zm00001eb150730;Zm00001eb097300;Zm00001eb225030;Zm00001eb153200;Zm00001eb052250;Zm00001eb374270;Zm00001eb214780;Zm00001eb039650;Zm00001eb252410;Zm00001eb230820;Zm00001eb331700;Zm00001eb226720;Zm00001eb018900;Zm00001eb321770;Zm00001eb205560;Zm00001eb018930;Zm00001eb214900;Zm00001eb038250…	34	Zm00001eb125120;Zm00001eb237960;Zm00001eb320970;Zm00001eb292290;Zm00001eb364900;Zm00001eb077540;Zm00001eb095310;Zm00001eb210800;Zm00001eb421270;Zm00001eb318600;Zm00001eb287190;Zm00001eb380100;Zm00001eb363970;Zm00001eb322790;Zm00001eb107900;Zm00001eb081200;Zm00001eb167720;Zm00001eb184720;Zm00001eb261660;Zm00001eb206790;Zm00001eb406540;Zm00001eb084560;Zm00001eb200700;Zm00001eb367950;Zm00001eb151150…	49
Biological process	GO:0031668	cellular response to extracellular stimulus	82/5692 1.44%	282/27424 1.03%	0.000544502	0.0266284	Zm00001eb130640;Zm00001eb253890;Zm00001eb285080;Zm00001eb289800;Zm00001eb335060;Zm00001eb358160;Zm00001eb415520;Zm00001eb427810;Zm00001eb150370;Zm00001eb420440;Zm00001eb166810;Zm00001eb039660;Zm00001eb066510;Zm00001eb317940;Zm00001eb089390;Zm00001eb110590;Zm00001eb290370;Zm00001eb258520;Zm00001eb122660;Zm00001eb290460;Zm00001eb208190;Zm00001eb058700;Zm00001eb360580;Zm00001eb043480;Zm00001eb335670…	82	Zm00001eb130640;Zm00001eb253890;Zm00001eb285080;Zm00001eb289800;Zm00001eb335060;Zm00001eb358160;Zm00001eb427810;Zm00001eb150370;Zm00001eb166810;Zm00001eb039660;Zm00001eb066510;Zm00001eb317940;Zm00001eb110590;Zm00001eb258520;Zm00001eb058700;Zm00001eb360580;Zm00001eb043480;Zm00001eb335670;Zm00001eb321550;Zm00001eb306580;Zm00001eb144340;Zm00001eb030710;Zm00001eb064940;Zm00001eb364280;Zm00001eb069630…	51	Zm00001eb415520;Zm00001eb420440;Zm00001eb089390;Zm00001eb290370;Zm00001eb122660;Zm00001eb290460;Zm00001eb208190;Zm00001eb220900;Zm00001eb261910;Zm00001eb361620;Zm00001eb191420;Zm00001eb126780;Zm00001eb407530;Zm00001eb162710;Zm00001eb281630;Zm00001eb060070;Zm00001eb412930;Zm00001eb288320;Zm00001eb332300;Zm00001eb208180;Zm00001eb418740;Zm00001eb014590;Zm00001eb339850;Zm00001eb389910;Zm00001eb154650…	31
Biological process	GO:0070542	response to fatty acid	82/5692 1.44%	358/27424 1.31%	0.172236	0.806595	Zm00001eb006160;Zm00001eb009570;Zm00001eb033950;Zm00001eb050460;Zm00001eb071080;Zm00001eb071090;Zm00001eb150050;Zm00001eb214000;Zm00001eb345750;Zm00001eb415520;Zm00001eb051200;Zm00001eb420440;Zm00001eb041770;Zm00001eb003170;Zm00001eb420190;Zm00001eb312170;Zm00001eb144410;Zm00001eb206040;Zm00001eb399340;Zm00001eb358430;Zm00001eb019470;Zm00001eb327450;Zm00001eb337270;Zm00001eb095690;Zm00001eb368350…	82	Zm00001eb006160;Zm00001eb009570;Zm00001eb033950;Zm00001eb050460;Zm00001eb150050;Zm00001eb345750;Zm00001eb051200;Zm00001eb144410;Zm00001eb399340;Zm00001eb019470;Zm00001eb327450;Zm00001eb337270;Zm00001eb095690;novel.4182;Zm00001eb387370;novel.10693;Zm00001eb294350;Zm00001eb121600;Zm00001eb106850;Zm00001eb350120;Zm00001eb367790;Zm00001eb009510;Zm00001eb037040;Zm00001eb278100;Zm00001eb061440;Zm00001e…	42	Zm00001eb071080;Zm00001eb071090;Zm00001eb214000;Zm00001eb415520;Zm00001eb420440;Zm00001eb041770;Zm00001eb003170;Zm00001eb420190;Zm00001eb312170;Zm00001eb206040;Zm00001eb358430;Zm00001eb368350;Zm00001eb020060;Zm00001eb125330;Zm00001eb109110;Zm00001eb376400;Zm00001eb309350;Zm00001eb288770;Zm00001eb190130;Zm00001eb383930;Zm00001eb020680;Zm00001eb121040;Zm00001eb331940;Zm00001eb346880;Zm00001eb319850…	40
Biological process	GO:0009150	purine ribonucleotide metabolic process	82/5692 1.44%	359/27424 1.31%	0.179439	0.807504	Zm00001eb100250;Zm00001eb144240;Zm00001eb192910;Zm00001eb247590;Zm00001eb283530;Zm00001eb291670;Zm00001eb293530;Zm00001eb316960;Zm00001eb408010;Zm00001eb433750;Zm00001eb352550;Zm00001eb121400;Zm00001eb371680;Zm00001eb377870;Zm00001eb322600;Zm00001eb066190;Zm00001eb146310;Zm00001eb153620;Zm00001eb010790;Zm00001eb319770;Zm00001eb365200;Zm00001eb395810;Zm00001eb227640;Zm00001eb301320;Zm00001eb126080…	82	Zm00001eb100250;Zm00001eb144240;Zm00001eb192910;Zm00001eb283530;Zm00001eb293530;Zm00001eb316960;Zm00001eb433750;Zm00001eb121400;Zm00001eb371680;Zm00001eb066190;Zm00001eb010790;Zm00001eb365200;Zm00001eb301320;Zm00001eb126080;Zm00001eb337520;Zm00001eb015770;Zm00001eb050410;Zm00001eb121310;Zm00001eb314240;Zm00001eb373580;Zm00001eb353560;Zm00001eb048390;Zm00001eb084450;Zm00001eb350090;Zm00001eb350700…	37	Zm00001eb247590;Zm00001eb291670;Zm00001eb408010;Zm00001eb352550;Zm00001eb377870;Zm00001eb322600;Zm00001eb146310;Zm00001eb153620;Zm00001eb319770;Zm00001eb395810;Zm00001eb227640;Zm00001eb390590;Zm00001eb215370;Zm00001eb184610;Zm00001eb434370;Zm00001eb054000;Zm00001eb228000;Zm00001eb200910;Zm00001eb156500;Zm00001eb119040;Zm00001eb274290;Zm00001eb089020;Zm00001eb286120;Zm00001eb116560;Zm00001eb184000…	45
Biological process	GO:0016114	terpenoid biosynthetic process	81/5692 1.42%	281/27424 1.02%	0.000780067	0.0319407	Zm00001eb021200;Zm00001eb032970;Zm00001eb071080;Zm00001eb071090;Zm00001eb133200;Zm00001eb230410;Zm00001eb335060;Zm00001eb403700;Zm00001eb218680;Zm00001eb188280;Zm00001eb222660;Zm00001eb041770;Zm00001eb232100;Zm00001eb101500;Zm00001eb107690;Zm00001eb234530;Zm00001eb251990;Zm00001eb220030;Zm00001eb230870;Zm00001eb031040;Zm00001eb333900;Zm00001eb222540;Zm00001eb412990;Zm00001eb142500;Zm00001eb271860…	81	Zm00001eb021200;Zm00001eb032970;Zm00001eb133200;Zm00001eb335060;Zm00001eb403700;Zm00001eb218680;Zm00001eb222660;Zm00001eb232100;Zm00001eb101500;Zm00001eb220030;Zm00001eb031040;Zm00001eb222540;Zm00001eb412990;Zm00001eb142500;Zm00001eb317940;Zm00001eb412970;novel.34;Zm00001eb125470;Zm00001eb385070;Zm00001eb412980;Zm00001eb300240;Zm00001eb428470;Zm00001eb330430;Zm00001eb061440;Zm00001eb325560;Zm0000…	33	Zm00001eb071080;Zm00001eb071090;Zm00001eb230410;Zm00001eb188280;Zm00001eb041770;Zm00001eb107690;Zm00001eb234530;Zm00001eb251990;Zm00001eb230870;Zm00001eb333900;Zm00001eb271860;Zm00001eb258960;Zm00001eb200170;Zm00001eb234930;novel.444;Zm00001eb374210;Zm00001eb287860;Zm00001eb208700;Zm00001eb357090;Zm00001eb314130;Zm00001eb367770;Zm00001eb210950;Zm00001eb066910;Zm00001eb385840;Zm00001eb071070;Zm000…	48
Biological process	GO:0048507	meristem development	81/5692 1.42%	462/27424 1.68%	0.964591	1	Zm00001eb330150;Zm00001eb165770;Zm00001eb316180;Zm00001eb135750;Zm00001eb348560;Zm00001eb160700;Zm00001eb153710;Zm00001eb407760;Zm00001eb214630;Zm00001eb376480;Zm00001eb139520;Zm00001eb374270;Zm00001eb141920;Zm00001eb250370;Zm00001eb417200;Zm00001eb202570;Zm00001eb155140;Zm00001eb364280;Zm00001eb025310;Zm00001eb422470;Zm00001eb081200;Zm00001eb009640;Zm00001eb325580;Zm00001eb107710;Zm00001eb278130…	81	Zm00001eb330150;Zm00001eb165770;Zm00001eb348560;Zm00001eb407760;Zm00001eb214630;Zm00001eb376480;Zm00001eb139520;Zm00001eb374270;Zm00001eb141920;Zm00001eb417200;Zm00001eb202570;Zm00001eb155140;Zm00001eb364280;Zm00001eb422470;Zm00001eb278130;Zm00001eb285400;Zm00001eb427140;Zm00001eb078980;Zm00001eb270950;Zm00001eb289170;Zm00001eb326880;Zm00001eb024380;novel.9749;Zm00001eb107730;Zm00001eb407240;Zm00…	35	Zm00001eb316180;Zm00001eb135750;Zm00001eb160700;Zm00001eb153710;Zm00001eb250370;Zm00001eb025310;Zm00001eb081200;Zm00001eb009640;Zm00001eb325580;Zm00001eb107710;Zm00001eb065890;Zm00001eb049610;Zm00001eb205110;Zm00001eb296150;Zm00001eb271180;Zm00001eb347710;Zm00001eb198690;Zm00001eb394120;Zm00001eb295840;Zm00001eb279240;Zm00001eb298670;Zm00001eb144740;Zm00001eb318290;Zm00001eb304780;Zm00001eb260310…	46
Biological process	GO:0009826	unidimensional cell growth	81/5692 1.42%	480/27424 1.75%	0.986653	1	Zm00001eb334430;novel.8917;Zm00001eb019210;Zm00001eb191720;Zm00001eb369940;Zm00001eb179260;Zm00001eb183390;Zm00001eb419670;Zm00001eb023010;Zm00001eb160490;Zm00001eb267410;Zm00001eb003730;Zm00001eb240970;Zm00001eb136200;Zm00001eb053580;Zm00001eb374270;Zm00001eb389670;Zm00001eb260370;Zm00001eb217800;Zm00001eb077900;Zm00001eb091240;Zm00001eb354090;Zm00001eb131510;Zm00001eb081200;Zm00001eb071970;Zm00…	81	Zm00001eb334430;novel.8917;Zm00001eb019210;Zm00001eb191720;Zm00001eb369940;Zm00001eb179260;Zm00001eb419670;Zm00001eb023010;Zm00001eb160490;Zm00001eb267410;Zm00001eb003730;Zm00001eb240970;Zm00001eb053580;Zm00001eb374270;Zm00001eb260370;Zm00001eb217800;Zm00001eb354090;Zm00001eb131510;Zm00001eb329740;Zm00001eb033060;Zm00001eb252890;Zm00001eb189830;Zm00001eb112210;Zm00001eb252260;Zm00001eb119120;Zm00…	37	Zm00001eb183390;Zm00001eb136200;Zm00001eb389670;Zm00001eb077900;Zm00001eb091240;Zm00001eb081200;Zm00001eb071970;Zm00001eb001910;Zm00001eb268580;Zm00001eb033150;Zm00001eb065890;Zm00001eb232500;Zm00001eb228910;Zm00001eb058360;Zm00001eb106100;Zm00001eb061070;Zm00001eb155940;Zm00001eb426580;Zm00001eb212810;Zm00001eb198690;Zm00001eb341960;Zm00001eb180490;novel.6891;novel.4808;Zm00001eb042720;Zm00001eb…	44
Biological process	GO:0046148	pigment biosynthetic process	80/5692 1.41%	234/27424 0.85%	1.16564e-06	0.000465259	Zm00001eb220940;Zm00001eb332650;Zm00001eb403700;Zm00001eb407780;Zm00001eb433610;Zm00001eb395270;Zm00001eb229540;Zm00001eb107690;Zm00001eb269720;Zm00001eb291360;Zm00001eb230870;Zm00001eb286140;Zm00001eb333900;Zm00001eb154000;Zm00001eb254510;Zm00001eb358930;Zm00001eb271860;Zm00001eb431800;Zm00001eb172420;Zm00001eb097670;Zm00001eb244110;novel.34;Zm00001eb258960;Zm00001eb233020;Zm00001eb012590;Zm0000…	80	Zm00001eb403700;Zm00001eb395270;Zm00001eb229540;Zm00001eb358930;Zm00001eb097670;novel.34;Zm00001eb012590;Zm00001eb125470;Zm00001eb089520;Zm00001eb420400;Zm00001eb428470;Zm00001eb325560;Zm00001eb033900;Zm00001eb371300;Zm00001eb323970;Zm00001eb107750;novel.1482;Zm00001eb322210;Zm00001eb138980;Zm00001eb428900;novel.5773;Zm00001eb202090	22	Zm00001eb220940;Zm00001eb332650;Zm00001eb407780;Zm00001eb433610;Zm00001eb107690;Zm00001eb269720;Zm00001eb291360;Zm00001eb230870;Zm00001eb286140;Zm00001eb333900;Zm00001eb154000;Zm00001eb254510;Zm00001eb271860;Zm00001eb431800;Zm00001eb172420;Zm00001eb244110;Zm00001eb258960;Zm00001eb233020;Zm00001eb200170;Zm00001eb234930;Zm00001eb165410;Zm00001eb212250;novel.444;Zm00001eb213710;Zm00001eb329630;Zm000…	58
Biological process	GO:0009753	response to jasmonic acid	80/5692 1.41%	352/27424 1.28%	0.196154	0.835449	Zm00001eb006160;Zm00001eb009570;Zm00001eb033950;Zm00001eb050460;Zm00001eb071080;Zm00001eb071090;Zm00001eb214000;Zm00001eb345750;Zm00001eb415520;Zm00001eb051200;Zm00001eb420440;Zm00001eb041770;Zm00001eb003170;Zm00001eb420190;Zm00001eb312170;Zm00001eb144410;Zm00001eb206040;Zm00001eb399340;Zm00001eb358430;Zm00001eb019470;Zm00001eb327450;Zm00001eb337270;Zm00001eb095690;Zm00001eb368350;Zm00001eb020060…	80	Zm00001eb006160;Zm00001eb009570;Zm00001eb033950;Zm00001eb050460;Zm00001eb345750;Zm00001eb051200;Zm00001eb144410;Zm00001eb399340;Zm00001eb019470;Zm00001eb327450;Zm00001eb337270;Zm00001eb095690;novel.4182;Zm00001eb387370;novel.10693;Zm00001eb294350;Zm00001eb121600;Zm00001eb106850;Zm00001eb350120;Zm00001eb367790;Zm00001eb009510;Zm00001eb037040;Zm00001eb278100;Zm00001eb061440;Zm00001eb190990;Zm00001e…	40	Zm00001eb071080;Zm00001eb071090;Zm00001eb214000;Zm00001eb415520;Zm00001eb420440;Zm00001eb041770;Zm00001eb003170;Zm00001eb420190;Zm00001eb312170;Zm00001eb206040;Zm00001eb358430;Zm00001eb368350;Zm00001eb020060;Zm00001eb125330;Zm00001eb109110;Zm00001eb376400;Zm00001eb309350;Zm00001eb288770;Zm00001eb190130;Zm00001eb383930;Zm00001eb020680;Zm00001eb121040;Zm00001eb331940;Zm00001eb346880;Zm00001eb319850…	40
Biological process	GO:0050801	ion homeostasis	80/5692 1.41%	441/27424 1.61%	0.924613	1	Zm00001eb044260;Zm00001eb241920;Zm00001eb259960;Zm00001eb284750;Zm00001eb335060;Zm00001eb397320;Zm00001eb415520;Zm00001eb389830;Zm00001eb420440;Zm00001eb330030;novel.3428;Zm00001eb244840;Zm00001eb195010;Zm00001eb055560;Zm00001eb010790;Zm00001eb404870;Zm00001eb204850;Zm00001eb403660;Zm00001eb387350;Zm00001eb289490;Zm00001eb122660;Zm00001eb376480;Zm00001eb360580;Zm00001eb429440;Zm00001eb120100;Zm00…	80	Zm00001eb044260;Zm00001eb241920;Zm00001eb259960;Zm00001eb284750;Zm00001eb335060;Zm00001eb397320;Zm00001eb389830;Zm00001eb330030;novel.3428;Zm00001eb195010;Zm00001eb055560;Zm00001eb010790;Zm00001eb404870;Zm00001eb204850;Zm00001eb403660;Zm00001eb289490;Zm00001eb376480;Zm00001eb360580;Zm00001eb429440;Zm00001eb021100;Zm00001eb198790;Zm00001eb076070;novel.8063;Zm00001eb119430;Zm00001eb156300;Zm00001eb…	54	Zm00001eb415520;Zm00001eb420440;Zm00001eb244840;Zm00001eb387350;Zm00001eb122660;Zm00001eb120100;Zm00001eb317300;Zm00001eb081200;Zm00001eb088390;Zm00001eb065890;Zm00001eb232500;Zm00001eb247430;Zm00001eb392420;Zm00001eb198690;Zm00001eb060070;Zm00001eb316390;Zm00001eb268500;Zm00001eb228720;Zm00001eb163750;Zm00001eb136840;Zm00001eb251130;Zm00001eb000570;Zm00001eb295060;Zm00001eb344880;Zm00001eb053440…	26
Biological process	GO:0021700	developmental maturation	79/5692 1.39%	313/27424 1.14%	0.0310075	0.335211	Zm00001eb033130;Zm00001eb061280;Zm00001eb078870;Zm00001eb116580;Zm00001eb255240;Zm00001eb339150;Zm00001eb394280;Zm00001eb408850;Zm00001eb147240;Zm00001eb418130;Zm00001eb360180;Zm00001eb088500;novel.8710;Zm00001eb183390;Zm00001eb023010;Zm00001eb160490;Zm00001eb033140;Zm00001eb258890;Zm00001eb142500;Zm00001eb202400;Zm00001eb339130;Zm00001eb061350;Zm00001eb155860;Zm00001eb214630;Zm00001eb323170;Zm00…	79	Zm00001eb061280;Zm00001eb116580;Zm00001eb255240;Zm00001eb339150;Zm00001eb408850;Zm00001eb147240;Zm00001eb360180;novel.8710;Zm00001eb023010;Zm00001eb160490;Zm00001eb258890;Zm00001eb142500;Zm00001eb339130;Zm00001eb061350;Zm00001eb214630;Zm00001eb323170;Zm00001eb322270;Zm00001eb418140;Zm00001eb217800;Zm00001eb307440;Zm00001eb049170;Zm00001eb396350;Zm00001eb283720;Zm00001eb305960;Zm00001eb326880;Zm00…	42	Zm00001eb033130;Zm00001eb078870;Zm00001eb394280;Zm00001eb418130;Zm00001eb088500;Zm00001eb183390;Zm00001eb033140;Zm00001eb202400;Zm00001eb155860;Zm00001eb159610;Zm00001eb290130;Zm00001eb374120;Zm00001eb070100;Zm00001eb387580;Zm00001eb055950;Zm00001eb226530;Zm00001eb170530;Zm00001eb013610;Zm00001eb298670;novel.4808;Zm00001eb392530;Zm00001eb217170;Zm00001eb014590;Zm00001eb391380;Zm00001eb324730;Zm00…	37
Biological process	GO:0006820	anion transport	79/5692 1.39%	331/27424 1.21%	0.0922614	0.599719	Zm00001eb042970;Zm00001eb050850;Zm00001eb118870;Zm00001eb154590;Zm00001eb284750;Zm00001eb314770;Zm00001eb322950;Zm00001eb339490;Zm00001eb350910;novel.3350;Zm00001eb033080;Zm00001eb410930;Zm00001eb106160;Zm00001eb023600;novel.3821;Zm00001eb422720;Zm00001eb239690;Zm00001eb222510;Zm00001eb047070;Zm00001eb258520;Zm00001eb033390;Zm00001eb377260;Zm00001eb004550;Zm00001eb045670;Zm00001eb122660;Zm00001eb…	79	Zm00001eb050850;Zm00001eb154590;Zm00001eb284750;Zm00001eb314770;Zm00001eb350910;novel.3350;novel.3821;Zm00001eb422720;Zm00001eb239690;Zm00001eb258520;Zm00001eb377260;Zm00001eb004550;Zm00001eb045670;Zm00001eb413160;Zm00001eb201110;Zm00001eb030710;novel.9957;Zm00001eb171030;Zm00001eb119430;Zm00001eb250070;Zm00001eb422120;Zm00001eb050840;novel.9599;Zm00001eb061490;Zm00001eb013460;Zm00001eb191650;Zm0…	40	Zm00001eb042970;Zm00001eb118870;Zm00001eb322950;Zm00001eb339490;Zm00001eb033080;Zm00001eb410930;Zm00001eb106160;Zm00001eb023600;Zm00001eb222510;Zm00001eb047070;Zm00001eb033390;Zm00001eb122660;Zm00001eb038410;Zm00001eb101270;Zm00001eb081200;Zm00001eb155350;Zm00001eb184720;Zm00001eb053220;Zm00001eb320730;Zm00001eb407530;Zm00001eb382460;Zm00001eb281630;Zm00001eb141430;Zm00001eb414000;Zm00001eb145890…	39
Biological process	GO:0048511	rhythmic process	79/5692 1.39%	346/27424 1.26%	0.185496	0.80763	Zm00001eb069500;Zm00001eb228570;Zm00001eb380260;Zm00001eb244840;Zm00001eb270810;Zm00001eb258290;Zm00001eb346280;Zm00001eb023010;Zm00001eb002380;Zm00001eb154440;Zm00001eb102000;Zm00001eb228160;Zm00001eb319590;Zm00001eb183880;Zm00001eb393000;Zm00001eb041120;Zm00001eb227640;Zm00001eb015930;Zm00001eb030210;Zm00001eb191940;Zm00001eb234090;Zm00001eb397240;Zm00001eb082500;Zm00001eb341790;Zm00001eb261910…	79	Zm00001eb228570;Zm00001eb270810;Zm00001eb023010;Zm00001eb154440;Zm00001eb228160;Zm00001eb183880;Zm00001eb341790;Zm00001eb028250;Zm00001eb159180;novel.3196;Zm00001eb228670;Zm00001eb417240;Zm00001eb206880;Zm00001eb395240;Zm00001eb430610;Zm00001eb371070;Zm00001eb379340;Zm00001eb367810;Zm00001eb187450;Zm00001eb188200;Zm00001eb360360;Zm00001eb148070;Zm00001eb258240;Zm00001eb188290;Zm00001eb417660;Zm00…	30	Zm00001eb069500;Zm00001eb380260;Zm00001eb244840;Zm00001eb258290;Zm00001eb346280;Zm00001eb002380;Zm00001eb102000;Zm00001eb319590;Zm00001eb393000;Zm00001eb041120;Zm00001eb227640;Zm00001eb015930;Zm00001eb030210;Zm00001eb191940;Zm00001eb234090;Zm00001eb397240;Zm00001eb082500;Zm00001eb261910;Zm00001eb081200;Zm00001eb387930;Zm00001eb116560;Zm00001eb059970;novel.1126;Zm00001eb027960;Zm00001eb388020;Zm00…	49
Biological process	GO:0044036	cell wall macromolecule metabolic process	79/5692 1.39%	372/27424 1.36%	0.429439	1	Zm00001eb057250;Zm00001eb071650;Zm00001eb075730;Zm00001eb078730;Zm00001eb226470;Zm00001eb341630;Zm00001eb425600;Zm00001eb002620;Zm00001eb212660;Zm00001eb057230;Zm00001eb163530;Zm00001eb078740;Zm00001eb241670;Zm00001eb315920;Zm00001eb194110;Zm00001eb288440;Zm00001eb251370;Zm00001eb007740;Zm00001eb319550;Zm00001eb061350;Zm00001eb317090;Zm00001eb068390;Zm00001eb432200;Zm00001eb347490;Zm00001eb326990…	79	Zm00001eb057250;Zm00001eb075730;Zm00001eb078730;Zm00001eb226470;Zm00001eb425600;Zm00001eb212660;Zm00001eb057230;Zm00001eb163530;Zm00001eb078740;Zm00001eb241670;Zm00001eb315920;Zm00001eb194110;Zm00001eb288440;Zm00001eb007740;Zm00001eb319550;Zm00001eb061350;Zm00001eb068390;Zm00001eb432200;Zm00001eb347490;Zm00001eb326990;Zm00001eb049170;Zm00001eb255340;Zm00001eb312040;Zm00001eb295590;Zm00001eb042040…	48	Zm00001eb071650;Zm00001eb341630;Zm00001eb002620;Zm00001eb251370;Zm00001eb317090;Zm00001eb102200;Zm00001eb091240;Zm00001eb287230;Zm00001eb265440;Zm00001eb317210;Zm00001eb273490;Zm00001eb217140;Zm00001eb076470;Zm00001eb203660;Zm00001eb057580;Zm00001eb095530;Zm00001eb232610;Zm00001eb404880;Zm00001eb168050;Zm00001eb046060;Zm00001eb272050;Zm00001eb142640;Zm00001eb069640;Zm00001eb346860;Zm00001eb228500…	31
Biological process	GO:0071369	cellular response to ethylene stimulus	79/5692 1.39%	379/27424 1.38%	0.503487	1	Zm00001eb006160;Zm00001eb009570;Zm00001eb069500;Zm00001eb257170;Zm00001eb303690;Zm00001eb386040;Zm00001eb386480;Zm00001eb313850;Zm00001eb340140;Zm00001eb399340;Zm00001eb271520;Zm00001eb348560;Zm00001eb386390;Zm00001eb225030;Zm00001eb295700;Zm00001eb015930;Zm00001eb317090;Zm00001eb407760;Zm00001eb125330;Zm00001eb099980;Zm00001eb004500;Zm00001eb202570;Zm00001eb150840;Zm00001eb007000;Zm00001eb006200…	79	Zm00001eb006160;Zm00001eb009570;Zm00001eb257170;Zm00001eb303690;Zm00001eb386040;Zm00001eb340140;Zm00001eb399340;Zm00001eb271520;Zm00001eb348560;Zm00001eb386390;Zm00001eb225030;Zm00001eb295700;Zm00001eb407760;Zm00001eb099980;Zm00001eb004500;Zm00001eb202570;Zm00001eb150840;Zm00001eb006200;Zm00001eb028510;Zm00001eb367790;Zm00001eb422470;Zm00001eb037040;Zm00001eb232560;Zm00001eb296430;Zm00001eb302700…	47	Zm00001eb069500;Zm00001eb386480;Zm00001eb313850;Zm00001eb015930;Zm00001eb317090;Zm00001eb125330;Zm00001eb007000;Zm00001eb119540;Zm00001eb187190;Zm00001eb191130;Zm00001eb145420;Zm00001eb401290;Zm00001eb441240;Zm00001eb288320;Zm00001eb332300;Zm00001eb193060;Zm00001eb257030;Zm00001eb216860;Zm00001eb004020;Zm00001eb177200;Zm00001eb192320;Zm00001eb236490;Zm00001eb145310;Zm00001eb248380;Zm00001eb396900…	32
Biological process	GO:0009555	pollen development	79/5692 1.39%	431/27424 1.57%	0.906677	1	Zm00001eb147240;Zm00001eb369940;Zm00001eb068270;Zm00001eb179260;Zm00001eb035390;Zm00001eb108330;Zm00001eb267410;Zm00001eb326420;Zm00001eb221970;Zm00001eb240970;Zm00001eb214630;Zm00001eb257890;Zm00001eb323170;Zm00001eb335880;Zm00001eb039650;Zm00001eb389520;Zm00001eb111990;Zm00001eb117350;Zm00001eb232190;Zm00001eb327510;Zm00001eb014760;Zm00001eb119040;Zm00001eb396350;Zm00001eb320860;Zm00001eb314230…	79	Zm00001eb147240;Zm00001eb369940;Zm00001eb179260;Zm00001eb035390;Zm00001eb108330;Zm00001eb267410;Zm00001eb326420;Zm00001eb240970;Zm00001eb214630;Zm00001eb257890;Zm00001eb323170;Zm00001eb335880;Zm00001eb039650;Zm00001eb111990;Zm00001eb232190;Zm00001eb327510;Zm00001eb396350;Zm00001eb320860;Zm00001eb314230;Zm00001eb041370;Zm00001eb051830;Zm00001eb326880;Zm00001eb201030;Zm00001eb091700;Zm00001eb156790…	32	Zm00001eb068270;Zm00001eb221970;Zm00001eb389520;Zm00001eb117350;Zm00001eb014760;Zm00001eb119040;Zm00001eb372570;Zm00001eb039310;Zm00001eb413790;Zm00001eb394390;Zm00001eb067720;Zm00001eb187910;Zm00001eb127880;Zm00001eb252170;Zm00001eb202020;Zm00001eb317040;Zm00001eb155940;Zm00001eb166440;Zm00001eb099800;Zm00001eb362590;novel.7801;Zm00001eb295500;Zm00001eb329680;Zm00001eb298670;Zm00001eb175970;Zm00…	47
Biological process	GO:0019684	photosynthesis, light reaction	78/5692 1.37%	233/27424 0.85%	3.89651e-06	0.000952226	Zm00001eb106830;Zm00001eb112260;Zm00001eb168100;Zm00001eb179680;Zm00001eb233170;Zm00001eb296090;Zm00001eb320890;Zm00001eb323460;Zm00001eb324090;Zm00001eb357740;Zm00001eb415470;Zm00001eb346800;Zm00001eb324100;Zm00001eb041460;Zm00001eb039850;Zm00001eb433540;Zm00001eb204900;Zm00001eb355820;Zm00001eb066480;Zm00001eb412420;Zm00001eb081810;Zm00001eb106430;Zm00001eb321670;Zm00001eb343900;novel.6912;Zm00…	78	Zm00001eb106830;Zm00001eb324100;Zm00001eb355820;Zm00001eb227320;Zm00001eb105350	5	Zm00001eb112260;Zm00001eb168100;Zm00001eb179680;Zm00001eb233170;Zm00001eb296090;Zm00001eb320890;Zm00001eb323460;Zm00001eb324090;Zm00001eb357740;Zm00001eb415470;Zm00001eb346800;Zm00001eb041460;Zm00001eb039850;Zm00001eb433540;Zm00001eb204900;Zm00001eb066480;Zm00001eb412420;Zm00001eb081810;Zm00001eb106430;Zm00001eb321670;Zm00001eb343900;novel.6912;Zm00001eb309450;novel.971;Zm00001eb151750;Zm00001eb3…	73
Biological process	GO:0034220	ion transmembrane transport	78/5692 1.37%	386/27424 1.41%	0.625483	1	Zm00001eb042970;Zm00001eb044260;Zm00001eb303800;Zm00001eb314770;Zm00001eb322950;Zm00001eb371430;Zm00001eb397320;Zm00001eb330030;Zm00001eb171130;Zm00001eb106160;Zm00001eb023600;Zm00001eb019840;Zm00001eb239690;Zm00001eb033390;Zm00001eb045670;Zm00001eb423070;Zm00001eb038410;Zm00001eb370690;Zm00001eb413160;Zm00001eb101270;Zm00001eb120100;Zm00001eb191380;Zm00001eb284160;Zm00001eb317300;Zm00001eb408330…	78	Zm00001eb044260;Zm00001eb314770;Zm00001eb371430;Zm00001eb397320;Zm00001eb330030;Zm00001eb239690;Zm00001eb045670;Zm00001eb423070;Zm00001eb370690;Zm00001eb413160;Zm00001eb191380;Zm00001eb408330;Zm00001eb171030;Zm00001eb422120;Zm00001eb280210;Zm00001eb158420;Zm00001eb418020;Zm00001eb061490;Zm00001eb238560;Zm00001eb289990;Zm00001eb231990;Zm00001eb056130;Zm00001eb381580;Zm00001eb243420;Zm00001eb003960…	35	Zm00001eb042970;Zm00001eb303800;Zm00001eb322950;Zm00001eb171130;Zm00001eb106160;Zm00001eb023600;Zm00001eb019840;Zm00001eb033390;Zm00001eb038410;Zm00001eb101270;Zm00001eb120100;Zm00001eb284160;Zm00001eb317300;Zm00001eb068640;Zm00001eb081200;Zm00001eb155350;Zm00001eb184720;Zm00001eb088390;Zm00001eb064890;Zm00001eb414000;Zm00001eb247430;Zm00001eb392420;Zm00001eb316390;Zm00001eb245920;Zm00001eb207930…	43
Biological process	GO:0048285	organelle fission	78/5692 1.37%	404/27424 1.47%	0.782475	1	Zm00001eb020860;Zm00001eb269400;Zm00001eb339080;Zm00001eb396440;Zm00001eb097300;Zm00001eb118180;Zm00001eb064940;Zm00001eb394870;Zm00001eb378370;Zm00001eb210470;Zm00001eb094420;Zm00001eb014180;Zm00001eb159780;Zm00001eb348280;Zm00001eb051830;Zm00001eb199080;Zm00001eb128110;Zm00001eb248620;Zm00001eb401900;Zm00001eb160270;Zm00001eb072330;Zm00001eb378330;Zm00001eb220370;Zm00001eb297030;Zm00001eb043690…	78	Zm00001eb020860;Zm00001eb269400;Zm00001eb339080;Zm00001eb396440;Zm00001eb097300;Zm00001eb118180;Zm00001eb064940;Zm00001eb394870;Zm00001eb378370;Zm00001eb210470;Zm00001eb094420;Zm00001eb014180;Zm00001eb159780;Zm00001eb051830;Zm00001eb199080;Zm00001eb128110;Zm00001eb072330;Zm00001eb378330;Zm00001eb220370;Zm00001eb132020;Zm00001eb079630;Zm00001eb214830;Zm00001eb075550;Zm00001eb251620;Zm00001eb112030…	30	Zm00001eb348280;Zm00001eb248620;Zm00001eb401900;Zm00001eb160270;Zm00001eb297030;Zm00001eb043690;Zm00001eb176030;Zm00001eb233800;Zm00001eb128530;Zm00001eb423930;Zm00001eb144740;Zm00001eb299190;Zm00001eb085950;Zm00001eb005830;Zm00001eb059980;Zm00001eb208440;Zm00001eb420720;Zm00001eb320640;novel.7762;Zm00001eb212690;Zm00001eb221260;Zm00001eb297000;Zm00001eb322350;Zm00001eb214790;Zm00001eb084850;Zm00…	48
Biological process	GO:0045934	negative regulation of nucleobase-containing compound metabolic process	78/5692 1.37%	413/27424 1.51%	0.842625	1	Zm00001eb079330;Zm00001eb301680;Zm00001eb326900;Zm00001eb335060;Zm00001eb339080;Zm00001eb408860;Zm00001eb393290;Zm00001eb261280;Zm00001eb317890;Zm00001eb061060;Zm00001eb126360;Zm00001eb121240;Zm00001eb326170;Zm00001eb142500;Zm00001eb027100;Zm00001eb218850;Zm00001eb100770;Zm00001eb364750;Zm00001eb212840;Zm00001eb265610;Zm00001eb394870;Zm00001eb274840;Zm00001eb041850;Zm00001eb020120;Zm00001eb415730…	78	Zm00001eb079330;Zm00001eb326900;Zm00001eb335060;Zm00001eb339080;Zm00001eb408860;Zm00001eb261280;Zm00001eb317890;Zm00001eb126360;Zm00001eb121240;Zm00001eb326170;Zm00001eb142500;Zm00001eb100770;Zm00001eb394870;Zm00001eb020120;Zm00001eb415730;Zm00001eb112840;Zm00001eb378370;Zm00001eb109790;Zm00001eb246210;Zm00001eb320860;Zm00001eb400170;Zm00001eb092280;Zm00001eb073310;Zm00001eb427140;Zm00001eb033690…	42	Zm00001eb301680;Zm00001eb393290;Zm00001eb061060;Zm00001eb027100;Zm00001eb218850;Zm00001eb364750;Zm00001eb212840;Zm00001eb265610;Zm00001eb274840;Zm00001eb041850;Zm00001eb197190;Zm00001eb212820;Zm00001eb027960;Zm00001eb049610;Zm00001eb206790;Zm00001eb148900;Zm00001eb347710;Zm00001eb295840;Zm00001eb170530;Zm00001eb332300;Zm00001eb382130;Zm00001eb288870;Zm00001eb041860;Zm00001eb051050;Zm00001eb418530…	36
Biological process	GO:0015074	DNA integration	78/5692 1.37%	481/27424 1.75%	0.995322	1	novel.9388;novel.9134;novel.8426;novel.4899;novel.8422;novel.5097;novel.10008;novel.239;novel.1629;novel.4546;novel.866;novel.1632;novel.659;novel.162;novel.4947;novel.10049;novel.3775;Zm00001eb195970;novel.6782;novel.7774;novel.9198;novel.6336;novel.4849;novel.4848;novel.8320;novel.10314;novel.6204;Zm00001eb200630;novel.4912;novel.5130;novel.79;novel.8882;novel.6324;novel.3809;novel.5118;novel.5…	78	novel.9134;novel.8426;novel.4546;novel.4947;novel.3775;novel.6782;novel.8882;novel.5585;novel.147;novel.10609;novel.9162;novel.8949;novel.4115;novel.6133;novel.5811;novel.4321;novel.1207;novel.2878;novel.1386;novel.7829;novel.6471;novel.4822;novel.1382;novel.10577;novel.9163;novel.4835	26	novel.9388;novel.4899;novel.8422;novel.5097;novel.10008;novel.239;novel.1629;novel.866;novel.1632;novel.659;novel.162;novel.10049;Zm00001eb195970;novel.7774;novel.9198;novel.6336;novel.4849;novel.4848;novel.8320;novel.10314;novel.6204;Zm00001eb200630;novel.4912;novel.5130;novel.79;novel.6324;novel.3809;novel.5118;novel.2757;novel.4847;novel.4495;novel.503;novel.2121;novel.10352;Zm00001eb156510;no…	52
Biological process	GO:0046395	carboxylic acid catabolic process	77/5692 1.35%	255/27424 0.93%	0.000226963	0.0198167	Zm00001eb031330;Zm00001eb050460;Zm00001eb077640;Zm00001eb117100;Zm00001eb148110;Zm00001eb167230;Zm00001eb179170;Zm00001eb185400;Zm00001eb192910;Zm00001eb223680;Zm00001eb232960;Zm00001eb247630;Zm00001eb258950;Zm00001eb265270;Zm00001eb334430;Zm00001eb350910;Zm00001eb399220;Zm00001eb406880;Zm00001eb409040;Zm00001eb434030;Zm00001eb203470;Zm00001eb355050;Zm00001eb314900;Zm00001eb019210;Zm00001eb282120…	77	Zm00001eb031330;Zm00001eb050460;Zm00001eb077640;Zm00001eb117100;Zm00001eb148110;Zm00001eb167230;Zm00001eb179170;Zm00001eb192910;Zm00001eb223680;Zm00001eb232960;Zm00001eb258950;Zm00001eb265270;Zm00001eb334430;Zm00001eb350910;Zm00001eb399220;Zm00001eb409040;Zm00001eb434030;Zm00001eb203470;Zm00001eb355050;Zm00001eb019210;Zm00001eb282120;Zm00001eb140100;Zm00001eb379510;Zm00001eb333030;Zm00001eb073030…	51	Zm00001eb185400;Zm00001eb247630;Zm00001eb406880;Zm00001eb314900;Zm00001eb055020;Zm00001eb070250;Zm00001eb030210;Zm00001eb185250;Zm00001eb280650;Zm00001eb206470;Zm00001eb268320;Zm00001eb382240;Zm00001eb104420;Zm00001eb117230;Zm00001eb205930;Zm00001eb138300;Zm00001eb122460;Zm00001eb247660;Zm00001eb153460;Zm00001eb391720;Zm00001eb077220;Zm00001eb185260;Zm00001eb037560;Zm00001eb025960;Zm00001eb313780…	26
Biological process	GO:0090558	plant epidermis development	77/5692 1.35%	386/27424 1.41%	0.67274	1	Zm00001eb293530;Zm00001eb038890;Zm00001eb360180;Zm00001eb135750;novel.8710;Zm00001eb183390;Zm00001eb023010;Zm00001eb160490;Zm00001eb258890;Zm00001eb142500;Zm00001eb202400;Zm00001eb049830;Zm00001eb061350;Zm00001eb317090;Zm00001eb155860;Zm00001eb360030;Zm00001eb337520;Zm00001eb129030;Zm00001eb121310;Zm00001eb431710;Zm00001eb217800;Zm00001eb156560;Zm00001eb193240;Zm00001eb159610;Zm00001eb398680;Zm00…	77	Zm00001eb293530;Zm00001eb038890;Zm00001eb360180;novel.8710;Zm00001eb023010;Zm00001eb160490;Zm00001eb258890;Zm00001eb142500;Zm00001eb049830;Zm00001eb061350;Zm00001eb337520;Zm00001eb129030;Zm00001eb121310;Zm00001eb431710;Zm00001eb217800;Zm00001eb156560;Zm00001eb398680;Zm00001eb049170;Zm00001eb112840;Zm00001eb402960;Zm00001eb259630;Zm00001eb031300;Zm00001eb350090;Zm00001eb143670;Zm00001eb069220;Zm00…	43	Zm00001eb135750;Zm00001eb183390;Zm00001eb202400;Zm00001eb317090;Zm00001eb155860;Zm00001eb360030;Zm00001eb193240;Zm00001eb159610;Zm00001eb405230;Zm00001eb290130;Zm00001eb001910;Zm00001eb374120;Zm00001eb387580;Zm00001eb170530;Zm00001eb013610;Zm00001eb250740;novel.4808;Zm00001eb392530;Zm00001eb260310;Zm00001eb013480;Zm00001eb249950;Zm00001eb256600;Zm00001eb380490;Zm00001eb300570;Zm00001eb391380;Zm00…	34
Biological process	GO:0030001	metal ion transport	76/5692 1.34%	321/27424 1.17%	0.110742	0.656921	Zm00001eb044260;Zm00001eb048930;Zm00001eb084630;Zm00001eb303800;Zm00001eb306800;Zm00001eb397320;Zm00001eb387750;Zm00001eb330030;Zm00001eb225150;Zm00001eb171130;Zm00001eb348400;Zm00001eb195010;Zm00001eb057590;Zm00001eb280380;Zm00001eb404870;Zm00001eb253500;Zm00001eb019840;Zm00001eb322400;Zm00001eb430810;Zm00001eb434240;Zm00001eb311560;Zm00001eb120100;Zm00001eb191380;Zm00001eb284160;Zm00001eb288370…	76	Zm00001eb044260;Zm00001eb306800;Zm00001eb397320;Zm00001eb387750;Zm00001eb330030;Zm00001eb348400;Zm00001eb195010;Zm00001eb057590;Zm00001eb280380;Zm00001eb404870;Zm00001eb322400;Zm00001eb430810;Zm00001eb434240;Zm00001eb311560;Zm00001eb191380;Zm00001eb288370;Zm00001eb364280;Zm00001eb408330;Zm00001eb042050;Zm00001eb241390;Zm00001eb418020;Zm00001eb112630;Zm00001eb032330;Zm00001eb048960;Zm00001eb238560…	41	Zm00001eb048930;Zm00001eb084630;Zm00001eb303800;Zm00001eb225150;Zm00001eb171130;Zm00001eb253500;Zm00001eb019840;Zm00001eb120100;Zm00001eb284160;Zm00001eb340650;Zm00001eb088390;Zm00001eb225110;Zm00001eb413730;Zm00001eb354930;Zm00001eb420390;Zm00001eb165450;Zm00001eb314520;Zm00001eb392420;Zm00001eb140180;Zm00001eb316390;Zm00001eb207930;Zm00001eb257400;Zm00001eb163750;Zm00001eb309390;Zm00001eb099810…	35
Biological process	GO:0007623	circadian rhythm	76/5692 1.34%	323/27424 1.18%	0.122347	0.693381	Zm00001eb069500;Zm00001eb228570;Zm00001eb380260;Zm00001eb244840;Zm00001eb270810;Zm00001eb258290;Zm00001eb346280;Zm00001eb023010;Zm00001eb002380;Zm00001eb154440;Zm00001eb102000;Zm00001eb228160;Zm00001eb183880;Zm00001eb393000;Zm00001eb041120;Zm00001eb227640;Zm00001eb015930;Zm00001eb030210;Zm00001eb191940;Zm00001eb234090;Zm00001eb082500;Zm00001eb341790;Zm00001eb261910;Zm00001eb028250;Zm00001eb081200…	76	Zm00001eb228570;Zm00001eb270810;Zm00001eb023010;Zm00001eb154440;Zm00001eb228160;Zm00001eb183880;Zm00001eb341790;Zm00001eb028250;Zm00001eb159180;novel.3196;Zm00001eb228670;Zm00001eb417240;Zm00001eb206880;Zm00001eb395240;Zm00001eb430610;Zm00001eb371070;Zm00001eb379340;Zm00001eb367810;Zm00001eb187450;Zm00001eb188200;Zm00001eb360360;Zm00001eb148070;Zm00001eb258240;Zm00001eb188290;Zm00001eb417660;Zm00…	30	Zm00001eb069500;Zm00001eb380260;Zm00001eb244840;Zm00001eb258290;Zm00001eb346280;Zm00001eb002380;Zm00001eb102000;Zm00001eb393000;Zm00001eb041120;Zm00001eb227640;Zm00001eb015930;Zm00001eb030210;Zm00001eb191940;Zm00001eb234090;Zm00001eb082500;Zm00001eb261910;Zm00001eb081200;Zm00001eb387930;Zm00001eb116560;Zm00001eb059970;novel.1126;Zm00001eb027960;Zm00001eb388020;Zm00001eb020680;Zm00001eb187260;Zm00…	46
Biological process	GO:0009873	ethylene-activated signaling pathway	76/5692 1.34%	366/27424 1.33%	0.519166	1	Zm00001eb006160;Zm00001eb009570;Zm00001eb069500;Zm00001eb257170;Zm00001eb303690;Zm00001eb386040;Zm00001eb313850;Zm00001eb340140;Zm00001eb399340;Zm00001eb271520;Zm00001eb348560;Zm00001eb386390;Zm00001eb225030;Zm00001eb295700;Zm00001eb015930;Zm00001eb317090;Zm00001eb407760;Zm00001eb125330;Zm00001eb099980;Zm00001eb004500;Zm00001eb202570;Zm00001eb150840;Zm00001eb007000;Zm00001eb006200;Zm00001eb028510…	76	Zm00001eb006160;Zm00001eb009570;Zm00001eb257170;Zm00001eb303690;Zm00001eb386040;Zm00001eb340140;Zm00001eb399340;Zm00001eb271520;Zm00001eb348560;Zm00001eb386390;Zm00001eb225030;Zm00001eb295700;Zm00001eb407760;Zm00001eb099980;Zm00001eb004500;Zm00001eb202570;Zm00001eb150840;Zm00001eb006200;Zm00001eb028510;Zm00001eb367790;Zm00001eb422470;Zm00001eb037040;Zm00001eb232560;Zm00001eb296430;Zm00001eb302700…	47	Zm00001eb069500;Zm00001eb313850;Zm00001eb015930;Zm00001eb317090;Zm00001eb125330;Zm00001eb007000;Zm00001eb119540;Zm00001eb187190;Zm00001eb191130;Zm00001eb145420;Zm00001eb401290;Zm00001eb441240;Zm00001eb288320;Zm00001eb332300;Zm00001eb193060;Zm00001eb257030;Zm00001eb216860;Zm00001eb004020;Zm00001eb177200;Zm00001eb192320;Zm00001eb236490;Zm00001eb248380;Zm00001eb396900;Zm00001eb291720;Zm00001eb040680…	29
Biological process	GO:1901698	response to nitrogen compound	76/5692 1.34%	393/27424 1.43%	0.774972	1	Zm00001eb088190;Zm00001eb148570;Zm00001eb156610;Zm00001eb383680;Zm00001eb427810;Zm00001eb292290;Zm00001eb225150;Zm00001eb051950;Zm00001eb003170;Zm00001eb420190;Zm00001eb023600;Zm00001eb419330;Zm00001eb368050;Zm00001eb272300;Zm00001eb073360;Zm00001eb317090;Zm00001eb283510;Zm00001eb424310;Zm00001eb106850;Zm00001eb268320;Zm00001eb185240;Zm00001eb251490;Zm00001eb009510;Zm00001eb064710;Zm00001eb318070…	76	Zm00001eb088190;Zm00001eb148570;Zm00001eb156610;Zm00001eb427810;Zm00001eb368050;Zm00001eb272300;Zm00001eb073360;Zm00001eb283510;Zm00001eb106850;Zm00001eb185240;Zm00001eb009510;Zm00001eb064710;Zm00001eb350050;Zm00001eb061440;Zm00001eb427140;Zm00001eb350710;Zm00001eb346620;Zm00001eb399370;Zm00001eb024380;Zm00001eb258350;Zm00001eb266420;Zm00001eb073090;Zm00001eb169260;Zm00001eb427820;novel.5306;Zm00…	32	Zm00001eb383680;Zm00001eb292290;Zm00001eb225150;Zm00001eb051950;Zm00001eb003170;Zm00001eb420190;Zm00001eb023600;Zm00001eb419330;Zm00001eb317090;Zm00001eb424310;Zm00001eb268320;Zm00001eb251490;Zm00001eb318070;Zm00001eb236640;Zm00001eb225110;Zm00001eb079530;Zm00001eb020680;Zm00001eb021590;Zm00001eb385190;Zm00001eb250730;Zm00001eb121040;Zm00001eb187980;Zm00001eb257400;Zm00001eb379190;Zm00001eb012700…	44
Biological process	GO:0046486	glycerolipid metabolic process	75/5692 1.32%	352/27424 1.28%	0.419722	1	Zm00001eb035960;Zm00001eb122860;Zm00001eb241920;Zm00001eb356980;Zm00001eb370460;Zm00001eb381970;Zm00001eb278480;Zm00001eb051200;Zm00001eb295120;Zm00001eb280640;Zm00001eb154820;Zm00001eb160510;Zm00001eb374080;Zm00001eb285800;Zm00001eb039660;Zm00001eb115970;Zm00001eb154830;Zm00001eb317940;Zm00001eb417470;Zm00001eb401720;Zm00001eb433200;Zm00001eb150880;Zm00001eb098040;Zm00001eb156680;Zm00001eb195630…	75	Zm00001eb035960;Zm00001eb122860;Zm00001eb241920;Zm00001eb356980;Zm00001eb370460;Zm00001eb381970;Zm00001eb278480;Zm00001eb051200;Zm00001eb295120;Zm00001eb280640;Zm00001eb154820;Zm00001eb160510;Zm00001eb374080;Zm00001eb285800;Zm00001eb039660;Zm00001eb115970;Zm00001eb154830;Zm00001eb317940;Zm00001eb417470;Zm00001eb401720;Zm00001eb433200;Zm00001eb150880;Zm00001eb098040;Zm00001eb156680;Zm00001eb195630…	53	Zm00001eb143320;Zm00001eb399140;Zm00001eb207300;Zm00001eb153800;Zm00001eb362570;Zm00001eb252000;Zm00001eb174880;novel.7743;Zm00001eb155940;Zm00001eb262570;Zm00001eb108680;Zm00001eb041910;Zm00001eb097160;Zm00001eb403330;Zm00001eb380650;Zm00001eb102240;Zm00001eb294020;Zm00001eb386530;Zm00001eb317410;Zm00001eb159140;Zm00001eb195920;Zm00001eb010110	22
Biological process	GO:0072594	establishment of protein localization to organelle	74/5692 1.3%	378/27424 1.38%	0.734194	1	Zm00001eb106830;Zm00001eb199230;Zm00001eb395120;Zm00001eb324100;Zm00001eb315880;Zm00001eb119320;Zm00001eb041400;Zm00001eb319680;Zm00001eb356320;Zm00001eb000480;Zm00001eb267680;Zm00001eb267970;Zm00001eb066510;Zm00001eb232250;Zm00001eb118180;Zm00001eb251410;Zm00001eb387350;Zm00001eb257890;Zm00001eb186660;Zm00001eb208040;Zm00001eb034080;Zm00001eb406840;Zm00001eb412690;Zm00001eb197120;Zm00001eb382580…	74	Zm00001eb106830;Zm00001eb395120;Zm00001eb324100;Zm00001eb119320;Zm00001eb319680;Zm00001eb356320;Zm00001eb000480;Zm00001eb267680;Zm00001eb066510;Zm00001eb118180;Zm00001eb251410;Zm00001eb257890;Zm00001eb186660;Zm00001eb034080;Zm00001eb382580;Zm00001eb197960;Zm00001eb096990;Zm00001eb111960;Zm00001eb317990;Zm00001eb205950;Zm00001eb031430;novel.1258;Zm00001eb137140;Zm00001eb059310;Zm00001eb410080;Zm00…	33	Zm00001eb199230;Zm00001eb315880;Zm00001eb041400;Zm00001eb267970;Zm00001eb232250;Zm00001eb387350;Zm00001eb208040;Zm00001eb406840;Zm00001eb412690;Zm00001eb197120;Zm00001eb140490;Zm00001eb010200;Zm00001eb366810;Zm00001eb084410;Zm00001eb206700;Zm00001eb085050;Zm00001eb286470;novel.402;Zm00001eb097390;Zm00001eb181270;Zm00001eb332770;Zm00001eb353050;Zm00001eb211170;Zm00001eb027670;Zm00001eb351190;Zm000…	41
Biological process	GO:0048646	anatomical structure formation involved in morphogenesis	74/5692 1.3%	421/27424 1.54%	0.955816	1	Zm00001eb145730;Zm00001eb288390;Zm00001eb330150;Zm00001eb338460;Zm00001eb431930;Zm00001eb165770;Zm00001eb166240;Zm00001eb035390;Zm00001eb411000;Zm00001eb243060;Zm00001eb221970;Zm00001eb141920;Zm00001eb232970;Zm00001eb184320;Zm00001eb274650;Zm00001eb217800;Zm00001eb389770;Zm00001eb107870;Zm00001eb314810;Zm00001eb119040;Zm00001eb008080;Zm00001eb041370;Zm00001eb285400;Zm00001eb083520;Zm00001eb372570…	74	Zm00001eb145730;Zm00001eb288390;Zm00001eb330150;Zm00001eb338460;Zm00001eb165770;Zm00001eb166240;Zm00001eb035390;Zm00001eb411000;Zm00001eb243060;Zm00001eb141920;Zm00001eb232970;Zm00001eb184320;Zm00001eb274650;Zm00001eb217800;Zm00001eb389770;Zm00001eb041370;Zm00001eb285400;Zm00001eb325650;Zm00001eb377390;novel.9749;Zm00001eb411020;Zm00001eb084940;Zm00001eb377410;Zm00001eb156790;Zm00001eb424060;nove…	33	Zm00001eb431930;Zm00001eb221970;Zm00001eb107870;Zm00001eb314810;Zm00001eb119040;Zm00001eb008080;Zm00001eb083520;Zm00001eb372570;Zm00001eb205110;Zm00001eb187910;Zm00001eb127880;Zm00001eb202020;Zm00001eb317040;Zm00001eb117560;Zm00001eb347710;Zm00001eb146880;novel.7801;Zm00001eb326060;Zm00001eb002970;Zm00001eb324600;Zm00001eb069580;Zm00001eb213430;Zm00001eb324630;Zm00001eb300090;Zm00001eb391380;Zm00…	41
Biological process	GO:0070482	response to oxygen levels	73/5692 1.28%	259/27424 0.94%	0.00260529	0.0817885	Zm00001eb144240;Zm00001eb192590;Zm00001eb215010;Zm00001eb241920;Zm00001eb293530;Zm00001eb297330;Zm00001eb341630;Zm00001eb386040;Zm00001eb320970;Zm00001eb340140;Zm00001eb032280;Zm00001eb122620;Zm00001eb400880;Zm00001eb365200;Zm00001eb394600;Zm00001eb038410;Zm00001eb173320;Zm00001eb210120;Zm00001eb337520;Zm00001eb360580;Zm00001eb104040;Zm00001eb252410;Zm00001eb110240;Zm00001eb121310;Zm00001eb220900…	73	Zm00001eb144240;Zm00001eb192590;Zm00001eb215010;Zm00001eb241920;Zm00001eb293530;Zm00001eb297330;Zm00001eb386040;Zm00001eb340140;Zm00001eb032280;Zm00001eb365200;Zm00001eb173320;Zm00001eb210120;Zm00001eb337520;Zm00001eb360580;Zm00001eb104040;Zm00001eb252410;Zm00001eb110240;Zm00001eb121310;Zm00001eb106850;Zm00001eb156300;Zm00001eb197960;Zm00001eb006200;Zm00001eb350090;Zm00001eb427140;Zm00001eb057200…	46	Zm00001eb341630;Zm00001eb320970;Zm00001eb122620;Zm00001eb400880;Zm00001eb394600;Zm00001eb038410;Zm00001eb220900;Zm00001eb361620;Zm00001eb184000;Zm00001eb309740;Zm00001eb257590;Zm00001eb284190;Zm00001eb170440;Zm00001eb173180;Zm00001eb033550;Zm00001eb121040;Zm00001eb153840;Zm00001eb187570;Zm00001eb170510;Zm00001eb410670;Zm00001eb154650;Zm00001eb151350;Zm00001eb301100;Zm00001eb395510;Zm00001eb216150…	27
Biological process	GO:0009250	glucan biosynthetic process	73/5692 1.28%	261/27424 0.95%	0.00322085	0.0918219	Zm00001eb255240;Zm00001eb376100;Zm00001eb379070;Zm00001eb415630;Zm00001eb056340;Zm00001eb082890;Zm00001eb431240;Zm00001eb194550;Zm00001eb193280;Zm00001eb317090;Zm00001eb049970;Zm00001eb042990;Zm00001eb155920;Zm00001eb144910;Zm00001eb265610;Zm00001eb387450;Zm00001eb326990;Zm00001eb305810;Zm00001eb329630;Zm00001eb070230;Zm00001eb091240;Zm00001eb228690;Zm00001eb397950;Zm00001eb217200;Zm00001eb163000…	73	Zm00001eb255240;Zm00001eb376100;Zm00001eb193280;Zm00001eb155920;Zm00001eb144910;Zm00001eb387450;Zm00001eb326990;Zm00001eb071400;Zm00001eb279430;Zm00001eb213320;Zm00001eb172230;Zm00001eb413290;Zm00001eb046440;Zm00001eb313250;Zm00001eb153340;Zm00001eb289080;Zm00001eb099710;Zm00001eb378140;Zm00001eb081440;Zm00001eb097730;Zm00001eb327000;Zm00001eb289090;Zm00001eb168320;Zm00001eb242610;Zm00001eb414260	25	Zm00001eb379070;Zm00001eb415630;Zm00001eb056340;Zm00001eb082890;Zm00001eb431240;Zm00001eb194550;Zm00001eb317090;Zm00001eb049970;Zm00001eb042990;Zm00001eb265610;Zm00001eb305810;Zm00001eb329630;Zm00001eb070230;Zm00001eb091240;Zm00001eb228690;Zm00001eb397950;Zm00001eb217200;Zm00001eb163000;Zm00001eb034820;Zm00001eb287230;novel.3922;Zm00001eb372570;Zm00001eb228700;Zm00001eb283110;Zm00001eb176800;Zm00…	48
Biological process	GO:0090351	seedling development	73/5692 1.28%	273/27424 1%	0.0102438	0.191549	Zm00001eb033950;Zm00001eb255370;Zm00001eb296220;Zm00001eb350910;Zm00001eb402710;Zm00001eb408850;Zm00001eb434030;Zm00001eb147240;Zm00001eb392580;Zm00001eb311590;Zm00001eb258290;Zm00001eb210370;Zm00001eb291540;Zm00001eb344040;Zm00001eb012040;Zm00001eb344210;Zm00001eb064450;Zm00001eb202400;Zm00001eb124390;Zm00001eb023350;Zm00001eb197620;Zm00001eb178990;Zm00001eb191940;Zm00001eb042220;Zm00001eb364750…	73	Zm00001eb033950;Zm00001eb255370;Zm00001eb296220;Zm00001eb350910;Zm00001eb402710;Zm00001eb408850;Zm00001eb434030;Zm00001eb147240;Zm00001eb392580;Zm00001eb311590;Zm00001eb291540;Zm00001eb012040;Zm00001eb344210;Zm00001eb064450;Zm00001eb124390;Zm00001eb197620;Zm00001eb178990;Zm00001eb161050;Zm00001eb287530;Zm00001eb364280;Zm00001eb256180;Zm00001eb373290;Zm00001eb294010;novel.9957;Zm00001eb307440;Zm00…	45	Zm00001eb258290;Zm00001eb210370;Zm00001eb344040;Zm00001eb202400;Zm00001eb023350;Zm00001eb191940;Zm00001eb042220;Zm00001eb364750;Zm00001eb246600;Zm00001eb231360;Zm00001eb311150;Zm00001eb265640;Zm00001eb309420;Zm00001eb362590;Zm00001eb209070;Zm00001eb070520;Zm00001eb328370;Zm00001eb098640;Zm00001eb427500;Zm00001eb372600;Zm00001eb156510;Zm00001eb200180;Zm00001eb070660;Zm00001eb080620;Zm00001eb186060…	28
Biological process	GO:0009832	plant-type cell wall biogenesis	73/5692 1.28%	331/27424 1.21%	0.298949	0.965621	Zm00001eb379070;Zm00001eb415630;Zm00001eb226660;Zm00001eb194110;Zm00001eb288440;Zm00001eb082890;Zm00001eb045670;Zm00001eb319550;Zm00001eb068390;Zm00001eb360030;Zm00001eb432200;Zm00001eb343680;Zm00001eb260370;Zm00001eb049970;Zm00001eb157310;Zm00001eb293110;Zm00001eb326990;Zm00001eb102200;Zm00001eb353280;Zm00001eb156560;Zm00001eb091240;Zm00001eb049170;Zm00001eb081200;Zm00001eb255340;Zm00001eb287230…	73	Zm00001eb226660;Zm00001eb194110;Zm00001eb288440;Zm00001eb045670;Zm00001eb319550;Zm00001eb068390;Zm00001eb432200;Zm00001eb260370;Zm00001eb326990;Zm00001eb156560;Zm00001eb049170;Zm00001eb255340;Zm00001eb312040;Zm00001eb295590;Zm00001eb344850;Zm00001eb225830;Zm00001eb220370;Zm00001eb172230;Zm00001eb046440;Zm00001eb313250;Zm00001eb153340;Zm00001eb157260;Zm00001eb289080;Zm00001eb312160;Zm00001eb099710…	33	Zm00001eb379070;Zm00001eb415630;Zm00001eb082890;Zm00001eb360030;Zm00001eb343680;Zm00001eb049970;Zm00001eb157310;Zm00001eb293110;Zm00001eb102200;Zm00001eb353280;Zm00001eb091240;Zm00001eb081200;Zm00001eb287230;Zm00001eb372570;Zm00001eb265440;Zm00001eb228910;Zm00001eb317210;Zm00001eb043690;Zm00001eb273490;Zm00001eb378150;Zm00001eb217140;Zm00001eb323760;novel.7801;Zm00001eb180100;Zm00001eb057580;Zm00…	40
Biological process	GO:0050790	regulation of catalytic activity	73/5692 1.28%	345/27424 1.26%	0.447554	1	Zm00001eb285080;Zm00001eb347310;Zm00001eb100100;Zm00001eb080570;Zm00001eb043900;Zm00001eb302140;Zm00001eb414570;Zm00001eb015400;Zm00001eb358600;Zm00001eb116740;Zm00001eb357330;Zm00001eb035750;Zm00001eb160600;Zm00001eb396710;Zm00001eb106960;Zm00001eb114790;Zm00001eb218850;Zm00001eb208190;Zm00001eb105590;Zm00001eb306580;Zm00001eb220900;Zm00001eb064940;Zm00001eb287520;Zm00001eb363090;Zm00001eb329630…	73	Zm00001eb285080;Zm00001eb347310;Zm00001eb302140;Zm00001eb015400;Zm00001eb116740;Zm00001eb357330;Zm00001eb035750;Zm00001eb160600;Zm00001eb106960;Zm00001eb306580;Zm00001eb064940;Zm00001eb210470;Zm00001eb286220;Zm00001eb309730;Zm00001eb024490;Zm00001eb172880;Zm00001eb144330;Zm00001eb154450;Zm00001eb249100;Zm00001eb232950;novel.1905;Zm00001eb184310;Zm00001eb307250;Zm00001eb390480;Zm00001eb110210;Zm00…	32	Zm00001eb100100;Zm00001eb080570;Zm00001eb043900;Zm00001eb414570;Zm00001eb358600;Zm00001eb396710;Zm00001eb114790;Zm00001eb218850;Zm00001eb208190;Zm00001eb105590;Zm00001eb220900;Zm00001eb287520;Zm00001eb363090;Zm00001eb329630;Zm00001eb193830;Zm00001eb158710;Zm00001eb013780;Zm00001eb191420;Zm00001eb268580;Zm00001eb255560;Zm00001eb197150;Zm00001eb292410;Zm00001eb323840;Zm00001eb208180;Zm00001eb395310…	41
Biological process	GO:0009856	pollination	73/5692 1.28%	393/27424 1.43%	0.872878	1	Zm00001eb069500;Zm00001eb334430;novel.8917;Zm00001eb402200;Zm00001eb051240;Zm00001eb019210;Zm00001eb369940;Zm00001eb030650;Zm00001eb179260;Zm00001eb419670;Zm00001eb064450;Zm00001eb267410;Zm00001eb135250;Zm00001eb015930;Zm00001eb240970;Zm00001eb214630;Zm00001eb257890;Zm00001eb389670;Zm00001eb064940;Zm00001eb022280;Zm00001eb232190;Zm00001eb131510;Zm00001eb210470;Zm00001eb428010;Zm00001eb329740;Zm00…	73	Zm00001eb334430;novel.8917;Zm00001eb402200;Zm00001eb051240;Zm00001eb019210;Zm00001eb369940;Zm00001eb030650;Zm00001eb179260;Zm00001eb419670;Zm00001eb064450;Zm00001eb267410;Zm00001eb135250;Zm00001eb240970;Zm00001eb214630;Zm00001eb257890;Zm00001eb064940;Zm00001eb232190;Zm00001eb131510;Zm00001eb210470;Zm00001eb329740;Zm00001eb083200;Zm00001eb033060;Zm00001eb252890;Zm00001eb058010;Zm00001eb216180;Zm00…	42	Zm00001eb069500;Zm00001eb015930;Zm00001eb389670;Zm00001eb022280;Zm00001eb428010;Zm00001eb268580;Zm00001eb372570;Zm00001eb174880;Zm00001eb155940;novel.7801;Zm00001eb298670;Zm00001eb060980;Zm00001eb180490;Zm00001eb357750;novel.4808;Zm00001eb079390;Zm00001eb188550;Zm00001eb102240;Zm00001eb254150;Zm00001eb324620;Zm00001eb336650;Zm00001eb279450;Zm00001eb317410;Zm00001eb104060;Zm00001eb188240;Zm00001eb…	31
Biological process	GO:0044706	multi-multicellular organism process	73/5692 1.28%	393/27424 1.43%	0.872878	1	Zm00001eb069500;Zm00001eb334430;novel.8917;Zm00001eb402200;Zm00001eb051240;Zm00001eb019210;Zm00001eb369940;Zm00001eb030650;Zm00001eb179260;Zm00001eb419670;Zm00001eb064450;Zm00001eb267410;Zm00001eb135250;Zm00001eb015930;Zm00001eb240970;Zm00001eb214630;Zm00001eb257890;Zm00001eb389670;Zm00001eb064940;Zm00001eb022280;Zm00001eb232190;Zm00001eb131510;Zm00001eb210470;Zm00001eb428010;Zm00001eb329740;Zm00…	73	Zm00001eb334430;novel.8917;Zm00001eb402200;Zm00001eb051240;Zm00001eb019210;Zm00001eb369940;Zm00001eb030650;Zm00001eb179260;Zm00001eb419670;Zm00001eb064450;Zm00001eb267410;Zm00001eb135250;Zm00001eb240970;Zm00001eb214630;Zm00001eb257890;Zm00001eb064940;Zm00001eb232190;Zm00001eb131510;Zm00001eb210470;Zm00001eb329740;Zm00001eb083200;Zm00001eb033060;Zm00001eb252890;Zm00001eb058010;Zm00001eb216180;Zm00…	42	Zm00001eb069500;Zm00001eb015930;Zm00001eb389670;Zm00001eb022280;Zm00001eb428010;Zm00001eb268580;Zm00001eb372570;Zm00001eb174880;Zm00001eb155940;novel.7801;Zm00001eb298670;Zm00001eb060980;Zm00001eb180490;Zm00001eb357750;novel.4808;Zm00001eb079390;Zm00001eb188550;Zm00001eb102240;Zm00001eb254150;Zm00001eb324620;Zm00001eb336650;Zm00001eb279450;Zm00001eb317410;Zm00001eb104060;Zm00001eb188240;Zm00001eb…	31
Biological process	GO:2000112	regulation of cellular macromolecule biosynthetic process	73/5692 1.28%	409/27424 1.49%	0.938079	1	Zm00001eb079330;Zm00001eb255240;Zm00001eb409750;Zm00001eb261280;Zm00001eb360390;Zm00001eb312820;Zm00001eb045670;Zm00001eb152050;Zm00001eb207820;Zm00001eb208190;Zm00001eb008730;Zm00001eb057690;Zm00001eb265610;Zm00001eb387450;Zm00001eb261910;Zm00001eb156740;Zm00001eb403960;novel.2225;Zm00001eb194140;Zm00001eb292520;Zm00001eb329630;Zm00001eb091240;Zm00001eb039740;Zm00001eb065660;Zm00001eb287230;Zm00…	73	Zm00001eb079330;Zm00001eb255240;Zm00001eb261280;Zm00001eb360390;Zm00001eb312820;Zm00001eb045670;Zm00001eb152050;Zm00001eb387450;Zm00001eb156740;Zm00001eb403960;Zm00001eb194140;Zm00001eb292520;Zm00001eb039740;Zm00001eb230480;Zm00001eb248580;Zm00001eb417240;Zm00001eb279430;Zm00001eb213320;Zm00001eb200460;Zm00001eb077180;Zm00001eb408690;Zm00001eb396020;Zm00001eb117110;Zm00001eb247710;Zm00001eb103920…	26	Zm00001eb409750;Zm00001eb207820;Zm00001eb208190;Zm00001eb008730;Zm00001eb057690;Zm00001eb265610;Zm00001eb261910;novel.2225;Zm00001eb329630;Zm00001eb091240;Zm00001eb065660;Zm00001eb287230;Zm00001eb117080;Zm00001eb323580;Zm00001eb266980;Zm00001eb372570;Zm00001eb194340;Zm00001eb355890;Zm00001eb197150;Zm00001eb212720;Zm00001eb350780;novel.7801;Zm00001eb430480;Zm00001eb377210;Zm00001eb063470;Zm00001eb…	47
Biological process	GO:0036293	response to decreased oxygen levels	72/5692 1.26%	257/27424 0.94%	0.0032693	0.0918219	Zm00001eb144240;Zm00001eb192590;Zm00001eb215010;Zm00001eb241920;Zm00001eb293530;Zm00001eb297330;Zm00001eb341630;Zm00001eb386040;Zm00001eb320970;Zm00001eb340140;Zm00001eb032280;Zm00001eb122620;Zm00001eb400880;Zm00001eb365200;Zm00001eb394600;Zm00001eb038410;Zm00001eb173320;Zm00001eb210120;Zm00001eb337520;Zm00001eb360580;Zm00001eb104040;Zm00001eb252410;Zm00001eb110240;Zm00001eb121310;Zm00001eb220900…	72	Zm00001eb144240;Zm00001eb192590;Zm00001eb215010;Zm00001eb241920;Zm00001eb293530;Zm00001eb297330;Zm00001eb386040;Zm00001eb340140;Zm00001eb032280;Zm00001eb365200;Zm00001eb173320;Zm00001eb210120;Zm00001eb337520;Zm00001eb360580;Zm00001eb104040;Zm00001eb252410;Zm00001eb110240;Zm00001eb121310;Zm00001eb106850;Zm00001eb156300;Zm00001eb197960;Zm00001eb006200;Zm00001eb350090;Zm00001eb427140;Zm00001eb063780…	45	Zm00001eb341630;Zm00001eb320970;Zm00001eb122620;Zm00001eb400880;Zm00001eb394600;Zm00001eb038410;Zm00001eb220900;Zm00001eb361620;Zm00001eb184000;Zm00001eb309740;Zm00001eb257590;Zm00001eb284190;Zm00001eb170440;Zm00001eb173180;Zm00001eb033550;Zm00001eb121040;Zm00001eb153840;Zm00001eb187570;Zm00001eb170510;Zm00001eb410670;Zm00001eb154650;Zm00001eb151350;Zm00001eb301100;Zm00001eb395510;Zm00001eb216150…	27
Biological process	GO:0005996	monosaccharide metabolic process	72/5692 1.26%	309/27424 1.13%	0.149567	0.742258	Zm00001eb002270;Zm00001eb011080;Zm00001eb080840;Zm00001eb111020;Zm00001eb216260;Zm00001eb283530;Zm00001eb291670;Zm00001eb408010;Zm00001eb352550;Zm00001eb395600;Zm00001eb054980;Zm00001eb121400;Zm00001eb384280;Zm00001eb079220;Zm00001eb246350;Zm00001eb144410;Zm00001eb153620;Zm00001eb319250;Zm00001eb113240;Zm00001eb163530;Zm00001eb315920;Zm00001eb398370;Zm00001eb394190;Zm00001eb147750;Zm00001eb073980…	72	Zm00001eb111020;Zm00001eb283530;Zm00001eb395600;Zm00001eb121400;Zm00001eb384280;Zm00001eb144410;Zm00001eb319250;Zm00001eb163530;Zm00001eb315920;Zm00001eb398370;Zm00001eb394190;Zm00001eb073980;Zm00001eb126080;Zm00001eb015770;Zm00001eb144910;Zm00001eb353560;Zm00001eb123150;Zm00001eb331150;Zm00001eb309880;Zm00001eb335030;Zm00001eb018000;Zm00001eb071360;Zm00001eb058010;Zm00001eb279330;Zm00001eb042480…	36	Zm00001eb002270;Zm00001eb011080;Zm00001eb080840;Zm00001eb216260;Zm00001eb291670;Zm00001eb408010;Zm00001eb352550;Zm00001eb054980;Zm00001eb079220;Zm00001eb246350;Zm00001eb153620;Zm00001eb113240;Zm00001eb147750;Zm00001eb159720;Zm00001eb200910;Zm00001eb261910;Zm00001eb102200;Zm00001eb042670;Zm00001eb184000;novel.3922;Zm00001eb019890;Zm00001eb317210;Zm00001eb388340;Zm00001eb280070;Zm00001eb273490;Zm00…	36
Biological process	GO:0071695	anatomical structure maturation	71/5692 1.25%	285/27424 1.04%	0.0501264	0.43861	Zm00001eb033130;Zm00001eb061280;Zm00001eb078870;Zm00001eb116580;Zm00001eb255240;Zm00001eb339150;Zm00001eb394280;Zm00001eb408850;Zm00001eb418130;Zm00001eb360180;Zm00001eb088500;novel.8710;Zm00001eb183390;Zm00001eb023010;Zm00001eb160490;Zm00001eb033140;Zm00001eb258890;Zm00001eb142500;Zm00001eb202400;Zm00001eb339130;Zm00001eb061350;Zm00001eb155860;Zm00001eb322270;Zm00001eb418140;Zm00001eb217800;Zm00…	71	Zm00001eb061280;Zm00001eb116580;Zm00001eb255240;Zm00001eb339150;Zm00001eb408850;Zm00001eb360180;novel.8710;Zm00001eb023010;Zm00001eb160490;Zm00001eb258890;Zm00001eb142500;Zm00001eb339130;Zm00001eb061350;Zm00001eb322270;Zm00001eb418140;Zm00001eb217800;Zm00001eb307440;Zm00001eb049170;Zm00001eb283720;Zm00001eb305960;Zm00001eb279430;Zm00001eb379340;Zm00001eb279260;Zm00001eb319720;Zm00001eb061830;Zm00…	36	Zm00001eb033130;Zm00001eb078870;Zm00001eb394280;Zm00001eb418130;Zm00001eb088500;Zm00001eb183390;Zm00001eb033140;Zm00001eb202400;Zm00001eb155860;Zm00001eb159610;Zm00001eb290130;Zm00001eb374120;Zm00001eb070100;Zm00001eb387580;Zm00001eb055950;Zm00001eb226530;Zm00001eb170530;Zm00001eb013610;novel.4808;Zm00001eb392530;Zm00001eb014590;Zm00001eb391380;Zm00001eb324730;Zm00001eb249840;Zm00001eb069640;Zm00…	35
Biological process	GO:0009639	response to red or far red light	71/5692 1.25%	324/27424 1.18%	0.32329	0.994044	Zm00001eb199230;Zm00001eb285080;Zm00001eb431930;Zm00001eb120740;Zm00001eb315880;Zm00001eb038710;Zm00001eb003030;Zm00001eb179260;Zm00001eb144770;Zm00001eb250800;Zm00001eb353580;Zm00001eb169360;Zm00001eb023350;Zm00001eb361760;Zm00001eb057490;Zm00001eb197620;Zm00001eb042350;Zm00001eb154420;Zm00001eb306580;Zm00001eb353340;Zm00001eb219210;Zm00001eb246600;Zm00001eb194500;Zm00001eb202140;Zm00001eb414990…	71	Zm00001eb285080;Zm00001eb003030;Zm00001eb179260;Zm00001eb250800;Zm00001eb353580;Zm00001eb197620;Zm00001eb042350;Zm00001eb306580;Zm00001eb353340;Zm00001eb219210;Zm00001eb414990;Zm00001eb119240;Zm00001eb159180;Zm00001eb031430;Zm00001eb293820;Zm00001eb427600;Zm00001eb063780;Zm00001eb274690;Zm00001eb144330;Zm00001eb188200;Zm00001eb258240;Zm00001eb424060;Zm00001eb248560;Zm00001eb126670;Zm00001eb227830…	26	Zm00001eb199230;Zm00001eb431930;Zm00001eb120740;Zm00001eb315880;Zm00001eb038710;Zm00001eb144770;Zm00001eb169360;Zm00001eb023350;Zm00001eb361760;Zm00001eb057490;Zm00001eb154420;Zm00001eb246600;Zm00001eb194500;Zm00001eb202140;Zm00001eb081200;Zm00001eb191420;Zm00001eb059460;Zm00001eb396030;Zm00001eb359530;Zm00001eb120780;Zm00001eb027960;Zm00001eb389500;Zm00001eb385610;Zm00001eb385840;Zm00001eb122460…	45
Biological process	GO:0072593	reactive oxygen species metabolic process	71/5692 1.25%	331/27424 1.21%	0.398416	1	Zm00001eb009570;Zm00001eb033950;Zm00001eb228570;Zm00001eb243010;Zm00001eb266840;Zm00001eb282430;Zm00001eb315770;Zm00001eb397180;Zm00001eb071800;Zm00001eb399340;Zm00001eb330550;Zm00001eb243590;Zm00001eb002510;Zm00001eb039000;Zm00001eb181530;Zm00001eb371520;Zm00001eb335880;Zm00001eb016940;Zm00001eb354860;Zm00001eb393680;Zm00001eb162360;Zm00001eb064940;Zm00001eb195200;Zm00001eb399140;Zm00001eb213710…	71	Zm00001eb009570;Zm00001eb033950;Zm00001eb228570;Zm00001eb266840;Zm00001eb399340;Zm00001eb371520;Zm00001eb335880;Zm00001eb016940;Zm00001eb354860;Zm00001eb162360;Zm00001eb064940;Zm00001eb226380;Zm00001eb420150;Zm00001eb266820;Zm00001eb210470;Zm00001eb229520;Zm00001eb417350;Zm00001eb417240;Zm00001eb417340;Zm00001eb065730;Zm00001eb024380;Zm00001eb058260;Zm00001eb342070;Zm00001eb311920;Zm00001eb218350…	33	Zm00001eb243010;Zm00001eb282430;Zm00001eb315770;Zm00001eb397180;Zm00001eb071800;Zm00001eb330550;Zm00001eb243590;Zm00001eb002510;Zm00001eb039000;Zm00001eb181530;Zm00001eb393680;Zm00001eb195200;Zm00001eb399140;Zm00001eb213710;Zm00001eb329630;Zm00001eb081200;Zm00001eb405150;Zm00001eb163440;Zm00001eb128620;Zm00001eb225230;Zm00001eb086220;Zm00001eb151190;Zm00001eb330540;Zm00001eb204960;Zm00001eb149880…	38
Biological process	GO:0071407	cellular response to organic cyclic compound	70/5692 1.23%	329/27424 1.2%	0.429094	1	Zm00001eb069500;Zm00001eb241040;Zm00001eb252250;Zm00001eb267380;Zm00001eb305200;Zm00001eb345750;Zm00001eb177520;Zm00001eb182940;Zm00001eb167150;Zm00001eb111590;Zm00001eb095690;Zm00001eb153200;Zm00001eb015930;novel.4182;Zm00001eb402560;Zm00001eb211390;Zm00001eb218630;Zm00001eb387370;Zm00001eb004500;Zm00001eb330730;Zm00001eb408520;Zm00001eb309350;Zm00001eb268320;Zm00001eb394910;Zm00001eb028510;Zm00…	70	Zm00001eb241040;Zm00001eb252250;Zm00001eb267380;Zm00001eb305200;Zm00001eb345750;Zm00001eb177520;Zm00001eb095690;Zm00001eb153200;novel.4182;Zm00001eb402560;Zm00001eb211390;Zm00001eb218630;Zm00001eb387370;Zm00001eb004500;Zm00001eb394910;Zm00001eb028510;Zm00001eb159180;Zm00001eb238820;Zm00001eb092280;Zm00001eb427600;Zm00001eb051830;novel.3196;Zm00001eb395240;Zm00001eb073090;Zm00001eb428450;Zm00001eb…	29	Zm00001eb069500;Zm00001eb182940;Zm00001eb167150;Zm00001eb111590;Zm00001eb015930;Zm00001eb330730;Zm00001eb408520;Zm00001eb309350;Zm00001eb268320;Zm00001eb372960;Zm00001eb322790;Zm00001eb323050;Zm00001eb006480;Zm00001eb277790;Zm00001eb091250;Zm00001eb250730;Zm00001eb121040;Zm00001eb212930;Zm00001eb379190;novel.9518;Zm00001eb237460;Zm00001eb151170;Zm00001eb052670;Zm00001eb236490;Zm00001eb341250;Zm00…	41
Biological process	GO:0061024	membrane organization	69/5692 1.21%	387/27424 1.41%	0.934319	1	Zm00001eb054800;Zm00001eb106830;Zm00001eb280560;Zm00001eb324100;Zm00001eb294700;Zm00001eb210890;Zm00001eb183830;Zm00001eb216430;Zm00001eb390370;Zm00001eb015510;Zm00001eb204850;Zm00001eb066510;Zm00001eb150880;Zm00001eb001950;Zm00001eb192120;Zm00001eb267720;Zm00001eb210570;Zm00001eb146760;Zm00001eb320280;Zm00001eb395180;Zm00001eb060410;Zm00001eb155420;Zm00001eb209850;Zm00001eb200500;Zm00001eb287190…	69	Zm00001eb054800;Zm00001eb106830;Zm00001eb324100;Zm00001eb294700;Zm00001eb210890;Zm00001eb183830;Zm00001eb216430;Zm00001eb390370;Zm00001eb015510;Zm00001eb204850;Zm00001eb066510;Zm00001eb150880;Zm00001eb192120;Zm00001eb267720;Zm00001eb146760;Zm00001eb395180;Zm00001eb060410;Zm00001eb209850;Zm00001eb200500;Zm00001eb229410;Zm00001eb015520;Zm00001eb096990;Zm00001eb239130;Zm00001eb205950;novel.1258;Zm00…	41	Zm00001eb280560;Zm00001eb001950;Zm00001eb210570;Zm00001eb320280;Zm00001eb155420;Zm00001eb287190;Zm00001eb237980;Zm00001eb022040;Zm00001eb084410;Zm00001eb265640;Zm00001eb190110;Zm00001eb181270;Zm00001eb099800;Zm00001eb043690;Zm00001eb027670;Zm00001eb401140;Zm00001eb237700;Zm00001eb351060;Zm00001eb056410;Zm00001eb368510;novel.2388;Zm00001eb001870;Zm00001eb041790;Zm00001eb058520;Zm00001eb021300;Zm00…	28
Biological process	GO:0098771	inorganic ion homeostasis	69/5692 1.21%	397/27424 1.45%	0.960697	1	Zm00001eb044260;Zm00001eb241920;Zm00001eb259960;Zm00001eb335060;Zm00001eb397320;Zm00001eb415520;Zm00001eb389830;Zm00001eb420440;Zm00001eb330030;novel.3428;Zm00001eb244840;Zm00001eb195010;Zm00001eb055560;Zm00001eb010790;Zm00001eb404870;Zm00001eb204850;Zm00001eb403660;Zm00001eb387350;Zm00001eb289490;Zm00001eb376480;Zm00001eb360580;Zm00001eb429440;Zm00001eb120100;Zm00001eb021100;Zm00001eb317300;Zm00…	69	Zm00001eb044260;Zm00001eb241920;Zm00001eb259960;Zm00001eb335060;Zm00001eb397320;Zm00001eb389830;Zm00001eb330030;novel.3428;Zm00001eb195010;Zm00001eb055560;Zm00001eb010790;Zm00001eb404870;Zm00001eb204850;Zm00001eb403660;Zm00001eb289490;Zm00001eb376480;Zm00001eb360580;Zm00001eb429440;Zm00001eb021100;Zm00001eb198790;Zm00001eb076070;novel.8063;Zm00001eb156300;Zm00001eb220880;Zm00001eb418020;Zm00001eb…	50	Zm00001eb415520;Zm00001eb420440;Zm00001eb244840;Zm00001eb387350;Zm00001eb120100;Zm00001eb317300;Zm00001eb081200;Zm00001eb088390;Zm00001eb232500;Zm00001eb247430;Zm00001eb392420;Zm00001eb316390;Zm00001eb268500;Zm00001eb228720;Zm00001eb163750;Zm00001eb251130;Zm00001eb000570;Zm00001eb053440;Zm00001eb077350	19
Biological process	GO:0001666	response to hypoxia	68/5692 1.19%	237/27424 0.86%	0.00221515	0.0711395	Zm00001eb192590;Zm00001eb215010;Zm00001eb241920;Zm00001eb293530;Zm00001eb297330;Zm00001eb341630;Zm00001eb386040;Zm00001eb320970;Zm00001eb340140;Zm00001eb032280;Zm00001eb122620;Zm00001eb400880;Zm00001eb394600;Zm00001eb038410;Zm00001eb173320;Zm00001eb210120;Zm00001eb337520;Zm00001eb360580;Zm00001eb104040;Zm00001eb252410;Zm00001eb110240;Zm00001eb121310;Zm00001eb220900;Zm00001eb106850;Zm00001eb156300…	68	Zm00001eb192590;Zm00001eb215010;Zm00001eb241920;Zm00001eb293530;Zm00001eb297330;Zm00001eb386040;Zm00001eb340140;Zm00001eb032280;Zm00001eb173320;Zm00001eb210120;Zm00001eb337520;Zm00001eb360580;Zm00001eb104040;Zm00001eb252410;Zm00001eb110240;Zm00001eb121310;Zm00001eb106850;Zm00001eb156300;Zm00001eb197960;Zm00001eb006200;Zm00001eb350090;Zm00001eb427140;Zm00001eb063780;novel.10547;Zm00001eb230270;Zm0…	43	Zm00001eb341630;Zm00001eb320970;Zm00001eb122620;Zm00001eb400880;Zm00001eb394600;Zm00001eb038410;Zm00001eb220900;Zm00001eb361620;Zm00001eb309740;Zm00001eb257590;Zm00001eb284190;Zm00001eb170440;Zm00001eb033550;Zm00001eb121040;Zm00001eb153840;Zm00001eb187570;Zm00001eb170510;Zm00001eb410670;Zm00001eb154650;Zm00001eb151350;Zm00001eb301100;Zm00001eb395510;Zm00001eb216150;Zm00001eb246720;Zm00001eb250970	25
Biological process	GO:0015849	organic acid transport	68/5692 1.19%	240/27424 0.88%	0.00310248	0.0912455	Zm00001eb032230;Zm00001eb042970;Zm00001eb050850;Zm00001eb192710;Zm00001eb234980;Zm00001eb250210;Zm00001eb257440;Zm00001eb303770;Zm00001eb322950;Zm00001eb424670;Zm00001eb261480;Zm00001eb297990;novel.3350;Zm00001eb410930;Zm00001eb106160;Zm00001eb140100;novel.3821;Zm00001eb422720;Zm00001eb050630;Zm00001eb033390;Zm00001eb038410;Zm00001eb075940;Zm00001eb074030;Zm00001eb329970;Zm00001eb275590;Zm00001eb…	68	Zm00001eb032230;Zm00001eb050850;Zm00001eb192710;Zm00001eb234980;Zm00001eb250210;Zm00001eb257440;Zm00001eb303770;Zm00001eb424670;Zm00001eb261480;Zm00001eb297990;novel.3350;Zm00001eb140100;novel.3821;Zm00001eb422720;Zm00001eb075940;Zm00001eb275590;Zm00001eb413160;Zm00001eb218400;Zm00001eb201110;Zm00001eb171030;Zm00001eb052860;Zm00001eb422120;Zm00001eb050840;Zm00001eb061490;Zm00001eb249380;Zm00001eb…	42	Zm00001eb042970;Zm00001eb322950;Zm00001eb410930;Zm00001eb106160;Zm00001eb050630;Zm00001eb033390;Zm00001eb038410;Zm00001eb074030;Zm00001eb329970;Zm00001eb101270;Zm00001eb161250;Zm00001eb120240;Zm00001eb141430;Zm00001eb414000;Zm00001eb261490;Zm00001eb132750;Zm00001eb011380;Zm00001eb301040;Zm00001eb408430;Zm00001eb147480;Zm00001eb307330;Zm00001eb410670;Zm00001eb043340;Zm00001eb303610;Zm00001eb080620…	26
Biological process	GO:0010228	vegetative to reproductive phase transition of meristem	68/5692 1.19%	468/27424 1.71%	0.999802	1	Zm00001eb237960;Zm00001eb315770;Zm00001eb278110;Zm00001eb241190;Zm00001eb364900;Zm00001eb023600;Zm00001eb025040;Zm00001eb233790;Zm00001eb291540;Zm00001eb250800;Zm00001eb353580;Zm00001eb386220;Zm00001eb197620;Zm00001eb345540;Zm00001eb240020;Zm00001eb382540;Zm00001eb417960;Zm00001eb293110;Zm00001eb095310;Zm00001eb016670;Zm00001eb274650;Zm00001eb137870;Zm00001eb287190;Zm00001eb353280;Zm00001eb380100…	68	Zm00001eb278110;Zm00001eb241190;Zm00001eb025040;Zm00001eb291540;Zm00001eb250800;Zm00001eb353580;Zm00001eb386220;Zm00001eb197620;Zm00001eb240020;Zm00001eb382540;Zm00001eb417960;Zm00001eb274650;Zm00001eb137870;Zm00001eb071710;Zm00001eb414540;Zm00001eb284080;Zm00001eb078980;Zm00001eb294850;novel.3196;Zm00001eb303680;Zm00001eb430380;Zm00001eb148750;Zm00001eb371100;novel.2984;Zm00001eb422140;Zm00001eb…	28	Zm00001eb237960;Zm00001eb315770;Zm00001eb364900;Zm00001eb023600;Zm00001eb233790;Zm00001eb345540;Zm00001eb293110;Zm00001eb095310;Zm00001eb016670;Zm00001eb287190;Zm00001eb353280;Zm00001eb380100;Zm00001eb246600;Zm00001eb159610;Zm00001eb290910;Zm00001eb270370;Zm00001eb059970;Zm00001eb027960;Zm00001eb271180;Zm00001eb368980;Zm00001eb347710;Zm00001eb382930;Zm00001eb020680;Zm00001eb104540;Zm00001eb124790…	40
Biological process	GO:0010498	proteasomal protein catabolic process	68/5692 1.19%	498/27424 1.82%	0.999986	1	Zm00001eb145730;Zm00001eb288390;Zm00001eb292290;Zm00001eb351670;Zm00001eb037260;Zm00001eb386390;Zm00001eb124390;Zm00001eb247460;Zm00001eb073360;Zm00001eb052250;Zm00001eb283510;Zm00001eb255430;Zm00001eb078850;Zm00001eb110240;Zm00001eb113030;Zm00001eb075760;Zm00001eb288770;Zm00001eb251490;Zm00001eb071710;Zm00001eb037570;Zm00001eb414540;Zm00001eb064710;Zm00001eb115300;Zm00001eb246170;Zm00001eb350050…	68	Zm00001eb145730;Zm00001eb288390;Zm00001eb351670;Zm00001eb037260;Zm00001eb386390;Zm00001eb124390;Zm00001eb247460;Zm00001eb073360;Zm00001eb052250;Zm00001eb283510;Zm00001eb078850;Zm00001eb110240;Zm00001eb113030;Zm00001eb075760;Zm00001eb071710;Zm00001eb414540;Zm00001eb064710;Zm00001eb115300;Zm00001eb246170;Zm00001eb350050;Zm00001eb377530;Zm00001eb270950;Zm00001eb294850;Zm00001eb158500;Zm00001eb094050…	36	Zm00001eb292290;Zm00001eb255430;Zm00001eb288770;Zm00001eb251490;Zm00001eb037570;novel.9500;Zm00001eb084560;Zm00001eb252170;Zm00001eb079270;Zm00001eb255540;novel.7539;Zm00001eb331940;Zm00001eb128530;Zm00001eb144740;Zm00001eb187980;Zm00001eb242320;novel.5098;Zm00001eb193970;Zm00001eb351020;Zm00001eb197810;Zm00001eb209110;Zm00001eb421690;Zm00001eb336170;Zm00001eb165480;Zm00001eb356540;Zm00001eb40151…	32
Biological process	GO:1901293	nucleoside phosphate biosynthetic process	67/5692 1.18%	269/27424 0.98%	0.0558024	0.464023	Zm00001eb247590;Zm00001eb296480;Zm00001eb344260;Zm00001eb359410;Zm00001eb371680;Zm00001eb322600;Zm00001eb422480;Zm00001eb146310;Zm00001eb010790;Zm00001eb260410;Zm00001eb395810;Zm00001eb193140;Zm00001eb154480;Zm00001eb362660;Zm00001eb301320;Zm00001eb210120;Zm00001eb215370;Zm00001eb051130;Zm00001eb050410;Zm00001eb375490;Zm00001eb184610;Zm00001eb434370;Zm00001eb054000;Zm00001eb228000;Zm00001eb256910…	67	Zm00001eb296480;Zm00001eb344260;Zm00001eb359410;Zm00001eb371680;Zm00001eb422480;Zm00001eb010790;Zm00001eb193140;Zm00001eb301320;Zm00001eb210120;Zm00001eb051130;Zm00001eb050410;Zm00001eb375490;Zm00001eb256910;Zm00001eb373580;Zm00001eb140570;Zm00001eb084450;Zm00001eb091060;Zm00001eb184080;Zm00001eb350700;Zm00001eb077250;Zm00001eb373930;Zm00001eb156790;Zm00001eb182920;novel.6164	24	Zm00001eb247590;Zm00001eb322600;Zm00001eb146310;Zm00001eb260410;Zm00001eb395810;Zm00001eb154480;Zm00001eb362660;Zm00001eb215370;Zm00001eb184610;Zm00001eb434370;Zm00001eb054000;Zm00001eb228000;Zm00001eb156500;Zm00001eb119040;Zm00001eb274090;Zm00001eb280680;Zm00001eb089020;Zm00001eb153030;Zm00001eb104420;Zm00001eb286120;Zm00001eb160030;Zm00001eb231020;Zm00001eb198180;Zm00001eb218690;Zm00001eb067720…	43
Biological process	GO:0097435	supramolecular fiber organization	67/5692 1.18%	312/27424 1.14%	0.398522	1	Zm00001eb010370;Zm00001eb193160;Zm00001eb369330;Zm00001eb045250;Zm00001eb160490;Zm00001eb258890;Zm00001eb398870;Zm00001eb213630;Zm00001eb131470;Zm00001eb360030;Zm00001eb368960;Zm00001eb326130;Zm00001eb156560;Zm00001eb077900;Zm00001eb062310;Zm00001eb398680;Zm00001eb281210;Zm00001eb405230;Zm00001eb254260;Zm00001eb062580;Zm00001eb125700;Zm00001eb054280;Zm00001eb372570;Zm00001eb252890;Zm00001eb344850…	67	Zm00001eb010370;Zm00001eb193160;Zm00001eb369330;Zm00001eb045250;Zm00001eb160490;Zm00001eb258890;Zm00001eb398870;Zm00001eb213630;Zm00001eb131470;Zm00001eb368960;Zm00001eb156560;Zm00001eb398680;Zm00001eb062580;Zm00001eb125700;Zm00001eb054280;Zm00001eb252890;Zm00001eb344850;Zm00001eb293600;Zm00001eb305960;Zm00001eb017810;Zm00001eb232700;Zm00001eb144610;Zm00001eb353070;Zm00001eb194680;Zm00001eb357010…	31	Zm00001eb360030;Zm00001eb326130;Zm00001eb077900;Zm00001eb062310;Zm00001eb281210;Zm00001eb405230;Zm00001eb254260;Zm00001eb372570;Zm00001eb338300;Zm00001eb061070;Zm00001eb159400;Zm00001eb212810;Zm00001eb276140;novel.7801;Zm00001eb221190;Zm00001eb281890;Zm00001eb395310;Zm00001eb372070;Zm00001eb208230;Zm00001eb020110;Zm00001eb358690;Zm00001eb259430;Zm00001eb137920;Zm00001eb279450;Zm00001eb230300;Zm00…	36
Biological process	GO:0031669	cellular response to nutrient levels	66/5692 1.16%	188/27424 0.69%	3.49908e-06	0.000952226	Zm00001eb130640;Zm00001eb253890;Zm00001eb285080;Zm00001eb289800;Zm00001eb335060;Zm00001eb358160;Zm00001eb415520;Zm00001eb427810;Zm00001eb150370;Zm00001eb420440;Zm00001eb166810;Zm00001eb066510;Zm00001eb317940;Zm00001eb089390;Zm00001eb290370;Zm00001eb258520;Zm00001eb122660;Zm00001eb290460;Zm00001eb208190;Zm00001eb360580;Zm00001eb043480;Zm00001eb335670;Zm00001eb321550;Zm00001eb306580;Zm00001eb220900…	66	Zm00001eb130640;Zm00001eb253890;Zm00001eb285080;Zm00001eb289800;Zm00001eb335060;Zm00001eb358160;Zm00001eb427810;Zm00001eb150370;Zm00001eb166810;Zm00001eb066510;Zm00001eb317940;Zm00001eb258520;Zm00001eb360580;Zm00001eb043480;Zm00001eb335670;Zm00001eb321550;Zm00001eb306580;Zm00001eb144340;Zm00001eb030710;Zm00001eb064940;Zm00001eb364280;Zm00001eb156300;Zm00001eb056910;Zm00001eb210470;Zm00001eb042980…	43	Zm00001eb415520;Zm00001eb420440;Zm00001eb089390;Zm00001eb290370;Zm00001eb122660;Zm00001eb290460;Zm00001eb208190;Zm00001eb220900;Zm00001eb361620;Zm00001eb191420;Zm00001eb126780;Zm00001eb407530;Zm00001eb162710;Zm00001eb281630;Zm00001eb060070;Zm00001eb412930;Zm00001eb332300;Zm00001eb208180;Zm00001eb014590;Zm00001eb339850;Zm00001eb154650;Zm00001eb208170;Zm00001eb019570	23
Biological process	GO:0009165	nucleotide biosynthetic process	66/5692 1.16%	266/27424 0.97%	0.0612284	0.491587	Zm00001eb247590;Zm00001eb296480;Zm00001eb344260;Zm00001eb359410;Zm00001eb371680;Zm00001eb322600;Zm00001eb422480;Zm00001eb146310;Zm00001eb010790;Zm00001eb395810;Zm00001eb193140;Zm00001eb154480;Zm00001eb362660;Zm00001eb301320;Zm00001eb210120;Zm00001eb215370;Zm00001eb051130;Zm00001eb050410;Zm00001eb375490;Zm00001eb184610;Zm00001eb434370;Zm00001eb054000;Zm00001eb228000;Zm00001eb256910;Zm00001eb373580…	66	Zm00001eb296480;Zm00001eb344260;Zm00001eb359410;Zm00001eb371680;Zm00001eb422480;Zm00001eb010790;Zm00001eb193140;Zm00001eb301320;Zm00001eb210120;Zm00001eb051130;Zm00001eb050410;Zm00001eb375490;Zm00001eb256910;Zm00001eb373580;Zm00001eb140570;Zm00001eb084450;Zm00001eb091060;Zm00001eb184080;Zm00001eb350700;Zm00001eb077250;Zm00001eb373930;Zm00001eb156790;Zm00001eb182920;novel.6164	24	Zm00001eb247590;Zm00001eb322600;Zm00001eb146310;Zm00001eb395810;Zm00001eb154480;Zm00001eb362660;Zm00001eb215370;Zm00001eb184610;Zm00001eb434370;Zm00001eb054000;Zm00001eb228000;Zm00001eb156500;Zm00001eb119040;Zm00001eb274090;Zm00001eb280680;Zm00001eb089020;Zm00001eb153030;Zm00001eb104420;Zm00001eb286120;Zm00001eb160030;Zm00001eb231020;Zm00001eb198180;Zm00001eb218690;Zm00001eb067720;Zm00001eb312300…	42
Biological process	GO:0010118	stomatal movement	66/5692 1.16%	271/27424 0.99%	0.0836931	0.583138	Zm00001eb003700;Zm00001eb033950;Zm00001eb046740;Zm00001eb069500;Zm00001eb196180;Zm00001eb369330;Zm00001eb280640;Zm00001eb144770;Zm00001eb131470;Zm00001eb015930;Zm00001eb138310;Zm00001eb178990;Zm00001eb374270;Zm00001eb291070;Zm00001eb042350;Zm00001eb234720;Zm00001eb429130;Zm00001eb016670;Zm00001eb353340;Zm00001eb043420;Zm00001eb331700;Zm00001eb081200;Zm00001eb057710;Zm00001eb220060;Zm00001eb001040…	66	Zm00001eb003700;Zm00001eb033950;Zm00001eb046740;Zm00001eb196180;Zm00001eb369330;Zm00001eb280640;Zm00001eb131470;Zm00001eb178990;Zm00001eb374270;Zm00001eb042350;Zm00001eb429130;Zm00001eb353340;Zm00001eb043420;Zm00001eb331700;Zm00001eb057710;Zm00001eb220060;Zm00001eb001040;Zm00001eb100160;Zm00001eb293820;Zm00001eb061490;Zm00001eb023110;Zm00001eb329740;Zm00001eb302700;Zm00001eb078980;Zm00001eb395240…	39	Zm00001eb069500;Zm00001eb144770;Zm00001eb015930;Zm00001eb138310;Zm00001eb291070;Zm00001eb234720;Zm00001eb016670;Zm00001eb081200;Zm00001eb015720;Zm00001eb163460;Zm00001eb093430;Zm00001eb318290;Zm00001eb003150;Zm00001eb097160;Zm00001eb149180;Zm00001eb246520;Zm00001eb013480;Zm00001eb177230;Zm00001eb131290;Zm00001eb149170;Zm00001eb094200;Zm00001eb246940;Zm00001eb331250;Zm00001eb359710;Zm00001eb093440…	27
Biological process	GO:0009451	RNA modification	66/5692 1.16%	401/27424 1.46%	0.987779	1	Zm00001eb304250;Zm00001eb401990;Zm00001eb149830;Zm00001eb296600;Zm00001eb371640;Zm00001eb233020;Zm00001eb191090;Zm00001eb253180;Zm00001eb129920;Zm00001eb430340;Zm00001eb138110;Zm00001eb253410;Zm00001eb277960;Zm00001eb315780;Zm00001eb200450;Zm00001eb292050;Zm00001eb127780;Zm00001eb207370;Zm00001eb344750;Zm00001eb333520;Zm00001eb216480;Zm00001eb352870;Zm00001eb114360;Zm00001eb242680;Zm00001eb221840…	66	Zm00001eb304250;Zm00001eb296600;Zm00001eb226830;Zm00001eb384640;Zm00001eb137040;Zm00001eb304260	6	Zm00001eb401990;Zm00001eb149830;Zm00001eb371640;Zm00001eb233020;Zm00001eb191090;Zm00001eb253180;Zm00001eb129920;Zm00001eb430340;Zm00001eb138110;Zm00001eb253410;Zm00001eb277960;Zm00001eb315780;Zm00001eb200450;Zm00001eb292050;Zm00001eb127780;Zm00001eb207370;Zm00001eb344750;Zm00001eb333520;Zm00001eb216480;Zm00001eb352870;Zm00001eb114360;Zm00001eb242680;Zm00001eb221840;Zm00001eb237720;Zm00001eb094690…	60
Biological process	GO:1903047	mitotic cell cycle process	66/5692 1.16%	402/27424 1.47%	0.988531	1	Zm00001eb379070;Zm00001eb415630;Zm00001eb118180;Zm00001eb082890;Zm00001eb004190;Zm00001eb113470;Zm00001eb193830;Zm00001eb251490;Zm00001eb159780;Zm00001eb255560;Zm00001eb372570;Zm00001eb278360;Zm00001eb127880;Zm00001eb378330;Zm00001eb220370;Zm00001eb043690;Zm00001eb176030;Zm00001eb323760;novel.7801;Zm00001eb147490;Zm00001eb398900;Zm00001eb172230;Zm00001eb197990;Zm00001eb132020;Zm00001eb208520;Zm00…	66	Zm00001eb118180;Zm00001eb004190;Zm00001eb113470;Zm00001eb159780;Zm00001eb278360;Zm00001eb378330;Zm00001eb220370;Zm00001eb172230;Zm00001eb197990;Zm00001eb132020;Zm00001eb046440;Zm00001eb214830;Zm00001eb307250;Zm00001eb051770;Zm00001eb112030;Zm00001eb058490;Zm00001eb138190;Zm00001eb400550;novel.50;Zm00001eb325310	20	Zm00001eb379070;Zm00001eb415630;Zm00001eb082890;Zm00001eb193830;Zm00001eb251490;Zm00001eb255560;Zm00001eb372570;Zm00001eb127880;Zm00001eb043690;Zm00001eb176030;Zm00001eb323760;novel.7801;Zm00001eb147490;Zm00001eb398900;Zm00001eb208520;Zm00001eb128530;Zm00001eb144740;Zm00001eb187980;Zm00001eb304780;Zm00001eb323840;Zm00001eb212690;Zm00001eb221260;Zm00001eb351990;Zm00001eb134910;Zm00001eb322350;Zm00…	46
Biological process	GO:0009751	response to salicylic acid	65/5692 1.14%	250/27424 0.91%	0.0263539	0.30553	Zm00001eb006160;Zm00001eb228570;Zm00001eb241040;Zm00001eb252250;Zm00001eb267380;Zm00001eb305200;Zm00001eb345750;Zm00001eb003170;Zm00001eb420190;Zm00001eb206040;Zm00001eb073030;Zm00001eb111590;Zm00001eb225030;Zm00001eb095690;Zm00001eb153200;novel.4182;Zm00001eb125330;Zm00001eb387370;Zm00001eb004500;Zm00001eb330730;Zm00001eb408520;Zm00001eb421270;Zm00001eb376400;Zm00001eb309350;Zm00001eb106850;Zm00…	65	Zm00001eb006160;Zm00001eb228570;Zm00001eb241040;Zm00001eb252250;Zm00001eb267380;Zm00001eb305200;Zm00001eb345750;Zm00001eb073030;Zm00001eb225030;Zm00001eb095690;Zm00001eb153200;novel.4182;Zm00001eb387370;Zm00001eb004500;Zm00001eb106850;Zm00001eb028510;Zm00001eb009510;Zm00001eb037040;Zm00001eb061440;Zm00001eb242090;Zm00001eb321770;Zm00001eb399370;Zm00001eb084820;Zm00001eb236370;Zm00001eb180130;nove…	26	Zm00001eb003170;Zm00001eb420190;Zm00001eb206040;Zm00001eb111590;Zm00001eb125330;Zm00001eb330730;Zm00001eb408520;Zm00001eb421270;Zm00001eb376400;Zm00001eb309350;Zm00001eb268320;Zm00001eb322790;Zm00001eb323050;Zm00001eb071970;Zm00001eb091250;Zm00001eb020680;Zm00001eb253860;Zm00001eb121040;Zm00001eb212930;Zm00001eb042720;novel.9518;Zm00001eb237460;Zm00001eb312870;Zm00001eb151170;Zm00001eb052670;Zm00…	39
Biological process	GO:0000280	nuclear division	65/5692 1.14%	348/27424 1.27%	0.848304	1	Zm00001eb339080;Zm00001eb097300;Zm00001eb118180;Zm00001eb394870;Zm00001eb378370;Zm00001eb094420;Zm00001eb159780;Zm00001eb051830;Zm00001eb199080;Zm00001eb128110;Zm00001eb248620;Zm00001eb160270;Zm00001eb072330;Zm00001eb378330;Zm00001eb220370;Zm00001eb297030;Zm00001eb043690;Zm00001eb176030;Zm00001eb233800;Zm00001eb132020;Zm00001eb128530;Zm00001eb423930;Zm00001eb144740;Zm00001eb079630;Zm00001eb214830…	65	Zm00001eb339080;Zm00001eb097300;Zm00001eb118180;Zm00001eb394870;Zm00001eb378370;Zm00001eb094420;Zm00001eb159780;Zm00001eb051830;Zm00001eb199080;Zm00001eb128110;Zm00001eb072330;Zm00001eb378330;Zm00001eb220370;Zm00001eb132020;Zm00001eb079630;Zm00001eb214830;Zm00001eb251620;Zm00001eb112030;Zm00001eb224910;Zm00001eb138190;novel.50;Zm00001eb325310;Zm00001eb274250	23	Zm00001eb248620;Zm00001eb160270;Zm00001eb297030;Zm00001eb043690;Zm00001eb176030;Zm00001eb233800;Zm00001eb128530;Zm00001eb423930;Zm00001eb144740;Zm00001eb085950;Zm00001eb059980;Zm00001eb420720;novel.7762;Zm00001eb212690;Zm00001eb221260;Zm00001eb297000;Zm00001eb322350;Zm00001eb214790;Zm00001eb084850;Zm00001eb422240;Zm00001eb011700;Zm00001eb280490;Zm00001eb280480;Zm00001eb239370;Zm00001eb009260;Zm00…	42
Biological process	GO:0051253	negative regulation of RNA metabolic process	65/5692 1.14%	358/27424 1.31%	0.902373	1	Zm00001eb079330;Zm00001eb326900;Zm00001eb335060;Zm00001eb408860;Zm00001eb393290;Zm00001eb261280;Zm00001eb317890;Zm00001eb126360;Zm00001eb121240;Zm00001eb326170;Zm00001eb142500;Zm00001eb027100;Zm00001eb100770;Zm00001eb364750;Zm00001eb265610;Zm00001eb274840;Zm00001eb020120;Zm00001eb415730;Zm00001eb197190;Zm00001eb112840;Zm00001eb109790;Zm00001eb246210;Zm00001eb400170;Zm00001eb092280;Zm00001eb027960…	65	Zm00001eb079330;Zm00001eb326900;Zm00001eb335060;Zm00001eb408860;Zm00001eb261280;Zm00001eb317890;Zm00001eb126360;Zm00001eb121240;Zm00001eb326170;Zm00001eb142500;Zm00001eb100770;Zm00001eb020120;Zm00001eb415730;Zm00001eb112840;Zm00001eb109790;Zm00001eb246210;Zm00001eb400170;Zm00001eb092280;Zm00001eb073310;Zm00001eb427140;Zm00001eb033690;Zm00001eb172880;Zm00001eb274690;Zm00001eb348760;Zm00001eb174170…	38	Zm00001eb393290;Zm00001eb027100;Zm00001eb364750;Zm00001eb265610;Zm00001eb274840;Zm00001eb197190;Zm00001eb027960;Zm00001eb049610;Zm00001eb206790;Zm00001eb148900;Zm00001eb347710;Zm00001eb170530;Zm00001eb332300;Zm00001eb382130;Zm00001eb288870;Zm00001eb041860;Zm00001eb418530;Zm00001eb339260;Zm00001eb256650;Zm00001eb295060;Zm00001eb236490;Zm00001eb428330;Zm00001eb362400;novel.290;Zm00001eb413010;Zm000…	27
Biological process	GO:0051321	meiotic cell cycle	65/5692 1.14%	363/27424 1.32%	0.923093	1	Zm00001eb339080;Zm00001eb097300;Zm00001eb118180;Zm00001eb394870;Zm00001eb111990;Zm00001eb378370;Zm00001eb094420;Zm00001eb159780;Zm00001eb069270;Zm00001eb126710;Zm00001eb051830;Zm00001eb199080;Zm00001eb128110;Zm00001eb248620;Zm00001eb160270;Zm00001eb394390;Zm00001eb072330;Zm00001eb127880;Zm00001eb202020;Zm00001eb297030;Zm00001eb233800;Zm00001eb132020;Zm00001eb208520;Zm00001eb266890;Zm00001eb423930…	65	Zm00001eb339080;Zm00001eb097300;Zm00001eb118180;Zm00001eb394870;Zm00001eb111990;Zm00001eb378370;Zm00001eb094420;Zm00001eb159780;Zm00001eb051830;Zm00001eb199080;Zm00001eb128110;Zm00001eb072330;Zm00001eb132020;Zm00001eb079630;Zm00001eb091700;Zm00001eb389920;Zm00001eb251620;Zm00001eb224910;Zm00001eb364720;Zm00001eb082210;Zm00001eb138190;novel.6718;Zm00001eb143420;novel.50;Zm00001eb325310;Zm00001eb27…	26	Zm00001eb069270;Zm00001eb126710;Zm00001eb248620;Zm00001eb160270;Zm00001eb394390;Zm00001eb127880;Zm00001eb202020;Zm00001eb297030;Zm00001eb233800;Zm00001eb208520;Zm00001eb266890;Zm00001eb423930;Zm00001eb085950;Zm00001eb059980;Zm00001eb420720;novel.7762;Zm00001eb221260;Zm00001eb297000;Zm00001eb214790;Zm00001eb084850;Zm00001eb422240;Zm00001eb011700;Zm00001eb279300;Zm00001eb280490;Zm00001eb280480;Zm00…	39
Biological process	GO:0051726	regulation of cell cycle	65/5692 1.14%	379/27424 1.38%	0.966886	1	Zm00001eb339080;Zm00001eb414570;Zm00001eb114790;Zm00001eb268250;Zm00001eb287520;Zm00001eb394870;Zm00001eb214510;Zm00001eb117350;Zm00001eb003750;Zm00001eb004190;Zm00001eb113470;Zm00001eb193830;Zm00001eb072050;Zm00001eb378370;Zm00001eb255560;Zm00001eb278360;Zm00001eb057930;Zm00001eb121110;Zm00001eb378330;Zm00001eb295840;Zm00001eb147490;Zm00001eb398900;Zm00001eb249100;Zm00001eb197990;Zm00001eb132020…	65	Zm00001eb339080;Zm00001eb268250;Zm00001eb394870;Zm00001eb003750;Zm00001eb004190;Zm00001eb113470;Zm00001eb072050;Zm00001eb378370;Zm00001eb278360;Zm00001eb121110;Zm00001eb378330;Zm00001eb249100;Zm00001eb197990;Zm00001eb132020;Zm00001eb079630;Zm00001eb214830;Zm00001eb307250;Zm00001eb051770;novel.6206;Zm00001eb058490;Zm00001eb400550;Zm00001eb309630	22	Zm00001eb414570;Zm00001eb114790;Zm00001eb287520;Zm00001eb214510;Zm00001eb117350;Zm00001eb193830;Zm00001eb255560;Zm00001eb057930;Zm00001eb295840;Zm00001eb147490;Zm00001eb398900;Zm00001eb208520;Zm00001eb128530;Zm00001eb144740;Zm00001eb304780;Zm00001eb323840;Zm00001eb237460;Zm00001eb209170;Zm00001eb377000;Zm00001eb431420;Zm00001eb221260;Zm00001eb134910;Zm00001eb194590;Zm00001eb322350;Zm00001eb227730…	43
Biological process	GO:0030258	lipid modification	64/5692 1.12%	174/27424 0.63%	7.8953e-07	0.000367658	Zm00001eb035960;Zm00001eb054040;Zm00001eb067710;Zm00001eb148110;Zm00001eb167230;Zm00001eb258950;Zm00001eb334430;Zm00001eb350910;Zm00001eb203470;Zm00001eb278480;Zm00001eb051200;Zm00001eb019210;Zm00001eb282120;Zm00001eb140100;Zm00001eb374080;Zm00001eb340720;Zm00001eb039660;Zm00001eb216870;Zm00001eb154830;Zm00001eb369580;Zm00001eb363960;Zm00001eb401720;Zm00001eb054050;Zm00001eb150880;Zm00001eb144960…	64	Zm00001eb035960;Zm00001eb054040;Zm00001eb148110;Zm00001eb167230;Zm00001eb258950;Zm00001eb334430;Zm00001eb350910;Zm00001eb203470;Zm00001eb278480;Zm00001eb051200;Zm00001eb019210;Zm00001eb282120;Zm00001eb140100;Zm00001eb374080;Zm00001eb340720;Zm00001eb039660;Zm00001eb216870;Zm00001eb154830;Zm00001eb369580;Zm00001eb363960;Zm00001eb401720;Zm00001eb150880;Zm00001eb104070;Zm00001eb260370;Zm00001eb083480…	46	Zm00001eb067710;Zm00001eb054050;Zm00001eb144960;Zm00001eb399140;Zm00001eb268320;Zm00001eb144930;Zm00001eb174880;Zm00001eb070100;Zm00001eb041910;Zm00001eb403330;Zm00001eb134020;Zm00001eb102240;Zm00001eb294020;Zm00001eb250600;Zm00001eb037560;Zm00001eb359710;Zm00001eb317410;Zm00001eb010110	18
Biological process	GO:0071456	cellular response to hypoxia	64/5692 1.12%	205/27424 0.75%	0.000270107	0.0209633	Zm00001eb192590;Zm00001eb215010;Zm00001eb241920;Zm00001eb293530;Zm00001eb297330;Zm00001eb341630;Zm00001eb386040;Zm00001eb320970;Zm00001eb340140;Zm00001eb032280;Zm00001eb122620;Zm00001eb400880;Zm00001eb394600;Zm00001eb038410;Zm00001eb173320;Zm00001eb210120;Zm00001eb337520;Zm00001eb360580;Zm00001eb104040;Zm00001eb252410;Zm00001eb110240;Zm00001eb121310;Zm00001eb220900;Zm00001eb106850;Zm00001eb156300…	64	Zm00001eb192590;Zm00001eb215010;Zm00001eb241920;Zm00001eb293530;Zm00001eb297330;Zm00001eb386040;Zm00001eb340140;Zm00001eb032280;Zm00001eb173320;Zm00001eb210120;Zm00001eb337520;Zm00001eb360580;Zm00001eb104040;Zm00001eb252410;Zm00001eb110240;Zm00001eb121310;Zm00001eb106850;Zm00001eb156300;Zm00001eb197960;Zm00001eb006200;Zm00001eb350090;Zm00001eb063780;novel.10547;Zm00001eb230270;Zm00001eb038250;Zm0…	41	Zm00001eb341630;Zm00001eb320970;Zm00001eb122620;Zm00001eb400880;Zm00001eb394600;Zm00001eb038410;Zm00001eb220900;Zm00001eb361620;Zm00001eb309740;Zm00001eb257590;Zm00001eb284190;Zm00001eb170440;Zm00001eb033550;Zm00001eb153840;Zm00001eb187570;Zm00001eb170510;Zm00001eb410670;Zm00001eb154650;Zm00001eb151350;Zm00001eb301100;Zm00001eb395510;Zm00001eb216150;Zm00001eb250970	23
Biological process	GO:0036294	cellular response to decreased oxygen levels	64/5692 1.12%	207/27424 0.75%	0.000362986	0.0246633	Zm00001eb192590;Zm00001eb215010;Zm00001eb241920;Zm00001eb293530;Zm00001eb297330;Zm00001eb341630;Zm00001eb386040;Zm00001eb320970;Zm00001eb340140;Zm00001eb032280;Zm00001eb122620;Zm00001eb400880;Zm00001eb394600;Zm00001eb038410;Zm00001eb173320;Zm00001eb210120;Zm00001eb337520;Zm00001eb360580;Zm00001eb104040;Zm00001eb252410;Zm00001eb110240;Zm00001eb121310;Zm00001eb220900;Zm00001eb106850;Zm00001eb156300…	64	Zm00001eb192590;Zm00001eb215010;Zm00001eb241920;Zm00001eb293530;Zm00001eb297330;Zm00001eb386040;Zm00001eb340140;Zm00001eb032280;Zm00001eb173320;Zm00001eb210120;Zm00001eb337520;Zm00001eb360580;Zm00001eb104040;Zm00001eb252410;Zm00001eb110240;Zm00001eb121310;Zm00001eb106850;Zm00001eb156300;Zm00001eb197960;Zm00001eb006200;Zm00001eb350090;Zm00001eb063780;novel.10547;Zm00001eb230270;Zm00001eb038250;Zm0…	41	Zm00001eb341630;Zm00001eb320970;Zm00001eb122620;Zm00001eb400880;Zm00001eb394600;Zm00001eb038410;Zm00001eb220900;Zm00001eb361620;Zm00001eb309740;Zm00001eb257590;Zm00001eb284190;Zm00001eb170440;Zm00001eb033550;Zm00001eb153840;Zm00001eb187570;Zm00001eb170510;Zm00001eb410670;Zm00001eb154650;Zm00001eb151350;Zm00001eb301100;Zm00001eb395510;Zm00001eb216150;Zm00001eb250970	23
Biological process	GO:0071453	cellular response to oxygen levels	64/5692 1.12%	207/27424 0.75%	0.000362986	0.0246633	Zm00001eb192590;Zm00001eb215010;Zm00001eb241920;Zm00001eb293530;Zm00001eb297330;Zm00001eb341630;Zm00001eb386040;Zm00001eb320970;Zm00001eb340140;Zm00001eb032280;Zm00001eb122620;Zm00001eb400880;Zm00001eb394600;Zm00001eb038410;Zm00001eb173320;Zm00001eb210120;Zm00001eb337520;Zm00001eb360580;Zm00001eb104040;Zm00001eb252410;Zm00001eb110240;Zm00001eb121310;Zm00001eb220900;Zm00001eb106850;Zm00001eb156300…	64	Zm00001eb192590;Zm00001eb215010;Zm00001eb241920;Zm00001eb293530;Zm00001eb297330;Zm00001eb386040;Zm00001eb340140;Zm00001eb032280;Zm00001eb173320;Zm00001eb210120;Zm00001eb337520;Zm00001eb360580;Zm00001eb104040;Zm00001eb252410;Zm00001eb110240;Zm00001eb121310;Zm00001eb106850;Zm00001eb156300;Zm00001eb197960;Zm00001eb006200;Zm00001eb350090;Zm00001eb063780;novel.10547;Zm00001eb230270;Zm00001eb038250;Zm0…	41	Zm00001eb341630;Zm00001eb320970;Zm00001eb122620;Zm00001eb400880;Zm00001eb394600;Zm00001eb038410;Zm00001eb220900;Zm00001eb361620;Zm00001eb309740;Zm00001eb257590;Zm00001eb284190;Zm00001eb170440;Zm00001eb033550;Zm00001eb153840;Zm00001eb187570;Zm00001eb170510;Zm00001eb410670;Zm00001eb154650;Zm00001eb151350;Zm00001eb301100;Zm00001eb395510;Zm00001eb216150;Zm00001eb250970	23
Biological process	GO:0090696	post-embryonic plant organ development	64/5692 1.12%	312/27424 1.14%	0.56492	1	Zm00001eb009570;Zm00001eb032970;Zm00001eb033950;Zm00001eb135910;Zm00001eb145730;Zm00001eb288390;Zm00001eb330150;Zm00001eb431930;Zm00001eb165770;Zm00001eb166240;Zm00001eb399340;Zm00001eb135750;Zm00001eb023600;Zm00001eb346030;Zm00001eb235950;Zm00001eb025040;Zm00001eb411000;Zm00001eb156680;Zm00001eb141920;Zm00001eb184320;Zm00001eb217800;Zm00001eb424310;Zm00001eb112840;Zm00001eb107870;Zm00001eb081200…	64	Zm00001eb009570;Zm00001eb032970;Zm00001eb033950;Zm00001eb135910;Zm00001eb145730;Zm00001eb288390;Zm00001eb330150;Zm00001eb165770;Zm00001eb166240;Zm00001eb399340;Zm00001eb346030;Zm00001eb025040;Zm00001eb411000;Zm00001eb156680;Zm00001eb141920;Zm00001eb184320;Zm00001eb217800;Zm00001eb112840;Zm00001eb023540;Zm00001eb224800;Zm00001eb285400;Zm00001eb325650;Zm00001eb172880;Zm00001eb282810;Zm00001eb319060…	35	Zm00001eb431930;Zm00001eb135750;Zm00001eb023600;Zm00001eb235950;Zm00001eb424310;Zm00001eb107870;Zm00001eb081200;Zm00001eb314810;Zm00001eb008080;Zm00001eb001910;Zm00001eb326490;Zm00001eb049610;novel.9500;Zm00001eb295520;Zm00001eb202020;Zm00001eb155940;Zm00001eb021590;Zm00001eb002970;Zm00001eb069580;Zm00001eb413540;Zm00001eb362090;Zm00001eb391380;Zm00001eb134240;Zm00001eb408050;Zm00001eb169300;Zm00…	29
Biological process	GO:0006605	protein targeting	64/5692 1.12%	339/27424 1.24%	0.821962	1	Zm00001eb106830;Zm00001eb199230;Zm00001eb395120;Zm00001eb324100;Zm00001eb315880;Zm00001eb041400;Zm00001eb319680;Zm00001eb356320;Zm00001eb000480;Zm00001eb267680;Zm00001eb267970;Zm00001eb066510;Zm00001eb232250;Zm00001eb387350;Zm00001eb257890;Zm00001eb186660;Zm00001eb208040;Zm00001eb034080;Zm00001eb406840;Zm00001eb412690;Zm00001eb198830;Zm00001eb197120;Zm00001eb140490;Zm00001eb197960;Zm00001eb420150…	64	Zm00001eb106830;Zm00001eb395120;Zm00001eb324100;Zm00001eb319680;Zm00001eb356320;Zm00001eb000480;Zm00001eb267680;Zm00001eb066510;Zm00001eb257890;Zm00001eb186660;Zm00001eb034080;Zm00001eb198830;Zm00001eb197960;Zm00001eb420150;Zm00001eb205950;Zm00001eb031430;novel.1258;Zm00001eb137140;Zm00001eb059310;Zm00001eb148220;Zm00001eb410080;Zm00001eb213370;Zm00001eb285790;Zm00001eb366800;Zm00001eb076710;Zm00…	29	Zm00001eb199230;Zm00001eb315880;Zm00001eb041400;Zm00001eb267970;Zm00001eb232250;Zm00001eb387350;Zm00001eb208040;Zm00001eb406840;Zm00001eb412690;Zm00001eb197120;Zm00001eb140490;Zm00001eb010200;Zm00001eb366810;Zm00001eb084410;Zm00001eb206700;Zm00001eb090990;Zm00001eb085050;Zm00001eb097390;Zm00001eb289180;Zm00001eb181270;Zm00001eb332770;Zm00001eb353050;Zm00001eb211170;Zm00001eb027670;Zm00001eb401140…	35
Biological process	GO:0034655	nucleobase-containing compound catabolic process	64/5692 1.12%	380/27424 1.39%	0.977045	1	Zm00001eb041390;Zm00001eb155060;Zm00001eb304250;Zm00001eb335070;Zm00001eb096030;Zm00001eb393290;Zm00001eb360390;Zm00001eb097300;Zm00001eb312820;Zm00001eb068120;Zm00001eb027100;Zm00001eb152050;Zm00001eb176090;Zm00001eb333210;Zm00001eb016670;Zm00001eb374160;Zm00001eb156740;Zm00001eb287280;Zm00001eb274840;Zm00001eb309350;Zm00001eb403960;novel.2225;Zm00001eb194140;Zm00001eb292520;Zm00001eb039740;Zm00…	64	Zm00001eb041390;Zm00001eb155060;Zm00001eb304250;Zm00001eb335070;Zm00001eb096030;Zm00001eb360390;Zm00001eb097300;Zm00001eb312820;Zm00001eb068120;Zm00001eb152050;Zm00001eb176090;Zm00001eb374160;Zm00001eb156740;Zm00001eb287280;Zm00001eb403960;Zm00001eb194140;Zm00001eb292520;Zm00001eb039740;Zm00001eb426620;Zm00001eb230480;Zm00001eb041370;Zm00001eb361370;Zm00001eb350700;Zm00001eb077570;Zm00001eb407010…	29	Zm00001eb393290;Zm00001eb027100;Zm00001eb333210;Zm00001eb016670;Zm00001eb274840;Zm00001eb309350;novel.2225;Zm00001eb197190;Zm00001eb065660;Zm00001eb164020;Zm00001eb300920;Zm00001eb117080;Zm00001eb047500;Zm00001eb159970;Zm00001eb247190;Zm00001eb197150;Zm00001eb212720;Zm00001eb343390;Zm00001eb350780;Zm00001eb110230;Zm00001eb210560;Zm00001eb328370;Zm00001eb110820;Zm00001eb126510;Zm00001eb287110;Zm00…	35
Biological process	GO:0006470	protein dephosphorylation	64/5692 1.12%	401/27424 1.46%	0.994036	1	Zm00001eb160470;Zm00001eb294200;Zm00001eb309920;Zm00001eb356420;Zm00001eb357000;Zm00001eb419870;Zm00001eb098220;Zm00001eb359460;Zm00001eb421700;Zm00001eb357040;Zm00001eb012040;Zm00001eb344210;Zm00001eb158020;Zm00001eb357330;Zm00001eb131470;Zm00001eb160600;Zm00001eb396710;Zm00001eb244550;Zm00001eb278930;Zm00001eb208010;novel.7690;Zm00001eb293560;Zm00001eb393920;Zm00001eb148130;Zm00001eb192230;Zm00…	64	Zm00001eb160470;Zm00001eb294200;Zm00001eb309920;Zm00001eb356420;Zm00001eb357000;Zm00001eb419870;Zm00001eb098220;Zm00001eb359460;Zm00001eb421700;Zm00001eb357040;Zm00001eb012040;Zm00001eb344210;Zm00001eb158020;Zm00001eb357330;Zm00001eb131470;Zm00001eb160600;Zm00001eb244550;Zm00001eb278930;Zm00001eb208010;Zm00001eb293560;Zm00001eb393920;Zm00001eb148130;Zm00001eb192230;Zm00001eb367840;Zm00001eb221860…	42	Zm00001eb396710;novel.7690;Zm00001eb081430;Zm00001eb423600;Zm00001eb013780;Zm00001eb153800;Zm00001eb003020;Zm00001eb203040;Zm00001eb042540;Zm00001eb012800;Zm00001eb112250;Zm00001eb394120;Zm00001eb329360;novel.8434;novel.283;Zm00001eb093380;Zm00001eb042550;Zm00001eb168030;novel.8237;Zm00001eb168020;Zm00001eb113840;Zm00001eb037360	22
Biological process	GO:0009787	regulation of abscisic acid-activated signaling pathway	63/5692 1.11%	258/27424 0.94%	0.0855627	0.5847	Zm00001eb069500;Zm00001eb258950;Zm00001eb345750;Zm00001eb144260;Zm00001eb387270;Zm00001eb100100;Zm00001eb146690;Zm00001eb099970;Zm00001eb425190;Zm00001eb204850;Zm00001eb344210;Zm00001eb079200;Zm00001eb015930;novel.4182;Zm00001eb178990;Zm00001eb004500;Zm00001eb234720;Zm00001eb365370;Zm00001eb105590;Zm00001eb408520;Zm00001eb071720;Zm00001eb219210;Zm00001eb331700;Zm00001eb193240;Zm00001eb028510;Zm00…	63	Zm00001eb258950;Zm00001eb345750;Zm00001eb144260;Zm00001eb387270;Zm00001eb146690;Zm00001eb099970;Zm00001eb425190;Zm00001eb204850;Zm00001eb344210;Zm00001eb079200;novel.4182;Zm00001eb178990;Zm00001eb004500;Zm00001eb365370;Zm00001eb071720;Zm00001eb219210;Zm00001eb331700;Zm00001eb028510;Zm00001eb239130;Zm00001eb100160;novel.791;novel.3196;Zm00001eb283720;Zm00001eb044410;Zm00001eb395240;Zm00001eb259120…	36	Zm00001eb069500;Zm00001eb100100;Zm00001eb015930;Zm00001eb234720;Zm00001eb105590;Zm00001eb408520;Zm00001eb193240;Zm00001eb153700;Zm00001eb097160;Zm00001eb149180;novel.9518;Zm00001eb013480;Zm00001eb177230;Zm00001eb149170;Zm00001eb256600;Zm00001eb380490;Zm00001eb324730;Zm00001eb289960;novel.9450;Zm00001eb149550;Zm00001eb398850;Zm00001eb111800;Zm00001eb330710;Zm00001eb122760;Zm00001eb351740;Zm00001eb…	27
Biological process	GO:1901419	regulation of response to alcohol	63/5692 1.11%	258/27424 0.94%	0.0855627	0.5847	Zm00001eb069500;Zm00001eb258950;Zm00001eb345750;Zm00001eb144260;Zm00001eb387270;Zm00001eb100100;Zm00001eb146690;Zm00001eb099970;Zm00001eb425190;Zm00001eb204850;Zm00001eb344210;Zm00001eb079200;Zm00001eb015930;novel.4182;Zm00001eb178990;Zm00001eb004500;Zm00001eb234720;Zm00001eb365370;Zm00001eb105590;Zm00001eb408520;Zm00001eb071720;Zm00001eb219210;Zm00001eb331700;Zm00001eb193240;Zm00001eb028510;Zm00…	63	Zm00001eb258950;Zm00001eb345750;Zm00001eb144260;Zm00001eb387270;Zm00001eb146690;Zm00001eb099970;Zm00001eb425190;Zm00001eb204850;Zm00001eb344210;Zm00001eb079200;novel.4182;Zm00001eb178990;Zm00001eb004500;Zm00001eb365370;Zm00001eb071720;Zm00001eb219210;Zm00001eb331700;Zm00001eb028510;Zm00001eb239130;Zm00001eb100160;novel.791;novel.3196;Zm00001eb283720;Zm00001eb044410;Zm00001eb395240;Zm00001eb259120…	36	Zm00001eb069500;Zm00001eb100100;Zm00001eb015930;Zm00001eb234720;Zm00001eb105590;Zm00001eb408520;Zm00001eb193240;Zm00001eb153700;Zm00001eb097160;Zm00001eb149180;novel.9518;Zm00001eb013480;Zm00001eb177230;Zm00001eb149170;Zm00001eb256600;Zm00001eb380490;Zm00001eb324730;Zm00001eb289960;novel.9450;Zm00001eb149550;Zm00001eb398850;Zm00001eb111800;Zm00001eb330710;Zm00001eb122760;Zm00001eb351740;Zm00001eb…	27
Biological process	GO:1905957	regulation of cellular response to alcohol	63/5692 1.11%	258/27424 0.94%	0.0855627	0.5847	Zm00001eb069500;Zm00001eb258950;Zm00001eb345750;Zm00001eb144260;Zm00001eb387270;Zm00001eb100100;Zm00001eb146690;Zm00001eb099970;Zm00001eb425190;Zm00001eb204850;Zm00001eb344210;Zm00001eb079200;Zm00001eb015930;novel.4182;Zm00001eb178990;Zm00001eb004500;Zm00001eb234720;Zm00001eb365370;Zm00001eb105590;Zm00001eb408520;Zm00001eb071720;Zm00001eb219210;Zm00001eb331700;Zm00001eb193240;Zm00001eb028510;Zm00…	63	Zm00001eb258950;Zm00001eb345750;Zm00001eb144260;Zm00001eb387270;Zm00001eb146690;Zm00001eb099970;Zm00001eb425190;Zm00001eb204850;Zm00001eb344210;Zm00001eb079200;novel.4182;Zm00001eb178990;Zm00001eb004500;Zm00001eb365370;Zm00001eb071720;Zm00001eb219210;Zm00001eb331700;Zm00001eb028510;Zm00001eb239130;Zm00001eb100160;novel.791;novel.3196;Zm00001eb283720;Zm00001eb044410;Zm00001eb395240;Zm00001eb259120…	36	Zm00001eb069500;Zm00001eb100100;Zm00001eb015930;Zm00001eb234720;Zm00001eb105590;Zm00001eb408520;Zm00001eb193240;Zm00001eb153700;Zm00001eb097160;Zm00001eb149180;novel.9518;Zm00001eb013480;Zm00001eb177230;Zm00001eb149170;Zm00001eb256600;Zm00001eb380490;Zm00001eb324730;Zm00001eb289960;novel.9450;Zm00001eb149550;Zm00001eb398850;Zm00001eb111800;Zm00001eb330710;Zm00001eb122760;Zm00001eb351740;Zm00001eb…	27
Biological process	GO:0009699	phenylpropanoid biosynthetic process	63/5692 1.11%	272/27424 0.99%	0.181159	0.807504	Zm00001eb032970;Zm00001eb247630;Zm00001eb315770;Zm00001eb149520;Zm00001eb234450;Zm00001eb270810;Zm00001eb055430;Zm00001eb120470;Zm00001eb002380;Zm00001eb102000;Zm00001eb271480;Zm00001eb088800;Zm00001eb234730;Zm00001eb172420;Zm00001eb017800;Zm00001eb041120;novel.9940;Zm00001eb075940;Zm00001eb026120;Zm00001eb234090;Zm00001eb346570;Zm00001eb185250;Zm00001eb351250;Zm00001eb298320;Zm00001eb185240;Zm00…	63	Zm00001eb032970;Zm00001eb149520;Zm00001eb234450;Zm00001eb270810;Zm00001eb055430;Zm00001eb120470;Zm00001eb075940;Zm00001eb026120;Zm00001eb346570;Zm00001eb351250;Zm00001eb185240;Zm00001eb311940;Zm00001eb344520;Zm00001eb070170;Zm00001eb308150;Zm00001eb234560;Zm00001eb430610;Zm00001eb342070;Zm00001eb148650;Zm00001eb188290;novel.3516;Zm00001eb312160;Zm00001eb167740;Zm00001eb111010;Zm00001eb071040;Zm00…	28	Zm00001eb247630;Zm00001eb315770;Zm00001eb002380;Zm00001eb102000;Zm00001eb271480;Zm00001eb088800;Zm00001eb234730;Zm00001eb172420;Zm00001eb017800;Zm00001eb041120;novel.9940;Zm00001eb234090;Zm00001eb185250;Zm00001eb298320;Zm00001eb389420;Zm00001eb315060;Zm00001eb387930;Zm00001eb247660;Zm00001eb289190;Zm00001eb166630;Zm00001eb388020;Zm00001eb077220;Zm00001eb417450;Zm00001eb394290;Zm00001eb138050;Zm00…	35
Biological process	GO:0044403	biological process involved in symbiotic interaction	63/5692 1.11%	280/27424 1.02%	0.255426	0.926281	Zm00001eb101450;Zm00001eb125120;Zm00001eb241040;Zm00001eb252250;Zm00001eb267380;Zm00001eb308670;Zm00001eb320970;Zm00001eb292290;Zm00001eb096370;Zm00001eb325340;Zm00001eb077540;Zm00001eb290780;Zm00001eb225030;Zm00001eb153200;Zm00001eb374270;Zm00001eb039650;Zm00001eb210800;Zm00001eb144340;novel.24;Zm00001eb318600;Zm00001eb287190;Zm00001eb363970;Zm00001eb322790;Zm00001eb167720;Zm00001eb226720;Zm0000…	63	Zm00001eb241040;Zm00001eb252250;Zm00001eb267380;Zm00001eb308670;Zm00001eb096370;Zm00001eb325340;Zm00001eb225030;Zm00001eb153200;Zm00001eb374270;Zm00001eb039650;Zm00001eb144340;Zm00001eb226720;Zm00001eb321770;Zm00001eb205560;Zm00001eb214900;Zm00001eb005110;Zm00001eb412900;Zm00001eb038250;Zm00001eb315270;Zm00001eb085530;Zm00001eb284990;Zm00001eb284980	22	Zm00001eb101450;Zm00001eb125120;Zm00001eb320970;Zm00001eb292290;Zm00001eb077540;Zm00001eb290780;Zm00001eb210800;novel.24;Zm00001eb318600;Zm00001eb287190;Zm00001eb363970;Zm00001eb322790;Zm00001eb167720;Zm00001eb393500;Zm00001eb184720;Zm00001eb261660;Zm00001eb206790;Zm00001eb406540;Zm00001eb020660;Zm00001eb200700;Zm00001eb151150;Zm00001eb082700;Zm00001eb080130;Zm00001eb200710;Zm00001eb326060;Zm0000…	41
Biological process	GO:0071214	cellular response to abiotic stimulus	63/5692 1.11%	315/27424 1.15%	0.652142	1	Zm00001eb225150;Zm00001eb210370;Zm00001eb039660;Zm00001eb373110;Zm00001eb039000;Zm00001eb297490;Zm00001eb110590;Zm00001eb169360;Zm00001eb361760;Zm00001eb057490;Zm00001eb058700;novel.2258;Zm00001eb043480;Zm00001eb154420;Zm00001eb069630;Zm00001eb399140;Zm00001eb261910;Zm00001eb421910;Zm00001eb415730;Zm00001eb048670;Zm00001eb081200;Zm00001eb119240;Zm00001eb059460;Zm00001eb396030;Zm00001eb389500;Zm00…	63	Zm00001eb039660;Zm00001eb110590;Zm00001eb058700;Zm00001eb043480;Zm00001eb069630;Zm00001eb415730;Zm00001eb119240;Zm00001eb408590;Zm00001eb274690;Zm00001eb188200;Zm00001eb311920;Zm00001eb222950;Zm00001eb248560;Zm00001eb035900;Zm00001eb122570	15	Zm00001eb225150;Zm00001eb210370;Zm00001eb373110;Zm00001eb039000;Zm00001eb297490;Zm00001eb169360;Zm00001eb361760;Zm00001eb057490;novel.2258;Zm00001eb154420;Zm00001eb399140;Zm00001eb261910;Zm00001eb421910;Zm00001eb048670;Zm00001eb081200;Zm00001eb059460;Zm00001eb396030;Zm00001eb389500;Zm00001eb407530;Zm00001eb225110;Zm00001eb385610;Zm00001eb401290;Zm00001eb235510;Zm00001eb070520;Zm00001eb288320;Zm00…	48
Biological process	GO:0104004	cellular response to environmental stimulus	63/5692 1.11%	315/27424 1.15%	0.652142	1	Zm00001eb225150;Zm00001eb210370;Zm00001eb039660;Zm00001eb373110;Zm00001eb039000;Zm00001eb297490;Zm00001eb110590;Zm00001eb169360;Zm00001eb361760;Zm00001eb057490;Zm00001eb058700;novel.2258;Zm00001eb043480;Zm00001eb154420;Zm00001eb069630;Zm00001eb399140;Zm00001eb261910;Zm00001eb421910;Zm00001eb415730;Zm00001eb048670;Zm00001eb081200;Zm00001eb119240;Zm00001eb059460;Zm00001eb396030;Zm00001eb389500;Zm00…	63	Zm00001eb039660;Zm00001eb110590;Zm00001eb058700;Zm00001eb043480;Zm00001eb069630;Zm00001eb415730;Zm00001eb119240;Zm00001eb408590;Zm00001eb274690;Zm00001eb188200;Zm00001eb311920;Zm00001eb222950;Zm00001eb248560;Zm00001eb035900;Zm00001eb122570	15	Zm00001eb225150;Zm00001eb210370;Zm00001eb373110;Zm00001eb039000;Zm00001eb297490;Zm00001eb169360;Zm00001eb361760;Zm00001eb057490;novel.2258;Zm00001eb154420;Zm00001eb399140;Zm00001eb261910;Zm00001eb421910;Zm00001eb048670;Zm00001eb081200;Zm00001eb059460;Zm00001eb396030;Zm00001eb389500;Zm00001eb407530;Zm00001eb225110;Zm00001eb385610;Zm00001eb401290;Zm00001eb235510;Zm00001eb070520;Zm00001eb288320;Zm00…	48
Biological process	GO:0010383	cell wall polysaccharide metabolic process	63/5692 1.11%	320/27424 1.17%	0.703237	1	Zm00001eb057250;Zm00001eb071650;Zm00001eb075730;Zm00001eb226470;Zm00001eb341630;Zm00001eb057230;Zm00001eb163530;Zm00001eb241670;Zm00001eb315920;Zm00001eb194110;Zm00001eb288440;Zm00001eb251370;Zm00001eb007740;Zm00001eb319550;Zm00001eb068390;Zm00001eb432200;Zm00001eb347490;Zm00001eb326990;Zm00001eb102200;Zm00001eb091240;Zm00001eb049170;Zm00001eb255340;Zm00001eb287230;Zm00001eb312040;Zm00001eb295590…	63	Zm00001eb057250;Zm00001eb075730;Zm00001eb226470;Zm00001eb057230;Zm00001eb163530;Zm00001eb241670;Zm00001eb315920;Zm00001eb194110;Zm00001eb288440;Zm00001eb007740;Zm00001eb319550;Zm00001eb068390;Zm00001eb432200;Zm00001eb347490;Zm00001eb326990;Zm00001eb049170;Zm00001eb255340;Zm00001eb312040;Zm00001eb295590;Zm00001eb227330;Zm00001eb225830;Zm00001eb420100;Zm00001eb380680;novel.3130;Zm00001eb414390;Zm00…	39	Zm00001eb071650;Zm00001eb341630;Zm00001eb251370;Zm00001eb102200;Zm00001eb091240;Zm00001eb287230;Zm00001eb265440;Zm00001eb317210;Zm00001eb273490;Zm00001eb217140;Zm00001eb076470;Zm00001eb203660;Zm00001eb057580;Zm00001eb095530;Zm00001eb232610;Zm00001eb404880;Zm00001eb168050;Zm00001eb046060;Zm00001eb142640;Zm00001eb069640;Zm00001eb213920;Zm00001eb366700;Zm00001eb232210;Zm00001eb272190	24
Biological process	GO:0000272	polysaccharide catabolic process	62/5692 1.09%	262/27424 0.96%	0.13837	0.727294	Zm00001eb038060;Zm00001eb057250;Zm00001eb075730;Zm00001eb078730;Zm00001eb116230;Zm00001eb141500;Zm00001eb157820;Zm00001eb168350;Zm00001eb390820;Zm00001eb425600;Zm00001eb002620;Zm00001eb147780;Zm00001eb057230;Zm00001eb163530;Zm00001eb078740;Zm00001eb241670;Zm00001eb333050;Zm00001eb076600;Zm00001eb007740;Zm00001eb261910;Zm00001eb311730;Zm00001eb056390;Zm00001eb222250;Zm00001eb042540;Zm00001eb190430…	62	Zm00001eb038060;Zm00001eb057250;Zm00001eb075730;Zm00001eb078730;Zm00001eb116230;Zm00001eb141500;Zm00001eb157820;Zm00001eb168350;Zm00001eb425600;Zm00001eb057230;Zm00001eb163530;Zm00001eb078740;Zm00001eb241670;Zm00001eb333050;Zm00001eb076600;Zm00001eb007740;Zm00001eb311730;Zm00001eb222250;Zm00001eb190430;Zm00001eb255870;Zm00001eb311720;Zm00001eb420100;Zm00001eb078720;Zm00001eb304360;novel.4379;Zm00…	38	Zm00001eb390820;Zm00001eb002620;Zm00001eb147780;Zm00001eb261910;Zm00001eb056390;Zm00001eb042540;Zm00001eb394710;Zm00001eb323450;Zm00001eb394740;Zm00001eb147120;Zm00001eb371630;Zm00001eb174590;novel.1191;Zm00001eb168050;Zm00001eb046060;Zm00001eb272050;Zm00001eb346860;Zm00001eb046690;Zm00001eb042550;Zm00001eb228500;novel.9984;Zm00001eb228510;Zm00001eb022500;novel.7993	24
Biological process	GO:0000226	microtubule cytoskeleton organization	62/5692 1.09%	305/27424 1.11%	0.596155	1	Zm00001eb386480;Zm00001eb150420;Zm00001eb097300;Zm00001eb131470;Zm00001eb118070;Zm00001eb390190;Zm00001eb360030;Zm00001eb368960;Zm00001eb274110;Zm00001eb156560;Zm00001eb077900;Zm00001eb398680;Zm00001eb281210;Zm00001eb286860;Zm00001eb251490;Zm00001eb317990;Zm00001eb107490;Zm00001eb001910;Zm00001eb057290;Zm00001eb372570;Zm00001eb344850;Zm00001eb129360;Zm00001eb127880;Zm00001eb061070;Zm00001eb378330…	62	Zm00001eb097300;Zm00001eb131470;Zm00001eb368960;Zm00001eb156560;Zm00001eb398680;Zm00001eb286860;Zm00001eb317990;Zm00001eb344850;Zm00001eb129360;Zm00001eb378330;Zm00001eb230170;Zm00001eb213320;Zm00001eb214830;Zm00001eb069600;Zm00001eb340730;Zm00001eb287900;Zm00001eb066150;Zm00001eb218000;Zm00001eb369310;Zm00001eb052540;Zm00001eb058490	21	Zm00001eb386480;Zm00001eb150420;Zm00001eb118070;Zm00001eb390190;Zm00001eb360030;Zm00001eb274110;Zm00001eb077900;Zm00001eb281210;Zm00001eb251490;Zm00001eb107490;Zm00001eb001910;Zm00001eb057290;Zm00001eb372570;Zm00001eb127880;Zm00001eb061070;Zm00001eb159400;Zm00001eb176030;Zm00001eb212810;Zm00001eb276140;novel.7801;Zm00001eb187980;Zm00001eb083940;Zm00001eb020110;Zm00001eb060040;Zm00001eb358690;Zm00…	41
Biological process	GO:0043161	proteasome-mediated ubiquitin-dependent protein catabolic process	62/5692 1.09%	456/27424 1.66%	0.999974	1	Zm00001eb145730;Zm00001eb288390;Zm00001eb292290;Zm00001eb351670;Zm00001eb037260;Zm00001eb386390;Zm00001eb124390;Zm00001eb247460;Zm00001eb073360;Zm00001eb052250;Zm00001eb283510;Zm00001eb255430;Zm00001eb078850;Zm00001eb110240;Zm00001eb113030;Zm00001eb075760;Zm00001eb288770;Zm00001eb251490;Zm00001eb071710;Zm00001eb037570;Zm00001eb414540;Zm00001eb064710;Zm00001eb115300;Zm00001eb246170;Zm00001eb350050…	62	Zm00001eb145730;Zm00001eb288390;Zm00001eb351670;Zm00001eb037260;Zm00001eb386390;Zm00001eb124390;Zm00001eb247460;Zm00001eb073360;Zm00001eb052250;Zm00001eb283510;Zm00001eb078850;Zm00001eb110240;Zm00001eb113030;Zm00001eb075760;Zm00001eb071710;Zm00001eb414540;Zm00001eb064710;Zm00001eb115300;Zm00001eb246170;Zm00001eb350050;Zm00001eb270950;Zm00001eb294850;Zm00001eb158500;Zm00001eb094050;Zm00001eb350710…	33	Zm00001eb292290;Zm00001eb255430;Zm00001eb288770;Zm00001eb251490;Zm00001eb037570;novel.9500;Zm00001eb084560;Zm00001eb252170;Zm00001eb079270;Zm00001eb255540;novel.7539;Zm00001eb331940;Zm00001eb128530;Zm00001eb144740;Zm00001eb187980;Zm00001eb242320;novel.5098;Zm00001eb193970;Zm00001eb351020;Zm00001eb197810;Zm00001eb421690;Zm00001eb336170;Zm00001eb165480;Zm00001eb356540;Zm00001eb401510;Zm00001eb03117…	29
Biological process	GO:0044242	cellular lipid catabolic process	61/5692 1.07%	199/27424 0.73%	0.000627386	0.0287363	Zm00001eb070790;Zm00001eb122860;Zm00001eb148110;Zm00001eb167230;Zm00001eb241920;Zm00001eb258950;Zm00001eb334430;Zm00001eb350910;Zm00001eb370460;Zm00001eb203470;Zm00001eb218680;Zm00001eb188280;Zm00001eb314900;Zm00001eb251990;Zm00001eb019210;Zm00001eb282120;Zm00001eb140100;Zm00001eb285800;Zm00001eb340720;Zm00001eb369580;Zm00001eb363960;Zm00001eb152710;Zm00001eb104070;Zm00001eb083480;Zm00001eb021510…	61	Zm00001eb070790;Zm00001eb122860;Zm00001eb148110;Zm00001eb167230;Zm00001eb241920;Zm00001eb258950;Zm00001eb334430;Zm00001eb350910;Zm00001eb370460;Zm00001eb203470;Zm00001eb218680;Zm00001eb019210;Zm00001eb282120;Zm00001eb140100;Zm00001eb285800;Zm00001eb340720;Zm00001eb369580;Zm00001eb363960;Zm00001eb104070;Zm00001eb083480;Zm00001eb021510;Zm00001eb373290;novel.9957;Zm00001eb331700;Zm00001eb016980;Zm00…	47	Zm00001eb188280;Zm00001eb314900;Zm00001eb251990;Zm00001eb152710;Zm00001eb268320;Zm00001eb283860;Zm00001eb159440;Zm00001eb247830;Zm00001eb097160;Zm00001eb292800;Zm00001eb298190;Zm00001eb120250;Zm00001eb037560;Zm00001eb074640	14
Biological process	GO:0009914	hormone transport	61/5692 1.07%	278/27424 1.01%	0.334414	0.994044	Zm00001eb149720;Zm00001eb196180;Zm00001eb431930;Zm00001eb320680;Zm00001eb038710;Zm00001eb023600;Zm00001eb332210;Zm00001eb155860;Zm00001eb012590;Zm00001eb267720;Zm00001eb316860;Zm00001eb184320;Zm00001eb217800;Zm00001eb210750;Zm00001eb081200;Zm00001eb314810;Zm00001eb234620;Zm00001eb163460;Zm00001eb431010;Zm00001eb270950;Zm00001eb065890;Zm00001eb205110;Zm00001eb387580;Zm00001eb143310;Zm00001eb101480…	61	Zm00001eb149720;Zm00001eb196180;Zm00001eb320680;Zm00001eb012590;Zm00001eb267720;Zm00001eb316860;Zm00001eb184320;Zm00001eb217800;Zm00001eb210750;Zm00001eb431010;Zm00001eb270950;novel.3400;Zm00001eb227020;Zm00001eb315510;Zm00001eb316100;Zm00001eb286330;Zm00001eb409710;Zm00001eb117090;Zm00001eb424060;Zm00001eb205050;Zm00001eb110990;Zm00001eb010050;Zm00001eb422020;Zm00001eb010910;Zm00001eb312840;Zm00…	27	Zm00001eb431930;Zm00001eb038710;Zm00001eb023600;Zm00001eb332210;Zm00001eb155860;Zm00001eb081200;Zm00001eb314810;Zm00001eb234620;Zm00001eb163460;Zm00001eb065890;Zm00001eb205110;Zm00001eb387580;Zm00001eb143310;Zm00001eb101480;Zm00001eb198690;Zm00001eb093430;Zm00001eb321140;Zm00001eb002970;Zm00001eb284390;Zm00001eb222350;Zm00001eb391380;Zm00001eb102370;Zm00001eb427910;Zm00001eb194240;Zm00001eb155890…	34
Biological process	GO:0090698	post-embryonic plant morphogenesis	61/5692 1.07%	310/27424 1.13%	0.702461	1	Zm00001eb009570;Zm00001eb145730;Zm00001eb288390;Zm00001eb330150;Zm00001eb338460;Zm00001eb165770;Zm00001eb166240;Zm00001eb399340;Zm00001eb175500;Zm00001eb135750;Zm00001eb346030;Zm00001eb235950;Zm00001eb025040;Zm00001eb142500;Zm00001eb411000;Zm00001eb075940;Zm00001eb156680;Zm00001eb141920;Zm00001eb251380;Zm00001eb431710;Zm00001eb184320;Zm00001eb217800;Zm00001eb373290;Zm00001eb107870;Zm00001eb314810…	61	Zm00001eb009570;Zm00001eb145730;Zm00001eb288390;Zm00001eb330150;Zm00001eb338460;Zm00001eb165770;Zm00001eb166240;Zm00001eb399340;Zm00001eb175500;Zm00001eb346030;Zm00001eb025040;Zm00001eb142500;Zm00001eb411000;Zm00001eb075940;Zm00001eb156680;Zm00001eb141920;Zm00001eb251380;Zm00001eb431710;Zm00001eb184320;Zm00001eb217800;Zm00001eb373290;Zm00001eb023540;Zm00001eb285400;Zm00001eb143670;Zm00001eb069220…	41	Zm00001eb135750;Zm00001eb235950;Zm00001eb107870;Zm00001eb314810;Zm00001eb008080;Zm00001eb001910;Zm00001eb049610;Zm00001eb202020;Zm00001eb347710;Zm00001eb170530;Zm00001eb069580;Zm00001eb249950;Zm00001eb391380;Zm00001eb113210;Zm00001eb134240;Zm00001eb169300;Zm00001eb405250;Zm00001eb161380;Zm00001eb357190;Zm00001eb142430	20
Biological process	GO:0045892	negative regulation of DNA-templated transcription	61/5692 1.07%	332/27424 1.21%	0.874802	1	Zm00001eb079330;Zm00001eb326900;Zm00001eb335060;Zm00001eb408860;Zm00001eb261280;Zm00001eb317890;Zm00001eb126360;Zm00001eb121240;Zm00001eb326170;Zm00001eb142500;Zm00001eb100770;Zm00001eb364750;Zm00001eb265610;Zm00001eb020120;Zm00001eb415730;Zm00001eb112840;Zm00001eb109790;Zm00001eb246210;Zm00001eb400170;Zm00001eb092280;Zm00001eb027960;Zm00001eb073310;Zm00001eb427140;Zm00001eb049610;Zm00001eb206790…	61	Zm00001eb079330;Zm00001eb326900;Zm00001eb335060;Zm00001eb408860;Zm00001eb261280;Zm00001eb317890;Zm00001eb126360;Zm00001eb121240;Zm00001eb326170;Zm00001eb142500;Zm00001eb100770;Zm00001eb020120;Zm00001eb415730;Zm00001eb112840;Zm00001eb109790;Zm00001eb246210;Zm00001eb400170;Zm00001eb092280;Zm00001eb073310;Zm00001eb427140;Zm00001eb033690;Zm00001eb172880;Zm00001eb274690;Zm00001eb348760;Zm00001eb174170…	38	Zm00001eb364750;Zm00001eb265610;Zm00001eb027960;Zm00001eb049610;Zm00001eb206790;Zm00001eb148900;Zm00001eb347710;Zm00001eb170530;Zm00001eb332300;Zm00001eb382130;Zm00001eb288870;Zm00001eb041860;Zm00001eb418530;Zm00001eb339260;Zm00001eb256650;Zm00001eb295060;Zm00001eb236490;Zm00001eb428330;Zm00001eb362400;novel.290;Zm00001eb413010;Zm00001eb016130;Zm00001eb171050	23
Biological process	GO:1902679	negative regulation of RNA biosynthetic process	61/5692 1.07%	339/27424 1.24%	0.909836	1	Zm00001eb079330;Zm00001eb326900;Zm00001eb335060;Zm00001eb408860;Zm00001eb261280;Zm00001eb317890;Zm00001eb126360;Zm00001eb121240;Zm00001eb326170;Zm00001eb142500;Zm00001eb100770;Zm00001eb364750;Zm00001eb265610;Zm00001eb020120;Zm00001eb415730;Zm00001eb112840;Zm00001eb109790;Zm00001eb246210;Zm00001eb400170;Zm00001eb092280;Zm00001eb027960;Zm00001eb073310;Zm00001eb427140;Zm00001eb049610;Zm00001eb206790…	61	Zm00001eb079330;Zm00001eb326900;Zm00001eb335060;Zm00001eb408860;Zm00001eb261280;Zm00001eb317890;Zm00001eb126360;Zm00001eb121240;Zm00001eb326170;Zm00001eb142500;Zm00001eb100770;Zm00001eb020120;Zm00001eb415730;Zm00001eb112840;Zm00001eb109790;Zm00001eb246210;Zm00001eb400170;Zm00001eb092280;Zm00001eb073310;Zm00001eb427140;Zm00001eb033690;Zm00001eb172880;Zm00001eb274690;Zm00001eb348760;Zm00001eb174170…	38	Zm00001eb364750;Zm00001eb265610;Zm00001eb027960;Zm00001eb049610;Zm00001eb206790;Zm00001eb148900;Zm00001eb347710;Zm00001eb170530;Zm00001eb332300;Zm00001eb382130;Zm00001eb288870;Zm00001eb041860;Zm00001eb418530;Zm00001eb339260;Zm00001eb256650;Zm00001eb295060;Zm00001eb236490;Zm00001eb428330;Zm00001eb362400;novel.290;Zm00001eb413010;Zm00001eb016130;Zm00001eb171050	23
Biological process	GO:1903507	negative regulation of nucleic acid-templated transcription	61/5692 1.07%	339/27424 1.24%	0.909836	1	Zm00001eb079330;Zm00001eb326900;Zm00001eb335060;Zm00001eb408860;Zm00001eb261280;Zm00001eb317890;Zm00001eb126360;Zm00001eb121240;Zm00001eb326170;Zm00001eb142500;Zm00001eb100770;Zm00001eb364750;Zm00001eb265610;Zm00001eb020120;Zm00001eb415730;Zm00001eb112840;Zm00001eb109790;Zm00001eb246210;Zm00001eb400170;Zm00001eb092280;Zm00001eb027960;Zm00001eb073310;Zm00001eb427140;Zm00001eb049610;Zm00001eb206790…	61	Zm00001eb079330;Zm00001eb326900;Zm00001eb335060;Zm00001eb408860;Zm00001eb261280;Zm00001eb317890;Zm00001eb126360;Zm00001eb121240;Zm00001eb326170;Zm00001eb142500;Zm00001eb100770;Zm00001eb020120;Zm00001eb415730;Zm00001eb112840;Zm00001eb109790;Zm00001eb246210;Zm00001eb400170;Zm00001eb092280;Zm00001eb073310;Zm00001eb427140;Zm00001eb033690;Zm00001eb172880;Zm00001eb274690;Zm00001eb348760;Zm00001eb174170…	38	Zm00001eb364750;Zm00001eb265610;Zm00001eb027960;Zm00001eb049610;Zm00001eb206790;Zm00001eb148900;Zm00001eb347710;Zm00001eb170530;Zm00001eb332300;Zm00001eb382130;Zm00001eb288870;Zm00001eb041860;Zm00001eb418530;Zm00001eb339260;Zm00001eb256650;Zm00001eb295060;Zm00001eb236490;Zm00001eb428330;Zm00001eb362400;novel.290;Zm00001eb413010;Zm00001eb016130;Zm00001eb171050	23
Biological process	GO:0048437	floral organ development	61/5692 1.07%	361/27424 1.32%	0.972586	1	Zm00001eb330150;Zm00001eb431930;Zm00001eb165770;Zm00001eb038710;Zm00001eb096370;Zm00001eb175500;Zm00001eb135750;Zm00001eb346030;Zm00001eb221970;Zm00001eb106960;Zm00001eb156680;Zm00001eb214630;Zm00001eb374270;Zm00001eb141920;Zm00001eb039650;Zm00001eb111990;novel.6696;Zm00001eb314810;Zm00001eb009640;Zm00001eb023540;Zm00001eb040310;Zm00001eb041370;Zm00001eb001910;Zm00001eb285400;Zm00001eb372570;Zm00…	61	Zm00001eb330150;Zm00001eb165770;Zm00001eb096370;Zm00001eb175500;Zm00001eb346030;Zm00001eb106960;Zm00001eb156680;Zm00001eb214630;Zm00001eb374270;Zm00001eb141920;Zm00001eb039650;Zm00001eb111990;novel.6696;Zm00001eb023540;Zm00001eb041370;Zm00001eb285400;Zm00001eb326880;novel.9749;Zm00001eb258240;Zm00001eb144130;Zm00001eb424060;novel.4274;Zm00001eb010050;Zm00001eb306240;Zm00001eb232620;Zm00001eb37583…	29	Zm00001eb431930;Zm00001eb038710;Zm00001eb135750;Zm00001eb221970;Zm00001eb314810;Zm00001eb009640;Zm00001eb040310;Zm00001eb001910;Zm00001eb372570;Zm00001eb049610;Zm00001eb394390;Zm00001eb202020;Zm00001eb068520;novel.7801;Zm00001eb002970;Zm00001eb102180;Zm00001eb298670;Zm00001eb327820;Zm00001eb432100;Zm00001eb134240;Zm00001eb236490;Zm00001eb279450;Zm00001eb169300;Zm00001eb347090;novel.9984;Zm00001eb…	32
Biological process	GO:0019318	hexose metabolic process	60/5692 1.05%	229/27424 0.84%	0.0274593	0.313593	Zm00001eb002270;Zm00001eb011080;Zm00001eb080840;Zm00001eb216260;Zm00001eb283530;Zm00001eb291670;Zm00001eb408010;Zm00001eb352550;Zm00001eb395600;Zm00001eb054980;Zm00001eb121400;Zm00001eb079220;Zm00001eb246350;Zm00001eb144410;Zm00001eb153620;Zm00001eb319250;Zm00001eb113240;Zm00001eb315920;Zm00001eb398370;Zm00001eb394190;Zm00001eb147750;Zm00001eb073980;Zm00001eb126080;Zm00001eb159720;Zm00001eb015770…	60	Zm00001eb283530;Zm00001eb395600;Zm00001eb121400;Zm00001eb144410;Zm00001eb319250;Zm00001eb315920;Zm00001eb398370;Zm00001eb394190;Zm00001eb073980;Zm00001eb126080;Zm00001eb015770;Zm00001eb144910;Zm00001eb353560;Zm00001eb123150;Zm00001eb331150;Zm00001eb309880;Zm00001eb018000;Zm00001eb071360;Zm00001eb058010;Zm00001eb279330;Zm00001eb293670;Zm00001eb038040;Zm00001eb380680;Zm00001eb396490;Zm00001eb355460…	30	Zm00001eb002270;Zm00001eb011080;Zm00001eb080840;Zm00001eb216260;Zm00001eb291670;Zm00001eb408010;Zm00001eb352550;Zm00001eb054980;Zm00001eb079220;Zm00001eb246350;Zm00001eb153620;Zm00001eb113240;Zm00001eb147750;Zm00001eb159720;Zm00001eb200910;Zm00001eb102200;Zm00001eb042670;Zm00001eb184000;novel.3922;Zm00001eb019890;Zm00001eb317210;Zm00001eb280070;Zm00001eb273490;Zm00001eb402380;Zm00001eb232610;Zm00…	30
Biological process	GO:0006633	fatty acid biosynthetic process	60/5692 1.05%	253/27424 0.92%	0.138704	0.727294	Zm00001eb054040;Zm00001eb067710;Zm00001eb130640;Zm00001eb159030;Zm00001eb214000;Zm00001eb258950;Zm00001eb352470;Zm00001eb397050;novel.10671;Zm00001eb373050;Zm00001eb366200;Zm00001eb206040;Zm00001eb296590;Zm00001eb252720;Zm00001eb216870;Zm00001eb017920;Zm00001eb054050;Zm00001eb144960;Zm00001eb170330;Zm00001eb327480;Zm00001eb323170;Zm00001eb409700;Zm00001eb075800;Zm00001eb268320;Zm00001eb131870;Zm0…	60	Zm00001eb054040;Zm00001eb130640;Zm00001eb159030;Zm00001eb258950;Zm00001eb352470;novel.10671;Zm00001eb373050;Zm00001eb366200;Zm00001eb296590;Zm00001eb252720;Zm00001eb216870;Zm00001eb017920;Zm00001eb323170;Zm00001eb409700;Zm00001eb270390;Zm00001eb396350;Zm00001eb183950;Zm00001eb377350;Zm00001eb398750;Zm00001eb413570;Zm00001eb385870;Zm00001eb026670;Zm00001eb086000;Zm00001eb270580;Zm00001eb167740;nov…	31	Zm00001eb067710;Zm00001eb214000;Zm00001eb397050;Zm00001eb206040;Zm00001eb054050;Zm00001eb144960;Zm00001eb170330;Zm00001eb327480;Zm00001eb075800;Zm00001eb268320;Zm00001eb131870;Zm00001eb144930;Zm00001eb009340;Zm00001eb040310;Zm00001eb109290;Zm00001eb308620;Zm00001eb278580;Zm00001eb373980;Zm00001eb159440;Zm00001eb059630;Zm00001eb176310;Zm00001eb020680;Zm00001eb341960;novel.6891;Zm00001eb058670;Zm00…	29
Biological process	GO:0070925	organelle assembly	60/5692 1.05%	266/27424 0.97%	0.254605	0.926259	Zm00001eb010620;Zm00001eb358160;Zm00001eb248750;Zm00001eb290580;Zm00001eb204850;Zm00001eb097300;Zm00001eb241130;Zm00001eb206680;Zm00001eb269830;Zm00001eb336470;Zm00001eb123160;Zm00001eb118070;Zm00001eb152050;Zm00001eb380180;Zm00001eb402570;Zm00001eb292520;Zm00001eb391210;Zm00001eb127760;Zm00001eb142210;Zm00001eb001590;Zm00001eb317990;Zm00001eb239130;Zm00001eb431320;Zm00001eb001040;Zm00001eb186120…	60	Zm00001eb010620;Zm00001eb358160;Zm00001eb248750;Zm00001eb204850;Zm00001eb097300;Zm00001eb241130;Zm00001eb206680;Zm00001eb336470;Zm00001eb123160;Zm00001eb152050;Zm00001eb380180;Zm00001eb292520;Zm00001eb391210;Zm00001eb127760;Zm00001eb142210;Zm00001eb001590;Zm00001eb317990;Zm00001eb239130;Zm00001eb431320;Zm00001eb001040;Zm00001eb186120;Zm00001eb159780;Zm00001eb070120;Zm00001eb248580;Zm00001eb378330…	39	Zm00001eb290580;Zm00001eb269830;Zm00001eb118070;Zm00001eb402570;Zm00001eb001910;Zm00001eb343970;Zm00001eb173180;Zm00001eb333540;Zm00001eb292270;Zm00001eb245760;Zm00001eb176030;Zm00001eb257450;Zm00001eb028150;Zm00001eb080560;Zm00001eb058300;Zm00001eb322350;Zm00001eb145060;Zm00001eb265660;novel.566;novel.1750;Zm00001eb008500	21
Biological process	GO:0060918	auxin transport	60/5692 1.05%	276/27424 1.01%	0.365812	1	Zm00001eb149720;Zm00001eb196180;Zm00001eb431930;Zm00001eb320680;Zm00001eb038710;Zm00001eb023600;Zm00001eb332210;Zm00001eb155860;Zm00001eb012590;Zm00001eb267720;Zm00001eb316860;Zm00001eb184320;Zm00001eb217800;Zm00001eb210750;Zm00001eb081200;Zm00001eb314810;Zm00001eb234620;Zm00001eb163460;Zm00001eb431010;Zm00001eb270950;Zm00001eb065890;Zm00001eb205110;Zm00001eb387580;Zm00001eb143310;Zm00001eb101480…	60	Zm00001eb149720;Zm00001eb196180;Zm00001eb320680;Zm00001eb012590;Zm00001eb267720;Zm00001eb316860;Zm00001eb184320;Zm00001eb217800;Zm00001eb210750;Zm00001eb431010;Zm00001eb270950;novel.3400;Zm00001eb227020;Zm00001eb316100;Zm00001eb286330;Zm00001eb409710;Zm00001eb117090;Zm00001eb424060;Zm00001eb205050;Zm00001eb110990;Zm00001eb010050;Zm00001eb422020;Zm00001eb010910;Zm00001eb312840;Zm00001eb340990;Zm00…	26	Zm00001eb431930;Zm00001eb038710;Zm00001eb023600;Zm00001eb332210;Zm00001eb155860;Zm00001eb081200;Zm00001eb314810;Zm00001eb234620;Zm00001eb163460;Zm00001eb065890;Zm00001eb205110;Zm00001eb387580;Zm00001eb143310;Zm00001eb101480;Zm00001eb198690;Zm00001eb093430;Zm00001eb321140;Zm00001eb002970;Zm00001eb284390;Zm00001eb222350;Zm00001eb391380;Zm00001eb102370;Zm00001eb427910;Zm00001eb194240;Zm00001eb155890…	34
Biological process	GO:0140352	export from cell	60/5692 1.05%	287/27424 1.05%	0.498407	1	Zm00001eb255240;Zm00001eb387270;Zm00001eb038710;Zm00001eb226660;Zm00001eb332210;Zm00001eb405390;Zm00001eb155860;Zm00001eb175810;Zm00001eb012590;Zm00001eb219770;Zm00001eb275590;Zm00001eb234720;Zm00001eb086100;Zm00001eb201110;Zm00001eb317300;Zm00001eb377900;Zm00001eb131510;Zm00001eb428630;Zm00001eb100160;Zm00001eb083200;Zm00001eb302700;Zm00001eb387580;Zm00001eb143310;Zm00001eb159120;Zm00001eb235070…	60	Zm00001eb255240;Zm00001eb387270;Zm00001eb226660;Zm00001eb012590;Zm00001eb219770;Zm00001eb275590;Zm00001eb086100;Zm00001eb201110;Zm00001eb377900;Zm00001eb131510;Zm00001eb100160;Zm00001eb083200;Zm00001eb302700;Zm00001eb159120;Zm00001eb235070;Zm00001eb213370;Zm00001eb091420;Zm00001eb412900;Zm00001eb279430;Zm00001eb364390;Zm00001eb274890;Zm00001eb019960;Zm00001eb322690;Zm00001eb106020;Zm00001eb213350…	28	Zm00001eb038710;Zm00001eb332210;Zm00001eb405390;Zm00001eb155860;Zm00001eb175810;Zm00001eb234720;Zm00001eb317300;Zm00001eb428630;Zm00001eb387580;Zm00001eb143310;Zm00001eb285960;Zm00001eb048860;Zm00001eb180100;Zm00001eb056410;Zm00001eb149180;Zm00001eb194380;Zm00001eb177230;Zm00001eb284390;Zm00001eb131290;Zm00001eb149170;Zm00001eb000570;Zm00001eb102370;novel.8744;Zm00001eb324620;Zm00001eb155890;Zm00…	32
Biological process	GO:0019725	cellular homeostasis	60/5692 1.05%	310/27424 1.13%	0.750067	1	Zm00001eb015550;Zm00001eb044260;Zm00001eb241920;Zm00001eb243010;Zm00001eb283530;Zm00001eb284750;Zm00001eb395390;Zm00001eb397320;Zm00001eb121400;Zm00001eb330030;Zm00001eb195010;Zm00001eb153620;Zm00001eb278510;Zm00001eb055560;Zm00001eb010790;Zm00001eb404870;Zm00001eb056450;Zm00001eb181530;Zm00001eb387350;Zm00001eb261260;Zm00001eb360580;Zm00001eb340590;Zm00001eb120100;Zm00001eb021100;Zm00001eb317300…	60	Zm00001eb015550;Zm00001eb044260;Zm00001eb241920;Zm00001eb283530;Zm00001eb284750;Zm00001eb395390;Zm00001eb397320;Zm00001eb121400;Zm00001eb330030;Zm00001eb195010;Zm00001eb055560;Zm00001eb010790;Zm00001eb404870;Zm00001eb056450;Zm00001eb360580;Zm00001eb340590;Zm00001eb021100;Zm00001eb076070;novel.8063;Zm00001eb353560;Zm00001eb119430;Zm00001eb156300;Zm00001eb220880;Zm00001eb418020;Zm00001eb358580;Zm00…	38	Zm00001eb243010;Zm00001eb153620;Zm00001eb278510;Zm00001eb181530;Zm00001eb387350;Zm00001eb261260;Zm00001eb120100;Zm00001eb317300;Zm00001eb329630;Zm00001eb081200;Zm00001eb071970;Zm00001eb088390;Zm00001eb042600;Zm00001eb252170;Zm00001eb316390;Zm00001eb268500;Zm00001eb163750;Zm00001eb042720;Zm00001eb000570;Zm00001eb344880;Zm00001eb053440;Zm00001eb116160	22
Biological process	GO:0055080	cation homeostasis	60/5692 1.05%	377/27424 1.37%	0.993118	1	Zm00001eb044260;Zm00001eb259960;Zm00001eb397320;Zm00001eb389830;Zm00001eb330030;novel.3428;Zm00001eb244840;Zm00001eb195010;Zm00001eb055560;Zm00001eb010790;Zm00001eb404870;Zm00001eb204850;Zm00001eb403660;Zm00001eb387350;Zm00001eb289490;Zm00001eb376480;Zm00001eb360580;Zm00001eb120100;Zm00001eb021100;Zm00001eb317300;Zm00001eb198790;Zm00001eb076070;novel.8063;Zm00001eb156300;Zm00001eb220880;Zm00001eb…	60	Zm00001eb044260;Zm00001eb259960;Zm00001eb397320;Zm00001eb389830;Zm00001eb330030;novel.3428;Zm00001eb195010;Zm00001eb055560;Zm00001eb010790;Zm00001eb404870;Zm00001eb204850;Zm00001eb403660;Zm00001eb289490;Zm00001eb376480;Zm00001eb360580;Zm00001eb021100;Zm00001eb198790;Zm00001eb076070;novel.8063;Zm00001eb156300;Zm00001eb220880;Zm00001eb418020;Zm00001eb239130;Zm00001eb238560;Zm00001eb100190;novel.308…	43	Zm00001eb244840;Zm00001eb387350;Zm00001eb120100;Zm00001eb317300;Zm00001eb081200;Zm00001eb088390;Zm00001eb232500;Zm00001eb247430;Zm00001eb392420;Zm00001eb316390;Zm00001eb268500;Zm00001eb228720;Zm00001eb163750;Zm00001eb251130;Zm00001eb000570;Zm00001eb053440;Zm00001eb077350	17
Biological process	GO:0000302	response to reactive oxygen species	59/5692 1.04%	217/27424 0.79%	0.0137359	0.218464	Zm00001eb009570;Zm00001eb011930;Zm00001eb121900;Zm00001eb124940;Zm00001eb196590;Zm00001eb228570;Zm00001eb397180;Zm00001eb397940;Zm00001eb071800;Zm00001eb011880;Zm00001eb395360;Zm00001eb144410;Zm00001eb244840;Zm00001eb399340;Zm00001eb055430;Zm00001eb243590;Zm00001eb002510;Zm00001eb120470;Zm00001eb257130;Zm00001eb039000;Zm00001eb026120;Zm00001eb346570;Zm00001eb016940;Zm00001eb354860;Zm00001eb162360…	59	Zm00001eb009570;Zm00001eb011930;Zm00001eb121900;Zm00001eb124940;Zm00001eb196590;Zm00001eb228570;Zm00001eb397940;Zm00001eb011880;Zm00001eb395360;Zm00001eb144410;Zm00001eb399340;Zm00001eb055430;Zm00001eb120470;Zm00001eb257130;Zm00001eb026120;Zm00001eb346570;Zm00001eb016940;Zm00001eb354860;Zm00001eb162360;Zm00001eb009510;Zm00001eb124950;Zm00001eb395330;Zm00001eb371530;Zm00001eb061440;Zm00001eb335430…	34	Zm00001eb397180;Zm00001eb071800;Zm00001eb244840;Zm00001eb243590;Zm00001eb002510;Zm00001eb039000;Zm00001eb376400;Zm00001eb268320;Zm00001eb329630;Zm00001eb107900;Zm00001eb081200;Zm00001eb169990;Zm00001eb322740;Zm00001eb040310;Zm00001eb128020;Zm00001eb059900;Zm00001eb396640;Zm00001eb226550;Zm00001eb211440;Zm00001eb020680;Zm00001eb228720;Zm00001eb356630;Zm00001eb271190;Zm00001eb246190;Zm00001eb147770	25
Biological process	GO:0032879	regulation of localization	59/5692 1.04%	317/27424 1.16%	0.8454	1	Zm00001eb371430;Zm00001eb226660;Zm00001eb111590;Zm00001eb290580;Zm00001eb423070;Zm00001eb275590;Zm00001eb370690;Zm00001eb330730;Zm00001eb191380;Zm00001eb105670;Zm00001eb364280;Zm00001eb399140;Zm00001eb217800;Zm00001eb068640;Zm00001eb280210;Zm00001eb158420;Zm00001eb081200;Zm00001eb314810;Zm00001eb184720;Zm00001eb320730;Zm00001eb302700;Zm00001eb064890;Zm00001eb065890;Zm00001eb009010;Zm00001eb235070…	59	Zm00001eb371430;Zm00001eb226660;Zm00001eb423070;Zm00001eb275590;Zm00001eb370690;Zm00001eb191380;Zm00001eb364280;Zm00001eb217800;Zm00001eb280210;Zm00001eb158420;Zm00001eb302700;Zm00001eb009010;Zm00001eb235070;Zm00001eb412900;Zm00001eb072750;Zm00001eb227020;Zm00001eb311920;Zm00001eb409710;Zm00001eb117090;Zm00001eb289080;Zm00001eb274890;Zm00001eb019960;Zm00001eb205050;Zm00001eb010050;Zm00001eb156760…	27	Zm00001eb111590;Zm00001eb290580;Zm00001eb330730;Zm00001eb105670;Zm00001eb399140;Zm00001eb068640;Zm00001eb081200;Zm00001eb314810;Zm00001eb184720;Zm00001eb320730;Zm00001eb064890;Zm00001eb065890;Zm00001eb198690;Zm00001eb321140;Zm00001eb180100;Zm00001eb041910;Zm00001eb250740;Zm00001eb204540;Zm00001eb271880;Zm00001eb359320;Zm00001eb011060;Zm00001eb391380;Zm00001eb121200;Zm00001eb121210;novel.5632;Zm00…	32
Biological process	GO:0051273	beta-glucan metabolic process	58/5692 1.02%	217/27424 0.79%	0.0203521	0.265718	Zm00001eb141500;Zm00001eb255240;Zm00001eb379070;Zm00001eb415630;Zm00001eb082890;Zm00001eb076600;Zm00001eb193280;Zm00001eb317090;Zm00001eb049970;Zm00001eb155920;Zm00001eb387450;Zm00001eb326990;Zm00001eb091240;Zm00001eb228690;Zm00001eb397950;Zm00001eb163000;Zm00001eb071400;Zm00001eb287230;Zm00001eb056390;Zm00001eb372570;Zm00001eb228700;Zm00001eb190430;Zm00001eb227330;Zm00001eb283110;Zm00001eb323760…	58	Zm00001eb141500;Zm00001eb255240;Zm00001eb076600;Zm00001eb193280;Zm00001eb155920;Zm00001eb387450;Zm00001eb326990;Zm00001eb071400;Zm00001eb190430;Zm00001eb227330;Zm00001eb279430;Zm00001eb213320;Zm00001eb172230;Zm00001eb046440;Zm00001eb313250;Zm00001eb153340;Zm00001eb289080;Zm00001eb099710;Zm00001eb327000;Zm00001eb395290;Zm00001eb289090;Zm00001eb015710;Zm00001eb264950;Zm00001eb414260	24	Zm00001eb379070;Zm00001eb415630;Zm00001eb082890;Zm00001eb317090;Zm00001eb049970;Zm00001eb091240;Zm00001eb228690;Zm00001eb397950;Zm00001eb163000;Zm00001eb287230;Zm00001eb056390;Zm00001eb372570;Zm00001eb228700;Zm00001eb283110;Zm00001eb323760;novel.7801;Zm00001eb430480;Zm00001eb371630;Zm00001eb071500;Zm00001eb057580;Zm00001eb271900;Zm00001eb152900;Zm00001eb095530;Zm00001eb060040;Zm00001eb032030;Zm00…	34
Biological process	GO:0009553	embryo sac development	58/5692 1.02%	223/27424 0.81%	0.0339982	0.346315	Zm00001eb275090;Zm00001eb332090;Zm00001eb068270;Zm00001eb290580;Zm00001eb043730;Zm00001eb036710;Zm00001eb389520;Zm00001eb085400;Zm00001eb111990;Zm00001eb117350;Zm00001eb302830;Zm00001eb202140;Zm00001eb375010;Zm00001eb281880;Zm00001eb001040;Zm00001eb314230;Zm00001eb428010;Zm00001eb051830;Zm00001eb039310;Zm00001eb413790;Zm00001eb394390;Zm00001eb252170;Zm00001eb276540;Zm00001eb303580;Zm00001eb295500…	58	Zm00001eb332090;Zm00001eb043730;Zm00001eb036710;Zm00001eb111990;Zm00001eb375010;Zm00001eb001040;Zm00001eb314230;Zm00001eb051830;Zm00001eb149340;Zm00001eb073500;Zm00001eb415180;Zm00001eb163270;Zm00001eb311010;Zm00001eb232620;Zm00001eb021500;novel.3202;Zm00001eb364720;Zm00001eb296470;Zm00001eb143420;Zm00001eb042160;Zm00001eb018150	21	Zm00001eb275090;Zm00001eb068270;Zm00001eb290580;Zm00001eb389520;Zm00001eb085400;Zm00001eb117350;Zm00001eb302830;Zm00001eb202140;Zm00001eb281880;Zm00001eb428010;Zm00001eb039310;Zm00001eb413790;Zm00001eb394390;Zm00001eb252170;Zm00001eb276540;Zm00001eb303580;Zm00001eb295500;Zm00001eb329680;Zm00001eb060980;Zm00001eb175970;novel.9825;Zm00001eb019090;Zm00001eb343340;Zm00001eb368700;Zm00001eb132840;Zm00…	37
Biological process	GO:0009636	response to toxic substance	58/5692 1.02%	254/27424 0.93%	0.226696	0.866601	Zm00001eb006770;Zm00001eb056510;Zm00001eb259960;Zm00001eb318570;Zm00001eb345750;Zm00001eb389830;Zm00001eb088150;novel.3428;Zm00001eb337300;Zm00001eb122620;Zm00001eb023600;Zm00001eb039000;Zm00001eb405390;novel.4182;Zm00001eb175810;Zm00001eb322650;Zm00001eb219770;Zm00001eb371520;Zm00001eb016940;Zm00001eb086100;Zm00001eb002810;Zm00001eb363240;Zm00001eb198790;Zm00001eb329630;Zm00001eb220550;Zm00001eb…	58	Zm00001eb006770;Zm00001eb056510;Zm00001eb259960;Zm00001eb318570;Zm00001eb345750;Zm00001eb389830;Zm00001eb088150;novel.3428;Zm00001eb337300;novel.4182;Zm00001eb219770;Zm00001eb371520;Zm00001eb016940;Zm00001eb086100;Zm00001eb198790;Zm00001eb220550;Zm00001eb347660;Zm00001eb147990;novel.3087;Zm00001eb335030;Zm00001eb159120;Zm00001eb020950;novel.4402;novel.10442;Zm00001eb318580;novel.7974;novel.89;Zm0…	33	Zm00001eb122620;Zm00001eb023600;Zm00001eb039000;Zm00001eb405390;Zm00001eb175810;Zm00001eb322650;Zm00001eb002810;Zm00001eb363240;Zm00001eb329630;Zm00001eb428630;Zm00001eb241810;Zm00001eb170440;Zm00001eb285960;Zm00001eb021590;Zm00001eb048860;novel.8566;Zm00001eb170510;Zm00001eb022570;Zm00001eb048130;Zm00001eb211050;Zm00001eb306140;Zm00001eb122760;Zm00001eb102880;Zm00001eb397060;novel.2298	25
Biological process	GO:0051640	organelle localization	58/5692 1.02%	275/27424 1%	0.469182	1	Zm00001eb050460;Zm00001eb193160;Zm00001eb257660;Zm00001eb045250;Zm00001eb007280;Zm00001eb019250;Zm00001eb390370;Zm00001eb290580;Zm00001eb160490;Zm00001eb258890;Zm00001eb432020;Zm00001eb283600;Zm00001eb327640;Zm00001eb210570;Zm00001eb209850;Zm00001eb217800;Zm00001eb229410;Zm00001eb377900;Zm00001eb131510;Zm00001eb405820;Zm00001eb010200;Zm00001eb137140;Zm00001eb159780;Zm00001eb001910;Zm00001eb302700…	58	Zm00001eb050460;Zm00001eb193160;Zm00001eb045250;Zm00001eb007280;Zm00001eb019250;Zm00001eb390370;Zm00001eb160490;Zm00001eb258890;Zm00001eb432020;Zm00001eb283600;Zm00001eb327640;Zm00001eb209850;Zm00001eb217800;Zm00001eb229410;Zm00001eb377900;Zm00001eb131510;Zm00001eb137140;Zm00001eb159780;Zm00001eb302700;Zm00001eb408590;Zm00001eb128110;Zm00001eb293600;Zm00001eb305960;Zm00001eb410080;Zm00001eb213370…	37	Zm00001eb257660;Zm00001eb290580;Zm00001eb210570;Zm00001eb405820;Zm00001eb010200;Zm00001eb001910;Zm00001eb158220;Zm00001eb000760;Zm00001eb392710;Zm00001eb351060;Zm00001eb056410;Zm00001eb368510;Zm00001eb093890;Zm00001eb221190;Zm00001eb155000;Zm00001eb391380;novel.10108;Zm00001eb168590;Zm00001eb111490;Zm00001eb065250;Zm00001eb013090	21
Biological process	GO:0006650	glycerophospholipid metabolic process	58/5692 1.02%	292/27424 1.06%	0.669816	1	Zm00001eb035960;Zm00001eb122860;Zm00001eb241920;Zm00001eb356980;Zm00001eb278480;Zm00001eb051200;Zm00001eb295120;Zm00001eb280640;Zm00001eb154820;Zm00001eb160510;Zm00001eb374080;Zm00001eb285800;Zm00001eb039660;Zm00001eb115970;Zm00001eb154830;Zm00001eb401720;Zm00001eb433200;Zm00001eb150880;Zm00001eb098040;Zm00001eb195630;Zm00001eb293560;Zm00001eb143320;Zm00001eb260370;Zm00001eb351250;Zm00001eb399140…	58	Zm00001eb035960;Zm00001eb122860;Zm00001eb241920;Zm00001eb356980;Zm00001eb278480;Zm00001eb051200;Zm00001eb295120;Zm00001eb280640;Zm00001eb154820;Zm00001eb160510;Zm00001eb374080;Zm00001eb285800;Zm00001eb039660;Zm00001eb115970;Zm00001eb154830;Zm00001eb401720;Zm00001eb433200;Zm00001eb150880;Zm00001eb098040;Zm00001eb195630;Zm00001eb293560;Zm00001eb260370;Zm00001eb351250;Zm00001eb294010;Zm00001eb313980…	40	Zm00001eb143320;Zm00001eb399140;Zm00001eb207300;Zm00001eb153800;Zm00001eb362570;Zm00001eb174880;novel.7743;Zm00001eb155940;Zm00001eb041910;Zm00001eb097160;Zm00001eb403330;Zm00001eb380650;Zm00001eb102240;Zm00001eb294020;Zm00001eb386530;Zm00001eb317410;Zm00001eb159140;Zm00001eb010110	18
Biological process	GO:0090693	plant organ senescence	58/5692 1.02%	292/27424 1.06%	0.669816	1	Zm00001eb027940;Zm00001eb358160;Zm00001eb408860;Zm00001eb212660;Zm00001eb244840;Zm00001eb096370;Zm00001eb073030;Zm00001eb317890;Zm00001eb206680;Zm00001eb225030;Zm00001eb317940;Zm00001eb260090;Zm00001eb380180;Zm00001eb214780;Zm00001eb364280;Zm00001eb376400;Zm00001eb213710;Zm00001eb420150;Zm00001eb248690;Zm00001eb142210;Zm00001eb350120;Zm00001eb272410;Zm00001eb061400;Zm00001eb396640;Zm00001eb296620…	58	Zm00001eb358160;Zm00001eb408860;Zm00001eb212660;Zm00001eb096370;Zm00001eb073030;Zm00001eb317890;Zm00001eb206680;Zm00001eb225030;Zm00001eb317940;Zm00001eb260090;Zm00001eb380180;Zm00001eb214780;Zm00001eb364280;Zm00001eb420150;Zm00001eb248690;Zm00001eb142210;Zm00001eb350120;Zm00001eb272410;Zm00001eb061400;Zm00001eb296620;Zm00001eb172880;Zm00001eb302760;Zm00001eb021090;Zm00001eb375120;Zm00001eb155050…	32	Zm00001eb027940;Zm00001eb244840;Zm00001eb376400;Zm00001eb213710;Zm00001eb396640;Zm00001eb292690;Zm00001eb165460;Zm00001eb032650;Zm00001eb013480;Zm00001eb102670;Zm00001eb152350;Zm00001eb366760;Zm00001eb427500;Zm00001eb331850;Zm00001eb251130;Zm00001eb092240;Zm00001eb304020;Zm00001eb186060;Zm00001eb271190;Zm00001eb169010;Zm00001eb326570;Zm00001eb216150;Zm00001eb406870;Zm00001eb164040;Zm00001eb247370…	26
Biological process	GO:0000904	cell morphogenesis involved in differentiation	58/5692 1.02%	367/27424 1.34%	0.99358	1	Zm00001eb334430;novel.8917;Zm00001eb019210;Zm00001eb038890;Zm00001eb369940;Zm00001eb179260;Zm00001eb419670;Zm00001eb023010;Zm00001eb160490;Zm00001eb267410;Zm00001eb049830;Zm00001eb240970;Zm00001eb360030;Zm00001eb389670;Zm00001eb431710;Zm00001eb156560;Zm00001eb193240;Zm00001eb398680;Zm00001eb131510;Zm00001eb405230;Zm00001eb259630;Zm00001eb329740;Zm00001eb001910;Zm00001eb268580;Zm00001eb033060;Zm00…	58	Zm00001eb334430;novel.8917;Zm00001eb019210;Zm00001eb038890;Zm00001eb369940;Zm00001eb179260;Zm00001eb419670;Zm00001eb023010;Zm00001eb160490;Zm00001eb267410;Zm00001eb049830;Zm00001eb240970;Zm00001eb431710;Zm00001eb156560;Zm00001eb398680;Zm00001eb131510;Zm00001eb259630;Zm00001eb329740;Zm00001eb033060;Zm00001eb143670;Zm00001eb252890;Zm00001eb069220;Zm00001eb344850;Zm00001eb189830;Zm00001eb112210;Zm00…	36	Zm00001eb360030;Zm00001eb389670;Zm00001eb193240;Zm00001eb405230;Zm00001eb001910;Zm00001eb268580;Zm00001eb155940;Zm00001eb180490;novel.4808;Zm00001eb392530;Zm00001eb188550;Zm00001eb256600;Zm00001eb380490;Zm00001eb300570;Zm00001eb249840;Zm00001eb208480;Zm00001eb336650;Zm00001eb104060;Zm00001eb188240;Zm00001eb316580;Zm00001eb236860;Zm00001eb047350	22
Biological process	GO:0051276	chromosome organization	58/5692 1.02%	373/27424 1.36%	0.995839	1	Zm00001eb301680;Zm00001eb128720;Zm00001eb061060;Zm00001eb118180;Zm00001eb212840;Zm00001eb212160;Zm00001eb041850;Zm00001eb320860;Zm00001eb231860;Zm00001eb280820;Zm00001eb212820;Zm00001eb159780;Zm00001eb051830;Zm00001eb128110;novel.3261;Zm00001eb297030;Zm00001eb176030;Zm00001eb100110;Zm00001eb233800;Zm00001eb132020;Zm00001eb123270;Zm00001eb064930;Zm00001eb128530;Zm00001eb266890;Zm00001eb423930;Zm00…	58	Zm00001eb118180;Zm00001eb320860;Zm00001eb159780;Zm00001eb051830;Zm00001eb128110;Zm00001eb100110;Zm00001eb132020;Zm00001eb174320;novel.6938;Zm00001eb251620;Zm00001eb369790;Zm00001eb112030;Zm00001eb138190;novel.6718;novel.50;Zm00001eb325310	16	Zm00001eb301680;Zm00001eb128720;Zm00001eb061060;Zm00001eb212840;Zm00001eb212160;Zm00001eb041850;Zm00001eb231860;Zm00001eb280820;Zm00001eb212820;novel.3261;Zm00001eb297030;Zm00001eb176030;Zm00001eb233800;Zm00001eb123270;Zm00001eb064930;Zm00001eb128530;Zm00001eb266890;Zm00001eb423930;Zm00001eb144740;Zm00001eb059980;Zm00001eb165950;Zm00001eb377000;novel.7762;Zm00001eb221260;Zm00001eb297000;Zm00001eb…	42
Biological process	GO:1903046	meiotic cell cycle process	57/5692 1%	254/27424 0.93%	0.275146	0.926281	Zm00001eb339080;Zm00001eb097300;Zm00001eb118180;Zm00001eb394870;Zm00001eb111990;Zm00001eb378370;Zm00001eb094420;Zm00001eb159780;Zm00001eb051830;Zm00001eb199080;Zm00001eb128110;Zm00001eb248620;Zm00001eb160270;Zm00001eb394390;Zm00001eb072330;Zm00001eb127880;Zm00001eb202020;Zm00001eb297030;Zm00001eb233800;Zm00001eb132020;Zm00001eb423930;Zm00001eb079630;Zm00001eb085950;Zm00001eb059980;Zm00001eb420720…	57	Zm00001eb339080;Zm00001eb097300;Zm00001eb118180;Zm00001eb394870;Zm00001eb111990;Zm00001eb378370;Zm00001eb094420;Zm00001eb159780;Zm00001eb051830;Zm00001eb199080;Zm00001eb128110;Zm00001eb072330;Zm00001eb132020;Zm00001eb079630;Zm00001eb389920;Zm00001eb251620;Zm00001eb224910;Zm00001eb364720;Zm00001eb138190;Zm00001eb143420;novel.50;Zm00001eb325310;Zm00001eb274250	23	Zm00001eb248620;Zm00001eb160270;Zm00001eb394390;Zm00001eb127880;Zm00001eb202020;Zm00001eb297030;Zm00001eb233800;Zm00001eb423930;Zm00001eb085950;Zm00001eb059980;Zm00001eb420720;novel.7762;Zm00001eb221260;Zm00001eb297000;Zm00001eb214790;Zm00001eb084850;Zm00001eb422240;Zm00001eb011700;Zm00001eb280490;Zm00001eb280480;Zm00001eb239370;Zm00001eb009260;Zm00001eb402780;Zm00001eb085270;Zm00001eb329200;Zm00…	34
Biological process	GO:0048831	regulation of shoot system development	57/5692 1%	263/27424 0.96%	0.379986	1	Zm00001eb389540;Zm00001eb415520;Zm00001eb420440;Zm00001eb241190;Zm00001eb233790;Zm00001eb044840;Zm00001eb184340;Zm00001eb345540;Zm00001eb142230;Zm00001eb357370;Zm00001eb364280;Zm00001eb265610;Zm00001eb414990;Zm00001eb410600;Zm00001eb222170;Zm00001eb059970;Zm00001eb320730;Zm00001eb427140;Zm00001eb078980;Zm00001eb086370;Zm00001eb165440;Zm00001eb228670;Zm00001eb271180;novel.6754;Zm00001eb274690;Zm00…	57	Zm00001eb241190;Zm00001eb184340;Zm00001eb142230;Zm00001eb357370;Zm00001eb364280;Zm00001eb414990;Zm00001eb410600;Zm00001eb222170;Zm00001eb427140;Zm00001eb078980;Zm00001eb086370;Zm00001eb228670;novel.6754;Zm00001eb274690;Zm00001eb148750;Zm00001eb072750;Zm00001eb003210;Zm00001eb300760;Zm00001eb306240;Zm00001eb118580;Zm00001eb252100	21	Zm00001eb389540;Zm00001eb415520;Zm00001eb420440;Zm00001eb233790;Zm00001eb044840;Zm00001eb345540;Zm00001eb265610;Zm00001eb059970;Zm00001eb320730;Zm00001eb165440;Zm00001eb271180;Zm00001eb068520;Zm00001eb385190;Zm00001eb145890;Zm00001eb102180;Zm00001eb420160;novel.1721;Zm00001eb318290;Zm00001eb209210;Zm00001eb195120;Zm00001eb330310;Zm00001eb271880;Zm00001eb432100;Zm00001eb418530;Zm00001eb339260;Zm00…	36
Biological process	GO:0009664	plant-type cell wall organization	57/5692 1%	292/27424 1.06%	0.721264	1	Zm00001eb071650;Zm00001eb341630;Zm00001eb334770;Zm00001eb315920;Zm00001eb125950;Zm00001eb194110;Zm00001eb252030;Zm00001eb125930;Zm00001eb193280;Zm00001eb382290;Zm00001eb319550;Zm00001eb155920;Zm00001eb431710;Zm00001eb326990;Zm00001eb102200;Zm00001eb091240;Zm00001eb270290;Zm00001eb049170;Zm00001eb255340;Zm00001eb071400;Zm00001eb287230;Zm00001eb329740;Zm00001eb427140;Zm00001eb372570;Zm00001eb069220…	57	Zm00001eb334770;Zm00001eb315920;Zm00001eb125950;Zm00001eb194110;Zm00001eb125930;Zm00001eb193280;Zm00001eb382290;Zm00001eb319550;Zm00001eb155920;Zm00001eb431710;Zm00001eb326990;Zm00001eb049170;Zm00001eb255340;Zm00001eb071400;Zm00001eb329740;Zm00001eb427140;Zm00001eb069220;Zm00001eb227330;Zm00001eb129970;Zm00001eb218220;Zm00001eb339720;Zm00001eb380680;Zm00001eb289080;Zm00001eb327000;Zm00001eb344530…	30	Zm00001eb071650;Zm00001eb341630;Zm00001eb252030;Zm00001eb102200;Zm00001eb091240;Zm00001eb270290;Zm00001eb287230;Zm00001eb372570;Zm00001eb317210;Zm00001eb273490;Zm00001eb217140;novel.7801;Zm00001eb057580;Zm00001eb095530;Zm00001eb072890;Zm00001eb125880;Zm00001eb232610;Zm00001eb117130;Zm00001eb345880;Zm00001eb279450;Zm00001eb125980;Zm00001eb114330;novel.875;Zm00001eb213920;Zm00001eb366700;Zm00001eb2…	27
Biological process	GO:0009267	cellular response to starvation	56/5692 0.98%	167/27424 0.61%	7.96159e-05	0.00926862	Zm00001eb130640;Zm00001eb285080;Zm00001eb289800;Zm00001eb335060;Zm00001eb358160;Zm00001eb415520;Zm00001eb427810;Zm00001eb420440;Zm00001eb166810;Zm00001eb066510;Zm00001eb317940;Zm00001eb089390;Zm00001eb258520;Zm00001eb208190;Zm00001eb360580;Zm00001eb043480;Zm00001eb335670;Zm00001eb306580;Zm00001eb220900;Zm00001eb144340;Zm00001eb030710;Zm00001eb064940;Zm00001eb364280;Zm00001eb156300;Zm00001eb056910…	56	Zm00001eb130640;Zm00001eb285080;Zm00001eb289800;Zm00001eb335060;Zm00001eb358160;Zm00001eb427810;Zm00001eb166810;Zm00001eb066510;Zm00001eb317940;Zm00001eb258520;Zm00001eb360580;Zm00001eb043480;Zm00001eb335670;Zm00001eb306580;Zm00001eb144340;Zm00001eb030710;Zm00001eb064940;Zm00001eb364280;Zm00001eb156300;Zm00001eb056910;Zm00001eb210470;Zm00001eb042980;Zm00001eb086370;Zm00001eb191650;Zm00001eb174170…	37	Zm00001eb415520;Zm00001eb420440;Zm00001eb089390;Zm00001eb208190;Zm00001eb220900;Zm00001eb361620;Zm00001eb191420;Zm00001eb126780;Zm00001eb407530;Zm00001eb162710;Zm00001eb281630;Zm00001eb412930;Zm00001eb332300;Zm00001eb208180;Zm00001eb014590;Zm00001eb339850;Zm00001eb154650;Zm00001eb208170;Zm00001eb019570	19
Biological process	GO:0009845	seed germination	56/5692 0.98%	227/27424 0.83%	0.0860621	0.586482	Zm00001eb033950;Zm00001eb255370;Zm00001eb296220;Zm00001eb408850;Zm00001eb434030;Zm00001eb147240;Zm00001eb392580;Zm00001eb311590;Zm00001eb258290;Zm00001eb291540;Zm00001eb344040;Zm00001eb012040;Zm00001eb344210;Zm00001eb064450;Zm00001eb202400;Zm00001eb124390;Zm00001eb023350;Zm00001eb197620;Zm00001eb178990;Zm00001eb191940;Zm00001eb364750;Zm00001eb287530;Zm00001eb364280;Zm00001eb373290;Zm00001eb294010…	56	Zm00001eb033950;Zm00001eb255370;Zm00001eb296220;Zm00001eb408850;Zm00001eb434030;Zm00001eb147240;Zm00001eb392580;Zm00001eb311590;Zm00001eb291540;Zm00001eb012040;Zm00001eb344210;Zm00001eb064450;Zm00001eb124390;Zm00001eb197620;Zm00001eb178990;Zm00001eb287530;Zm00001eb364280;Zm00001eb373290;Zm00001eb294010;Zm00001eb307440;Zm00001eb248690;Zm00001eb140470;Zm00001eb028160;Zm00001eb194100;Zm00001eb427140…	36	Zm00001eb258290;Zm00001eb344040;Zm00001eb202400;Zm00001eb023350;Zm00001eb191940;Zm00001eb364750;Zm00001eb231360;Zm00001eb309420;Zm00001eb362590;Zm00001eb209070;Zm00001eb070520;Zm00001eb328370;Zm00001eb427500;Zm00001eb156510;Zm00001eb200180;Zm00001eb080620;Zm00001eb186060;Zm00001eb213920;Zm00001eb162740;Zm00001eb272190	20
Biological process	GO:0010038	response to metal ion	56/5692 0.98%	246/27424 0.9%	0.239158	0.894521	Zm00001eb137930;Zm00001eb148570;Zm00001eb228570;Zm00001eb259960;Zm00001eb345750;Zm00001eb359420;Zm00001eb348400;Zm00001eb244840;Zm00001eb033580;Zm00001eb096370;Zm00001eb057590;Zm00001eb055430;Zm00001eb368050;Zm00001eb120470;Zm00001eb039000;Zm00001eb144770;Zm00001eb250800;Zm00001eb353580;novel.4182;Zm00001eb026120;Zm00001eb434240;Zm00001eb346570;Zm00001eb340590;Zm00001eb427720;Zm00001eb006890;Zm00…	56	Zm00001eb148570;Zm00001eb228570;Zm00001eb259960;Zm00001eb345750;Zm00001eb359420;Zm00001eb348400;Zm00001eb033580;Zm00001eb096370;Zm00001eb057590;Zm00001eb055430;Zm00001eb368050;Zm00001eb120470;Zm00001eb250800;Zm00001eb353580;novel.4182;Zm00001eb026120;Zm00001eb434240;Zm00001eb346570;Zm00001eb340590;Zm00001eb006890;Zm00001eb198790;Zm00001eb292750;Zm00001eb042050;Zm00001eb009510;Zm00001eb335030;Zm00…	37	Zm00001eb137930;Zm00001eb244840;Zm00001eb039000;Zm00001eb144770;Zm00001eb427720;Zm00001eb432580;Zm00001eb389420;Zm00001eb340650;Zm00001eb063930;Zm00001eb372570;Zm00001eb064580;Zm00001eb020680;novel.7801;Zm00001eb140180;Zm00001eb012700;Zm00001eb279450;Zm00001eb384610;Zm00001eb122760;Zm00001eb431960	19
Biological process	GO:0009141	nucleoside triphosphate metabolic process	55/5692 0.97%	221/27424 0.81%	0.0774903	0.568262	Zm00001eb144240;Zm00001eb283530;Zm00001eb291670;Zm00001eb293530;Zm00001eb296480;Zm00001eb344260;Zm00001eb359410;Zm00001eb408010;Zm00001eb433750;Zm00001eb352550;Zm00001eb121400;Zm00001eb371680;Zm00001eb377870;Zm00001eb322600;Zm00001eb066190;Zm00001eb153620;Zm00001eb010790;Zm00001eb319770;Zm00001eb260410;Zm00001eb365200;Zm00001eb210120;Zm00001eb126080;Zm00001eb337520;Zm00001eb390590;Zm00001eb215370…	55	Zm00001eb144240;Zm00001eb283530;Zm00001eb293530;Zm00001eb296480;Zm00001eb344260;Zm00001eb359410;Zm00001eb433750;Zm00001eb121400;Zm00001eb371680;Zm00001eb066190;Zm00001eb010790;Zm00001eb365200;Zm00001eb210120;Zm00001eb126080;Zm00001eb337520;Zm00001eb015770;Zm00001eb050410;Zm00001eb375490;Zm00001eb121310;Zm00001eb353560;Zm00001eb426620;Zm00001eb048390;Zm00001eb350090;Zm00001eb293670;Zm00001eb099530…	30	Zm00001eb291670;Zm00001eb408010;Zm00001eb352550;Zm00001eb377870;Zm00001eb322600;Zm00001eb153620;Zm00001eb319770;Zm00001eb260410;Zm00001eb390590;Zm00001eb215370;Zm00001eb228000;Zm00001eb200910;Zm00001eb156500;Zm00001eb089020;Zm00001eb184000;Zm00001eb218690;Zm00001eb312300;Zm00001eb179540;Zm00001eb126510;Zm00001eb162140;Zm00001eb182590;Zm00001eb241110;Zm00001eb041270;novel.10711;Zm00001eb195920	25
Biological process	GO:0009743	response to carbohydrate	55/5692 0.97%	240/27424 0.88%	0.224842	0.865568	Zm00001eb130640;Zm00001eb215010;Zm00001eb322950;Zm00001eb106160;Zm00001eb009430;Zm00001eb006260;Zm00001eb153620;Zm00001eb096370;Zm00001eb023780;Zm00001eb121240;Zm00001eb039000;Zm00001eb293110;Zm00001eb234720;Zm00001eb413160;Zm00001eb157070;Zm00001eb257270;Zm00001eb364280;Zm00001eb353280;Zm00001eb309350;Zm00001eb373290;Zm00001eb140450;Zm00001eb353560;Zm00001eb313760;Zm00001eb001040;Zm00001eb309240…	55	Zm00001eb130640;Zm00001eb215010;Zm00001eb009430;Zm00001eb096370;Zm00001eb023780;Zm00001eb121240;Zm00001eb413160;Zm00001eb257270;Zm00001eb364280;Zm00001eb373290;Zm00001eb353560;Zm00001eb001040;Zm00001eb309240;Zm00001eb100160;Zm00001eb335030;Zm00001eb278360;Zm00001eb388960;Zm00001eb293670;Zm00001eb275250;Zm00001eb364390;Zm00001eb360360;novel.2111;Zm00001eb093560;Zm00001eb072670;Zm00001eb335020;Zm00…	27	Zm00001eb322950;Zm00001eb106160;Zm00001eb006260;Zm00001eb153620;Zm00001eb039000;Zm00001eb293110;Zm00001eb234720;Zm00001eb157070;Zm00001eb353280;Zm00001eb309350;Zm00001eb140450;Zm00001eb313760;Zm00001eb174880;Zm00001eb250990;Zm00001eb252170;Zm00001eb072680;Zm00001eb145890;Zm00001eb149180;Zm00001eb187570;Zm00001eb177230;Zm00001eb149170;Zm00001eb339850;Zm00001eb301100;Zm00001eb246190;Zm00001eb343260…	28
Biological process	GO:0045488	pectin metabolic process	55/5692 0.97%	241/27424 0.88%	0.235141	0.881859	Zm00001eb254050;Zm00001eb315920;Zm00001eb194110;Zm00001eb252030;Zm00001eb056260;Zm00001eb045670;Zm00001eb193280;Zm00001eb319550;Zm00001eb405560;Zm00001eb431710;Zm00001eb102200;Zm00001eb049170;Zm00001eb255340;Zm00001eb123150;Zm00001eb051970;Zm00001eb427140;Zm00001eb371720;Zm00001eb069220;Zm00001eb227330;Zm00001eb317210;Zm00001eb163690;Zm00001eb273490;Zm00001eb217140;Zm00001eb372390;Zm00001eb057510…	55	Zm00001eb254050;Zm00001eb315920;Zm00001eb194110;Zm00001eb045670;Zm00001eb193280;Zm00001eb319550;Zm00001eb405560;Zm00001eb431710;Zm00001eb049170;Zm00001eb255340;Zm00001eb123150;Zm00001eb427140;Zm00001eb069220;Zm00001eb227330;Zm00001eb163690;Zm00001eb304360;Zm00001eb380680;Zm00001eb433370;novel.4379;Zm00001eb289080;Zm00001eb420010;Zm00001eb077180;Zm00001eb369640;novel.6618;Zm00001eb247710;Zm00001eb…	30	Zm00001eb252030;Zm00001eb056260;Zm00001eb102200;Zm00001eb051970;Zm00001eb371720;Zm00001eb317210;Zm00001eb273490;Zm00001eb217140;Zm00001eb372390;Zm00001eb057510;Zm00001eb324570;Zm00001eb402380;Zm00001eb014090;Zm00001eb232610;Zm00001eb046690;Zm00001eb330810;Zm00001eb395470;Zm00001eb281360;Zm00001eb213920;novel.9984;Zm00001eb366700;Zm00001eb075710;Zm00001eb272190;Zm00001eb111640;novel.7993	25
Biological process	GO:0010393	galacturonan metabolic process	55/5692 0.97%	245/27424 0.89%	0.278471	0.932912	Zm00001eb254050;Zm00001eb315920;Zm00001eb194110;Zm00001eb252030;Zm00001eb056260;Zm00001eb045670;Zm00001eb193280;Zm00001eb319550;Zm00001eb405560;Zm00001eb431710;Zm00001eb102200;Zm00001eb049170;Zm00001eb255340;Zm00001eb123150;Zm00001eb051970;Zm00001eb427140;Zm00001eb371720;Zm00001eb069220;Zm00001eb227330;Zm00001eb317210;Zm00001eb163690;Zm00001eb273490;Zm00001eb217140;Zm00001eb372390;Zm00001eb057510…	55	Zm00001eb254050;Zm00001eb315920;Zm00001eb194110;Zm00001eb045670;Zm00001eb193280;Zm00001eb319550;Zm00001eb405560;Zm00001eb431710;Zm00001eb049170;Zm00001eb255340;Zm00001eb123150;Zm00001eb427140;Zm00001eb069220;Zm00001eb227330;Zm00001eb163690;Zm00001eb304360;Zm00001eb380680;Zm00001eb433370;novel.4379;Zm00001eb289080;Zm00001eb420010;Zm00001eb077180;Zm00001eb369640;novel.6618;Zm00001eb247710;Zm00001eb…	30	Zm00001eb252030;Zm00001eb056260;Zm00001eb102200;Zm00001eb051970;Zm00001eb371720;Zm00001eb317210;Zm00001eb273490;Zm00001eb217140;Zm00001eb372390;Zm00001eb057510;Zm00001eb324570;Zm00001eb402380;Zm00001eb014090;Zm00001eb232610;Zm00001eb046690;Zm00001eb330810;Zm00001eb395470;Zm00001eb281360;Zm00001eb213920;novel.9984;Zm00001eb366700;Zm00001eb075710;Zm00001eb272190;Zm00001eb111640;novel.7993	25
Biological process	GO:0010150	leaf senescence	55/5692 0.97%	282/27424 1.03%	0.720936	1	Zm00001eb027940;Zm00001eb358160;Zm00001eb408860;Zm00001eb212660;Zm00001eb244840;Zm00001eb096370;Zm00001eb073030;Zm00001eb317890;Zm00001eb206680;Zm00001eb225030;Zm00001eb380180;Zm00001eb214780;Zm00001eb364280;Zm00001eb376400;Zm00001eb213710;Zm00001eb420150;Zm00001eb248690;Zm00001eb142210;Zm00001eb350120;Zm00001eb272410;Zm00001eb061400;Zm00001eb396640;Zm00001eb296620;Zm00001eb172880;Zm00001eb292690…	55	Zm00001eb358160;Zm00001eb408860;Zm00001eb212660;Zm00001eb096370;Zm00001eb073030;Zm00001eb317890;Zm00001eb206680;Zm00001eb225030;Zm00001eb380180;Zm00001eb214780;Zm00001eb364280;Zm00001eb420150;Zm00001eb248690;Zm00001eb142210;Zm00001eb350120;Zm00001eb272410;Zm00001eb061400;Zm00001eb296620;Zm00001eb172880;Zm00001eb302760;Zm00001eb021090;Zm00001eb375120;Zm00001eb155050;Zm00001eb121270;Zm00001eb257740…	30	Zm00001eb027940;Zm00001eb244840;Zm00001eb376400;Zm00001eb213710;Zm00001eb396640;Zm00001eb292690;Zm00001eb165460;Zm00001eb032650;Zm00001eb013480;Zm00001eb102670;Zm00001eb152350;Zm00001eb366760;Zm00001eb427500;Zm00001eb331850;Zm00001eb251130;Zm00001eb092240;Zm00001eb304020;Zm00001eb186060;Zm00001eb271190;Zm00001eb169010;Zm00001eb326570;Zm00001eb216150;Zm00001eb406870;Zm00001eb164040;Zm00001eb375100	25
Biological process	GO:0033013	tetrapyrrole metabolic process	54/5692 0.95%	150/27424 0.55%	1.13697e-05	0.00198543	Zm00001eb003760;Zm00001eb119410;Zm00001eb218390;Zm00001eb220940;Zm00001eb332650;Zm00001eb407780;Zm00001eb433610;Zm00001eb395270;Zm00001eb229540;Zm00001eb269720;Zm00001eb231810;Zm00001eb291360;Zm00001eb230870;Zm00001eb085840;Zm00001eb286140;Zm00001eb254510;Zm00001eb358930;Zm00001eb349130;Zm00001eb319610;Zm00001eb431800;Zm00001eb097670;Zm00001eb244110;Zm00001eb386220;Zm00001eb233020;Zm00001eb188360…	54	Zm00001eb003760;Zm00001eb119410;Zm00001eb218390;Zm00001eb395270;Zm00001eb229540;Zm00001eb231810;Zm00001eb358930;Zm00001eb097670;Zm00001eb386220;Zm00001eb364280;Zm00001eb089520;Zm00001eb340520;Zm00001eb033900;Zm00001eb354150;novel.1482;Zm00001eb124650;novel.5773	17	Zm00001eb220940;Zm00001eb332650;Zm00001eb407780;Zm00001eb433610;Zm00001eb269720;Zm00001eb291360;Zm00001eb230870;Zm00001eb085840;Zm00001eb286140;Zm00001eb254510;Zm00001eb349130;Zm00001eb319610;Zm00001eb431800;Zm00001eb244110;Zm00001eb233020;Zm00001eb188360;Zm00001eb039350;Zm00001eb212250;Zm00001eb392680;Zm00001eb329630;Zm00001eb287860;Zm00001eb208700;Zm00001eb038650;Zm00001eb207370;Zm00001eb044650…	37
Biological process	GO:0044272	sulfur compound biosynthetic process	54/5692 0.95%	233/27424 0.85%	0.200846	0.84896	Zm00001eb032290;Zm00001eb070860;Zm00001eb161360;Zm00001eb264980;Zm00001eb356910;Zm00001eb371680;Zm00001eb399940;Zm00001eb051950;Zm00001eb088500;Zm00001eb156020;Zm00001eb089390;Zm00001eb050410;Zm00001eb043480;Zm00001eb335670;Zm00001eb354890;Zm00001eb213710;Zm00001eb340450;novel.3816;Zm00001eb031360;Zm00001eb287860;Zm00001eb218320;Zm00001eb056910;Zm00001eb119040;Zm00001eb084450;Zm00001eb023540;Zm00…	54	Zm00001eb070860;Zm00001eb161360;Zm00001eb264980;Zm00001eb371680;Zm00001eb399940;Zm00001eb050410;Zm00001eb043480;Zm00001eb335670;novel.3816;Zm00001eb031360;Zm00001eb056910;Zm00001eb084450;Zm00001eb023540;Zm00001eb361640;Zm00001eb322440;Zm00001eb400760;Zm00001eb208760;Zm00001eb292230;Zm00001eb208610;Zm00001eb156790;Zm00001eb155050;novel.139;Zm00001eb187830;Zm00001eb118580	24	Zm00001eb032290;Zm00001eb356910;Zm00001eb051950;Zm00001eb088500;Zm00001eb156020;Zm00001eb089390;Zm00001eb354890;Zm00001eb213710;Zm00001eb340450;Zm00001eb287860;Zm00001eb218320;Zm00001eb119040;Zm00001eb089020;Zm00001eb412500;Zm00001eb214360;Zm00001eb285500;Zm00001eb218690;Zm00001eb376790;Zm00001eb312300;Zm00001eb179540;Zm00001eb149880;Zm00001eb032650;Zm00001eb203380;Zm00001eb376890;Zm00001eb127150…	30
Biological process	GO:0010243	response to organonitrogen compound	54/5692 0.95%	306/27424 1.12%	0.924279	1	Zm00001eb088190;Zm00001eb148570;Zm00001eb292290;Zm00001eb225150;Zm00001eb051950;Zm00001eb003170;Zm00001eb420190;Zm00001eb368050;Zm00001eb272300;Zm00001eb073360;Zm00001eb283510;Zm00001eb106850;Zm00001eb185240;Zm00001eb251490;Zm00001eb064710;Zm00001eb318070;Zm00001eb350050;Zm00001eb236640;Zm00001eb427140;Zm00001eb225110;Zm00001eb350710;Zm00001eb346620;Zm00001eb024380;Zm00001eb020680;Zm00001eb021590…	54	Zm00001eb088190;Zm00001eb148570;Zm00001eb368050;Zm00001eb272300;Zm00001eb073360;Zm00001eb283510;Zm00001eb106850;Zm00001eb185240;Zm00001eb064710;Zm00001eb350050;Zm00001eb427140;Zm00001eb350710;Zm00001eb346620;Zm00001eb024380;Zm00001eb258350;Zm00001eb266420;Zm00001eb073090;Zm00001eb169260;novel.5306;Zm00001eb211750;Zm00001eb039270;Zm00001eb428450;Zm00001eb192720;Zm00001eb025340	24	Zm00001eb292290;Zm00001eb225150;Zm00001eb051950;Zm00001eb003170;Zm00001eb420190;Zm00001eb251490;Zm00001eb318070;Zm00001eb236640;Zm00001eb225110;Zm00001eb020680;Zm00001eb021590;Zm00001eb250730;Zm00001eb121040;Zm00001eb187980;Zm00001eb257400;Zm00001eb379190;Zm00001eb012700;Zm00001eb099810;Zm00001eb237460;Zm00001eb313570;Zm00001eb397810;Zm00001eb312870;Zm00001eb279230;Zm00001eb156510;Zm00001eb312890…	30
Biological process	GO:0008654	phospholipid biosynthetic process	54/5692 0.95%	311/27424 1.13%	0.942365	1	Zm00001eb289800;Zm00001eb356980;Zm00001eb295120;Zm00001eb107690;Zm00001eb280640;Zm00001eb154820;Zm00001eb166810;Zm00001eb160510;Zm00001eb285800;Zm00001eb333900;Zm00001eb115970;Zm00001eb015400;Zm00001eb433200;Zm00001eb150880;Zm00001eb008360;Zm00001eb098040;Zm00001eb195630;Zm00001eb293560;Zm00001eb143320;Zm00001eb323170;Zm00001eb260370;Zm00001eb227780;Zm00001eb351250;Zm00001eb313980;Zm00001eb232190…	54	Zm00001eb289800;Zm00001eb356980;Zm00001eb295120;Zm00001eb280640;Zm00001eb154820;Zm00001eb166810;Zm00001eb160510;Zm00001eb285800;Zm00001eb115970;Zm00001eb015400;Zm00001eb433200;Zm00001eb150880;Zm00001eb098040;Zm00001eb195630;Zm00001eb293560;Zm00001eb323170;Zm00001eb260370;Zm00001eb227780;Zm00001eb351250;Zm00001eb313980;Zm00001eb232190;Zm00001eb327510;Zm00001eb343120;Zm00001eb125990;Zm00001eb396350…	35	Zm00001eb107690;Zm00001eb333900;Zm00001eb008360;Zm00001eb143320;Zm00001eb207300;Zm00001eb153800;Zm00001eb362570;Zm00001eb361070;Zm00001eb155940;Zm00001eb001870;Zm00001eb380650;Zm00001eb334090;Zm00001eb130340;Zm00001eb209470;Zm00001eb114390;Zm00001eb159140;Zm00001eb009130;Zm00001eb027730;novel.7964	19
Biological process	GO:0007389	pattern specification process	54/5692 0.95%	345/27424 1.26%	0.993613	1	Zm00001eb367300;Zm00001eb124630;Zm00001eb075940;Zm00001eb366790;Zm00001eb214630;Zm00001eb072270;Zm00001eb217800;Zm00001eb072050;Zm00001eb429930;Zm00001eb234620;Zm00001eb059460;Zm00001eb037010;Zm00001eb031300;Zm00001eb093670;novel.3292;Zm00001eb324700;Zm00001eb427140;Zm00001eb431010;Zm00001eb065890;Zm00001eb151570;Zm00001eb347710;Zm00001eb326880;Zm00001eb318030;Zm00001eb198690;novel.3400;Zm00001eb…	54	Zm00001eb124630;Zm00001eb075940;Zm00001eb366790;Zm00001eb214630;Zm00001eb217800;Zm00001eb072050;Zm00001eb037010;Zm00001eb031300;Zm00001eb427140;Zm00001eb431010;Zm00001eb151570;Zm00001eb326880;novel.3400;Zm00001eb122120;novel.9750;Zm00001eb147010;Zm00001eb211700;Zm00001eb062640;Zm00001eb375830;Zm00001eb119220	20	Zm00001eb367300;Zm00001eb072270;Zm00001eb429930;Zm00001eb234620;Zm00001eb059460;Zm00001eb093670;novel.3292;Zm00001eb324700;Zm00001eb065890;Zm00001eb347710;Zm00001eb318030;Zm00001eb198690;Zm00001eb259830;Zm00001eb298670;Zm00001eb050790;Zm00001eb103250;Zm00001eb403330;Zm00001eb307740;Zm00001eb350150;Zm00001eb222350;Zm00001eb391380;Zm00001eb134240;Zm00001eb312740;Zm00001eb236490;Zm00001eb194590;Zm00…	34
Biological process	GO:0006260	DNA replication	54/5692 0.95%	358/27424 1.31%	0.997622	1	Zm00001eb218850;Zm00001eb375490;Zm00001eb268250;Zm00001eb363090;Zm00001eb003750;Zm00001eb004190;Zm00001eb431790;Zm00001eb158710;Zm00001eb045200;Zm00001eb280680;Zm00001eb020130;Zm00001eb320860;Zm00001eb293320;Zm00001eb231860;Zm00001eb278360;Zm00001eb296150;Zm00001eb060330;Zm00001eb292410;Zm00001eb065860;Zm00001eb382720;Zm00001eb407100;Zm00001eb295840;Zm00001eb147490;Zm00001eb123270;Zm00001eb266890…	54	Zm00001eb375490;Zm00001eb268250;Zm00001eb003750;Zm00001eb004190;Zm00001eb320860;Zm00001eb293320;Zm00001eb278360;Zm00001eb407010;Zm00001eb112030;Zm00001eb138190;novel.6718;Zm00001eb198520;Zm00001eb024430;Zm00001eb325310	14	Zm00001eb218850;Zm00001eb363090;Zm00001eb431790;Zm00001eb158710;Zm00001eb045200;Zm00001eb280680;Zm00001eb020130;Zm00001eb231860;Zm00001eb296150;Zm00001eb060330;Zm00001eb292410;Zm00001eb065860;Zm00001eb382720;Zm00001eb407100;Zm00001eb295840;Zm00001eb147490;Zm00001eb123270;Zm00001eb266890;Zm00001eb237460;novel.2429;Zm00001eb051050;Zm00001eb377000;Zm00001eb351990;Zm00001eb192050;Zm00001eb156510;Zm00…	40
Biological process	GO:0006778	porphyrin-containing compound metabolic process	53/5692 0.93%	149/27424 0.54%	2.00841e-05	0.00295343	Zm00001eb003760;Zm00001eb119410;Zm00001eb218390;Zm00001eb220940;Zm00001eb332650;Zm00001eb407780;Zm00001eb433610;Zm00001eb395270;Zm00001eb229540;Zm00001eb269720;Zm00001eb231810;Zm00001eb291360;Zm00001eb230870;Zm00001eb085840;Zm00001eb286140;Zm00001eb254510;Zm00001eb358930;Zm00001eb349130;Zm00001eb319610;Zm00001eb431800;Zm00001eb097670;Zm00001eb244110;Zm00001eb386220;Zm00001eb233020;Zm00001eb188360…	53	Zm00001eb003760;Zm00001eb119410;Zm00001eb218390;Zm00001eb395270;Zm00001eb229540;Zm00001eb231810;Zm00001eb358930;Zm00001eb097670;Zm00001eb386220;Zm00001eb364280;Zm00001eb089520;Zm00001eb340520;Zm00001eb033900;Zm00001eb354150;novel.1482;Zm00001eb124650;novel.5773	17	Zm00001eb220940;Zm00001eb332650;Zm00001eb407780;Zm00001eb433610;Zm00001eb269720;Zm00001eb291360;Zm00001eb230870;Zm00001eb085840;Zm00001eb286140;Zm00001eb254510;Zm00001eb349130;Zm00001eb319610;Zm00001eb431800;Zm00001eb244110;Zm00001eb233020;Zm00001eb188360;Zm00001eb039350;Zm00001eb212250;Zm00001eb392680;Zm00001eb329630;Zm00001eb287860;Zm00001eb208700;Zm00001eb038650;Zm00001eb207370;Zm00001eb044650…	36
Biological process	GO:0009735	response to cytokinin	53/5692 0.93%	188/27424 0.69%	0.00913421	0.1769	Zm00001eb253970;Zm00001eb383680;Zm00001eb074330;Zm00001eb096370;Zm00001eb419330;Zm00001eb194110;Zm00001eb319590;Zm00001eb317090;Zm00001eb155860;Zm00001eb397240;Zm00001eb216090;Zm00001eb364280;Zm00001eb405030;Zm00001eb055280;Zm00001eb066570;Zm00001eb193240;Zm00001eb234170;Zm00001eb367790;Zm00001eb119540;Zm00001eb255340;Zm00001eb009140;Zm00001eb082130;Zm00001eb145420;Zm00001eb176120;Zm00001eb153570…	53	Zm00001eb253970;Zm00001eb074330;Zm00001eb096370;Zm00001eb194110;Zm00001eb364280;Zm00001eb367790;Zm00001eb255340;Zm00001eb009140;Zm00001eb153570;Zm00001eb296620;Zm00001eb190410;Zm00001eb268260;Zm00001eb182480;Zm00001eb388280;Zm00001eb206920;Zm00001eb244160;Zm00001eb285760	17	Zm00001eb383680;Zm00001eb419330;Zm00001eb319590;Zm00001eb317090;Zm00001eb155860;Zm00001eb397240;Zm00001eb216090;Zm00001eb405030;Zm00001eb055280;Zm00001eb066570;Zm00001eb193240;Zm00001eb234170;Zm00001eb119540;Zm00001eb082130;Zm00001eb145420;Zm00001eb176120;Zm00001eb387580;novel.9500;Zm00001eb433500;Zm00001eb401290;Zm00001eb367250;Zm00001eb182130;Zm00001eb385190;Zm00001eb224010;Zm00001eb295840;Zm00…	36
Biological process	GO:0046390	ribose phosphate biosynthetic process	53/5692 0.93%	211/27424 0.77%	0.0713044	0.532686	Zm00001eb247590;Zm00001eb296480;Zm00001eb344260;Zm00001eb359410;Zm00001eb371680;Zm00001eb322600;Zm00001eb146310;Zm00001eb010790;Zm00001eb395810;Zm00001eb193140;Zm00001eb154480;Zm00001eb301320;Zm00001eb210120;Zm00001eb215370;Zm00001eb050410;Zm00001eb184610;Zm00001eb434370;Zm00001eb054000;Zm00001eb228000;Zm00001eb256910;Zm00001eb373580;Zm00001eb156500;Zm00001eb119040;Zm00001eb084450;Zm00001eb274090…	53	Zm00001eb296480;Zm00001eb344260;Zm00001eb359410;Zm00001eb371680;Zm00001eb010790;Zm00001eb193140;Zm00001eb301320;Zm00001eb210120;Zm00001eb050410;Zm00001eb256910;Zm00001eb373580;Zm00001eb084450;Zm00001eb350700;Zm00001eb077250;Zm00001eb373930;Zm00001eb156790;Zm00001eb182920;novel.6164	18	Zm00001eb247590;Zm00001eb322600;Zm00001eb146310;Zm00001eb395810;Zm00001eb154480;Zm00001eb215370;Zm00001eb184610;Zm00001eb434370;Zm00001eb054000;Zm00001eb228000;Zm00001eb156500;Zm00001eb119040;Zm00001eb274090;Zm00001eb089020;Zm00001eb153030;Zm00001eb286120;Zm00001eb160030;Zm00001eb231020;Zm00001eb218690;Zm00001eb067720;Zm00001eb312300;Zm00001eb414730;Zm00001eb185220;Zm00001eb179540;Zm00001eb370610…	35
Biological process	GO:0042445	hormone metabolic process	53/5692 0.93%	227/27424 0.83%	0.187128	0.80809	Zm00001eb144000;Zm00001eb196530;Zm00001eb350910;Zm00001eb385730;Zm00001eb121500;Zm00001eb306700;Zm00001eb226030;Zm00001eb074330;Zm00001eb304520;Zm00001eb191720;Zm00001eb122620;Zm00001eb151670;Zm00001eb290780;Zm00001eb284090;Zm00001eb160700;Zm00001eb172420;Zm00001eb158030;Zm00001eb336530;Zm00001eb321030;Zm00001eb111990;Zm00001eb023540;Zm00001eb122460;Zm00001eb170440;Zm00001eb228910;Zm00001eb394390…	53	Zm00001eb144000;Zm00001eb350910;Zm00001eb385730;Zm00001eb121500;Zm00001eb226030;Zm00001eb074330;Zm00001eb304520;Zm00001eb191720;Zm00001eb151670;Zm00001eb158030;Zm00001eb111990;Zm00001eb023540;Zm00001eb097030;Zm00001eb187450;Zm00001eb045690;Zm00001eb093140;Zm00001eb041710;Zm00001eb010050;Zm00001eb155240;Zm00001eb076990;Zm00001eb379120	21	Zm00001eb196530;Zm00001eb306700;Zm00001eb122620;Zm00001eb290780;Zm00001eb284090;Zm00001eb160700;Zm00001eb172420;Zm00001eb336530;Zm00001eb321030;Zm00001eb122460;Zm00001eb170440;Zm00001eb228910;Zm00001eb394390;Zm00001eb148900;Zm00001eb426580;Zm00001eb195460;Zm00001eb166380;Zm00001eb251020;Zm00001eb131660;Zm00001eb218160;Zm00001eb363220;Zm00001eb170510;Zm00001eb300570;Zm00001eb362000;Zm00001eb045930…	32
Biological process	GO:0030243	cellulose metabolic process	52/5692 0.91%	179/27424 0.65%	0.00518477	0.122765	Zm00001eb255240;Zm00001eb379070;Zm00001eb415630;Zm00001eb082890;Zm00001eb076600;Zm00001eb193280;Zm00001eb317090;Zm00001eb049970;Zm00001eb155920;Zm00001eb387450;Zm00001eb326990;Zm00001eb091240;Zm00001eb397950;Zm00001eb071400;Zm00001eb287230;Zm00001eb056390;Zm00001eb372570;Zm00001eb190430;Zm00001eb227330;Zm00001eb283110;Zm00001eb323760;novel.7801;Zm00001eb279430;Zm00001eb213320;Zm00001eb430480;Zm00…	52	Zm00001eb255240;Zm00001eb076600;Zm00001eb193280;Zm00001eb155920;Zm00001eb387450;Zm00001eb326990;Zm00001eb071400;Zm00001eb190430;Zm00001eb227330;Zm00001eb279430;Zm00001eb213320;Zm00001eb172230;Zm00001eb046440;Zm00001eb313250;Zm00001eb153340;Zm00001eb289080;Zm00001eb099710;Zm00001eb327000;Zm00001eb395290;Zm00001eb289090;Zm00001eb015710;Zm00001eb264950;Zm00001eb414260	23	Zm00001eb379070;Zm00001eb415630;Zm00001eb082890;Zm00001eb317090;Zm00001eb049970;Zm00001eb091240;Zm00001eb397950;Zm00001eb287230;Zm00001eb056390;Zm00001eb372570;Zm00001eb283110;Zm00001eb323760;novel.7801;Zm00001eb430480;Zm00001eb371630;Zm00001eb071500;Zm00001eb057580;Zm00001eb095530;Zm00001eb060040;Zm00001eb032030;Zm00001eb345880;Zm00001eb427660;Zm00001eb279450;novel.875;Zm00001eb370930;Zm00001eb0…	29
Biological process	GO:0009909	regulation of flower development	52/5692 0.91%	249/27424 0.91%	0.505341	1	Zm00001eb389540;Zm00001eb241190;Zm00001eb233790;Zm00001eb044840;Zm00001eb184340;Zm00001eb345540;Zm00001eb142230;Zm00001eb357370;Zm00001eb364280;Zm00001eb265610;Zm00001eb414990;Zm00001eb410600;Zm00001eb222170;Zm00001eb059970;Zm00001eb320730;Zm00001eb427140;Zm00001eb078980;Zm00001eb165440;Zm00001eb228670;Zm00001eb271180;novel.6754;Zm00001eb274690;Zm00001eb148750;Zm00001eb068520;Zm00001eb385190;Zm00…	52	Zm00001eb241190;Zm00001eb184340;Zm00001eb142230;Zm00001eb357370;Zm00001eb364280;Zm00001eb414990;Zm00001eb410600;Zm00001eb222170;Zm00001eb427140;Zm00001eb078980;Zm00001eb228670;novel.6754;Zm00001eb274690;Zm00001eb148750;Zm00001eb072750;Zm00001eb003210;Zm00001eb300760;Zm00001eb306240;Zm00001eb118580;Zm00001eb252100	20	Zm00001eb389540;Zm00001eb233790;Zm00001eb044840;Zm00001eb345540;Zm00001eb265610;Zm00001eb059970;Zm00001eb320730;Zm00001eb165440;Zm00001eb271180;Zm00001eb068520;Zm00001eb385190;Zm00001eb102180;Zm00001eb420160;novel.1721;Zm00001eb318290;Zm00001eb209210;Zm00001eb195120;Zm00001eb330310;Zm00001eb271880;Zm00001eb432100;Zm00001eb418530;Zm00001eb339260;Zm00001eb213420;Zm00001eb240100;Zm00001eb023220;Zm00…	32
Biological process	GO:0006417	regulation of translation	52/5692 0.91%	355/27424 1.29%	0.998792	1	Zm00001eb079330;Zm00001eb409750;Zm00001eb261280;Zm00001eb360390;Zm00001eb312820;Zm00001eb152050;Zm00001eb207820;Zm00001eb208190;Zm00001eb008730;Zm00001eb057690;Zm00001eb261910;Zm00001eb156740;Zm00001eb403960;novel.2225;Zm00001eb194140;Zm00001eb292520;Zm00001eb039740;Zm00001eb065660;Zm00001eb117080;Zm00001eb323580;Zm00001eb230480;Zm00001eb266980;Zm00001eb194340;Zm00001eb248580;Zm00001eb355890;Zm00…	52	Zm00001eb079330;Zm00001eb261280;Zm00001eb360390;Zm00001eb312820;Zm00001eb152050;Zm00001eb156740;Zm00001eb403960;Zm00001eb194140;Zm00001eb292520;Zm00001eb039740;Zm00001eb230480;Zm00001eb248580;Zm00001eb417240;Zm00001eb200460;Zm00001eb408690;Zm00001eb396020;Zm00001eb117110;Zm00001eb103920	18	Zm00001eb409750;Zm00001eb207820;Zm00001eb208190;Zm00001eb008730;Zm00001eb057690;Zm00001eb261910;novel.2225;Zm00001eb065660;Zm00001eb117080;Zm00001eb323580;Zm00001eb266980;Zm00001eb194340;Zm00001eb355890;Zm00001eb197150;Zm00001eb212720;Zm00001eb350780;Zm00001eb377210;Zm00001eb063470;Zm00001eb287110;novel.9147;Zm00001eb208180;Zm00001eb317050;Zm00001eb303350;Zm00001eb060190;novel.6838;Zm00001eb03508…	34
Biological process	GO:0034248	regulation of cellular amide metabolic process	52/5692 0.91%	373/27424 1.36%	0.99975	1	Zm00001eb079330;Zm00001eb409750;Zm00001eb261280;Zm00001eb360390;Zm00001eb312820;Zm00001eb152050;Zm00001eb207820;Zm00001eb208190;Zm00001eb008730;Zm00001eb057690;Zm00001eb261910;Zm00001eb156740;Zm00001eb403960;novel.2225;Zm00001eb194140;Zm00001eb292520;Zm00001eb039740;Zm00001eb065660;Zm00001eb117080;Zm00001eb323580;Zm00001eb230480;Zm00001eb266980;Zm00001eb194340;Zm00001eb248580;Zm00001eb355890;Zm00…	52	Zm00001eb079330;Zm00001eb261280;Zm00001eb360390;Zm00001eb312820;Zm00001eb152050;Zm00001eb156740;Zm00001eb403960;Zm00001eb194140;Zm00001eb292520;Zm00001eb039740;Zm00001eb230480;Zm00001eb248580;Zm00001eb417240;Zm00001eb200460;Zm00001eb408690;Zm00001eb396020;Zm00001eb117110;Zm00001eb103920	18	Zm00001eb409750;Zm00001eb207820;Zm00001eb208190;Zm00001eb008730;Zm00001eb057690;Zm00001eb261910;novel.2225;Zm00001eb065660;Zm00001eb117080;Zm00001eb323580;Zm00001eb266980;Zm00001eb194340;Zm00001eb355890;Zm00001eb197150;Zm00001eb212720;Zm00001eb350780;Zm00001eb377210;Zm00001eb063470;Zm00001eb287110;novel.9147;Zm00001eb208180;Zm00001eb317050;Zm00001eb303350;Zm00001eb060190;novel.6838;Zm00001eb03508…	34
Biological process	GO:0019751	polyol metabolic process	51/5692 0.9%	201/27424 0.73%	0.0651491	0.507038	Zm00001eb035960;Zm00001eb055860;Zm00001eb241920;Zm00001eb370460;Zm00001eb381970;Zm00001eb427640;Zm00001eb051200;Zm00001eb384280;Zm00001eb183390;Zm00001eb154830;Zm00001eb417470;Zm00001eb008360;Zm00001eb245640;Zm00001eb043540;Zm00001eb067370;Zm00001eb284200;Zm00001eb399140;Zm00001eb294010;Zm00001eb207300;Zm00001eb363730;Zm00001eb062080;Zm00001eb050070;Zm00001eb106910;Zm00001eb159440;Zm00001eb191270…	51	Zm00001eb035960;Zm00001eb055860;Zm00001eb241920;Zm00001eb370460;Zm00001eb381970;Zm00001eb427640;Zm00001eb051200;Zm00001eb384280;Zm00001eb154830;Zm00001eb417470;Zm00001eb043540;Zm00001eb067370;Zm00001eb284200;Zm00001eb294010;Zm00001eb062080;Zm00001eb106910;Zm00001eb188900;Zm00001eb324260;Zm00001eb318540;Zm00001eb399350;Zm00001eb311920;Zm00001eb326890;Zm00001eb242280;Zm00001eb036910;Zm00001eb327550…	27	Zm00001eb183390;Zm00001eb008360;Zm00001eb245640;Zm00001eb399140;Zm00001eb207300;Zm00001eb363730;Zm00001eb050070;Zm00001eb159440;Zm00001eb191270;Zm00001eb174880;Zm00001eb063250;Zm00001eb034650;Zm00001eb262570;Zm00001eb167610;Zm00001eb041910;Zm00001eb240900;Zm00001eb001870;Zm00001eb403330;Zm00001eb102240;Zm00001eb294020;novel.5717;Zm00001eb317410;Zm00001eb027730;Zm00001eb010110	24
Biological process	GO:0009260	ribonucleotide biosynthetic process	51/5692 0.9%	205/27424 0.75%	0.0866861	0.587867	Zm00001eb247590;Zm00001eb296480;Zm00001eb344260;Zm00001eb359410;Zm00001eb371680;Zm00001eb322600;Zm00001eb146310;Zm00001eb010790;Zm00001eb395810;Zm00001eb193140;Zm00001eb301320;Zm00001eb210120;Zm00001eb215370;Zm00001eb050410;Zm00001eb184610;Zm00001eb434370;Zm00001eb054000;Zm00001eb228000;Zm00001eb256910;Zm00001eb373580;Zm00001eb156500;Zm00001eb119040;Zm00001eb084450;Zm00001eb274090;Zm00001eb089020…	51	Zm00001eb296480;Zm00001eb344260;Zm00001eb359410;Zm00001eb371680;Zm00001eb010790;Zm00001eb193140;Zm00001eb301320;Zm00001eb210120;Zm00001eb050410;Zm00001eb256910;Zm00001eb373580;Zm00001eb084450;Zm00001eb350700;Zm00001eb077250;Zm00001eb373930;Zm00001eb156790;Zm00001eb182920;novel.6164	18	Zm00001eb247590;Zm00001eb322600;Zm00001eb146310;Zm00001eb395810;Zm00001eb215370;Zm00001eb184610;Zm00001eb434370;Zm00001eb054000;Zm00001eb228000;Zm00001eb156500;Zm00001eb119040;Zm00001eb274090;Zm00001eb089020;Zm00001eb153030;Zm00001eb286120;Zm00001eb160030;Zm00001eb218690;Zm00001eb067720;Zm00001eb312300;Zm00001eb414730;Zm00001eb185220;Zm00001eb179540;Zm00001eb370610;Zm00001eb015040;Zm00001eb404490…	33
Biological process	GO:0051049	regulation of transport	51/5692 0.9%	270/27424 0.98%	0.797047	1	Zm00001eb371430;Zm00001eb111590;Zm00001eb290580;Zm00001eb423070;Zm00001eb275590;Zm00001eb370690;Zm00001eb330730;Zm00001eb191380;Zm00001eb364280;Zm00001eb399140;Zm00001eb068640;Zm00001eb280210;Zm00001eb158420;Zm00001eb081200;Zm00001eb314810;Zm00001eb184720;Zm00001eb320730;Zm00001eb302700;Zm00001eb064890;Zm00001eb065890;Zm00001eb235070;Zm00001eb412900;Zm00001eb198690;Zm00001eb072750;Zm00001eb227020…	51	Zm00001eb371430;Zm00001eb423070;Zm00001eb275590;Zm00001eb370690;Zm00001eb191380;Zm00001eb364280;Zm00001eb280210;Zm00001eb158420;Zm00001eb302700;Zm00001eb235070;Zm00001eb412900;Zm00001eb072750;Zm00001eb227020;Zm00001eb311920;Zm00001eb409710;Zm00001eb117090;Zm00001eb289080;Zm00001eb274890;Zm00001eb019960;Zm00001eb205050;Zm00001eb010050;Zm00001eb156760;Zm00001eb289090;Zm00001eb321100	24	Zm00001eb111590;Zm00001eb290580;Zm00001eb330730;Zm00001eb399140;Zm00001eb068640;Zm00001eb081200;Zm00001eb314810;Zm00001eb184720;Zm00001eb320730;Zm00001eb064890;Zm00001eb065890;Zm00001eb198690;Zm00001eb321140;Zm00001eb041910;Zm00001eb204540;Zm00001eb271880;Zm00001eb359320;Zm00001eb011060;Zm00001eb121200;Zm00001eb121210;novel.5632;Zm00001eb104060;Zm00001eb168590;novel.5287;Zm00001eb280850;Zm00001eb…	27
Biological process	GO:0031399	regulation of protein modification process	51/5692 0.9%	337/27424 1.23%	0.996706	1	Zm00001eb387270;Zm00001eb414570;Zm00001eb206680;Zm00001eb357330;Zm00001eb160600;Zm00001eb396710;Zm00001eb295700;Zm00001eb114790;Zm00001eb342960;Zm00001eb417960;Zm00001eb064940;Zm00001eb287520;Zm00001eb137870;Zm00001eb294990;Zm00001eb057410;Zm00001eb193830;Zm00001eb013780;Zm00001eb210470;Zm00001eb047500;Zm00001eb255560;Zm00001eb024490;Zm00001eb206790;Zm00001eb159970;Zm00001eb012800;Zm00001eb104640…	51	Zm00001eb387270;Zm00001eb206680;Zm00001eb357330;Zm00001eb160600;Zm00001eb295700;Zm00001eb417960;Zm00001eb064940;Zm00001eb137870;Zm00001eb057410;Zm00001eb210470;Zm00001eb024490;Zm00001eb104640;Zm00001eb249100;Zm00001eb307250;Zm00001eb390480;Zm00001eb257740;Zm00001eb051770;novel.2500;Zm00001eb413870;Zm00001eb118580;novel.6206;Zm00001eb400550;Zm00001eb309630	23	Zm00001eb414570;Zm00001eb396710;Zm00001eb114790;Zm00001eb342960;Zm00001eb287520;Zm00001eb294990;Zm00001eb193830;Zm00001eb013780;Zm00001eb047500;Zm00001eb255560;Zm00001eb206790;Zm00001eb159970;Zm00001eb012800;Zm00001eb323840;Zm00001eb431420;Zm00001eb134910;Zm00001eb236490;Zm00001eb227730;Zm00001eb011700;Zm00001eb219070;Zm00001eb369340;novel.6175;Zm00001eb400540;Zm00001eb009260;Zm00001eb037360;Zm00…	28
Biological process	GO:0009072	aromatic amino acid family metabolic process	50/5692 0.88%	154/27424 0.56%	0.000442013	0.0246633	Zm00001eb011670;Zm00001eb063220;Zm00001eb080510;Zm00001eb113920;Zm00001eb165890;Zm00001eb232960;Zm00001eb240650;Zm00001eb247630;Zm00001eb327800;Zm00001eb403640;Zm00001eb109620;Zm00001eb416700;Zm00001eb379510;Zm00001eb131900;Zm00001eb424380;Zm00001eb173100;Zm00001eb410660;Zm00001eb421790;Zm00001eb185250;Zm00001eb206470;Zm00001eb234080;Zm00001eb309260;Zm00001eb060890;Zm00001eb331970;Zm00001eb185240…	50	Zm00001eb113920;Zm00001eb165890;Zm00001eb232960;Zm00001eb403640;Zm00001eb416700;Zm00001eb379510;Zm00001eb131900;Zm00001eb185240;Zm00001eb408580;Zm00001eb069000;Zm00001eb312160;Zm00001eb398410	12	Zm00001eb011670;Zm00001eb063220;Zm00001eb080510;Zm00001eb240650;Zm00001eb247630;Zm00001eb327800;Zm00001eb109620;Zm00001eb424380;Zm00001eb173100;Zm00001eb410660;Zm00001eb421790;Zm00001eb185250;Zm00001eb206470;Zm00001eb234080;Zm00001eb309260;Zm00001eb060890;Zm00001eb331970;Zm00001eb416990;Zm00001eb118930;Zm00001eb201770;Zm00001eb205930;Zm00001eb138300;Zm00001eb370320;Zm00001eb424560;Zm00001eb122460…	38
Biological process	GO:0007005	mitochondrion organization	50/5692 0.88%	233/27424 0.85%	0.420808	1	Zm00001eb010620;Zm00001eb111350;Zm00001eb276270;Zm00001eb358160;Zm00001eb319680;Zm00001eb248750;Zm00001eb206680;Zm00001eb336470;Zm00001eb123160;Zm00001eb218850;Zm00001eb380180;Zm00001eb064940;Zm00001eb363090;Zm00001eb424310;Zm00001eb391210;Zm00001eb142210;Zm00001eb001590;Zm00001eb158710;Zm00001eb210470;Zm00001eb205950;Zm00001eb084410;Zm00001eb186120;Zm00001eb059310;Zm00001eb097390;Zm00001eb181270…	50	Zm00001eb010620;Zm00001eb111350;Zm00001eb276270;Zm00001eb358160;Zm00001eb319680;Zm00001eb248750;Zm00001eb206680;Zm00001eb336470;Zm00001eb123160;Zm00001eb380180;Zm00001eb064940;Zm00001eb391210;Zm00001eb142210;Zm00001eb001590;Zm00001eb210470;Zm00001eb205950;Zm00001eb186120;Zm00001eb059310;Zm00001eb195180;Zm00001eb183530;Zm00001eb434280;Zm00001eb035740;Zm00001eb202370;Zm00001eb216570;Zm00001eb076710…	30	Zm00001eb218850;Zm00001eb363090;Zm00001eb424310;Zm00001eb158710;Zm00001eb084410;Zm00001eb097390;Zm00001eb181270;Zm00001eb332770;Zm00001eb353050;Zm00001eb292410;Zm00001eb027670;Zm00001eb401140;Zm00001eb001870;Zm00001eb051050;Zm00001eb079360;Zm00001eb021300;Zm00001eb321620;novel.10108;Zm00001eb426210;Zm00001eb303860	20
Biological process	GO:0022603	regulation of anatomical structure morphogenesis	50/5692 0.88%	252/27424 0.92%	0.664676	1	Zm00001eb049830;Zm00001eb374270;Zm00001eb389670;Zm00001eb091240;Zm00001eb228690;Zm00001eb163000;Zm00001eb081200;Zm00001eb254260;Zm00001eb001910;Zm00001eb270950;Zm00001eb372570;Zm00001eb228700;Zm00001eb065890;Zm00001eb151570;Zm00001eb061070;Zm00001eb117560;Zm00001eb212810;Zm00001eb198690;novel.7801;Zm00001eb250730;Zm00001eb353070;Zm00001eb084940;Zm00001eb379190;Zm00001eb213430;Zm00001eb194680;Zm00…	50	Zm00001eb049830;Zm00001eb374270;Zm00001eb270950;Zm00001eb151570;Zm00001eb353070;Zm00001eb084940;Zm00001eb194680;Zm00001eb073090;Zm00001eb110210;Zm00001eb157000;Zm00001eb428450;Zm00001eb066150;Zm00001eb292740	13	Zm00001eb389670;Zm00001eb091240;Zm00001eb228690;Zm00001eb163000;Zm00001eb081200;Zm00001eb254260;Zm00001eb001910;Zm00001eb372570;Zm00001eb228700;Zm00001eb065890;Zm00001eb061070;Zm00001eb117560;Zm00001eb212810;Zm00001eb198690;novel.7801;Zm00001eb250730;Zm00001eb379190;Zm00001eb213430;Zm00001eb271900;Zm00001eb307740;Zm00001eb395310;Zm00001eb350150;Zm00001eb372070;Zm00001eb208230;Zm00001eb152900;Zm00…	37
Biological process	GO:0055082	cellular chemical homeostasis	50/5692 0.88%	267/27424 0.97%	0.814497	1	Zm00001eb044260;Zm00001eb241920;Zm00001eb283530;Zm00001eb284750;Zm00001eb397320;Zm00001eb121400;Zm00001eb330030;Zm00001eb195010;Zm00001eb153620;Zm00001eb055560;Zm00001eb010790;Zm00001eb404870;Zm00001eb387350;Zm00001eb360580;Zm00001eb120100;Zm00001eb021100;Zm00001eb317300;Zm00001eb076070;novel.8063;Zm00001eb353560;Zm00001eb119430;Zm00001eb156300;Zm00001eb220880;Zm00001eb081200;Zm00001eb418020;Zm00…	50	Zm00001eb044260;Zm00001eb241920;Zm00001eb283530;Zm00001eb284750;Zm00001eb397320;Zm00001eb121400;Zm00001eb330030;Zm00001eb195010;Zm00001eb055560;Zm00001eb010790;Zm00001eb404870;Zm00001eb360580;Zm00001eb021100;Zm00001eb076070;novel.8063;Zm00001eb353560;Zm00001eb119430;Zm00001eb156300;Zm00001eb220880;Zm00001eb418020;Zm00001eb358580;Zm00001eb238560;Zm00001eb100190;Zm00001eb231990;Zm00001eb056130;Zm00…	34	Zm00001eb153620;Zm00001eb387350;Zm00001eb120100;Zm00001eb317300;Zm00001eb081200;Zm00001eb071970;Zm00001eb088390;Zm00001eb252170;Zm00001eb316390;Zm00001eb268500;Zm00001eb163750;Zm00001eb042720;Zm00001eb000570;Zm00001eb344880;Zm00001eb053440;Zm00001eb116160	16
Biological process	GO:0009894	regulation of catabolic process	50/5692 0.88%	295/27424 1.08%	0.95745	1	Zm00001eb237960;Zm00001eb393290;Zm00001eb364900;Zm00001eb037260;Zm00001eb360390;Zm00001eb282100;Zm00001eb312820;Zm00001eb124390;Zm00001eb027100;Zm00001eb152050;Zm00001eb095310;Zm00001eb078850;Zm00001eb364280;Zm00001eb156740;Zm00001eb274840;Zm00001eb403960;novel.2225;Zm00001eb194140;Zm00001eb420400;Zm00001eb292520;Zm00001eb380100;Zm00001eb039740;Zm00001eb197190;Zm00001eb142210;Zm00001eb065660;Zm00…	50	Zm00001eb037260;Zm00001eb360390;Zm00001eb312820;Zm00001eb124390;Zm00001eb152050;Zm00001eb078850;Zm00001eb364280;Zm00001eb156740;Zm00001eb403960;Zm00001eb194140;Zm00001eb420400;Zm00001eb292520;Zm00001eb039740;Zm00001eb142210;Zm00001eb230480;Zm00001eb064680;Zm00001eb169260;Zm00001eb093560;Zm00001eb396020;Zm00001eb117110;Zm00001eb060290;novel.1820	22	Zm00001eb237960;Zm00001eb393290;Zm00001eb364900;Zm00001eb282100;Zm00001eb027100;Zm00001eb095310;Zm00001eb274840;novel.2225;Zm00001eb380100;Zm00001eb197190;Zm00001eb065660;Zm00001eb117080;Zm00001eb197150;Zm00001eb382930;Zm00001eb212720;Zm00001eb350780;Zm00001eb383270;Zm00001eb287110;Zm00001eb035080;Zm00001eb117310;Zm00001eb163290;Zm00001eb148160;Zm00001eb356540;Zm00001eb161380;Zm00001eb114350;Zm00…	28
Biological process	GO:0009648	photoperiodism	50/5692 0.88%	339/27424 1.24%	0.998226	1	Zm00001eb278110;Zm00001eb023600;Zm00001eb025040;Zm00001eb233790;Zm00001eb250800;Zm00001eb353580;Zm00001eb393000;Zm00001eb386220;Zm00001eb197620;Zm00001eb345540;Zm00001eb382540;Zm00001eb417960;Zm00001eb293110;Zm00001eb016670;Zm00001eb274650;Zm00001eb137870;Zm00001eb353280;Zm00001eb309350;Zm00001eb246600;Zm00001eb290910;Zm00001eb081200;Zm00001eb059970;Zm00001eb027960;Zm00001eb284080;Zm00001eb078980…	50	Zm00001eb278110;Zm00001eb025040;Zm00001eb250800;Zm00001eb353580;Zm00001eb386220;Zm00001eb197620;Zm00001eb382540;Zm00001eb417960;Zm00001eb274650;Zm00001eb137870;Zm00001eb284080;Zm00001eb078980;novel.3196;Zm00001eb303680;Zm00001eb148750;Zm00001eb371100;Zm00001eb422140;Zm00001eb155300;Zm00001eb294390;Zm00001eb413870;novel.953	21	Zm00001eb023600;Zm00001eb233790;Zm00001eb393000;Zm00001eb345540;Zm00001eb293110;Zm00001eb016670;Zm00001eb353280;Zm00001eb309350;Zm00001eb246600;Zm00001eb290910;Zm00001eb081200;Zm00001eb059970;Zm00001eb027960;Zm00001eb271180;Zm00001eb368980;Zm00001eb020680;Zm00001eb124790;Zm00001eb318290;Zm00001eb235370;Zm00001eb149690;Zm00001eb213420;Zm00001eb352100;Zm00001eb331630;Zm00001eb236490;Zm00001eb023220…	29
Biological process	GO:0051274	beta-glucan biosynthetic process	49/5692 0.86%	175/27424 0.64%	0.0134436	0.218464	Zm00001eb255240;Zm00001eb379070;Zm00001eb415630;Zm00001eb082890;Zm00001eb193280;Zm00001eb317090;Zm00001eb049970;Zm00001eb155920;Zm00001eb387450;Zm00001eb326990;Zm00001eb091240;Zm00001eb228690;Zm00001eb397950;Zm00001eb163000;Zm00001eb071400;Zm00001eb287230;Zm00001eb372570;Zm00001eb228700;Zm00001eb283110;Zm00001eb323760;novel.7801;Zm00001eb279430;Zm00001eb213320;Zm00001eb430480;Zm00001eb172230;Zm00…	49	Zm00001eb255240;Zm00001eb193280;Zm00001eb155920;Zm00001eb387450;Zm00001eb326990;Zm00001eb071400;Zm00001eb279430;Zm00001eb213320;Zm00001eb172230;Zm00001eb046440;Zm00001eb313250;Zm00001eb153340;Zm00001eb289080;Zm00001eb099710;Zm00001eb327000;Zm00001eb289090;Zm00001eb414260	17	Zm00001eb379070;Zm00001eb415630;Zm00001eb082890;Zm00001eb317090;Zm00001eb049970;Zm00001eb091240;Zm00001eb228690;Zm00001eb397950;Zm00001eb163000;Zm00001eb287230;Zm00001eb372570;Zm00001eb228700;Zm00001eb283110;Zm00001eb323760;novel.7801;Zm00001eb430480;Zm00001eb071500;Zm00001eb057580;Zm00001eb271900;Zm00001eb152900;Zm00001eb095530;Zm00001eb060040;Zm00001eb032030;Zm00001eb345880;Zm00001eb427660;Zm00…	32
Biological process	GO:0010119	regulation of stomatal movement	49/5692 0.86%	177/27424 0.65%	0.0166139	0.239275	Zm00001eb003700;Zm00001eb046740;Zm00001eb196180;Zm00001eb369330;Zm00001eb144770;Zm00001eb131470;Zm00001eb138310;Zm00001eb178990;Zm00001eb374270;Zm00001eb291070;Zm00001eb042350;Zm00001eb234720;Zm00001eb429130;Zm00001eb353340;Zm00001eb043420;Zm00001eb331700;Zm00001eb057710;Zm00001eb220060;Zm00001eb001040;Zm00001eb100160;Zm00001eb015720;Zm00001eb163460;Zm00001eb293820;Zm00001eb061490;Zm00001eb078980…	49	Zm00001eb003700;Zm00001eb046740;Zm00001eb196180;Zm00001eb369330;Zm00001eb131470;Zm00001eb178990;Zm00001eb374270;Zm00001eb042350;Zm00001eb429130;Zm00001eb353340;Zm00001eb043420;Zm00001eb331700;Zm00001eb057710;Zm00001eb220060;Zm00001eb001040;Zm00001eb100160;Zm00001eb293820;Zm00001eb061490;Zm00001eb078980;Zm00001eb213370;Zm00001eb017810;Zm00001eb192580;Zm00001eb364390;Zm00001eb405010;Zm00001eb156760…	30	Zm00001eb144770;Zm00001eb138310;Zm00001eb291070;Zm00001eb234720;Zm00001eb015720;Zm00001eb163460;Zm00001eb093430;Zm00001eb318290;Zm00001eb097160;Zm00001eb149180;Zm00001eb246520;Zm00001eb013480;Zm00001eb177230;Zm00001eb131290;Zm00001eb149170;Zm00001eb094200;Zm00001eb093440;Zm00001eb102650;Zm00001eb329080	19
Biological process	GO:0009199	ribonucleoside triphosphate metabolic process	49/5692 0.86%	198/27424 0.72%	0.0982037	0.619371	Zm00001eb144240;Zm00001eb283530;Zm00001eb291670;Zm00001eb293530;Zm00001eb296480;Zm00001eb344260;Zm00001eb359410;Zm00001eb408010;Zm00001eb433750;Zm00001eb352550;Zm00001eb121400;Zm00001eb371680;Zm00001eb377870;Zm00001eb322600;Zm00001eb066190;Zm00001eb153620;Zm00001eb010790;Zm00001eb319770;Zm00001eb365200;Zm00001eb210120;Zm00001eb126080;Zm00001eb337520;Zm00001eb390590;Zm00001eb215370;Zm00001eb015770…	49	Zm00001eb144240;Zm00001eb283530;Zm00001eb293530;Zm00001eb296480;Zm00001eb344260;Zm00001eb359410;Zm00001eb433750;Zm00001eb121400;Zm00001eb371680;Zm00001eb066190;Zm00001eb010790;Zm00001eb365200;Zm00001eb210120;Zm00001eb126080;Zm00001eb337520;Zm00001eb015770;Zm00001eb050410;Zm00001eb121310;Zm00001eb353560;Zm00001eb048390;Zm00001eb350090;Zm00001eb293670;Zm00001eb099530;Zm00001eb093560;novel.6164;Zm00…	27	Zm00001eb291670;Zm00001eb408010;Zm00001eb352550;Zm00001eb377870;Zm00001eb322600;Zm00001eb153620;Zm00001eb319770;Zm00001eb390590;Zm00001eb215370;Zm00001eb228000;Zm00001eb200910;Zm00001eb156500;Zm00001eb089020;Zm00001eb184000;Zm00001eb218690;Zm00001eb312300;Zm00001eb179540;Zm00001eb162140;Zm00001eb182590;Zm00001eb041270;novel.10711;Zm00001eb195920	22
Biological process	GO:0048193	Golgi vesicle transport	49/5692 0.86%	364/27424 1.33%	0.999889	1	Zm00001eb395120;Zm00001eb186320;Zm00001eb390370;Zm00001eb202400;Zm00001eb359130;Zm00001eb215040;Zm00001eb210570;Zm00001eb146760;Zm00001eb060410;Zm00001eb209850;Zm00001eb371760;Zm00001eb217800;Zm00001eb229410;Zm00001eb288940;Zm00001eb190330;Zm00001eb131510;Zm00001eb096990;Zm00001eb366810;Zm00001eb137140;Zm00001eb083200;Zm00001eb056960;Zm00001eb272670;Zm00001eb410080;Zm00001eb371090;Zm00001eb366710…	49	Zm00001eb395120;Zm00001eb186320;Zm00001eb390370;Zm00001eb359130;Zm00001eb215040;Zm00001eb146760;Zm00001eb060410;Zm00001eb209850;Zm00001eb371760;Zm00001eb217800;Zm00001eb229410;Zm00001eb288940;Zm00001eb190330;Zm00001eb131510;Zm00001eb096990;Zm00001eb137140;Zm00001eb083200;Zm00001eb056960;Zm00001eb272670;Zm00001eb410080;Zm00001eb371090;Zm00001eb366710;Zm00001eb006940;Zm00001eb285790;Zm00001eb366800…	35	Zm00001eb202400;Zm00001eb210570;Zm00001eb366810;Zm00001eb394380;Zm00001eb195370;Zm00001eb256110;Zm00001eb391380;Zm00001eb195340;Zm00001eb324620;Zm00001eb050930;Zm00001eb168590;Zm00001eb168790;Zm00001eb204430;Zm00001eb017450	14
Biological process	GO:0000375	RNA splicing, via transesterification reactions	49/5692 0.86%	381/27424 1.39%	0.99998	1	Zm00001eb063300;novel.2985;Zm00001eb268420;Zm00001eb261550;Zm00001eb031600;Zm00001eb379530;Zm00001eb211400;Zm00001eb135960;Zm00001eb397980;Zm00001eb407650;Zm00001eb251880;Zm00001eb016670;Zm00001eb267600;Zm00001eb315350;Zm00001eb028250;Zm00001eb140450;Zm00001eb189130;Zm00001eb114780;Zm00001eb290910;Zm00001eb386980;Zm00001eb212420;Zm00001eb194340;Zm00001eb303680;Zm00001eb199160;Zm00001eb404000;Zm00…	49	novel.2985;Zm00001eb268420;Zm00001eb261550;Zm00001eb379530;Zm00001eb397980;Zm00001eb407650;Zm00001eb267600;Zm00001eb315350;Zm00001eb028250;Zm00001eb303680;Zm00001eb171690;novel.2390	12	Zm00001eb063300;Zm00001eb031600;Zm00001eb211400;Zm00001eb135960;Zm00001eb251880;Zm00001eb016670;Zm00001eb140450;Zm00001eb189130;Zm00001eb114780;Zm00001eb290910;Zm00001eb386980;Zm00001eb212420;Zm00001eb194340;Zm00001eb199160;Zm00001eb404000;Zm00001eb368980;Zm00001eb350780;Zm00001eb273850;Zm00001eb117150;Zm00001eb206810;Zm00001eb362300;Zm00001eb354360;Zm00001eb101330;Zm00001eb079800;Zm00001eb287110…	37
Biological process	GO:0000377	RNA splicing, via transesterification reactions with bulged adenosine as nucleophile	49/5692 0.86%	381/27424 1.39%	0.99998	1	Zm00001eb063300;novel.2985;Zm00001eb268420;Zm00001eb261550;Zm00001eb031600;Zm00001eb379530;Zm00001eb211400;Zm00001eb135960;Zm00001eb397980;Zm00001eb407650;Zm00001eb251880;Zm00001eb016670;Zm00001eb267600;Zm00001eb315350;Zm00001eb028250;Zm00001eb140450;Zm00001eb189130;Zm00001eb114780;Zm00001eb290910;Zm00001eb386980;Zm00001eb212420;Zm00001eb194340;Zm00001eb303680;Zm00001eb199160;Zm00001eb404000;Zm00…	49	novel.2985;Zm00001eb268420;Zm00001eb261550;Zm00001eb379530;Zm00001eb397980;Zm00001eb407650;Zm00001eb267600;Zm00001eb315350;Zm00001eb028250;Zm00001eb303680;Zm00001eb171690;novel.2390	12	Zm00001eb063300;Zm00001eb031600;Zm00001eb211400;Zm00001eb135960;Zm00001eb251880;Zm00001eb016670;Zm00001eb140450;Zm00001eb189130;Zm00001eb114780;Zm00001eb290910;Zm00001eb386980;Zm00001eb212420;Zm00001eb194340;Zm00001eb199160;Zm00001eb404000;Zm00001eb368980;Zm00001eb350780;Zm00001eb273850;Zm00001eb117150;Zm00001eb206810;Zm00001eb362300;Zm00001eb354360;Zm00001eb101330;Zm00001eb079800;Zm00001eb287110…	37
Biological process	GO:0043414	macromolecule methylation	49/5692 0.86%	405/27424 1.48%	0.999998	1	Zm00001eb310620;novel.8710;Zm00001eb049830;Zm00001eb000870;Zm00001eb330380;Zm00001eb191090;Zm00001eb253180;Zm00001eb417960;Zm00001eb068960;Zm00001eb137870;Zm00001eb315780;Zm00001eb289850;Zm00001eb150160;Zm00001eb312420;Zm00001eb307260;Zm00001eb270370;Zm00001eb047500;Zm00001eb433710;Zm00001eb207920;novel.3196;Zm00001eb206790;Zm00001eb159970;Zm00001eb165440;Zm00001eb104540;Zm00001eb279260;Zm00001eb…	49	novel.8710;Zm00001eb049830;Zm00001eb000870;Zm00001eb330380;Zm00001eb417960;Zm00001eb137870;Zm00001eb289850;Zm00001eb150160;novel.3196;Zm00001eb279260;Zm00001eb422140;Zm00001eb413870;Zm00001eb104980;Zm00001eb118580	14	Zm00001eb310620;Zm00001eb191090;Zm00001eb253180;Zm00001eb068960;Zm00001eb315780;Zm00001eb312420;Zm00001eb307260;Zm00001eb270370;Zm00001eb047500;Zm00001eb433710;Zm00001eb207920;Zm00001eb206790;Zm00001eb159970;Zm00001eb165440;Zm00001eb104540;Zm00001eb069580;Zm00001eb233640;Zm00001eb059610;Zm00001eb209210;Zm00001eb334240;Zm00001eb253250;Zm00001eb431870;Zm00001eb200180;Zm00001eb305860;novel.8332;Zm00…	35
Biological process	GO:0008202	steroid metabolic process	48/5692 0.84%	158/27424 0.58%	0.00272361	0.0836237	Zm00001eb196530;Zm00001eb214000;Zm00001eb233880;Zm00001eb316960;Zm00001eb334430;Zm00001eb385730;novel.10671;Zm00001eb314900;Zm00001eb132640;Zm00001eb019210;novel.10699;Zm00001eb122620;novel.1447;Zm00001eb284090;Zm00001eb405760;Zm00001eb022670;Zm00001eb009340;Zm00001eb389050;Zm00001eb009510;Zm00001eb109520;Zm00001eb033060;Zm00001eb166680;Zm00001eb344520;Zm00001eb199950;Zm00001eb170440;Zm00001eb361…	48	Zm00001eb233880;Zm00001eb316960;Zm00001eb334430;Zm00001eb385730;novel.10671;Zm00001eb132640;Zm00001eb019210;novel.1447;Zm00001eb405760;Zm00001eb389050;Zm00001eb009510;Zm00001eb033060;Zm00001eb344520;Zm00001eb063780;Zm00001eb399370;Zm00001eb085290;Zm00001eb342550;Zm00001eb176720;Zm00001eb409710;Zm00001eb093140;Zm00001eb085280;Zm00001eb379120	22	Zm00001eb196530;Zm00001eb214000;Zm00001eb314900;novel.10699;Zm00001eb122620;Zm00001eb284090;Zm00001eb022670;Zm00001eb009340;Zm00001eb109520;Zm00001eb166680;Zm00001eb199950;Zm00001eb170440;Zm00001eb361070;Zm00001eb228910;Zm00001eb058670;Zm00001eb218160;Zm00001eb170510;Zm00001eb300570;Zm00001eb209470;Zm00001eb428670;Zm00001eb112950;Zm00001eb194590;Zm00001eb212500;Zm00001eb114390;Zm00001eb114350;Zm0…	26
Biological process	GO:0009642	response to light intensity	48/5692 0.84%	173/27424 0.63%	0.0169089	0.24105	Zm00001eb079330;Zm00001eb130640;Zm00001eb228570;Zm00001eb285080;Zm00001eb322950;Zm00001eb415470;Zm00001eb041460;Zm00001eb106160;Zm00001eb244840;Zm00001eb261280;Zm00001eb388510;Zm00001eb325410;Zm00001eb397980;Zm00001eb039000;Zm00001eb400880;Zm00001eb107560;Zm00001eb228160;Zm00001eb394600;Zm00001eb261260;Zm00001eb371520;novel.2258;Zm00001eb413160;Zm00001eb306580;Zm00001eb373290;Zm00001eb048670;Zm00…	48	Zm00001eb079330;Zm00001eb130640;Zm00001eb228570;Zm00001eb285080;Zm00001eb261280;Zm00001eb397980;Zm00001eb228160;Zm00001eb371520;Zm00001eb413160;Zm00001eb306580;Zm00001eb373290;Zm00001eb335030;Zm00001eb172880;Zm00001eb144330;Zm00001eb266420;Zm00001eb211750	16	Zm00001eb322950;Zm00001eb415470;Zm00001eb041460;Zm00001eb106160;Zm00001eb244840;Zm00001eb388510;Zm00001eb325410;Zm00001eb039000;Zm00001eb400880;Zm00001eb107560;Zm00001eb394600;Zm00001eb261260;novel.2258;Zm00001eb048670;Zm00001eb081200;Zm00001eb191420;Zm00001eb027960;Zm00001eb357520;Zm00001eb070100;novel.9500;Zm00001eb052650;Zm00001eb020680;Zm00001eb149880;Zm00001eb385190;Zm00001eb299980;Zm00001eb…	32
Biological process	GO:0009606	tropism	48/5692 0.84%	228/27424 0.83%	0.482125	1	Zm00001eb196180;Zm00001eb431930;Zm00001eb007510;Zm00001eb038710;Zm00001eb023350;Zm00001eb219190;Zm00001eb155860;Zm00001eb191920;Zm00001eb426300;Zm00001eb217800;Zm00001eb081200;Zm00001eb405820;Zm00001eb163460;Zm00001eb366810;Zm00001eb093670;Zm00001eb120780;Zm00001eb407530;Zm00001eb431010;Zm00001eb174880;Zm00001eb387580;Zm00001eb101480;Zm00001eb063110;Zm00001eb003450;Zm00001eb093430;Zm00001eb070520…	48	Zm00001eb196180;Zm00001eb007510;Zm00001eb191920;Zm00001eb426300;Zm00001eb217800;Zm00001eb431010;Zm00001eb366800;Zm00001eb316100;Zm00001eb418990;Zm00001eb110210;Zm00001eb418460;Zm00001eb424060;Zm00001eb010050;Zm00001eb382090;Zm00001eb122570;Zm00001eb089670	16	Zm00001eb431930;Zm00001eb038710;Zm00001eb023350;Zm00001eb219190;Zm00001eb155860;Zm00001eb081200;Zm00001eb405820;Zm00001eb163460;Zm00001eb366810;Zm00001eb093670;Zm00001eb120780;Zm00001eb407530;Zm00001eb174880;Zm00001eb387580;Zm00001eb101480;Zm00001eb063110;Zm00001eb003450;Zm00001eb093430;Zm00001eb070520;Zm00001eb002970;Zm00001eb093890;Zm00001eb395310;Zm00001eb391380;Zm00001eb324730;Zm00001eb427910…	32
Biological process	GO:0042743	hydrogen peroxide metabolic process	48/5692 0.84%	236/27424 0.86%	0.588752	1	Zm00001eb228570;Zm00001eb243010;Zm00001eb282430;Zm00001eb315770;Zm00001eb397180;Zm00001eb071800;Zm00001eb330550;Zm00001eb243590;Zm00001eb002510;Zm00001eb181530;Zm00001eb371520;Zm00001eb393680;Zm00001eb195200;Zm00001eb329630;Zm00001eb226380;Zm00001eb081200;Zm00001eb405150;Zm00001eb163440;Zm00001eb229520;Zm00001eb128620;Zm00001eb417350;Zm00001eb225230;Zm00001eb086220;Zm00001eb151190;Zm00001eb417240…	48	Zm00001eb228570;Zm00001eb371520;Zm00001eb226380;Zm00001eb229520;Zm00001eb417350;Zm00001eb417240;Zm00001eb417340;Zm00001eb065730;Zm00001eb058260;Zm00001eb342070;Zm00001eb218350;Zm00001eb425840;Zm00001eb020790;Zm00001eb047120;Zm00001eb207640;Zm00001eb224430;Zm00001eb001560;Zm00001eb340440	18	Zm00001eb243010;Zm00001eb282430;Zm00001eb315770;Zm00001eb397180;Zm00001eb071800;Zm00001eb330550;Zm00001eb243590;Zm00001eb002510;Zm00001eb181530;Zm00001eb393680;Zm00001eb195200;Zm00001eb329630;Zm00001eb081200;Zm00001eb405150;Zm00001eb163440;Zm00001eb128620;Zm00001eb225230;Zm00001eb086220;Zm00001eb151190;Zm00001eb330540;Zm00001eb204960;Zm00001eb149880;Zm00001eb131000;Zm00001eb226370;Zm00001eb220340…	30
Biological process	GO:0010073	meristem maintenance	48/5692 0.84%	251/27424 0.92%	0.761556	1	Zm00001eb330150;Zm00001eb165770;Zm00001eb316180;Zm00001eb153710;Zm00001eb214630;Zm00001eb376480;Zm00001eb139520;Zm00001eb374270;Zm00001eb141920;Zm00001eb250370;Zm00001eb081200;Zm00001eb009640;Zm00001eb278130;Zm00001eb285400;Zm00001eb427140;Zm00001eb078980;Zm00001eb049610;Zm00001eb347710;Zm00001eb326880;Zm00001eb024380;Zm00001eb394120;Zm00001eb295840;novel.9749;Zm00001eb279240;Zm00001eb298670;Zm00…	48	Zm00001eb330150;Zm00001eb165770;Zm00001eb214630;Zm00001eb376480;Zm00001eb139520;Zm00001eb374270;Zm00001eb141920;Zm00001eb278130;Zm00001eb285400;Zm00001eb427140;Zm00001eb078980;Zm00001eb326880;Zm00001eb024380;novel.9749;Zm00001eb107730;Zm00001eb407240;Zm00001eb150860;novel.4274;Zm00001eb039270;Zm00001eb375830;Zm00001eb107740;Zm00001eb277820	22	Zm00001eb316180;Zm00001eb153710;Zm00001eb250370;Zm00001eb081200;Zm00001eb009640;Zm00001eb049610;Zm00001eb347710;Zm00001eb394120;Zm00001eb295840;Zm00001eb279240;Zm00001eb298670;Zm00001eb318290;Zm00001eb202130;Zm00001eb298040;Zm00001eb142060;Zm00001eb312740;Zm00001eb428330;Zm00001eb169610;Zm00001eb336650;novel.9317;Zm00001eb169300;novel.5408;Zm00001eb299510;Zm00001eb336730;Zm00001eb026610;Zm00001eb…	26
Biological process	GO:0006399	tRNA metabolic process	48/5692 0.84%	284/27424 1.04%	0.956592	1	Zm00001eb304250;Zm00001eb337800;Zm00001eb117220;Zm00001eb169360;Zm00001eb371640;Zm00001eb219500;Zm00001eb122020;Zm00001eb334790;Zm00001eb129920;Zm00001eb386920;Zm00001eb316420;Zm00001eb045520;Zm00001eb400100;Zm00001eb379480;Zm00001eb344750;Zm00001eb300920;Zm00001eb047500;Zm00001eb352870;Zm00001eb237440;Zm00001eb198180;Zm00001eb174530;Zm00001eb246770;Zm00001eb237720;Zm00001eb159970;Zm00001eb054120…	48	Zm00001eb304250;Zm00001eb384640;Zm00001eb338990;novel.546;Zm00001eb304260	5	Zm00001eb337800;Zm00001eb117220;Zm00001eb169360;Zm00001eb371640;Zm00001eb219500;Zm00001eb122020;Zm00001eb334790;Zm00001eb129920;Zm00001eb386920;Zm00001eb316420;Zm00001eb045520;Zm00001eb400100;Zm00001eb379480;Zm00001eb344750;Zm00001eb300920;Zm00001eb047500;Zm00001eb352870;Zm00001eb237440;Zm00001eb198180;Zm00001eb174530;Zm00001eb246770;Zm00001eb237720;Zm00001eb159970;Zm00001eb054120;Zm00001eb247190…	43
Biological process	GO:0006401	RNA catabolic process	48/5692 0.84%	306/27424 1.12%	0.990215	1	Zm00001eb041390;Zm00001eb393290;Zm00001eb360390;Zm00001eb097300;Zm00001eb312820;Zm00001eb027100;Zm00001eb152050;Zm00001eb333210;Zm00001eb016670;Zm00001eb156740;Zm00001eb287280;Zm00001eb274840;Zm00001eb309350;Zm00001eb403960;novel.2225;Zm00001eb194140;Zm00001eb292520;Zm00001eb039740;Zm00001eb197190;Zm00001eb065660;Zm00001eb164020;Zm00001eb300920;Zm00001eb117080;Zm00001eb230480;Zm00001eb047500;Zm00…	48	Zm00001eb041390;Zm00001eb360390;Zm00001eb097300;Zm00001eb312820;Zm00001eb152050;Zm00001eb156740;Zm00001eb287280;Zm00001eb403960;Zm00001eb194140;Zm00001eb292520;Zm00001eb039740;Zm00001eb230480;Zm00001eb407010;Zm00001eb396020;Zm00001eb117110;novel.953	16	Zm00001eb393290;Zm00001eb027100;Zm00001eb333210;Zm00001eb016670;Zm00001eb274840;Zm00001eb309350;novel.2225;Zm00001eb197190;Zm00001eb065660;Zm00001eb164020;Zm00001eb300920;Zm00001eb117080;Zm00001eb047500;Zm00001eb159970;Zm00001eb247190;Zm00001eb197150;Zm00001eb212720;Zm00001eb343390;Zm00001eb350780;Zm00001eb110230;Zm00001eb210560;Zm00001eb328370;Zm00001eb110820;Zm00001eb287110;Zm00001eb252310;nove…	32
Biological process	GO:0043648	dicarboxylic acid metabolic process	47/5692 0.83%	156/27424 0.57%	0.00357976	0.0946661	Zm00001eb050460;Zm00001eb152450;Zm00001eb156610;Zm00001eb257910;Zm00001eb327800;Zm00001eb399220;Zm00001eb434030;Zm00001eb109620;Zm00001eb041400;Zm00001eb037690;Zm00001eb131900;Zm00001eb134330;Zm00001eb030210;Zm00001eb410660;Zm00001eb085500;Zm00001eb371140;Zm00001eb176170;Zm00001eb234080;Zm00001eb392680;Zm00001eb331970;Zm00001eb389290;Zm00001eb104420;Zm00001eb214360;Zm00001eb220780;Zm00001eb370320…	47	Zm00001eb050460;Zm00001eb152450;Zm00001eb156610;Zm00001eb399220;Zm00001eb434030;Zm00001eb037690;Zm00001eb131900;Zm00001eb134330;Zm00001eb371140;Zm00001eb069000;Zm00001eb190160;Zm00001eb398410;Zm00001eb349990	13	Zm00001eb257910;Zm00001eb327800;Zm00001eb109620;Zm00001eb041400;Zm00001eb030210;Zm00001eb410660;Zm00001eb085500;Zm00001eb176170;Zm00001eb234080;Zm00001eb392680;Zm00001eb331970;Zm00001eb389290;Zm00001eb104420;Zm00001eb214360;Zm00001eb220780;Zm00001eb370320;Zm00001eb028810;Zm00001eb319990;Zm00001eb344340;Zm00001eb295220;Zm00001eb001140;Zm00001eb391720;Zm00001eb363080;Zm00001eb164230;Zm00001eb179760…	34
Biological process	GO:0009311	oligosaccharide metabolic process	47/5692 0.83%	176/27424 0.64%	0.0343122	0.347349	Zm00001eb038060;Zm00001eb075530;Zm00001eb098910;Zm00001eb144240;Zm00001eb257510;Zm00001eb303190;Zm00001eb390820;Zm00001eb015090;Zm00001eb402200;Zm00001eb192680;Zm00001eb312020;Zm00001eb042260;Zm00001eb147750;Zm00001eb365200;Zm00001eb133930;Zm00001eb098650;Zm00001eb329980;Zm00001eb177450;Zm00001eb153280;Zm00001eb293110;Zm00001eb084540;Zm00001eb353280;Zm00001eb213710;Zm00001eb071770;Zm00001eb392880…	47	Zm00001eb038060;Zm00001eb075530;Zm00001eb098910;Zm00001eb144240;Zm00001eb257510;Zm00001eb303190;Zm00001eb015090;Zm00001eb402200;Zm00001eb192680;Zm00001eb312020;Zm00001eb042260;Zm00001eb365200;Zm00001eb177450;Zm00001eb153280;Zm00001eb084540;Zm00001eb255870;novel.10581;Zm00001eb391600;Zm00001eb228780;Zm00001eb153270;Zm00001eb048470;Zm00001eb106790;Zm00001eb186500;Zm00001eb340990	24	Zm00001eb390820;Zm00001eb147750;Zm00001eb133930;Zm00001eb098650;Zm00001eb329980;Zm00001eb293110;Zm00001eb353280;Zm00001eb213710;Zm00001eb071770;Zm00001eb392880;Zm00001eb071970;Zm00001eb311230;Zm00001eb032650;Zm00001eb262580;Zm00001eb387040;Zm00001eb042720;Zm00001eb133920;Zm00001eb200930;Zm00001eb417940;Zm00001eb116160;Zm00001eb197360;Zm00001eb009130;novel.2434	23
Biological process	GO:0140013	meiotic nuclear division	47/5692 0.83%	188/27424 0.69%	0.0905735	0.599719	Zm00001eb339080;Zm00001eb097300;Zm00001eb118180;Zm00001eb394870;Zm00001eb378370;Zm00001eb094420;Zm00001eb159780;Zm00001eb051830;Zm00001eb199080;Zm00001eb128110;Zm00001eb248620;Zm00001eb160270;Zm00001eb072330;Zm00001eb297030;Zm00001eb233800;Zm00001eb132020;Zm00001eb423930;Zm00001eb079630;Zm00001eb085950;Zm00001eb059980;Zm00001eb420720;novel.7762;Zm00001eb221260;Zm00001eb297000;Zm00001eb251620;Zm00…	47	Zm00001eb339080;Zm00001eb097300;Zm00001eb118180;Zm00001eb394870;Zm00001eb378370;Zm00001eb094420;Zm00001eb159780;Zm00001eb051830;Zm00001eb199080;Zm00001eb128110;Zm00001eb072330;Zm00001eb132020;Zm00001eb079630;Zm00001eb251620;Zm00001eb224910;Zm00001eb138190;novel.50;Zm00001eb325310;Zm00001eb274250	19	Zm00001eb248620;Zm00001eb160270;Zm00001eb297030;Zm00001eb233800;Zm00001eb423930;Zm00001eb085950;Zm00001eb059980;Zm00001eb420720;novel.7762;Zm00001eb221260;Zm00001eb297000;Zm00001eb214790;Zm00001eb084850;Zm00001eb011700;Zm00001eb280490;Zm00001eb280480;Zm00001eb239370;Zm00001eb009260;Zm00001eb402780;Zm00001eb085270;Zm00001eb329200;Zm00001eb227420;Zm00001eb009270;Zm00001eb104360;Zm00001eb352650;Zm00…	28
Biological process	GO:0010876	lipid localization	47/5692 0.83%	200/27424 0.73%	0.190191	0.820051	Zm00001eb010620;Zm00001eb036750;Zm00001eb054800;Zm00001eb117000;Zm00001eb220740;Zm00001eb294880;Zm00001eb305200;novel.3350;Zm00001eb406100;Zm00001eb291190;Zm00001eb140100;Zm00001eb216430;Zm00001eb015510;Zm00001eb075940;Zm00001eb380180;Zm00001eb323170;Zm00001eb267720;Zm00001eb029940;Zm00001eb225520;Zm00001eb175270;Zm00001eb395180;Zm00001eb201110;Zm00001eb277060;Zm00001eb373290;Zm00001eb015520;Zm00…	47	Zm00001eb010620;Zm00001eb036750;Zm00001eb054800;Zm00001eb117000;Zm00001eb220740;Zm00001eb294880;Zm00001eb305200;novel.3350;Zm00001eb406100;Zm00001eb291190;Zm00001eb140100;Zm00001eb216430;Zm00001eb015510;Zm00001eb075940;Zm00001eb380180;Zm00001eb323170;Zm00001eb267720;Zm00001eb029940;Zm00001eb225520;Zm00001eb175270;Zm00001eb395180;Zm00001eb201110;Zm00001eb277060;Zm00001eb373290;Zm00001eb015520;Zm00…	40	Zm00001eb015430;Zm00001eb240340;Zm00001eb011380;Zm00001eb080620;Zm00001eb094610;Zm00001eb340330;Zm00001eb130130	7
Biological process	GO:0009741	response to brassinosteroid	47/5692 0.83%	248/27424 0.9%	0.781249	1	Zm00001eb050460;Zm00001eb069500;Zm00001eb341630;Zm00001eb177520;Zm00001eb182940;Zm00001eb191720;Zm00001eb167150;Zm00001eb015930;Zm00001eb402560;Zm00001eb211390;Zm00001eb218630;Zm00001eb394910;Zm00001eb372960;Zm00001eb159180;Zm00001eb006480;Zm00001eb238820;Zm00001eb092280;Zm00001eb427600;Zm00001eb051830;Zm00001eb277790;novel.3196;Zm00001eb395240;Zm00001eb404640;Zm00001eb426580;Zm00001eb250730;Zm00…	47	Zm00001eb050460;Zm00001eb177520;Zm00001eb191720;Zm00001eb402560;Zm00001eb211390;Zm00001eb218630;Zm00001eb394910;Zm00001eb159180;Zm00001eb238820;Zm00001eb092280;Zm00001eb427600;Zm00001eb051830;novel.3196;Zm00001eb395240;Zm00001eb404640;Zm00001eb227020;Zm00001eb021340;Zm00001eb073090;Zm00001eb348690;Zm00001eb388840;Zm00001eb428450;Zm00001eb309030;Zm00001eb227830;Zm00001eb211460;Zm00001eb299910	25	Zm00001eb069500;Zm00001eb341630;Zm00001eb182940;Zm00001eb167150;Zm00001eb015930;Zm00001eb372960;Zm00001eb006480;Zm00001eb277790;Zm00001eb426580;Zm00001eb250730;Zm00001eb076470;Zm00001eb379190;Zm00001eb045930;Zm00001eb341250;Zm00001eb063040;Zm00001eb136150;Zm00001eb136140;Zm00001eb287100;Zm00001eb024290;Zm00001eb069880;novel.120;Zm00001eb361520	22
Biological process	GO:0055065	metal ion homeostasis	47/5692 0.83%	295/27424 1.08%	0.985432	1	Zm00001eb044260;Zm00001eb259960;Zm00001eb397320;Zm00001eb389830;novel.3428;Zm00001eb244840;Zm00001eb195010;Zm00001eb055560;Zm00001eb010790;Zm00001eb404870;Zm00001eb204850;Zm00001eb403660;Zm00001eb387350;Zm00001eb289490;Zm00001eb376480;Zm00001eb360580;Zm00001eb120100;Zm00001eb021100;Zm00001eb198790;Zm00001eb076070;novel.8063;Zm00001eb156300;Zm00001eb220880;Zm00001eb081200;Zm00001eb239130;Zm00001eb…	47	Zm00001eb044260;Zm00001eb259960;Zm00001eb397320;Zm00001eb389830;novel.3428;Zm00001eb195010;Zm00001eb055560;Zm00001eb010790;Zm00001eb404870;Zm00001eb204850;Zm00001eb403660;Zm00001eb289490;Zm00001eb376480;Zm00001eb360580;Zm00001eb021100;Zm00001eb198790;Zm00001eb076070;novel.8063;Zm00001eb156300;Zm00001eb220880;Zm00001eb239130;Zm00001eb238560;Zm00001eb100190;novel.3087;Zm00001eb231990;Zm00001eb13186…	37	Zm00001eb244840;Zm00001eb387350;Zm00001eb120100;Zm00001eb081200;Zm00001eb088390;Zm00001eb392420;Zm00001eb268500;Zm00001eb228720;Zm00001eb163750;Zm00001eb251130	10
Biological process	GO:0016570	histone modification	47/5692 0.83%	394/27424 1.44%	0.999999	1	Zm00001eb387270;novel.8710;Zm00001eb126360;Zm00001eb049830;Zm00001eb209230;Zm00001eb295700;Zm00001eb330380;Zm00001eb191090;Zm00001eb417960;Zm00001eb274650;Zm00001eb137870;Zm00001eb057410;Zm00001eb289850;Zm00001eb150160;Zm00001eb325580;Zm00001eb107710;Zm00001eb047500;Zm00001eb223040;novel.3196;Zm00001eb206790;Zm00001eb311870;Zm00001eb159970;Zm00001eb165440;Zm00001eb148900;Zm00001eb104640;Zm00001eb…	47	Zm00001eb387270;novel.8710;Zm00001eb126360;Zm00001eb049830;Zm00001eb209230;Zm00001eb295700;Zm00001eb330380;Zm00001eb417960;Zm00001eb274650;Zm00001eb137870;Zm00001eb057410;Zm00001eb289850;Zm00001eb150160;Zm00001eb223040;novel.3196;Zm00001eb311870;Zm00001eb104640;Zm00001eb279260;Zm00001eb422140;Zm00001eb074140;Zm00001eb334420;Zm00001eb413870;Zm00001eb104980;Zm00001eb118580	24	Zm00001eb191090;Zm00001eb325580;Zm00001eb107710;Zm00001eb047500;Zm00001eb206790;Zm00001eb159970;Zm00001eb165440;Zm00001eb148900;Zm00001eb104540;Zm00001eb069580;Zm00001eb209210;Zm00001eb382130;Zm00001eb334240;Zm00001eb256360;Zm00001eb200180;Zm00001eb240210;Zm00001eb236490;Zm00001eb362400;Zm00001eb011700;novel.6175;Zm00001eb351180;Zm00001eb038640;Zm00001eb117870	23
Biological process	GO:0047484	regulation of response to osmotic stress	46/5692 0.81%	190/27424 0.69%	0.138712	0.727294	Zm00001eb047260;Zm00001eb145580;Zm00001eb242420;Zm00001eb288360;Zm00001eb146690;Zm00001eb358600;Zm00001eb240020;Zm00001eb417200;Zm00001eb062170;Zm00001eb059620;Zm00001eb047270;Zm00001eb272040;Zm00001eb381240;Zm00001eb002660;Zm00001eb148320;Zm00001eb427270;Zm00001eb229520;Zm00001eb111710;Zm00001eb427140;Zm00001eb440720;Zm00001eb058940;Zm00001eb325300;Zm00001eb325290;Zm00001eb427260;Zm00001eb367870…	46	Zm00001eb047260;Zm00001eb145580;Zm00001eb242420;Zm00001eb288360;Zm00001eb146690;Zm00001eb240020;Zm00001eb417200;Zm00001eb062170;Zm00001eb047270;Zm00001eb148320;Zm00001eb427270;Zm00001eb229520;Zm00001eb111710;Zm00001eb427140;Zm00001eb440720;Zm00001eb427260;Zm00001eb367870;Zm00001eb015120;Zm00001eb331080;Zm00001eb417170;Zm00001eb399350;Zm00001eb047250;Zm00001eb440730;Zm00001eb312160;Zm00001eb202640…	26	Zm00001eb358600;Zm00001eb059620;Zm00001eb272040;Zm00001eb381240;Zm00001eb002660;Zm00001eb058940;Zm00001eb325300;Zm00001eb325290;Zm00001eb281090;Zm00001eb220340;Zm00001eb228520;Zm00001eb041860;Zm00001eb324730;Zm00001eb398850;Zm00001eb111800;Zm00001eb329010;Zm00001eb416480;Zm00001eb112470;Zm00001eb416470;Zm00001eb156030	20
Biological process	GO:0046165	alcohol biosynthetic process	46/5692 0.81%	198/27424 0.72%	0.217309	0.865568	Zm00001eb032970;Zm00001eb071080;Zm00001eb071090;Zm00001eb356910;Zm00001eb427640;Zm00001eb218680;Zm00001eb188280;Zm00001eb101500;Zm00001eb251990;Zm00001eb051950;Zm00001eb230870;Zm00001eb142500;Zm00001eb317940;Zm00001eb008360;Zm00001eb043540;Zm00001eb125470;Zm00001eb067370;Zm00001eb287860;Zm00001eb208700;Zm00001eb300240;Zm00001eb207300;Zm00001eb363730;Zm00001eb106910;Zm00001eb385840;Zm00001eb159440…	46	Zm00001eb032970;Zm00001eb427640;Zm00001eb218680;Zm00001eb101500;Zm00001eb142500;Zm00001eb317940;Zm00001eb043540;Zm00001eb125470;Zm00001eb067370;Zm00001eb300240;Zm00001eb106910;Zm00001eb324260;Zm00001eb375240;Zm00001eb375270;Zm00001eb318540;Zm00001eb342550;Zm00001eb242280;Zm00001eb081470;Zm00001eb385760;Zm00001eb109860;Zm00001eb367080;Zm00001eb221020	22	Zm00001eb071080;Zm00001eb071090;Zm00001eb356910;Zm00001eb188280;Zm00001eb251990;Zm00001eb051950;Zm00001eb230870;Zm00001eb008360;Zm00001eb287860;Zm00001eb208700;Zm00001eb207300;Zm00001eb363730;Zm00001eb385840;Zm00001eb159440;Zm00001eb163720;Zm00001eb191270;Zm00001eb361070;Zm00001eb063250;Zm00001eb170530;Zm00001eb167610;novel.5717;Zm00001eb331250;Zm00001eb377240;Zm00001eb027730	24
Biological process	GO:0090627	plant epidermal cell differentiation	46/5692 0.81%	234/27424 0.85%	0.686067	1	Zm00001eb293530;Zm00001eb360180;novel.8710;Zm00001eb183390;Zm00001eb023010;Zm00001eb160490;Zm00001eb258890;Zm00001eb202400;Zm00001eb061350;Zm00001eb317090;Zm00001eb155860;Zm00001eb337520;Zm00001eb121310;Zm00001eb431710;Zm00001eb217800;Zm00001eb159610;Zm00001eb049170;Zm00001eb112840;Zm00001eb290130;Zm00001eb350090;Zm00001eb069220;Zm00001eb374120;Zm00001eb387580;Zm00001eb305960;Zm00001eb379340;Zm00…	46	Zm00001eb293530;Zm00001eb360180;novel.8710;Zm00001eb023010;Zm00001eb160490;Zm00001eb258890;Zm00001eb061350;Zm00001eb337520;Zm00001eb121310;Zm00001eb431710;Zm00001eb217800;Zm00001eb049170;Zm00001eb112840;Zm00001eb350090;Zm00001eb069220;Zm00001eb305960;Zm00001eb379340;Zm00001eb169460;Zm00001eb279260;Zm00001eb289080;Zm00001eb192890;Zm00001eb156760;Zm00001eb242930;Zm00001eb289090;Zm00001eb277430	25	Zm00001eb183390;Zm00001eb202400;Zm00001eb317090;Zm00001eb155860;Zm00001eb159610;Zm00001eb290130;Zm00001eb374120;Zm00001eb387580;Zm00001eb013610;novel.4808;Zm00001eb392530;Zm00001eb391380;Zm00001eb324730;Zm00001eb249840;Zm00001eb155890;Zm00001eb020870;Zm00001eb398850;Zm00001eb329010;Zm00001eb065250;Zm00001eb142430;Zm00001eb047350	21
Biological process	GO:0045017	glycerolipid biosynthetic process	46/5692 0.81%	245/27424 0.89%	0.800245	1	Zm00001eb356980;Zm00001eb381970;Zm00001eb295120;Zm00001eb280640;Zm00001eb154820;Zm00001eb160510;Zm00001eb285800;Zm00001eb115970;Zm00001eb317940;Zm00001eb417470;Zm00001eb433200;Zm00001eb150880;Zm00001eb098040;Zm00001eb156680;Zm00001eb195630;Zm00001eb293560;Zm00001eb143320;Zm00001eb323170;Zm00001eb260370;Zm00001eb351250;Zm00001eb284200;Zm00001eb313980;Zm00001eb327510;Zm00001eb343120;Zm00001eb125990…	46	Zm00001eb356980;Zm00001eb381970;Zm00001eb295120;Zm00001eb280640;Zm00001eb154820;Zm00001eb160510;Zm00001eb285800;Zm00001eb115970;Zm00001eb317940;Zm00001eb417470;Zm00001eb433200;Zm00001eb150880;Zm00001eb098040;Zm00001eb156680;Zm00001eb195630;Zm00001eb293560;Zm00001eb323170;Zm00001eb260370;Zm00001eb351250;Zm00001eb284200;Zm00001eb313980;Zm00001eb327510;Zm00001eb343120;Zm00001eb125990;Zm00001eb396350…	35	Zm00001eb143320;Zm00001eb207300;Zm00001eb153800;Zm00001eb362570;Zm00001eb252000;Zm00001eb155940;Zm00001eb262570;Zm00001eb108680;Zm00001eb380650;Zm00001eb159140;Zm00001eb195920	11
Biological process	GO:0051668	localization within membrane	46/5692 0.81%	288/27424 1.05%	0.983775	1	Zm00001eb106830;Zm00001eb324100;Zm00001eb210890;Zm00001eb000480;Zm00001eb202400;Zm00001eb186660;Zm00001eb211390;Zm00001eb406840;Zm00001eb412690;Zm00001eb198830;Zm00001eb197120;Zm00001eb022280;Zm00001eb140490;Zm00001eb394910;Zm00001eb104590;Zm00001eb200130;Zm00001eb275000;Zm00001eb420150;Zm00001eb131510;Zm00001eb205950;Zm00001eb084410;novel.1258;Zm00001eb243530;Zm00001eb083200;Zm00001eb148220;Zm00…	46	Zm00001eb106830;Zm00001eb324100;Zm00001eb210890;Zm00001eb000480;Zm00001eb186660;Zm00001eb211390;Zm00001eb198830;Zm00001eb394910;Zm00001eb104590;Zm00001eb275000;Zm00001eb420150;Zm00001eb131510;Zm00001eb205950;novel.1258;Zm00001eb083200;Zm00001eb148220;Zm00001eb213370;Zm00001eb213360;Zm00001eb349020	19	Zm00001eb202400;Zm00001eb406840;Zm00001eb412690;Zm00001eb197120;Zm00001eb022280;Zm00001eb140490;Zm00001eb200130;Zm00001eb084410;Zm00001eb243530;Zm00001eb085050;Zm00001eb289180;Zm00001eb181270;Zm00001eb039770;Zm00001eb027670;Zm00001eb401140;Zm00001eb305390;Zm00001eb218840;Zm00001eb180260;Zm00001eb251020;Zm00001eb003150;Zm00001eb001870;Zm00001eb363950;Zm00001eb212690;Zm00001eb021300;Zm00001eb198250…	27
Biological process	GO:0031047	gene silencing by RNA	46/5692 0.81%	333/27424 1.21%	0.999606	1	Zm00001eb039000;Zm00001eb073810;Zm00001eb000870;Zm00001eb148120;Zm00001eb068960;Zm00001eb016670;Zm00001eb356140;Zm00001eb217290;Zm00001eb104820;Zm00001eb278100;Zm00001eb057260;Zm00001eb150680;Zm00001eb335860;Zm00001eb264310;Zm00001eb230480;Zm00001eb229660;Zm00001eb221610;Zm00001eb047500;Zm00001eb207920;Zm00001eb287330;Zm00001eb159970;Zm00001eb297760;Zm00001eb428910;Zm00001eb385810;Zm00001eb253860…	46	Zm00001eb000870;Zm00001eb148120;Zm00001eb278100;Zm00001eb230480;Zm00001eb385810;Zm00001eb201080;Zm00001eb430920	7	Zm00001eb039000;Zm00001eb073810;Zm00001eb068960;Zm00001eb016670;Zm00001eb356140;Zm00001eb217290;Zm00001eb104820;Zm00001eb057260;Zm00001eb150680;Zm00001eb335860;Zm00001eb264310;Zm00001eb229660;Zm00001eb221610;Zm00001eb047500;Zm00001eb207920;Zm00001eb287330;Zm00001eb159970;Zm00001eb297760;Zm00001eb428910;Zm00001eb253860;Zm00001eb124430;Zm00001eb346320;Zm00001eb369480;Zm00001eb431870;Zm00001eb203860…	39
Biological process	GO:0015994	chlorophyll metabolic process	45/5692 0.79%	120/27424 0.44%	1.82697e-05	0.00295343	Zm00001eb003760;Zm00001eb119410;Zm00001eb218390;Zm00001eb220940;Zm00001eb332650;Zm00001eb407780;Zm00001eb433610;Zm00001eb395270;Zm00001eb269720;Zm00001eb231810;Zm00001eb291360;Zm00001eb230870;Zm00001eb085840;Zm00001eb286140;Zm00001eb254510;Zm00001eb358930;Zm00001eb349130;Zm00001eb319610;Zm00001eb431800;Zm00001eb233020;Zm00001eb188360;Zm00001eb039350;Zm00001eb364280;Zm00001eb212250;Zm00001eb089520…	45	Zm00001eb003760;Zm00001eb119410;Zm00001eb218390;Zm00001eb395270;Zm00001eb231810;Zm00001eb358930;Zm00001eb364280;Zm00001eb089520;Zm00001eb340520;novel.1482;Zm00001eb124650;novel.5773	12	Zm00001eb220940;Zm00001eb332650;Zm00001eb407780;Zm00001eb433610;Zm00001eb269720;Zm00001eb291360;Zm00001eb230870;Zm00001eb085840;Zm00001eb286140;Zm00001eb254510;Zm00001eb349130;Zm00001eb319610;Zm00001eb431800;Zm00001eb233020;Zm00001eb188360;Zm00001eb039350;Zm00001eb212250;Zm00001eb329630;Zm00001eb287860;Zm00001eb208700;Zm00001eb038650;Zm00001eb207370;Zm00001eb044650;Zm00001eb308830;Zm00001eb332380…	33
Biological process	GO:0009808	lignin metabolic process	45/5692 0.79%	148/27424 0.54%	0.00355461	0.0946661	Zm00001eb315770;Zm00001eb149520;Zm00001eb408530;Zm00001eb055430;Zm00001eb120470;Zm00001eb102000;Zm00001eb271480;Zm00001eb088800;Zm00001eb234730;Zm00001eb172420;Zm00001eb017800;Zm00001eb041120;novel.9940;Zm00001eb026120;Zm00001eb234090;Zm00001eb214630;Zm00001eb346570;Zm00001eb254960;Zm00001eb389420;Zm00001eb194370;Zm00001eb387930;Zm00001eb311940;Zm00001eb344520;Zm00001eb070170;Zm00001eb228910;Zm00…	45	Zm00001eb149520;Zm00001eb408530;Zm00001eb055430;Zm00001eb120470;Zm00001eb026120;Zm00001eb214630;Zm00001eb346570;Zm00001eb254960;Zm00001eb194370;Zm00001eb311940;Zm00001eb344520;Zm00001eb070170;Zm00001eb326880;Zm00001eb342070;Zm00001eb148650;Zm00001eb188290;novel.3516;Zm00001eb148280;Zm00001eb312160;Zm00001eb071040;Zm00001eb148270;Zm00001eb367900;Zm00001eb284820	23	Zm00001eb315770;Zm00001eb102000;Zm00001eb271480;Zm00001eb088800;Zm00001eb234730;Zm00001eb172420;Zm00001eb017800;Zm00001eb041120;novel.9940;Zm00001eb234090;Zm00001eb389420;Zm00001eb387930;Zm00001eb228910;Zm00001eb289190;Zm00001eb388020;Zm00001eb417450;Zm00001eb298670;Zm00001eb394290;Zm00001eb041860;Zm00001eb134240;Zm00001eb147860;Zm00001eb316940	22
Biological process	GO:0006914	autophagy	45/5692 0.79%	159/27424 0.58%	0.0142655	0.218464	Zm00001eb010620;Zm00001eb151200;Zm00001eb237960;Zm00001eb358160;Zm00001eb433950;Zm00001eb431210;Zm00001eb349780;Zm00001eb364900;Zm00001eb248750;Zm00001eb070240;Zm00001eb066510;Zm00001eb287690;Zm00001eb206680;Zm00001eb171400;Zm00001eb065800;Zm00001eb336470;Zm00001eb123160;Zm00001eb257890;Zm00001eb380180;Zm00001eb397860;Zm00001eb151690;Zm00001eb095310;Zm00001eb012000;Zm00001eb209850;Zm00001eb413320…	45	Zm00001eb010620;Zm00001eb151200;Zm00001eb358160;Zm00001eb433950;Zm00001eb431210;Zm00001eb349780;Zm00001eb248750;Zm00001eb070240;Zm00001eb066510;Zm00001eb287690;Zm00001eb206680;Zm00001eb171400;Zm00001eb065800;Zm00001eb336470;Zm00001eb123160;Zm00001eb257890;Zm00001eb380180;Zm00001eb397860;Zm00001eb151690;Zm00001eb012000;Zm00001eb209850;Zm00001eb413320;Zm00001eb229410;Zm00001eb420400;Zm00001eb391210…	36	Zm00001eb237960;Zm00001eb364900;Zm00001eb095310;Zm00001eb380100;Zm00001eb251490;Zm00001eb382930;Zm00001eb030930;Zm00001eb187980;Zm00001eb383270	9
Biological process	GO:0061919	process utilizing autophagic mechanism	45/5692 0.79%	159/27424 0.58%	0.0142655	0.218464	Zm00001eb010620;Zm00001eb151200;Zm00001eb237960;Zm00001eb358160;Zm00001eb433950;Zm00001eb431210;Zm00001eb349780;Zm00001eb364900;Zm00001eb248750;Zm00001eb070240;Zm00001eb066510;Zm00001eb287690;Zm00001eb206680;Zm00001eb171400;Zm00001eb065800;Zm00001eb336470;Zm00001eb123160;Zm00001eb257890;Zm00001eb380180;Zm00001eb397860;Zm00001eb151690;Zm00001eb095310;Zm00001eb012000;Zm00001eb209850;Zm00001eb413320…	45	Zm00001eb010620;Zm00001eb151200;Zm00001eb358160;Zm00001eb433950;Zm00001eb431210;Zm00001eb349780;Zm00001eb248750;Zm00001eb070240;Zm00001eb066510;Zm00001eb287690;Zm00001eb206680;Zm00001eb171400;Zm00001eb065800;Zm00001eb336470;Zm00001eb123160;Zm00001eb257890;Zm00001eb380180;Zm00001eb397860;Zm00001eb151690;Zm00001eb012000;Zm00001eb209850;Zm00001eb413320;Zm00001eb229410;Zm00001eb420400;Zm00001eb391210…	36	Zm00001eb237960;Zm00001eb364900;Zm00001eb095310;Zm00001eb380100;Zm00001eb251490;Zm00001eb382930;Zm00001eb030930;Zm00001eb187980;Zm00001eb383270	9
Biological process	GO:0006090	pyruvate metabolic process	45/5692 0.79%	164/27424 0.6%	0.0243532	0.289544	Zm00001eb144240;Zm00001eb283530;Zm00001eb287770;Zm00001eb291670;Zm00001eb293530;Zm00001eb408010;Zm00001eb433750;Zm00001eb352550;Zm00001eb121400;Zm00001eb371680;Zm00001eb377870;Zm00001eb066190;Zm00001eb153620;Zm00001eb319770;Zm00001eb015400;Zm00001eb365200;Zm00001eb126080;Zm00001eb337520;Zm00001eb390590;Zm00001eb015770;Zm00001eb050410;Zm00001eb349810;Zm00001eb121310;Zm00001eb200910;Zm00001eb353560…	45	Zm00001eb144240;Zm00001eb283530;Zm00001eb293530;Zm00001eb433750;Zm00001eb121400;Zm00001eb371680;Zm00001eb066190;Zm00001eb015400;Zm00001eb365200;Zm00001eb126080;Zm00001eb337520;Zm00001eb015770;Zm00001eb050410;Zm00001eb121310;Zm00001eb353560;Zm00001eb048390;Zm00001eb350090;Zm00001eb293670;Zm00001eb099530;Zm00001eb093560;Zm00001eb424620;Zm00001eb367890;Zm00001eb349990	23	Zm00001eb287770;Zm00001eb291670;Zm00001eb408010;Zm00001eb352550;Zm00001eb377870;Zm00001eb153620;Zm00001eb319770;Zm00001eb390590;Zm00001eb349810;Zm00001eb200910;Zm00001eb089020;Zm00001eb184000;Zm00001eb220780;Zm00001eb218690;Zm00001eb312300;Zm00001eb179540;Zm00001eb334090;Zm00001eb114390;Zm00001eb041270;novel.7964;novel.10711;Zm00001eb195920	22
Biological process	GO:0051702	biological process involved in interaction with symbiont	45/5692 0.79%	193/27424 0.7%	0.21255	0.865568	Zm00001eb125120;Zm00001eb241040;Zm00001eb252250;Zm00001eb267380;Zm00001eb308670;Zm00001eb320970;Zm00001eb292290;Zm00001eb096370;Zm00001eb325340;Zm00001eb077540;Zm00001eb225030;Zm00001eb153200;Zm00001eb374270;Zm00001eb039650;Zm00001eb210800;Zm00001eb318600;Zm00001eb287190;Zm00001eb363970;Zm00001eb322790;Zm00001eb167720;Zm00001eb226720;Zm00001eb184720;Zm00001eb261660;Zm00001eb321770;Zm00001eb206790…	45	Zm00001eb241040;Zm00001eb252250;Zm00001eb267380;Zm00001eb308670;Zm00001eb096370;Zm00001eb325340;Zm00001eb225030;Zm00001eb153200;Zm00001eb374270;Zm00001eb039650;Zm00001eb226720;Zm00001eb321770;Zm00001eb205560;Zm00001eb214900;Zm00001eb038250;Zm00001eb284990;Zm00001eb284980	17	Zm00001eb125120;Zm00001eb320970;Zm00001eb292290;Zm00001eb077540;Zm00001eb210800;Zm00001eb318600;Zm00001eb287190;Zm00001eb363970;Zm00001eb322790;Zm00001eb167720;Zm00001eb184720;Zm00001eb261660;Zm00001eb206790;Zm00001eb406540;Zm00001eb200700;Zm00001eb151150;Zm00001eb080130;Zm00001eb200710;Zm00001eb150750;Zm00001eb055110;Zm00001eb033040;Zm00001eb226690;Zm00001eb131200;Zm00001eb226700;novel.5287;Zm00…	28
Biological process	GO:0010647	positive regulation of cell communication	45/5692 0.79%	210/27424 0.77%	0.431735	1	Zm00001eb258950;Zm00001eb415520;Zm00001eb420440;Zm00001eb144260;Zm00001eb146690;Zm00001eb095690;Zm00001eb387370;Zm00001eb234720;Zm00001eb365370;Zm00001eb105590;Zm00001eb408520;Zm00001eb071720;Zm00001eb331700;Zm00001eb100160;Zm00001eb176120;Zm00001eb153700;Zm00001eb086370;Zm00001eb044410;Zm00001eb259120;Zm00001eb295840;Zm00001eb364390;Zm00001eb107730;Zm00001eb097160;Zm00001eb149180;novel.9518;Zm00…	45	Zm00001eb258950;Zm00001eb144260;Zm00001eb146690;Zm00001eb095690;Zm00001eb387370;Zm00001eb365370;Zm00001eb071720;Zm00001eb331700;Zm00001eb100160;Zm00001eb086370;Zm00001eb044410;Zm00001eb259120;Zm00001eb364390;Zm00001eb107730;Zm00001eb433880;Zm00001eb194170;Zm00001eb231150;Zm00001eb107740;Zm00001eb109860;Zm00001eb345060	20	Zm00001eb415520;Zm00001eb420440;Zm00001eb234720;Zm00001eb105590;Zm00001eb408520;Zm00001eb176120;Zm00001eb153700;Zm00001eb295840;Zm00001eb097160;Zm00001eb149180;novel.9518;Zm00001eb013480;Zm00001eb177230;Zm00001eb149170;Zm00001eb142060;Zm00001eb289960;novel.9450;Zm00001eb136150;Zm00001eb149550;Zm00001eb111800;Zm00001eb330710;Zm00001eb351740;Zm00001eb136140;novel.8118;Zm00001eb069880	25
Biological process	GO:0009926	auxin polar transport	45/5692 0.79%	214/27424 0.78%	0.487895	1	Zm00001eb196180;Zm00001eb431930;Zm00001eb038710;Zm00001eb023600;Zm00001eb155860;Zm00001eb267720;Zm00001eb217800;Zm00001eb210750;Zm00001eb314810;Zm00001eb163460;Zm00001eb270950;Zm00001eb065890;Zm00001eb205110;Zm00001eb387580;Zm00001eb143310;Zm00001eb101480;Zm00001eb198690;Zm00001eb093430;Zm00001eb227020;Zm00001eb321140;Zm00001eb002970;Zm00001eb316100;Zm00001eb286330;Zm00001eb409710;Zm00001eb117090…	45	Zm00001eb196180;Zm00001eb267720;Zm00001eb217800;Zm00001eb210750;Zm00001eb270950;Zm00001eb227020;Zm00001eb316100;Zm00001eb286330;Zm00001eb409710;Zm00001eb117090;Zm00001eb424060;Zm00001eb205050;Zm00001eb010050;Zm00001eb010910;Zm00001eb340990;Zm00001eb321100	16	Zm00001eb431930;Zm00001eb038710;Zm00001eb023600;Zm00001eb155860;Zm00001eb314810;Zm00001eb163460;Zm00001eb065890;Zm00001eb205110;Zm00001eb387580;Zm00001eb143310;Zm00001eb101480;Zm00001eb198690;Zm00001eb093430;Zm00001eb321140;Zm00001eb002970;Zm00001eb222350;Zm00001eb391380;Zm00001eb102370;Zm00001eb427910;Zm00001eb194240;Zm00001eb155890;Zm00001eb121200;Zm00001eb121210;Zm00001eb104060;novel.9270;Zm00…	29
Biological process	GO:0009968	negative regulation of signal transduction	45/5692 0.79%	227/27424 0.83%	0.661541	1	Zm00001eb069500;Zm00001eb387270;Zm00001eb100100;Zm00001eb099970;Zm00001eb425190;Zm00001eb204850;Zm00001eb344210;Zm00001eb079200;Zm00001eb386390;Zm00001eb015930;Zm00001eb211390;Zm00001eb004500;Zm00001eb252410;Zm00001eb408520;Zm00001eb394910;Zm00001eb219210;novel.9811;Zm00001eb193240;Zm00001eb028510;Zm00001eb372960;Zm00001eb239130;Zm00001eb059460;Zm00001eb394660;Zm00001eb268580;Zm00001eb427600;nove…	45	Zm00001eb387270;Zm00001eb099970;Zm00001eb425190;Zm00001eb204850;Zm00001eb344210;Zm00001eb079200;Zm00001eb386390;Zm00001eb211390;Zm00001eb004500;Zm00001eb252410;Zm00001eb394910;Zm00001eb219210;Zm00001eb028510;Zm00001eb239130;Zm00001eb427600;novel.791;Zm00001eb395240;Zm00001eb275250;Zm00001eb180420;Zm00001eb182480;Zm00001eb144130;Zm00001eb290350;Zm00001eb234180;Zm00001eb227830;Zm00001eb193570	25	Zm00001eb069500;Zm00001eb100100;Zm00001eb015930;Zm00001eb408520;novel.9811;Zm00001eb193240;Zm00001eb372960;Zm00001eb059460;Zm00001eb394660;Zm00001eb268580;Zm00001eb050790;novel.9518;Zm00001eb256600;Zm00001eb380490;Zm00001eb347090;Zm00001eb149550;Zm00001eb396900;Zm00001eb330710;Zm00001eb312940;Zm00001eb213550	20
Biological process	GO:0010648	negative regulation of cell communication	45/5692 0.79%	227/27424 0.83%	0.661541	1	Zm00001eb069500;Zm00001eb387270;Zm00001eb100100;Zm00001eb099970;Zm00001eb425190;Zm00001eb204850;Zm00001eb344210;Zm00001eb079200;Zm00001eb386390;Zm00001eb015930;Zm00001eb211390;Zm00001eb004500;Zm00001eb252410;Zm00001eb408520;Zm00001eb394910;Zm00001eb219210;novel.9811;Zm00001eb193240;Zm00001eb028510;Zm00001eb372960;Zm00001eb239130;Zm00001eb059460;Zm00001eb394660;Zm00001eb268580;Zm00001eb427600;nove…	45	Zm00001eb387270;Zm00001eb099970;Zm00001eb425190;Zm00001eb204850;Zm00001eb344210;Zm00001eb079200;Zm00001eb386390;Zm00001eb211390;Zm00001eb004500;Zm00001eb252410;Zm00001eb394910;Zm00001eb219210;Zm00001eb028510;Zm00001eb239130;Zm00001eb427600;novel.791;Zm00001eb395240;Zm00001eb275250;Zm00001eb180420;Zm00001eb182480;Zm00001eb144130;Zm00001eb290350;Zm00001eb234180;Zm00001eb227830;Zm00001eb193570	25	Zm00001eb069500;Zm00001eb100100;Zm00001eb015930;Zm00001eb408520;novel.9811;Zm00001eb193240;Zm00001eb372960;Zm00001eb059460;Zm00001eb394660;Zm00001eb268580;Zm00001eb050790;novel.9518;Zm00001eb256600;Zm00001eb380490;Zm00001eb347090;Zm00001eb149550;Zm00001eb396900;Zm00001eb330710;Zm00001eb312940;Zm00001eb213550	20
Biological process	GO:0023057	negative regulation of signaling	45/5692 0.79%	227/27424 0.83%	0.661541	1	Zm00001eb069500;Zm00001eb387270;Zm00001eb100100;Zm00001eb099970;Zm00001eb425190;Zm00001eb204850;Zm00001eb344210;Zm00001eb079200;Zm00001eb386390;Zm00001eb015930;Zm00001eb211390;Zm00001eb004500;Zm00001eb252410;Zm00001eb408520;Zm00001eb394910;Zm00001eb219210;novel.9811;Zm00001eb193240;Zm00001eb028510;Zm00001eb372960;Zm00001eb239130;Zm00001eb059460;Zm00001eb394660;Zm00001eb268580;Zm00001eb427600;nove…	45	Zm00001eb387270;Zm00001eb099970;Zm00001eb425190;Zm00001eb204850;Zm00001eb344210;Zm00001eb079200;Zm00001eb386390;Zm00001eb211390;Zm00001eb004500;Zm00001eb252410;Zm00001eb394910;Zm00001eb219210;Zm00001eb028510;Zm00001eb239130;Zm00001eb427600;novel.791;Zm00001eb395240;Zm00001eb275250;Zm00001eb180420;Zm00001eb182480;Zm00001eb144130;Zm00001eb290350;Zm00001eb234180;Zm00001eb227830;Zm00001eb193570	25	Zm00001eb069500;Zm00001eb100100;Zm00001eb015930;Zm00001eb408520;novel.9811;Zm00001eb193240;Zm00001eb372960;Zm00001eb059460;Zm00001eb394660;Zm00001eb268580;Zm00001eb050790;novel.9518;Zm00001eb256600;Zm00001eb380490;Zm00001eb347090;Zm00001eb149550;Zm00001eb396900;Zm00001eb330710;Zm00001eb312940;Zm00001eb213550	20
Biological process	GO:0032504	multicellular organism reproduction	45/5692 0.79%	233/27424 0.85%	0.731258	1	Zm00001eb033130;Zm00001eb061280;Zm00001eb078870;Zm00001eb116580;Zm00001eb394280;Zm00001eb408850;Zm00001eb033140;Zm00001eb142500;Zm00001eb307440;Zm00001eb131370;Zm00001eb041370;Zm00001eb427140;Zm00001eb372570;Zm00001eb189830;Zm00001eb070100;Zm00001eb099800;Zm00001eb378150;novel.7801;Zm00001eb226530;Zm00001eb319720;Zm00001eb170530;Zm00001eb085950;Zm00001eb144130;Zm00001eb420720;Zm00001eb014590;Zm00…	45	Zm00001eb061280;Zm00001eb116580;Zm00001eb408850;Zm00001eb142500;Zm00001eb307440;Zm00001eb041370;Zm00001eb427140;Zm00001eb189830;Zm00001eb319720;Zm00001eb144130;Zm00001eb050140;Zm00001eb159130;Zm00001eb382400;Zm00001eb109860;Zm00001eb277430;Zm00001eb274250	16	Zm00001eb033130;Zm00001eb078870;Zm00001eb394280;Zm00001eb033140;Zm00001eb131370;Zm00001eb372570;Zm00001eb070100;Zm00001eb099800;Zm00001eb378150;novel.7801;Zm00001eb226530;Zm00001eb170530;Zm00001eb085950;Zm00001eb420720;Zm00001eb014590;Zm00001eb300570;Zm00001eb279450;Zm00001eb269810;Zm00001eb103180;Zm00001eb396810;Zm00001eb213920;novel.9984;Zm00001eb402780;Zm00001eb159140;Zm00001eb227420;Zm00001eb…	29
Biological process	GO:0051093	negative regulation of developmental process	45/5692 0.79%	257/27424 0.94%	0.916325	1	Zm00001eb278110;Zm00001eb241190;Zm00001eb212660;Zm00001eb233790;Zm00001eb225030;Zm00001eb023350;Zm00001eb345540;Zm00001eb382540;Zm00001eb129030;Zm00001eb287530;Zm00001eb201110;Zm00001eb213710;Zm00001eb290910;Zm00001eb081200;Zm00001eb410600;Zm00001eb059970;Zm00001eb407530;Zm00001eb270950;Zm00001eb303680;Zm00001eb296150;Zm00001eb165440;Zm00001eb061070;Zm00001eb148750;Zm00001eb368980;Zm00001eb091420…	45	Zm00001eb278110;Zm00001eb241190;Zm00001eb212660;Zm00001eb225030;Zm00001eb382540;Zm00001eb129030;Zm00001eb287530;Zm00001eb201110;Zm00001eb410600;Zm00001eb270950;Zm00001eb303680;Zm00001eb148750;Zm00001eb091420;Zm00001eb258240;Zm00001eb306240;Zm00001eb061380;Zm00001eb375660;Zm00001eb321100	18	Zm00001eb233790;Zm00001eb023350;Zm00001eb345540;Zm00001eb213710;Zm00001eb290910;Zm00001eb081200;Zm00001eb059970;Zm00001eb407530;Zm00001eb296150;Zm00001eb165440;Zm00001eb061070;Zm00001eb368980;Zm00001eb212810;Zm00001eb032650;Zm00001eb070520;Zm00001eb321140;Zm00001eb102180;Zm00001eb149690;Zm00001eb418530;Zm00001eb339260;Zm00001eb213420;Zm00001eb352100;Zm00001eb331630;Zm00001eb023220;Zm00001eb170920…	27
Biological process	GO:0033043	regulation of organelle organization	45/5692 0.79%	270/27424 0.98%	0.96192	1	Zm00001eb339080;Zm00001eb394870;Zm00001eb420400;Zm00001eb077900;Zm00001eb062310;Zm00001eb286860;Zm00001eb378370;Zm00001eb254260;Zm00001eb320860;Zm00001eb125700;Zm00001eb372570;Zm00001eb338300;Zm00001eb293600;Zm00001eb378330;novel.7801;Zm00001eb213320;Zm00001eb353070;Zm00001eb128530;Zm00001eb144740;Zm00001eb079630;Zm00001eb371980;Zm00001eb194680;Zm00001eb214830;Zm00001eb281890;Zm00001eb110210;Zm00…	45	Zm00001eb339080;Zm00001eb394870;Zm00001eb420400;Zm00001eb286860;Zm00001eb378370;Zm00001eb320860;Zm00001eb125700;Zm00001eb293600;Zm00001eb378330;Zm00001eb213320;Zm00001eb353070;Zm00001eb079630;Zm00001eb194680;Zm00001eb214830;Zm00001eb110210;Zm00001eb292740	16	Zm00001eb077900;Zm00001eb062310;Zm00001eb254260;Zm00001eb372570;Zm00001eb338300;novel.7801;Zm00001eb128530;Zm00001eb144740;Zm00001eb371980;Zm00001eb281890;Zm00001eb395310;Zm00001eb372070;Zm00001eb208230;Zm00001eb060040;Zm00001eb259430;Zm00001eb032030;Zm00001eb322350;Zm00001eb169610;Zm00001eb279450;Zm00001eb230300;Zm00001eb168590;Zm00001eb280490;Zm00001eb280480;novel.566;Zm00001eb280850;novel.1068…	29
Biological process	GO:0048573	photoperiodism, flowering	45/5692 0.79%	306/27424 1.12%	0.997407	1	Zm00001eb278110;Zm00001eb023600;Zm00001eb025040;Zm00001eb233790;Zm00001eb250800;Zm00001eb353580;Zm00001eb386220;Zm00001eb197620;Zm00001eb345540;Zm00001eb382540;Zm00001eb417960;Zm00001eb293110;Zm00001eb016670;Zm00001eb274650;Zm00001eb137870;Zm00001eb353280;Zm00001eb246600;Zm00001eb290910;Zm00001eb059970;Zm00001eb027960;Zm00001eb284080;Zm00001eb078980;novel.3196;Zm00001eb303680;Zm00001eb271180;Zm00…	45	Zm00001eb278110;Zm00001eb025040;Zm00001eb250800;Zm00001eb353580;Zm00001eb386220;Zm00001eb197620;Zm00001eb382540;Zm00001eb417960;Zm00001eb274650;Zm00001eb137870;Zm00001eb284080;Zm00001eb078980;novel.3196;Zm00001eb303680;Zm00001eb148750;Zm00001eb371100;Zm00001eb422140;Zm00001eb155300;Zm00001eb294390;Zm00001eb413870	20	Zm00001eb023600;Zm00001eb233790;Zm00001eb345540;Zm00001eb293110;Zm00001eb016670;Zm00001eb353280;Zm00001eb246600;Zm00001eb290910;Zm00001eb059970;Zm00001eb027960;Zm00001eb271180;Zm00001eb368980;Zm00001eb020680;Zm00001eb124790;Zm00001eb318290;Zm00001eb149690;Zm00001eb213420;Zm00001eb352100;Zm00001eb331630;Zm00001eb236490;Zm00001eb023220;Zm00001eb170920;Zm00001eb159960;Zm00001eb102650;Zm00001eb059520	25
Biological process	GO:0030244	cellulose biosynthetic process	44/5692 0.77%	145/27424 0.53%	0.00407228	0.102504	Zm00001eb255240;Zm00001eb379070;Zm00001eb415630;Zm00001eb082890;Zm00001eb193280;Zm00001eb317090;Zm00001eb049970;Zm00001eb155920;Zm00001eb387450;Zm00001eb326990;Zm00001eb091240;Zm00001eb397950;Zm00001eb071400;Zm00001eb287230;Zm00001eb372570;Zm00001eb283110;Zm00001eb323760;novel.7801;Zm00001eb279430;Zm00001eb213320;Zm00001eb430480;Zm00001eb172230;Zm00001eb046440;Zm00001eb313250;Zm00001eb153340;Zm00…	44	Zm00001eb255240;Zm00001eb193280;Zm00001eb155920;Zm00001eb387450;Zm00001eb326990;Zm00001eb071400;Zm00001eb279430;Zm00001eb213320;Zm00001eb172230;Zm00001eb046440;Zm00001eb313250;Zm00001eb153340;Zm00001eb289080;Zm00001eb099710;Zm00001eb327000;Zm00001eb289090;Zm00001eb414260	17	Zm00001eb379070;Zm00001eb415630;Zm00001eb082890;Zm00001eb317090;Zm00001eb049970;Zm00001eb091240;Zm00001eb397950;Zm00001eb287230;Zm00001eb372570;Zm00001eb283110;Zm00001eb323760;novel.7801;Zm00001eb430480;Zm00001eb071500;Zm00001eb057580;Zm00001eb095530;Zm00001eb060040;Zm00001eb032030;Zm00001eb345880;Zm00001eb427660;Zm00001eb279450;novel.875;Zm00001eb370930;Zm00001eb097100;Zm00001eb139920;Zm00001eb3…	27
Biological process	GO:0009132	nucleoside diphosphate metabolic process	44/5692 0.77%	167/27424 0.61%	0.0482821	0.432372	Zm00001eb144240;Zm00001eb283530;Zm00001eb291670;Zm00001eb293530;Zm00001eb408010;Zm00001eb433750;Zm00001eb352550;Zm00001eb121400;Zm00001eb371680;Zm00001eb377870;Zm00001eb066190;Zm00001eb153620;Zm00001eb319770;Zm00001eb260410;Zm00001eb365200;Zm00001eb193140;Zm00001eb126080;Zm00001eb337520;Zm00001eb390590;Zm00001eb015770;Zm00001eb050410;Zm00001eb121310;Zm00001eb200910;Zm00001eb256910;Zm00001eb353560…	44	Zm00001eb144240;Zm00001eb283530;Zm00001eb293530;Zm00001eb433750;Zm00001eb121400;Zm00001eb371680;Zm00001eb066190;Zm00001eb365200;Zm00001eb193140;Zm00001eb126080;Zm00001eb337520;Zm00001eb015770;Zm00001eb050410;Zm00001eb121310;Zm00001eb256910;Zm00001eb353560;Zm00001eb048390;Zm00001eb350090;Zm00001eb041370;Zm00001eb293670;Zm00001eb099530;Zm00001eb093560;Zm00001eb424620;Zm00001eb367890	24	Zm00001eb291670;Zm00001eb408010;Zm00001eb352550;Zm00001eb377870;Zm00001eb153620;Zm00001eb319770;Zm00001eb260410;Zm00001eb390590;Zm00001eb200910;Zm00001eb089020;Zm00001eb184000;Zm00001eb218690;Zm00001eb312300;Zm00001eb179540;Zm00001eb268760;Zm00001eb182590;Zm00001eb112690;Zm00001eb041270;novel.10711;Zm00001eb195920	20
Biological process	GO:0120254	olefinic compound metabolic process	44/5692 0.77%	170/27424 0.62%	0.0622993	0.497327	Zm00001eb032970;Zm00001eb071080;Zm00001eb071090;Zm00001eb247630;Zm00001eb218680;Zm00001eb188280;Zm00001eb314900;Zm00001eb418130;Zm00001eb101500;Zm00001eb251990;Zm00001eb378300;Zm00001eb002380;Zm00001eb142500;Zm00001eb206400;Zm00001eb376480;Zm00001eb374270;Zm00001eb125470;Zm00001eb185250;Zm00001eb418140;Zm00001eb185240;Zm00001eb073290;Zm00001eb300240;Zm00001eb121190;Zm00001eb385840;Zm00001eb163720…	44	Zm00001eb032970;Zm00001eb218680;Zm00001eb101500;Zm00001eb378300;Zm00001eb142500;Zm00001eb206400;Zm00001eb376480;Zm00001eb374270;Zm00001eb125470;Zm00001eb418140;Zm00001eb185240;Zm00001eb073290;Zm00001eb300240;Zm00001eb121190;Zm00001eb063780;Zm00001eb378320;Zm00001eb176720;Zm00001eb155050;Zm00001eb081470;Zm00001eb193360;Zm00001eb357070;Zm00001eb109860;Zm00001eb221020	23	Zm00001eb071080;Zm00001eb071090;Zm00001eb247630;Zm00001eb188280;Zm00001eb314900;Zm00001eb418130;Zm00001eb251990;Zm00001eb002380;Zm00001eb185250;Zm00001eb385840;Zm00001eb163720;Zm00001eb122460;Zm00001eb247660;Zm00001eb055950;Zm00001eb170530;Zm00001eb077220;Zm00001eb185260;Zm00001eb234750;Zm00001eb331250;Zm00001eb156460;Zm00001eb216150	21
Biological process	GO:0009308	amine metabolic process	44/5692 0.77%	179/27424 0.65%	0.121399	0.69324	Zm00001eb011670;Zm00001eb063220;Zm00001eb079760;Zm00001eb080510;Zm00001eb144000;Zm00001eb161360;Zm00001eb185400;Zm00001eb403640;Zm00001eb418690;Zm00001eb431200;Zm00001eb433420;Zm00001eb121500;Zm00001eb420190;Zm00001eb416700;Zm00001eb074330;Zm00001eb413630;Zm00001eb424380;Zm00001eb052890;Zm00001eb173100;Zm00001eb151670;Zm00001eb160700;Zm00001eb273170;Zm00001eb155140;Zm00001eb321030;Zm00001eb206470…	44	Zm00001eb079760;Zm00001eb144000;Zm00001eb161360;Zm00001eb403640;Zm00001eb418690;Zm00001eb431200;Zm00001eb121500;Zm00001eb416700;Zm00001eb074330;Zm00001eb052890;Zm00001eb151670;Zm00001eb273170;Zm00001eb155140;Zm00001eb408580;Zm00001eb045690;Zm00001eb155240;Zm00001eb076990;Zm00001eb218430	18	Zm00001eb011670;Zm00001eb063220;Zm00001eb080510;Zm00001eb185400;Zm00001eb433420;Zm00001eb420190;Zm00001eb413630;Zm00001eb424380;Zm00001eb173100;Zm00001eb160700;Zm00001eb321030;Zm00001eb206470;Zm00001eb309260;Zm00001eb060890;Zm00001eb416990;Zm00001eb424560;Zm00001eb122460;Zm00001eb060840;Zm00001eb155940;Zm00001eb166380;Zm00001eb319850;Zm00001eb131660;Zm00001eb363220;Zm00001eb271810;Zm00001eb045490…	26
Biological process	GO:0009144	purine nucleoside triphosphate metabolic process	44/5692 0.77%	180/27424 0.66%	0.129647	0.708871	Zm00001eb144240;Zm00001eb283530;Zm00001eb291670;Zm00001eb293530;Zm00001eb408010;Zm00001eb433750;Zm00001eb352550;Zm00001eb121400;Zm00001eb371680;Zm00001eb377870;Zm00001eb322600;Zm00001eb066190;Zm00001eb153620;Zm00001eb010790;Zm00001eb319770;Zm00001eb365200;Zm00001eb126080;Zm00001eb337520;Zm00001eb390590;Zm00001eb215370;Zm00001eb015770;Zm00001eb050410;Zm00001eb121310;Zm00001eb228000;Zm00001eb200910…	44	Zm00001eb144240;Zm00001eb283530;Zm00001eb293530;Zm00001eb433750;Zm00001eb121400;Zm00001eb371680;Zm00001eb066190;Zm00001eb010790;Zm00001eb365200;Zm00001eb126080;Zm00001eb337520;Zm00001eb015770;Zm00001eb050410;Zm00001eb121310;Zm00001eb353560;Zm00001eb048390;Zm00001eb350090;Zm00001eb293670;Zm00001eb099530;Zm00001eb093560;Zm00001eb424620;Zm00001eb367890	22	Zm00001eb291670;Zm00001eb408010;Zm00001eb352550;Zm00001eb377870;Zm00001eb322600;Zm00001eb153620;Zm00001eb319770;Zm00001eb390590;Zm00001eb215370;Zm00001eb228000;Zm00001eb200910;Zm00001eb156500;Zm00001eb089020;Zm00001eb184000;Zm00001eb218690;Zm00001eb312300;Zm00001eb179540;Zm00001eb126510;Zm00001eb182590;Zm00001eb041270;novel.10711;Zm00001eb195920	22
Biological process	GO:0098754	detoxification	44/5692 0.77%	181/27424 0.66%	0.138237	0.727294	Zm00001eb006770;Zm00001eb056510;Zm00001eb259960;Zm00001eb318570;Zm00001eb345750;Zm00001eb088150;Zm00001eb337300;Zm00001eb122620;Zm00001eb039000;Zm00001eb405390;novel.4182;Zm00001eb175810;Zm00001eb219770;Zm00001eb016940;Zm00001eb086100;Zm00001eb002810;Zm00001eb363240;Zm00001eb198790;Zm00001eb329630;Zm00001eb220550;Zm00001eb428630;Zm00001eb170440;Zm00001eb159120;Zm00001eb285960;Zm00001eb020950;Zm00…	44	Zm00001eb006770;Zm00001eb056510;Zm00001eb259960;Zm00001eb318570;Zm00001eb345750;Zm00001eb088150;Zm00001eb337300;novel.4182;Zm00001eb219770;Zm00001eb016940;Zm00001eb086100;Zm00001eb198790;Zm00001eb220550;Zm00001eb159120;Zm00001eb020950;novel.4402;novel.10442;Zm00001eb318580;novel.7974;Zm00001eb322690;Zm00001eb106020;Zm00001eb420080;novel.3579;Zm00001eb065100	24	Zm00001eb122620;Zm00001eb039000;Zm00001eb405390;Zm00001eb175810;Zm00001eb002810;Zm00001eb363240;Zm00001eb329630;Zm00001eb428630;Zm00001eb170440;Zm00001eb285960;Zm00001eb021590;Zm00001eb048860;novel.8566;Zm00001eb170510;Zm00001eb022570;Zm00001eb048130;Zm00001eb211050;Zm00001eb122760;Zm00001eb102880;novel.2298	20
Biological process	GO:1901000	regulation of response to salt stress	44/5692 0.77%	182/27424 0.66%	0.147167	0.73426	Zm00001eb047260;Zm00001eb145580;Zm00001eb242420;Zm00001eb288360;Zm00001eb146690;Zm00001eb358600;Zm00001eb240020;Zm00001eb417200;Zm00001eb062170;Zm00001eb059620;Zm00001eb047270;Zm00001eb272040;Zm00001eb381240;Zm00001eb002660;Zm00001eb148320;Zm00001eb427270;Zm00001eb229520;Zm00001eb111710;Zm00001eb427140;Zm00001eb440720;Zm00001eb058940;Zm00001eb325300;Zm00001eb325290;Zm00001eb427260;Zm00001eb367870…	44	Zm00001eb047260;Zm00001eb145580;Zm00001eb242420;Zm00001eb288360;Zm00001eb146690;Zm00001eb240020;Zm00001eb417200;Zm00001eb062170;Zm00001eb047270;Zm00001eb148320;Zm00001eb427270;Zm00001eb229520;Zm00001eb111710;Zm00001eb427140;Zm00001eb440720;Zm00001eb427260;Zm00001eb367870;Zm00001eb015120;Zm00001eb331080;Zm00001eb417170;Zm00001eb047250;Zm00001eb440730;Zm00001eb312160;Zm00001eb202640;Zm00001eb220710	25	Zm00001eb358600;Zm00001eb059620;Zm00001eb272040;Zm00001eb381240;Zm00001eb002660;Zm00001eb058940;Zm00001eb325300;Zm00001eb325290;Zm00001eb281090;Zm00001eb220340;Zm00001eb228520;Zm00001eb041860;Zm00001eb324730;Zm00001eb398850;Zm00001eb329010;Zm00001eb416480;Zm00001eb112470;Zm00001eb416470;Zm00001eb156030	19
Biological process	GO:0009626	plant-type hypersensitive response	44/5692 0.77%	184/27424 0.67%	0.16604	0.790319	Zm00001eb125120;Zm00001eb241040;Zm00001eb252250;Zm00001eb267380;Zm00001eb308670;Zm00001eb320970;Zm00001eb292290;Zm00001eb096370;Zm00001eb077540;Zm00001eb225030;Zm00001eb153200;Zm00001eb374270;Zm00001eb039650;Zm00001eb210800;Zm00001eb318600;Zm00001eb287190;Zm00001eb363970;Zm00001eb322790;Zm00001eb167720;Zm00001eb226720;Zm00001eb184720;Zm00001eb261660;Zm00001eb321770;Zm00001eb206790;Zm00001eb205560…	44	Zm00001eb241040;Zm00001eb252250;Zm00001eb267380;Zm00001eb308670;Zm00001eb096370;Zm00001eb225030;Zm00001eb153200;Zm00001eb374270;Zm00001eb039650;Zm00001eb226720;Zm00001eb321770;Zm00001eb205560;Zm00001eb214900;Zm00001eb038250;Zm00001eb284990;Zm00001eb284980	16	Zm00001eb125120;Zm00001eb320970;Zm00001eb292290;Zm00001eb077540;Zm00001eb210800;Zm00001eb318600;Zm00001eb287190;Zm00001eb363970;Zm00001eb322790;Zm00001eb167720;Zm00001eb184720;Zm00001eb261660;Zm00001eb206790;Zm00001eb406540;Zm00001eb200700;Zm00001eb151150;Zm00001eb080130;Zm00001eb200710;Zm00001eb150750;Zm00001eb055110;Zm00001eb033040;Zm00001eb226690;Zm00001eb131200;Zm00001eb226700;novel.5287;Zm00…	28
Biological process	GO:0034050	programmed cell death induced by symbiont	44/5692 0.77%	184/27424 0.67%	0.16604	0.790319	Zm00001eb125120;Zm00001eb241040;Zm00001eb252250;Zm00001eb267380;Zm00001eb308670;Zm00001eb320970;Zm00001eb292290;Zm00001eb096370;Zm00001eb077540;Zm00001eb225030;Zm00001eb153200;Zm00001eb374270;Zm00001eb039650;Zm00001eb210800;Zm00001eb318600;Zm00001eb287190;Zm00001eb363970;Zm00001eb322790;Zm00001eb167720;Zm00001eb226720;Zm00001eb184720;Zm00001eb261660;Zm00001eb321770;Zm00001eb206790;Zm00001eb205560…	44	Zm00001eb241040;Zm00001eb252250;Zm00001eb267380;Zm00001eb308670;Zm00001eb096370;Zm00001eb225030;Zm00001eb153200;Zm00001eb374270;Zm00001eb039650;Zm00001eb226720;Zm00001eb321770;Zm00001eb205560;Zm00001eb214900;Zm00001eb038250;Zm00001eb284990;Zm00001eb284980	16	Zm00001eb125120;Zm00001eb320970;Zm00001eb292290;Zm00001eb077540;Zm00001eb210800;Zm00001eb318600;Zm00001eb287190;Zm00001eb363970;Zm00001eb322790;Zm00001eb167720;Zm00001eb184720;Zm00001eb261660;Zm00001eb206790;Zm00001eb406540;Zm00001eb200700;Zm00001eb151150;Zm00001eb080130;Zm00001eb200710;Zm00001eb150750;Zm00001eb055110;Zm00001eb033040;Zm00001eb226690;Zm00001eb131200;Zm00001eb226700;novel.5287;Zm00…	28
Biological process	GO:0009812	flavonoid metabolic process	44/5692 0.77%	190/27424 0.69%	0.230366	0.873327	Zm00001eb292290;Zm00001eb395270;Zm00001eb219040;Zm00001eb154000;novel.414;Zm00001eb172420;Zm00001eb012590;Zm00001eb062510;Zm00001eb165410;Zm00001eb420400;Zm00001eb213710;Zm00001eb081200;Zm00001eb315060;Zm00001eb067060;Zm00001eb001650;Zm00001eb327110;novel.5874;Zm00001eb205110;Zm00001eb245960;Zm00001eb371300;Zm00001eb323970;novel.9500;Zm00001eb196550;Zm00001eb048090;Zm00001eb107750;Zm00001eb095790…	44	Zm00001eb395270;Zm00001eb219040;Zm00001eb012590;Zm00001eb062510;Zm00001eb420400;Zm00001eb067060;Zm00001eb327110;Zm00001eb371300;Zm00001eb323970;Zm00001eb107750;Zm00001eb431510;Zm00001eb225320;Zm00001eb322210;Zm00001eb202090	14	Zm00001eb292290;Zm00001eb154000;novel.414;Zm00001eb172420;Zm00001eb165410;Zm00001eb213710;Zm00001eb081200;Zm00001eb315060;Zm00001eb001650;novel.5874;Zm00001eb205110;Zm00001eb245960;novel.9500;Zm00001eb196550;Zm00001eb048090;Zm00001eb095790;Zm00001eb032650;Zm00001eb388660;Zm00001eb284390;Zm00001eb394430;Zm00001eb327470;Zm00001eb183650;Zm00001eb134240;Zm00001eb359030;Zm00001eb183680;novel.3387;Zm00…	30
Biological process	GO:0048528	post-embryonic root development	44/5692 0.77%	200/27424 0.73%	0.358421	1	Zm00001eb009570;Zm00001eb032970;Zm00001eb033950;Zm00001eb135910;Zm00001eb145730;Zm00001eb288390;Zm00001eb431930;Zm00001eb166240;Zm00001eb399340;Zm00001eb023600;Zm00001eb235950;Zm00001eb025040;Zm00001eb411000;Zm00001eb184320;Zm00001eb217800;Zm00001eb424310;Zm00001eb112840;Zm00001eb107870;Zm00001eb081200;Zm00001eb224800;Zm00001eb008080;Zm00001eb326490;Zm00001eb325650;novel.9500;Zm00001eb172880;Zm00…	44	Zm00001eb009570;Zm00001eb032970;Zm00001eb033950;Zm00001eb135910;Zm00001eb145730;Zm00001eb288390;Zm00001eb166240;Zm00001eb399340;Zm00001eb025040;Zm00001eb411000;Zm00001eb184320;Zm00001eb217800;Zm00001eb112840;Zm00001eb224800;Zm00001eb325650;Zm00001eb172880;Zm00001eb282810;Zm00001eb319060;Zm00001eb169460;Zm00001eb411020;Zm00001eb424060;Zm00001eb070490;Zm00001eb422020;Zm00001eb330990	24	Zm00001eb431930;Zm00001eb023600;Zm00001eb235950;Zm00001eb424310;Zm00001eb107870;Zm00001eb081200;Zm00001eb008080;Zm00001eb326490;novel.9500;Zm00001eb155940;Zm00001eb021590;Zm00001eb002970;Zm00001eb069580;Zm00001eb413540;Zm00001eb362090;Zm00001eb391380;Zm00001eb134240;Zm00001eb408050;Zm00001eb405250;Zm00001eb142430	20
Biological process	GO:0030029	actin filament-based process	44/5692 0.77%	202/27424 0.74%	0.386135	1	Zm00001eb010370;Zm00001eb193160;Zm00001eb369330;Zm00001eb045250;Zm00001eb160490;Zm00001eb258890;Zm00001eb398870;Zm00001eb213630;Zm00001eb326130;Zm00001eb062310;Zm00001eb405230;Zm00001eb254260;Zm00001eb062580;Zm00001eb125700;Zm00001eb054280;Zm00001eb252890;Zm00001eb338300;Zm00001eb293600;Zm00001eb305960;Zm00001eb017810;Zm00001eb099800;Zm00001eb232700;Zm00001eb144610;Zm00001eb353070;Zm00001eb194680…	44	Zm00001eb010370;Zm00001eb193160;Zm00001eb369330;Zm00001eb045250;Zm00001eb160490;Zm00001eb258890;Zm00001eb398870;Zm00001eb213630;Zm00001eb062580;Zm00001eb125700;Zm00001eb054280;Zm00001eb252890;Zm00001eb293600;Zm00001eb305960;Zm00001eb017810;Zm00001eb232700;Zm00001eb144610;Zm00001eb353070;Zm00001eb194680;Zm00001eb357010;Zm00001eb110210;Zm00001eb365680;Zm00001eb292740	23	Zm00001eb326130;Zm00001eb062310;Zm00001eb405230;Zm00001eb254260;Zm00001eb338300;Zm00001eb099800;Zm00001eb221190;Zm00001eb281890;Zm00001eb395310;Zm00001eb372070;Zm00001eb208230;Zm00001eb155000;Zm00001eb259430;Zm00001eb137920;Zm00001eb230300;Zm00001eb007610;Zm00001eb372860;Zm00001eb065250;Zm00001eb249860;novel.10682;Zm00001eb329080	21
Biological process	GO:0022411	cellular component disassembly	44/5692 0.77%	215/27424 0.78%	0.569084	1	Zm00001eb010370;Zm00001eb010620;Zm00001eb285170;Zm00001eb358160;Zm00001eb248750;Zm00001eb206680;Zm00001eb336470;Zm00001eb398870;Zm00001eb213630;Zm00001eb123160;Zm00001eb159010;Zm00001eb380180;Zm00001eb364750;Zm00001eb028250;Zm00001eb420400;Zm00001eb077900;Zm00001eb391210;Zm00001eb257720;Zm00001eb142210;Zm00001eb107900;Zm00001eb251490;Zm00001eb001590;Zm00001eb062580;Zm00001eb186120;Zm00001eb125700…	44	Zm00001eb010370;Zm00001eb010620;Zm00001eb285170;Zm00001eb358160;Zm00001eb248750;Zm00001eb206680;Zm00001eb336470;Zm00001eb398870;Zm00001eb213630;Zm00001eb123160;Zm00001eb380180;Zm00001eb028250;Zm00001eb420400;Zm00001eb391210;Zm00001eb142210;Zm00001eb001590;Zm00001eb062580;Zm00001eb186120;Zm00001eb125700;Zm00001eb033690;Zm00001eb296620;Zm00001eb434280;Zm00001eb202370;Zm00001eb216570;Zm00001eb257740…	29	Zm00001eb159010;Zm00001eb364750;Zm00001eb077900;Zm00001eb257720;Zm00001eb107900;Zm00001eb251490;Zm00001eb323570;Zm00001eb159400;Zm00001eb187980;Zm00001eb281890;Zm00001eb358690;Zm00001eb236490;Zm00001eb249860;Zm00001eb008500;Zm00001eb216780	15
Biological process	GO:0009739	response to gibberellin	44/5692 0.77%	234/27424 0.85%	0.792562	1	Zm00001eb335060;Zm00001eb101500;Zm00001eb023780;Zm00001eb121240;Zm00001eb197620;Zm00001eb214780;novel.9811;Zm00001eb307440;Zm00001eb193240;Zm00001eb185240;Zm00001eb010320;Zm00001eb394660;Zm00001eb201440;Zm00001eb284080;Zm00001eb141310;Zm00001eb172880;Zm00001eb371100;Zm00001eb385190;Zm00001eb070520;Zm00001eb299190;Zm00001eb107730;Zm00001eb208440;Zm00001eb348690;Zm00001eb125520;Zm00001eb290350;Zm00…	44	Zm00001eb335060;Zm00001eb101500;Zm00001eb023780;Zm00001eb121240;Zm00001eb197620;Zm00001eb214780;Zm00001eb307440;Zm00001eb185240;Zm00001eb010320;Zm00001eb201440;Zm00001eb284080;Zm00001eb141310;Zm00001eb172880;Zm00001eb371100;Zm00001eb107730;Zm00001eb348690;Zm00001eb125520;Zm00001eb290350;Zm00001eb169880;Zm00001eb197780;Zm00001eb107740;Zm00001eb150670;Zm00001eb380150;Zm00001eb193570	24	novel.9811;Zm00001eb193240;Zm00001eb394660;Zm00001eb385190;Zm00001eb070520;Zm00001eb299190;Zm00001eb208440;Zm00001eb256600;Zm00001eb066440;Zm00001eb380490;Zm00001eb142060;Zm00001eb363140;Zm00001eb428680;Zm00001eb200180;Zm00001eb240100;Zm00001eb347090;Zm00001eb158520;Zm00001eb169010;Zm00001eb326570;Zm00001eb312940	20
Biological process	GO:0098660	inorganic ion transmembrane transport	44/5692 0.77%	237/27424 0.86%	0.819399	1	Zm00001eb044260;Zm00001eb303800;Zm00001eb314770;Zm00001eb397320;Zm00001eb330030;Zm00001eb171130;Zm00001eb023600;Zm00001eb019840;Zm00001eb038410;Zm00001eb120100;Zm00001eb284160;Zm00001eb317300;Zm00001eb408330;Zm00001eb418020;Zm00001eb155350;Zm00001eb238560;Zm00001eb289990;Zm00001eb231990;Zm00001eb088390;Zm00001eb056130;Zm00001eb247430;Zm00001eb392420;Zm00001eb243420;Zm00001eb316390;Zm00001eb245920…	44	Zm00001eb044260;Zm00001eb314770;Zm00001eb397320;Zm00001eb330030;Zm00001eb408330;Zm00001eb418020;Zm00001eb238560;Zm00001eb289990;Zm00001eb231990;Zm00001eb056130;Zm00001eb243420;Zm00001eb152390;Zm00001eb152400;Zm00001eb156760;Zm00001eb229750;novel.5598	16	Zm00001eb303800;Zm00001eb171130;Zm00001eb023600;Zm00001eb019840;Zm00001eb038410;Zm00001eb120100;Zm00001eb284160;Zm00001eb317300;Zm00001eb155350;Zm00001eb088390;Zm00001eb247430;Zm00001eb392420;Zm00001eb316390;Zm00001eb245920;Zm00001eb207930;Zm00001eb163750;Zm00001eb309390;Zm00001eb251130;Zm00001eb000570;Zm00001eb410670;Zm00001eb290160;novel.8744;Zm00001eb361110;Zm00001eb053440;Zm00001eb406420;Zm00…	28
Biological process	GO:0015980	energy derivation by oxidation of organic compounds	44/5692 0.77%	260/27424 0.95%	0.948887	1	Zm00001eb049190;Zm00001eb079170;Zm00001eb152450;Zm00001eb171440;Zm00001eb238670;Zm00001eb239300;Zm00001eb299550;Zm00001eb383680;Zm00001eb402710;Zm00001eb406490;Zm00001eb359420;Zm00001eb147780;Zm00001eb323090;Zm00001eb032280;Zm00001eb041400;Zm00001eb419330;Zm00001eb373110;Zm00001eb134330;Zm00001eb309660;Zm00001eb056340;Zm00001eb173320;Zm00001eb042990;Zm00001eb370050;Zm00001eb288340;Zm00001eb156500…	44	Zm00001eb079170;Zm00001eb152450;Zm00001eb171440;Zm00001eb238670;Zm00001eb239300;Zm00001eb299550;Zm00001eb402710;Zm00001eb406490;Zm00001eb359420;Zm00001eb323090;Zm00001eb032280;Zm00001eb134330;Zm00001eb309660;Zm00001eb173320;Zm00001eb370050;Zm00001eb288340;Zm00001eb098990;Zm00001eb424940;Zm00001eb349110;Zm00001eb097730;Zm00001eb158070;Zm00001eb187520;Zm00001eb033540;Zm00001eb242610	24	Zm00001eb049190;Zm00001eb383680;Zm00001eb147780;Zm00001eb041400;Zm00001eb419330;Zm00001eb373110;Zm00001eb056340;Zm00001eb042990;Zm00001eb156500;Zm00001eb066910;Zm00001eb173490;Zm00001eb176800;Zm00001eb344340;Zm00001eb345080;Zm00001eb017710;Zm00001eb328310;Zm00001eb384610;Zm00001eb422230;Zm00001eb306180;novel.7672	20
Biological process	GO:0070085	glycosylation	44/5692 0.77%	280/27424 1.02%	0.986962	1	Zm00001eb241190;Zm00001eb212660;Zm00001eb074330;Zm00001eb246020;Zm00001eb071480;Zm00001eb061350;Zm00001eb405560;Zm00001eb079610;Zm00001eb102200;Zm00001eb147290;Zm00001eb299010;Zm00001eb232190;Zm00001eb049170;Zm00001eb433650;Zm00001eb138940;Zm00001eb042040;Zm00001eb227330;Zm00001eb252000;Zm00001eb350710;Zm00001eb183150;Zm00001eb317210;Zm00001eb163690;Zm00001eb367250;Zm00001eb280070;Zm00001eb026360…	44	Zm00001eb241190;Zm00001eb212660;Zm00001eb074330;Zm00001eb071480;Zm00001eb061350;Zm00001eb405560;Zm00001eb079610;Zm00001eb232190;Zm00001eb049170;Zm00001eb138940;Zm00001eb042040;Zm00001eb227330;Zm00001eb350710;Zm00001eb183150;Zm00001eb163690;Zm00001eb038040;Zm00001eb433370;Zm00001eb402930;Zm00001eb355460;Zm00001eb002200;Zm00001eb081440;Zm00001eb192890;Zm00001eb366340;Zm00001eb404300;Zm00001eb061380…	26	Zm00001eb246020;Zm00001eb102200;Zm00001eb147290;Zm00001eb299010;Zm00001eb433650;Zm00001eb252000;Zm00001eb317210;Zm00001eb367250;Zm00001eb280070;Zm00001eb026360;Zm00001eb077930;Zm00001eb152990;Zm00001eb324570;Zm00001eb277360;Zm00001eb142640;Zm00001eb230130;Zm00001eb206440;Zm00001eb395470	18
Biological process	GO:0048868	pollen tube development	44/5692 0.77%	281/27424 1.02%	0.987896	1	Zm00001eb334430;novel.8917;Zm00001eb019210;Zm00001eb369940;Zm00001eb179260;Zm00001eb419670;Zm00001eb267410;Zm00001eb240970;Zm00001eb389670;Zm00001eb022280;Zm00001eb131510;Zm00001eb428010;Zm00001eb329740;Zm00001eb268580;Zm00001eb033060;Zm00001eb372570;Zm00001eb252890;Zm00001eb216180;Zm00001eb112210;Zm00001eb252260;Zm00001eb155940;Zm00001eb119120;novel.7801;Zm00001eb060980;Zm00001eb180490;Zm00001eb…	44	Zm00001eb334430;novel.8917;Zm00001eb019210;Zm00001eb369940;Zm00001eb179260;Zm00001eb419670;Zm00001eb267410;Zm00001eb240970;Zm00001eb131510;Zm00001eb329740;Zm00001eb033060;Zm00001eb252890;Zm00001eb216180;Zm00001eb112210;Zm00001eb252260;Zm00001eb119120;Zm00001eb415180;Zm00001eb134710;Zm00001eb157000;Zm00001eb046220;Zm00001eb232620;novel.3202;Zm00001eb190120;Zm00001eb349020	24	Zm00001eb389670;Zm00001eb022280;Zm00001eb428010;Zm00001eb268580;Zm00001eb372570;Zm00001eb155940;novel.7801;Zm00001eb060980;Zm00001eb180490;Zm00001eb357750;novel.4808;Zm00001eb188550;Zm00001eb336650;Zm00001eb279450;Zm00001eb104060;Zm00001eb188240;Zm00001eb103180;Zm00001eb316580;Zm00001eb236860;Zm00001eb072940	20
Biological process	GO:0009100	glycoprotein metabolic process	44/5692 0.77%	289/27424 1.05%	0.993455	1	Zm00001eb241190;Zm00001eb212660;Zm00001eb074330;Zm00001eb246020;Zm00001eb071480;Zm00001eb061350;Zm00001eb376480;Zm00001eb405560;Zm00001eb079610;Zm00001eb147290;Zm00001eb299010;Zm00001eb232190;Zm00001eb049170;Zm00001eb433650;Zm00001eb138940;Zm00001eb042040;Zm00001eb227330;Zm00001eb252000;Zm00001eb350710;Zm00001eb183150;Zm00001eb163690;Zm00001eb367250;Zm00001eb280070;Zm00001eb026360;Zm00001eb077930…	44	Zm00001eb241190;Zm00001eb212660;Zm00001eb074330;Zm00001eb071480;Zm00001eb061350;Zm00001eb376480;Zm00001eb405560;Zm00001eb079610;Zm00001eb232190;Zm00001eb049170;Zm00001eb138940;Zm00001eb042040;Zm00001eb227330;Zm00001eb350710;Zm00001eb183150;Zm00001eb163690;Zm00001eb038040;Zm00001eb433370;Zm00001eb402930;Zm00001eb355460;Zm00001eb002200;Zm00001eb081440;Zm00001eb192890;Zm00001eb366340;Zm00001eb404300…	28	Zm00001eb246020;Zm00001eb147290;Zm00001eb299010;Zm00001eb433650;Zm00001eb252000;Zm00001eb367250;Zm00001eb280070;Zm00001eb026360;Zm00001eb077930;Zm00001eb152990;Zm00001eb324570;Zm00001eb277360;Zm00001eb142640;Zm00001eb230130;Zm00001eb206440;Zm00001eb395470	16
Biological process	GO:0009205	purine ribonucleoside triphosphate metabolic process	43/5692 0.76%	179/27424 0.65%	0.161178	0.773764	Zm00001eb144240;Zm00001eb283530;Zm00001eb291670;Zm00001eb293530;Zm00001eb408010;Zm00001eb433750;Zm00001eb352550;Zm00001eb121400;Zm00001eb371680;Zm00001eb377870;Zm00001eb322600;Zm00001eb066190;Zm00001eb153620;Zm00001eb010790;Zm00001eb319770;Zm00001eb365200;Zm00001eb126080;Zm00001eb337520;Zm00001eb390590;Zm00001eb215370;Zm00001eb015770;Zm00001eb050410;Zm00001eb121310;Zm00001eb228000;Zm00001eb200910…	43	Zm00001eb144240;Zm00001eb283530;Zm00001eb293530;Zm00001eb433750;Zm00001eb121400;Zm00001eb371680;Zm00001eb066190;Zm00001eb010790;Zm00001eb365200;Zm00001eb126080;Zm00001eb337520;Zm00001eb015770;Zm00001eb050410;Zm00001eb121310;Zm00001eb353560;Zm00001eb048390;Zm00001eb350090;Zm00001eb293670;Zm00001eb099530;Zm00001eb093560;Zm00001eb424620;Zm00001eb367890	22	Zm00001eb291670;Zm00001eb408010;Zm00001eb352550;Zm00001eb377870;Zm00001eb322600;Zm00001eb153620;Zm00001eb319770;Zm00001eb390590;Zm00001eb215370;Zm00001eb228000;Zm00001eb200910;Zm00001eb156500;Zm00001eb089020;Zm00001eb184000;Zm00001eb218690;Zm00001eb312300;Zm00001eb179540;Zm00001eb182590;Zm00001eb041270;novel.10711;Zm00001eb195920	21
Biological process	GO:0010941	regulation of cell death	43/5692 0.76%	185/27424 0.67%	0.225442	0.865568	Zm00001eb237960;Zm00001eb364900;Zm00001eb150730;Zm00001eb282100;Zm00001eb097300;Zm00001eb052250;Zm00001eb252410;Zm00001eb095310;Zm00001eb230820;Zm00001eb210800;Zm00001eb288130;Zm00001eb287190;Zm00001eb380100;Zm00001eb405150;Zm00001eb018900;Zm00001eb163440;Zm00001eb086220;Zm00001eb321770;Zm00001eb084560;Zm00001eb064680;Zm00001eb018930;Zm00001eb214900;Zm00001eb065730;Zm00001eb382930;Zm00001eb392460…	43	Zm00001eb150730;Zm00001eb097300;Zm00001eb052250;Zm00001eb252410;Zm00001eb230820;Zm00001eb018900;Zm00001eb321770;Zm00001eb064680;Zm00001eb018930;Zm00001eb214900;Zm00001eb065730;Zm00001eb392460;Zm00001eb082430;Zm00001eb018910;Zm00001eb081480;Zm00001eb390750;Zm00001eb197780;Zm00001eb284990;Zm00001eb284980	19	Zm00001eb237960;Zm00001eb364900;Zm00001eb282100;Zm00001eb095310;Zm00001eb210800;Zm00001eb288130;Zm00001eb287190;Zm00001eb380100;Zm00001eb405150;Zm00001eb163440;Zm00001eb086220;Zm00001eb084560;Zm00001eb382930;Zm00001eb242320;Zm00001eb383270;Zm00001eb352560;Zm00001eb254930;Zm00001eb055110;Zm00001eb023930;Zm00001eb197810;Zm00001eb392470;Zm00001eb421690;Zm00001eb059270;Zm00001eb163290	24
Biological process	GO:0042180	cellular ketone metabolic process	43/5692 0.76%	189/27424 0.69%	0.274233	0.926281	Zm00001eb032970;Zm00001eb125120;Zm00001eb335060;Zm00001eb345750;Zm00001eb373110;Zm00001eb015400;Zm00001eb142500;Zm00001eb211480;Zm00001eb153200;Zm00001eb047150;novel.4182;Zm00001eb317090;Zm00001eb234930;Zm00001eb370050;Zm00001eb206470;Zm00001eb261830;Zm00001eb006830;Zm00001eb083210;Zm00001eb217120;Zm00001eb357090;Zm00001eb117230;Zm00001eb042280;Zm00001eb410260;Zm00001eb081930;Zm00001eb340520;Zm00…	43	Zm00001eb032970;Zm00001eb335060;Zm00001eb345750;Zm00001eb015400;Zm00001eb142500;Zm00001eb211480;Zm00001eb153200;Zm00001eb047150;novel.4182;Zm00001eb370050;Zm00001eb217120;Zm00001eb340520;Zm00001eb417510;novel.1024;Zm00001eb125520;Zm00001eb191000;Zm00001eb109860;Zm00001eb221020	18	Zm00001eb125120;Zm00001eb373110;Zm00001eb317090;Zm00001eb234930;Zm00001eb206470;Zm00001eb261830;Zm00001eb006830;Zm00001eb083210;Zm00001eb357090;Zm00001eb117230;Zm00001eb042280;Zm00001eb410260;Zm00001eb081930;Zm00001eb122460;Zm00001eb070100;Zm00001eb170530;Zm00001eb251870;Zm00001eb426240;Zm00001eb334090;Zm00001eb335390;Zm00001eb025180;Zm00001eb331250;Zm00001eb395510;Zm00001eb042820;Zm00001eb122760	25
Biological process	GO:0030036	actin cytoskeleton organization	43/5692 0.76%	194/27424 0.71%	0.340476	0.994044	Zm00001eb010370;Zm00001eb193160;Zm00001eb369330;Zm00001eb045250;Zm00001eb160490;Zm00001eb258890;Zm00001eb398870;Zm00001eb213630;Zm00001eb326130;Zm00001eb062310;Zm00001eb405230;Zm00001eb254260;Zm00001eb062580;Zm00001eb125700;Zm00001eb054280;Zm00001eb252890;Zm00001eb338300;Zm00001eb293600;Zm00001eb305960;Zm00001eb017810;Zm00001eb099800;Zm00001eb232700;Zm00001eb144610;Zm00001eb353070;Zm00001eb194680…	43	Zm00001eb010370;Zm00001eb193160;Zm00001eb369330;Zm00001eb045250;Zm00001eb160490;Zm00001eb258890;Zm00001eb398870;Zm00001eb213630;Zm00001eb062580;Zm00001eb125700;Zm00001eb054280;Zm00001eb252890;Zm00001eb293600;Zm00001eb305960;Zm00001eb017810;Zm00001eb232700;Zm00001eb144610;Zm00001eb353070;Zm00001eb194680;Zm00001eb357010;Zm00001eb110210;Zm00001eb365680;Zm00001eb292740	23	Zm00001eb326130;Zm00001eb062310;Zm00001eb405230;Zm00001eb254260;Zm00001eb338300;Zm00001eb099800;Zm00001eb221190;Zm00001eb281890;Zm00001eb395310;Zm00001eb372070;Zm00001eb208230;Zm00001eb259430;Zm00001eb137920;Zm00001eb230300;Zm00001eb007610;Zm00001eb372860;Zm00001eb065250;Zm00001eb249860;novel.10682;Zm00001eb329080	20
Biological process	GO:0006575	cellular modified amino acid metabolic process	43/5692 0.76%	223/27424 0.81%	0.731602	1	Zm00001eb264980;Zm00001eb277280;Zm00001eb315490;Zm00001eb295120;Zm00001eb156150;Zm00001eb021240;Zm00001eb404580;Zm00001eb039430;Zm00001eb030210;Zm00001eb051750;Zm00001eb156130;Zm00001eb067370;Zm00001eb002810;Zm00001eb141010;Zm00001eb385150;Zm00001eb423540;Zm00001eb354890;Zm00001eb082070;novel.3816;Zm00001eb021640;Zm00001eb343120;Zm00001eb125990;Zm00001eb419190;Zm00001eb021720;Zm00001eb118930;Zm00…	43	Zm00001eb264980;Zm00001eb277280;Zm00001eb315490;Zm00001eb295120;Zm00001eb156150;Zm00001eb021240;Zm00001eb404580;Zm00001eb051750;Zm00001eb156130;Zm00001eb067370;Zm00001eb423540;novel.3816;Zm00001eb343120;Zm00001eb125990;Zm00001eb012930;Zm00001eb404570;novel.4402;novel.10442;novel.7974;novel.10608;novel.3579;Zm00001eb354650	22	Zm00001eb039430;Zm00001eb030210;Zm00001eb002810;Zm00001eb141010;Zm00001eb385150;Zm00001eb354890;Zm00001eb082070;Zm00001eb021640;Zm00001eb419190;Zm00001eb021720;Zm00001eb118930;Zm00001eb138300;Zm00001eb319990;Zm00001eb048090;Zm00001eb021590;Zm00001eb404490;Zm00001eb012910;Zm00001eb039500;novel.8566;Zm00001eb022570;novel.2298	21
Biological process	GO:0048609	multicellular organismal reproductive process	43/5692 0.76%	225/27424 0.82%	0.75329	1	Zm00001eb033130;Zm00001eb061280;Zm00001eb078870;Zm00001eb116580;Zm00001eb394280;Zm00001eb408850;Zm00001eb033140;Zm00001eb142500;Zm00001eb307440;Zm00001eb131370;Zm00001eb041370;Zm00001eb427140;Zm00001eb372570;Zm00001eb070100;Zm00001eb099800;Zm00001eb378150;novel.7801;Zm00001eb226530;Zm00001eb319720;Zm00001eb170530;Zm00001eb085950;Zm00001eb144130;Zm00001eb420720;Zm00001eb014590;Zm00001eb050140;Zm00…	43	Zm00001eb061280;Zm00001eb116580;Zm00001eb408850;Zm00001eb142500;Zm00001eb307440;Zm00001eb041370;Zm00001eb427140;Zm00001eb319720;Zm00001eb144130;Zm00001eb050140;Zm00001eb159130;Zm00001eb382400;Zm00001eb109860;Zm00001eb277430;Zm00001eb274250	15	Zm00001eb033130;Zm00001eb078870;Zm00001eb394280;Zm00001eb033140;Zm00001eb131370;Zm00001eb372570;Zm00001eb070100;Zm00001eb099800;Zm00001eb378150;novel.7801;Zm00001eb226530;Zm00001eb170530;Zm00001eb085950;Zm00001eb420720;Zm00001eb014590;Zm00001eb279450;Zm00001eb269810;Zm00001eb103180;Zm00001eb396810;Zm00001eb213920;novel.9984;Zm00001eb402780;Zm00001eb159140;Zm00001eb227420;Zm00001eb031170;Zm00001eb…	28
Biological process	GO:0019220	regulation of phosphate metabolic process	43/5692 0.76%	238/27424 0.87%	0.866819	1	Zm00001eb414570;Zm00001eb015400;Zm00001eb206680;Zm00001eb357330;Zm00001eb160600;Zm00001eb396710;Zm00001eb114790;Zm00001eb342960;Zm00001eb208190;Zm00001eb064940;Zm00001eb287520;Zm00001eb294990;Zm00001eb193830;Zm00001eb013780;Zm00001eb210470;Zm00001eb255560;Zm00001eb024490;Zm00001eb012800;Zm00001eb249100;Zm00001eb323840;Zm00001eb307250;Zm00001eb390480;Zm00001eb208180;Zm00001eb083940;Zm00001eb093560…	43	Zm00001eb015400;Zm00001eb206680;Zm00001eb357330;Zm00001eb160600;Zm00001eb064940;Zm00001eb210470;Zm00001eb024490;Zm00001eb249100;Zm00001eb307250;Zm00001eb390480;Zm00001eb093560;Zm00001eb257740;Zm00001eb051770;novel.2500;novel.6206;Zm00001eb400550;Zm00001eb309630	17	Zm00001eb414570;Zm00001eb396710;Zm00001eb114790;Zm00001eb342960;Zm00001eb208190;Zm00001eb287520;Zm00001eb294990;Zm00001eb193830;Zm00001eb013780;Zm00001eb255560;Zm00001eb012800;Zm00001eb323840;Zm00001eb208180;Zm00001eb083940;Zm00001eb334090;Zm00001eb431420;Zm00001eb134910;Zm00001eb227730;Zm00001eb219070;Zm00001eb369340;Zm00001eb400540;Zm00001eb009260;Zm00001eb037360;Zm00001eb208170;Zm00001eb009270…	26
Biological process	GO:0051174	regulation of phosphorus metabolic process	43/5692 0.76%	238/27424 0.87%	0.866819	1	Zm00001eb414570;Zm00001eb015400;Zm00001eb206680;Zm00001eb357330;Zm00001eb160600;Zm00001eb396710;Zm00001eb114790;Zm00001eb342960;Zm00001eb208190;Zm00001eb064940;Zm00001eb287520;Zm00001eb294990;Zm00001eb193830;Zm00001eb013780;Zm00001eb210470;Zm00001eb255560;Zm00001eb024490;Zm00001eb012800;Zm00001eb249100;Zm00001eb323840;Zm00001eb307250;Zm00001eb390480;Zm00001eb208180;Zm00001eb083940;Zm00001eb093560…	43	Zm00001eb015400;Zm00001eb206680;Zm00001eb357330;Zm00001eb160600;Zm00001eb064940;Zm00001eb210470;Zm00001eb024490;Zm00001eb249100;Zm00001eb307250;Zm00001eb390480;Zm00001eb093560;Zm00001eb257740;Zm00001eb051770;novel.2500;novel.6206;Zm00001eb400550;Zm00001eb309630	17	Zm00001eb414570;Zm00001eb396710;Zm00001eb114790;Zm00001eb342960;Zm00001eb208190;Zm00001eb287520;Zm00001eb294990;Zm00001eb193830;Zm00001eb013780;Zm00001eb255560;Zm00001eb012800;Zm00001eb323840;Zm00001eb208180;Zm00001eb083940;Zm00001eb334090;Zm00001eb431420;Zm00001eb134910;Zm00001eb227730;Zm00001eb219070;Zm00001eb369340;Zm00001eb400540;Zm00001eb009260;Zm00001eb037360;Zm00001eb208170;Zm00001eb009270…	26
Biological process	GO:0009101	glycoprotein biosynthetic process	43/5692 0.76%	277/27424 1.01%	0.98923	1	Zm00001eb241190;Zm00001eb212660;Zm00001eb074330;Zm00001eb246020;Zm00001eb071480;Zm00001eb061350;Zm00001eb376480;Zm00001eb405560;Zm00001eb079610;Zm00001eb147290;Zm00001eb299010;Zm00001eb232190;Zm00001eb049170;Zm00001eb433650;Zm00001eb138940;Zm00001eb042040;Zm00001eb227330;Zm00001eb252000;Zm00001eb350710;Zm00001eb183150;Zm00001eb163690;Zm00001eb367250;Zm00001eb280070;Zm00001eb026360;Zm00001eb077930…	43	Zm00001eb241190;Zm00001eb212660;Zm00001eb074330;Zm00001eb071480;Zm00001eb061350;Zm00001eb376480;Zm00001eb405560;Zm00001eb079610;Zm00001eb232190;Zm00001eb049170;Zm00001eb138940;Zm00001eb042040;Zm00001eb227330;Zm00001eb350710;Zm00001eb183150;Zm00001eb163690;Zm00001eb038040;Zm00001eb433370;Zm00001eb402930;Zm00001eb355460;Zm00001eb002200;Zm00001eb081440;Zm00001eb192890;Zm00001eb366340;Zm00001eb404300…	27	Zm00001eb246020;Zm00001eb147290;Zm00001eb299010;Zm00001eb433650;Zm00001eb252000;Zm00001eb367250;Zm00001eb280070;Zm00001eb026360;Zm00001eb077930;Zm00001eb152990;Zm00001eb324570;Zm00001eb277360;Zm00001eb142640;Zm00001eb230130;Zm00001eb206440;Zm00001eb395470	16
Biological process	GO:0006338	chromatin remodeling	43/5692 0.76%	322/27424 1.17%	0.999793	1	Zm00001eb301680;Zm00001eb320810;Zm00001eb061060;Zm00001eb000870;novel.8925;Zm00001eb251380;Zm00001eb212840;Zm00001eb376980;Zm00001eb244920;Zm00001eb041850;Zm00001eb057410;Zm00001eb183010;Zm00001eb423420;Zm00001eb357340;Zm00001eb206120;Zm00001eb150680;Zm00001eb325580;Zm00001eb107710;Zm00001eb212820;Zm00001eb335860;Zm00001eb229660;Zm00001eb047500;Zm00001eb404510;Zm00001eb223040;Zm00001eb287330;Zm00…	43	Zm00001eb000870;novel.8925;Zm00001eb251380;Zm00001eb057410;Zm00001eb357340;Zm00001eb206120;Zm00001eb223040;Zm00001eb123370	8	Zm00001eb301680;Zm00001eb320810;Zm00001eb061060;Zm00001eb212840;Zm00001eb376980;Zm00001eb244920;Zm00001eb041850;Zm00001eb183010;Zm00001eb423420;Zm00001eb150680;Zm00001eb325580;Zm00001eb107710;Zm00001eb212820;Zm00001eb335860;Zm00001eb229660;Zm00001eb047500;Zm00001eb404510;Zm00001eb287330;Zm00001eb159970;Zm00001eb160740;Zm00001eb099930;Zm00001eb304780;Zm00001eb124430;Zm00001eb260310;Zm00001eb195120…	35
Biological process	GO:0034440	lipid oxidation	42/5692 0.74%	103/27424 0.38%	2.98802e-06	0.000927613	Zm00001eb054040;Zm00001eb067710;Zm00001eb148110;Zm00001eb167230;Zm00001eb258950;Zm00001eb334430;Zm00001eb350910;Zm00001eb203470;Zm00001eb019210;Zm00001eb282120;Zm00001eb140100;Zm00001eb340720;Zm00001eb216870;Zm00001eb369580;Zm00001eb363960;Zm00001eb054050;Zm00001eb144960;Zm00001eb104070;Zm00001eb083480;Zm00001eb373290;novel.9957;Zm00001eb268320;Zm00001eb016980;Zm00001eb144930;Zm00001eb259720;nove…	42	Zm00001eb054040;Zm00001eb148110;Zm00001eb167230;Zm00001eb258950;Zm00001eb334430;Zm00001eb350910;Zm00001eb203470;Zm00001eb019210;Zm00001eb282120;Zm00001eb140100;Zm00001eb340720;Zm00001eb216870;Zm00001eb369580;Zm00001eb363960;Zm00001eb104070;Zm00001eb083480;Zm00001eb373290;novel.9957;Zm00001eb016980;Zm00001eb259720;novel.9599;Zm00001eb031430;Zm00001eb033060;Zm00001eb200160;Zm00001eb249250;Zm00001eb…	33	Zm00001eb067710;Zm00001eb054050;Zm00001eb144960;Zm00001eb268320;Zm00001eb144930;Zm00001eb070100;Zm00001eb134020;Zm00001eb250600;Zm00001eb037560	9
Biological process	GO:1901606	alpha-amino acid catabolic process	42/5692 0.74%	143/27424 0.52%	0.00910264	0.1769	Zm00001eb031330;Zm00001eb050460;Zm00001eb077640;Zm00001eb113920;Zm00001eb165890;Zm00001eb179170;Zm00001eb185400;Zm00001eb192910;Zm00001eb223680;Zm00001eb232960;Zm00001eb240650;Zm00001eb247630;Zm00001eb265270;Zm00001eb399220;Zm00001eb406880;Zm00001eb355050;Zm00001eb379510;Zm00001eb333030;Zm00001eb055020;Zm00001eb224720;Zm00001eb070250;Zm00001eb302330;Zm00001eb030210;Zm00001eb185250;Zm00001eb280650…	42	Zm00001eb031330;Zm00001eb050460;Zm00001eb077640;Zm00001eb113920;Zm00001eb165890;Zm00001eb179170;Zm00001eb192910;Zm00001eb223680;Zm00001eb232960;Zm00001eb265270;Zm00001eb399220;Zm00001eb355050;Zm00001eb379510;Zm00001eb333030;Zm00001eb224720;Zm00001eb302330;Zm00001eb043480;Zm00001eb185240;Zm00001eb077630;Zm00001eb216240	20	Zm00001eb185400;Zm00001eb240650;Zm00001eb247630;Zm00001eb406880;Zm00001eb055020;Zm00001eb070250;Zm00001eb030210;Zm00001eb185250;Zm00001eb280650;Zm00001eb206470;Zm00001eb201770;Zm00001eb205930;Zm00001eb138300;Zm00001eb122460;Zm00001eb247660;Zm00001eb153460;Zm00001eb391720;Zm00001eb077220;Zm00001eb203230;Zm00001eb185260;Zm00001eb025960;Zm00001eb313780	22
Biological process	GO:0045489	pectin biosynthetic process	42/5692 0.74%	145/27424 0.53%	0.0116814	0.20383	Zm00001eb254050;Zm00001eb315920;Zm00001eb194110;Zm00001eb045670;Zm00001eb193280;Zm00001eb319550;Zm00001eb405560;Zm00001eb431710;Zm00001eb102200;Zm00001eb049170;Zm00001eb255340;Zm00001eb123150;Zm00001eb051970;Zm00001eb427140;Zm00001eb371720;Zm00001eb069220;Zm00001eb317210;Zm00001eb163690;Zm00001eb273490;Zm00001eb217140;Zm00001eb372390;Zm00001eb057510;Zm00001eb324570;Zm00001eb380680;Zm00001eb433370…	42	Zm00001eb254050;Zm00001eb315920;Zm00001eb194110;Zm00001eb045670;Zm00001eb193280;Zm00001eb319550;Zm00001eb405560;Zm00001eb431710;Zm00001eb049170;Zm00001eb255340;Zm00001eb123150;Zm00001eb427140;Zm00001eb069220;Zm00001eb163690;Zm00001eb380680;Zm00001eb433370;Zm00001eb289080;Zm00001eb077180;Zm00001eb247710;Zm00001eb289090;novel.7375;Zm00001eb277430	22	Zm00001eb102200;Zm00001eb051970;Zm00001eb371720;Zm00001eb317210;Zm00001eb273490;Zm00001eb217140;Zm00001eb372390;Zm00001eb057510;Zm00001eb324570;Zm00001eb402380;Zm00001eb014090;Zm00001eb232610;Zm00001eb330810;Zm00001eb395470;Zm00001eb281360;Zm00001eb213920;Zm00001eb366700;Zm00001eb075710;Zm00001eb272190;Zm00001eb111640	20
Biological process	GO:0046034	ATP metabolic process	42/5692 0.74%	169/27424 0.62%	0.112307	0.656921	Zm00001eb144240;Zm00001eb283530;Zm00001eb291670;Zm00001eb293530;Zm00001eb408010;Zm00001eb433750;Zm00001eb352550;Zm00001eb121400;Zm00001eb371680;Zm00001eb377870;Zm00001eb322600;Zm00001eb066190;Zm00001eb153620;Zm00001eb010790;Zm00001eb319770;Zm00001eb365200;Zm00001eb126080;Zm00001eb337520;Zm00001eb390590;Zm00001eb215370;Zm00001eb015770;Zm00001eb050410;Zm00001eb121310;Zm00001eb228000;Zm00001eb200910…	42	Zm00001eb144240;Zm00001eb283530;Zm00001eb293530;Zm00001eb433750;Zm00001eb121400;Zm00001eb371680;Zm00001eb066190;Zm00001eb010790;Zm00001eb365200;Zm00001eb126080;Zm00001eb337520;Zm00001eb015770;Zm00001eb050410;Zm00001eb121310;Zm00001eb353560;Zm00001eb048390;Zm00001eb350090;Zm00001eb293670;Zm00001eb099530;Zm00001eb093560;Zm00001eb424620;Zm00001eb367890	22	Zm00001eb291670;Zm00001eb408010;Zm00001eb352550;Zm00001eb377870;Zm00001eb322600;Zm00001eb153620;Zm00001eb319770;Zm00001eb390590;Zm00001eb215370;Zm00001eb228000;Zm00001eb200910;Zm00001eb156500;Zm00001eb089020;Zm00001eb184000;Zm00001eb218690;Zm00001eb312300;Zm00001eb179540;Zm00001eb041270;novel.10711;Zm00001eb195920	20
Biological process	GO:0015711	organic anion transport	42/5692 0.74%	172/27424 0.63%	0.13759	0.727294	Zm00001eb042970;Zm00001eb050850;Zm00001eb118870;Zm00001eb322950;Zm00001eb339490;Zm00001eb350910;novel.3350;Zm00001eb410930;Zm00001eb106160;novel.3821;Zm00001eb422720;Zm00001eb239690;Zm00001eb033390;Zm00001eb045670;Zm00001eb038410;Zm00001eb413160;Zm00001eb101270;Zm00001eb201110;novel.9957;Zm00001eb171030;Zm00001eb422120;Zm00001eb050840;novel.9599;Zm00001eb061490;Zm00001eb382460;Zm00001eb013460;Zm0…	42	Zm00001eb050850;Zm00001eb350910;novel.3350;novel.3821;Zm00001eb422720;Zm00001eb239690;Zm00001eb045670;Zm00001eb413160;Zm00001eb201110;novel.9957;Zm00001eb171030;Zm00001eb422120;Zm00001eb050840;novel.9599;Zm00001eb061490;Zm00001eb013460;Zm00001eb381580;Zm00001eb091420;Zm00001eb003960;Zm00001eb163560;Zm00001eb316570;Zm00001eb077180;Zm00001eb008790;Zm00001eb247710	24	Zm00001eb042970;Zm00001eb118870;Zm00001eb322950;Zm00001eb339490;Zm00001eb410930;Zm00001eb106160;Zm00001eb033390;Zm00001eb038410;Zm00001eb101270;Zm00001eb382460;Zm00001eb141430;Zm00001eb414000;Zm00001eb011380;Zm00001eb301040;Zm00001eb307330;Zm00001eb410670;Zm00001eb347570;Zm00001eb043340	18
Biological process	GO:0007015	actin filament organization	42/5692 0.74%	181/27424 0.66%	0.232229	0.877728	Zm00001eb010370;Zm00001eb193160;Zm00001eb369330;Zm00001eb045250;Zm00001eb160490;Zm00001eb258890;Zm00001eb398870;Zm00001eb213630;Zm00001eb326130;Zm00001eb062310;Zm00001eb405230;Zm00001eb254260;Zm00001eb062580;Zm00001eb125700;Zm00001eb054280;Zm00001eb252890;Zm00001eb338300;Zm00001eb293600;Zm00001eb305960;Zm00001eb017810;Zm00001eb232700;Zm00001eb144610;Zm00001eb353070;Zm00001eb194680;Zm00001eb221190…	42	Zm00001eb010370;Zm00001eb193160;Zm00001eb369330;Zm00001eb045250;Zm00001eb160490;Zm00001eb258890;Zm00001eb398870;Zm00001eb213630;Zm00001eb062580;Zm00001eb125700;Zm00001eb054280;Zm00001eb252890;Zm00001eb293600;Zm00001eb305960;Zm00001eb017810;Zm00001eb232700;Zm00001eb144610;Zm00001eb353070;Zm00001eb194680;Zm00001eb357010;Zm00001eb110210;Zm00001eb365680;Zm00001eb292740	23	Zm00001eb326130;Zm00001eb062310;Zm00001eb405230;Zm00001eb254260;Zm00001eb338300;Zm00001eb221190;Zm00001eb281890;Zm00001eb395310;Zm00001eb372070;Zm00001eb208230;Zm00001eb259430;Zm00001eb137920;Zm00001eb230300;Zm00001eb007610;Zm00001eb372860;Zm00001eb065250;Zm00001eb249860;novel.10682;Zm00001eb329080	19
Biological process	GO:0048527	lateral root development	42/5692 0.74%	182/27424 0.66%	0.244337	0.910238	Zm00001eb009570;Zm00001eb032970;Zm00001eb033950;Zm00001eb135910;Zm00001eb145730;Zm00001eb288390;Zm00001eb431930;Zm00001eb166240;Zm00001eb399340;Zm00001eb023600;Zm00001eb235950;Zm00001eb025040;Zm00001eb411000;Zm00001eb184320;Zm00001eb217800;Zm00001eb424310;Zm00001eb112840;Zm00001eb107870;Zm00001eb081200;Zm00001eb224800;Zm00001eb008080;Zm00001eb326490;Zm00001eb325650;Zm00001eb172880;Zm00001eb282810…	42	Zm00001eb009570;Zm00001eb032970;Zm00001eb033950;Zm00001eb135910;Zm00001eb145730;Zm00001eb288390;Zm00001eb166240;Zm00001eb399340;Zm00001eb025040;Zm00001eb411000;Zm00001eb184320;Zm00001eb217800;Zm00001eb112840;Zm00001eb224800;Zm00001eb325650;Zm00001eb172880;Zm00001eb282810;Zm00001eb319060;Zm00001eb169460;Zm00001eb411020;Zm00001eb424060;Zm00001eb070490;Zm00001eb422020;Zm00001eb330990	24	Zm00001eb431930;Zm00001eb023600;Zm00001eb235950;Zm00001eb424310;Zm00001eb107870;Zm00001eb081200;Zm00001eb008080;Zm00001eb326490;Zm00001eb021590;Zm00001eb002970;Zm00001eb069580;Zm00001eb413540;Zm00001eb362090;Zm00001eb391380;Zm00001eb134240;Zm00001eb408050;Zm00001eb405250;Zm00001eb142430	18
Biological process	GO:0006869	lipid transport	42/5692 0.74%	184/27424 0.67%	0.269378	0.926281	Zm00001eb010620;Zm00001eb036750;Zm00001eb054800;Zm00001eb117000;Zm00001eb220740;Zm00001eb294880;Zm00001eb305200;novel.3350;Zm00001eb406100;Zm00001eb291190;Zm00001eb140100;Zm00001eb216430;Zm00001eb015510;Zm00001eb075940;Zm00001eb380180;Zm00001eb267720;Zm00001eb029940;Zm00001eb225520;Zm00001eb175270;Zm00001eb395180;Zm00001eb201110;Zm00001eb277060;Zm00001eb373290;Zm00001eb015520;Zm00001eb061400;Zm00…	42	Zm00001eb010620;Zm00001eb036750;Zm00001eb054800;Zm00001eb117000;Zm00001eb220740;Zm00001eb294880;Zm00001eb305200;novel.3350;Zm00001eb406100;Zm00001eb291190;Zm00001eb140100;Zm00001eb216430;Zm00001eb015510;Zm00001eb075940;Zm00001eb380180;Zm00001eb267720;Zm00001eb029940;Zm00001eb225520;Zm00001eb175270;Zm00001eb395180;Zm00001eb201110;Zm00001eb277060;Zm00001eb373290;Zm00001eb015520;Zm00001eb061400;Zm00…	35	Zm00001eb015430;Zm00001eb240340;Zm00001eb011380;Zm00001eb080620;Zm00001eb094610;Zm00001eb340330;Zm00001eb130130	7
Biological process	GO:0010053	root epidermal cell differentiation	42/5692 0.74%	194/27424 0.71%	0.406932	1	Zm00001eb293530;Zm00001eb360180;novel.8710;Zm00001eb183390;Zm00001eb023010;Zm00001eb160490;Zm00001eb258890;Zm00001eb202400;Zm00001eb061350;Zm00001eb317090;Zm00001eb155860;Zm00001eb337520;Zm00001eb121310;Zm00001eb217800;Zm00001eb159610;Zm00001eb049170;Zm00001eb112840;Zm00001eb290130;Zm00001eb350090;Zm00001eb374120;Zm00001eb387580;Zm00001eb305960;Zm00001eb379340;Zm00001eb169460;Zm00001eb279260;Zm00…	42	Zm00001eb293530;Zm00001eb360180;novel.8710;Zm00001eb023010;Zm00001eb160490;Zm00001eb258890;Zm00001eb061350;Zm00001eb337520;Zm00001eb121310;Zm00001eb217800;Zm00001eb049170;Zm00001eb112840;Zm00001eb350090;Zm00001eb305960;Zm00001eb379340;Zm00001eb169460;Zm00001eb279260;Zm00001eb289080;Zm00001eb192890;Zm00001eb156760;Zm00001eb242930;Zm00001eb289090	22	Zm00001eb183390;Zm00001eb202400;Zm00001eb317090;Zm00001eb155860;Zm00001eb159610;Zm00001eb290130;Zm00001eb374120;Zm00001eb387580;Zm00001eb013610;novel.4808;Zm00001eb392530;Zm00001eb391380;Zm00001eb324730;Zm00001eb249840;Zm00001eb155890;Zm00001eb020870;Zm00001eb398850;Zm00001eb329010;Zm00001eb065250;Zm00001eb047350	20
Biological process	GO:0090697	post-embryonic plant organ morphogenesis	42/5692 0.74%	201/27424 0.73%	0.508512	1	Zm00001eb009570;Zm00001eb145730;Zm00001eb288390;Zm00001eb330150;Zm00001eb165770;Zm00001eb166240;Zm00001eb399340;Zm00001eb135750;Zm00001eb346030;Zm00001eb235950;Zm00001eb025040;Zm00001eb411000;Zm00001eb156680;Zm00001eb141920;Zm00001eb184320;Zm00001eb217800;Zm00001eb107870;Zm00001eb314810;Zm00001eb023540;Zm00001eb008080;Zm00001eb001910;Zm00001eb285400;Zm00001eb049610;Zm00001eb325650;Zm00001eb172880…	42	Zm00001eb009570;Zm00001eb145730;Zm00001eb288390;Zm00001eb330150;Zm00001eb165770;Zm00001eb166240;Zm00001eb399340;Zm00001eb346030;Zm00001eb025040;Zm00001eb411000;Zm00001eb156680;Zm00001eb141920;Zm00001eb184320;Zm00001eb217800;Zm00001eb023540;Zm00001eb285400;Zm00001eb325650;Zm00001eb172880;Zm00001eb319060;novel.9749;Zm00001eb411020;novel.4274;Zm00001eb010050;Zm00001eb422020;Zm00001eb330990;Zm00001eb…	26	Zm00001eb135750;Zm00001eb235950;Zm00001eb107870;Zm00001eb314810;Zm00001eb008080;Zm00001eb001910;Zm00001eb049610;Zm00001eb202020;Zm00001eb069580;Zm00001eb391380;Zm00001eb134240;Zm00001eb169300;Zm00001eb405250;Zm00001eb161380;Zm00001eb357190;Zm00001eb142430	16
Biological process	GO:0009967	positive regulation of signal transduction	42/5692 0.74%	204/27424 0.74%	0.551456	1	Zm00001eb258950;Zm00001eb144260;Zm00001eb146690;Zm00001eb095690;Zm00001eb387370;Zm00001eb234720;Zm00001eb365370;Zm00001eb105590;Zm00001eb408520;Zm00001eb071720;Zm00001eb331700;Zm00001eb100160;Zm00001eb176120;Zm00001eb153700;Zm00001eb044410;Zm00001eb259120;Zm00001eb295840;Zm00001eb364390;Zm00001eb107730;Zm00001eb097160;Zm00001eb149180;novel.9518;Zm00001eb013480;Zm00001eb433880;Zm00001eb177230;Zm00…	42	Zm00001eb258950;Zm00001eb144260;Zm00001eb146690;Zm00001eb095690;Zm00001eb387370;Zm00001eb365370;Zm00001eb071720;Zm00001eb331700;Zm00001eb100160;Zm00001eb044410;Zm00001eb259120;Zm00001eb364390;Zm00001eb107730;Zm00001eb433880;Zm00001eb194170;Zm00001eb231150;Zm00001eb107740;Zm00001eb109860;Zm00001eb345060	19	Zm00001eb234720;Zm00001eb105590;Zm00001eb408520;Zm00001eb176120;Zm00001eb153700;Zm00001eb295840;Zm00001eb097160;Zm00001eb149180;novel.9518;Zm00001eb013480;Zm00001eb177230;Zm00001eb149170;Zm00001eb142060;Zm00001eb289960;novel.9450;Zm00001eb136150;Zm00001eb149550;Zm00001eb111800;Zm00001eb330710;Zm00001eb351740;Zm00001eb136140;novel.8118;Zm00001eb069880	23
Biological process	GO:0023056	positive regulation of signaling	42/5692 0.74%	205/27424 0.75%	0.565559	1	Zm00001eb258950;Zm00001eb144260;Zm00001eb146690;Zm00001eb095690;Zm00001eb387370;Zm00001eb234720;Zm00001eb365370;Zm00001eb105590;Zm00001eb408520;Zm00001eb071720;Zm00001eb331700;Zm00001eb100160;Zm00001eb176120;Zm00001eb153700;Zm00001eb044410;Zm00001eb259120;Zm00001eb295840;Zm00001eb364390;Zm00001eb107730;Zm00001eb097160;Zm00001eb149180;novel.9518;Zm00001eb013480;Zm00001eb433880;Zm00001eb177230;Zm00…	42	Zm00001eb258950;Zm00001eb144260;Zm00001eb146690;Zm00001eb095690;Zm00001eb387370;Zm00001eb365370;Zm00001eb071720;Zm00001eb331700;Zm00001eb100160;Zm00001eb044410;Zm00001eb259120;Zm00001eb364390;Zm00001eb107730;Zm00001eb433880;Zm00001eb194170;Zm00001eb231150;Zm00001eb107740;Zm00001eb109860;Zm00001eb345060	19	Zm00001eb234720;Zm00001eb105590;Zm00001eb408520;Zm00001eb176120;Zm00001eb153700;Zm00001eb295840;Zm00001eb097160;Zm00001eb149180;novel.9518;Zm00001eb013480;Zm00001eb177230;Zm00001eb149170;Zm00001eb142060;Zm00001eb289960;novel.9450;Zm00001eb136150;Zm00001eb149550;Zm00001eb111800;Zm00001eb330710;Zm00001eb351740;Zm00001eb136140;novel.8118;Zm00001eb069880	23
Biological process	GO:0022900	electron transport chain	42/5692 0.74%	239/27424 0.87%	0.904973	1	Zm00001eb049190;Zm00001eb260140;Zm00001eb299550;Zm00001eb323460;Zm00001eb355820;Zm00001eb412420;Zm00001eb081810;Zm00001eb106430;Zm00001eb321670;novel.6912;Zm00001eb309450;Zm00001eb373110;Zm00001eb254450;Zm00001eb261260;Zm00001eb215370;Zm00001eb320280;Zm00001eb043590;Zm00001eb228000;Zm00001eb244980;Zm00001eb288340;Zm00001eb006830;Zm00001eb004410;Zm00001eb022040;Zm00001eb298270;Zm00001eb173490;Zm00…	42	Zm00001eb299550;Zm00001eb355820;Zm00001eb043590;Zm00001eb288340;Zm00001eb349110;Zm00001eb187520	6	Zm00001eb049190;Zm00001eb260140;Zm00001eb323460;Zm00001eb412420;Zm00001eb081810;Zm00001eb106430;Zm00001eb321670;novel.6912;Zm00001eb309450;Zm00001eb373110;Zm00001eb254450;Zm00001eb261260;Zm00001eb215370;Zm00001eb320280;Zm00001eb228000;Zm00001eb244980;Zm00001eb006830;Zm00001eb004410;Zm00001eb022040;Zm00001eb298270;Zm00001eb173490;Zm00001eb345080;Zm00001eb077030;Zm00001eb291160;Zm00001eb392420;Zm00…	36
Biological process	GO:0006486	protein glycosylation	42/5692 0.74%	269/27424 0.98%	0.987032	1	Zm00001eb241190;Zm00001eb212660;Zm00001eb074330;Zm00001eb246020;Zm00001eb071480;Zm00001eb061350;Zm00001eb405560;Zm00001eb079610;Zm00001eb147290;Zm00001eb299010;Zm00001eb232190;Zm00001eb049170;Zm00001eb433650;Zm00001eb138940;Zm00001eb042040;Zm00001eb227330;Zm00001eb252000;Zm00001eb350710;Zm00001eb183150;Zm00001eb163690;Zm00001eb367250;Zm00001eb280070;Zm00001eb026360;Zm00001eb077930;Zm00001eb152990…	42	Zm00001eb241190;Zm00001eb212660;Zm00001eb074330;Zm00001eb071480;Zm00001eb061350;Zm00001eb405560;Zm00001eb079610;Zm00001eb232190;Zm00001eb049170;Zm00001eb138940;Zm00001eb042040;Zm00001eb227330;Zm00001eb350710;Zm00001eb183150;Zm00001eb163690;Zm00001eb038040;Zm00001eb433370;Zm00001eb402930;Zm00001eb355460;Zm00001eb002200;Zm00001eb081440;Zm00001eb192890;Zm00001eb366340;Zm00001eb404300;Zm00001eb061380…	26	Zm00001eb246020;Zm00001eb147290;Zm00001eb299010;Zm00001eb433650;Zm00001eb252000;Zm00001eb367250;Zm00001eb280070;Zm00001eb026360;Zm00001eb077930;Zm00001eb152990;Zm00001eb324570;Zm00001eb277360;Zm00001eb142640;Zm00001eb230130;Zm00001eb206440;Zm00001eb395470	16
Biological process	GO:0043413	macromolecule glycosylation	42/5692 0.74%	269/27424 0.98%	0.987032	1	Zm00001eb241190;Zm00001eb212660;Zm00001eb074330;Zm00001eb246020;Zm00001eb071480;Zm00001eb061350;Zm00001eb405560;Zm00001eb079610;Zm00001eb147290;Zm00001eb299010;Zm00001eb232190;Zm00001eb049170;Zm00001eb433650;Zm00001eb138940;Zm00001eb042040;Zm00001eb227330;Zm00001eb252000;Zm00001eb350710;Zm00001eb183150;Zm00001eb163690;Zm00001eb367250;Zm00001eb280070;Zm00001eb026360;Zm00001eb077930;Zm00001eb152990…	42	Zm00001eb241190;Zm00001eb212660;Zm00001eb074330;Zm00001eb071480;Zm00001eb061350;Zm00001eb405560;Zm00001eb079610;Zm00001eb232190;Zm00001eb049170;Zm00001eb138940;Zm00001eb042040;Zm00001eb227330;Zm00001eb350710;Zm00001eb183150;Zm00001eb163690;Zm00001eb038040;Zm00001eb433370;Zm00001eb402930;Zm00001eb355460;Zm00001eb002200;Zm00001eb081440;Zm00001eb192890;Zm00001eb366340;Zm00001eb404300;Zm00001eb061380…	26	Zm00001eb246020;Zm00001eb147290;Zm00001eb299010;Zm00001eb433650;Zm00001eb252000;Zm00001eb367250;Zm00001eb280070;Zm00001eb026360;Zm00001eb077930;Zm00001eb152990;Zm00001eb324570;Zm00001eb277360;Zm00001eb142640;Zm00001eb230130;Zm00001eb206440;Zm00001eb395470	16
Biological process	GO:0048588	developmental cell growth	42/5692 0.74%	269/27424 0.98%	0.987032	1	Zm00001eb334430;novel.8917;Zm00001eb019210;Zm00001eb369940;Zm00001eb179260;Zm00001eb419670;Zm00001eb023010;Zm00001eb160490;Zm00001eb258890;Zm00001eb202400;Zm00001eb267410;Zm00001eb240970;Zm00001eb155860;Zm00001eb389670;Zm00001eb131510;Zm00001eb329740;Zm00001eb268580;Zm00001eb033060;Zm00001eb252890;Zm00001eb387580;Zm00001eb112210;Zm00001eb305960;Zm00001eb252260;Zm00001eb155940;Zm00001eb119120;Zm00…	42	Zm00001eb334430;novel.8917;Zm00001eb019210;Zm00001eb369940;Zm00001eb179260;Zm00001eb419670;Zm00001eb023010;Zm00001eb160490;Zm00001eb258890;Zm00001eb267410;Zm00001eb240970;Zm00001eb131510;Zm00001eb329740;Zm00001eb033060;Zm00001eb252890;Zm00001eb112210;Zm00001eb305960;Zm00001eb252260;Zm00001eb119120;Zm00001eb379340;Zm00001eb134710;Zm00001eb157000;Zm00001eb156760;Zm00001eb349020	24	Zm00001eb202400;Zm00001eb155860;Zm00001eb389670;Zm00001eb268580;Zm00001eb387580;Zm00001eb155940;Zm00001eb180490;novel.4808;Zm00001eb188550;Zm00001eb249840;Zm00001eb155890;Zm00001eb336650;Zm00001eb104060;Zm00001eb188240;Zm00001eb316580;Zm00001eb236860;Zm00001eb065250;Zm00001eb047350	18
Biological process	GO:0006402	mRNA catabolic process	42/5692 0.74%	279/27424 1.02%	0.994077	1	Zm00001eb360390;Zm00001eb097300;Zm00001eb312820;Zm00001eb027100;Zm00001eb152050;Zm00001eb333210;Zm00001eb016670;Zm00001eb156740;Zm00001eb287280;Zm00001eb274840;Zm00001eb309350;Zm00001eb403960;novel.2225;Zm00001eb194140;Zm00001eb292520;Zm00001eb039740;Zm00001eb197190;Zm00001eb065660;Zm00001eb164020;Zm00001eb300920;Zm00001eb117080;Zm00001eb230480;Zm00001eb047500;Zm00001eb159970;Zm00001eb247190;Zm00…	42	Zm00001eb360390;Zm00001eb097300;Zm00001eb312820;Zm00001eb152050;Zm00001eb156740;Zm00001eb287280;Zm00001eb403960;Zm00001eb194140;Zm00001eb292520;Zm00001eb039740;Zm00001eb230480;Zm00001eb396020;Zm00001eb117110;novel.953	14	Zm00001eb027100;Zm00001eb333210;Zm00001eb016670;Zm00001eb274840;Zm00001eb309350;novel.2225;Zm00001eb197190;Zm00001eb065660;Zm00001eb164020;Zm00001eb300920;Zm00001eb117080;Zm00001eb047500;Zm00001eb159970;Zm00001eb247190;Zm00001eb197150;Zm00001eb212720;Zm00001eb343390;Zm00001eb350780;Zm00001eb210560;Zm00001eb328370;Zm00001eb287110;novel.6838;Zm00001eb035080;Zm00001eb117310;novel.6175;Zm00001eb14816…	28
Biological process	GO:0006865	amino acid transport	41/5692 0.72%	132/27424 0.48%	0.00343813	0.0941779	Zm00001eb032230;Zm00001eb192710;Zm00001eb234980;Zm00001eb250210;Zm00001eb257440;Zm00001eb303770;Zm00001eb424670;Zm00001eb261480;Zm00001eb297990;Zm00001eb422720;Zm00001eb050630;Zm00001eb033390;Zm00001eb074030;Zm00001eb329970;Zm00001eb275590;Zm00001eb101270;Zm00001eb218400;Zm00001eb161250;Zm00001eb052860;Zm00001eb249380;Zm00001eb386970;Zm00001eb120240;Zm00001eb202080;Zm00001eb408360;Zm00001eb278120…	41	Zm00001eb032230;Zm00001eb192710;Zm00001eb234980;Zm00001eb250210;Zm00001eb257440;Zm00001eb303770;Zm00001eb424670;Zm00001eb261480;Zm00001eb297990;Zm00001eb422720;Zm00001eb275590;Zm00001eb218400;Zm00001eb052860;Zm00001eb249380;Zm00001eb386970;Zm00001eb202080;Zm00001eb408360;Zm00001eb278120;Zm00001eb145880;Zm00001eb253110;Zm00001eb235070;Zm00001eb366300;Zm00001eb412900;Zm00001eb003960;Zm00001eb427800…	26	Zm00001eb050630;Zm00001eb033390;Zm00001eb074030;Zm00001eb329970;Zm00001eb101270;Zm00001eb161250;Zm00001eb120240;Zm00001eb141430;Zm00001eb261490;Zm00001eb132750;Zm00001eb408430;Zm00001eb147480;Zm00001eb043340;Zm00001eb303610;Zm00001eb136330	15
Biological process	GO:1901657	glycosyl compound metabolic process	41/5692 0.72%	155/27424 0.57%	0.052029	0.439845	Zm00001eb006160;Zm00001eb043580;Zm00001eb155060;Zm00001eb159290;Zm00001eb247590;Zm00001eb304250;Zm00001eb075250;Zm00001eb096030;Zm00001eb220250;Zm00001eb138250;Zm00001eb289490;Zm00001eb176090;Zm00001eb122630;Zm00001eb184610;Zm00001eb330430;Zm00001eb023540;Zm00001eb303740;Zm00001eb061440;Zm00001eb110390;novel.791;Zm00001eb361370;Zm00001eb242090;Zm00001eb187190;Zm00001eb427630;novel.2988;Zm00001eb3…	41	Zm00001eb006160;Zm00001eb043580;Zm00001eb155060;Zm00001eb304250;Zm00001eb075250;Zm00001eb096030;Zm00001eb220250;Zm00001eb289490;Zm00001eb176090;Zm00001eb122630;Zm00001eb330430;Zm00001eb023540;Zm00001eb303740;Zm00001eb061440;Zm00001eb110390;novel.791;Zm00001eb361370;Zm00001eb242090;Zm00001eb427630;novel.2988;Zm00001eb208760;Zm00001eb077250;Zm00001eb186200;Zm00001eb426510;Zm00001eb292230;Zm00001eb0…	30	Zm00001eb159290;Zm00001eb247590;Zm00001eb138250;Zm00001eb184610;Zm00001eb187190;Zm00001eb379090;Zm00001eb185220;Zm00001eb359730;Zm00001eb247050;Zm00001eb385020;Zm00001eb099790	11
Biological process	GO:0051656	establishment of organelle localization	41/5692 0.72%	158/27424 0.58%	0.0674979	0.517547	Zm00001eb193160;Zm00001eb045250;Zm00001eb007280;Zm00001eb019250;Zm00001eb390370;Zm00001eb290580;Zm00001eb160490;Zm00001eb258890;Zm00001eb283600;Zm00001eb327640;Zm00001eb210570;Zm00001eb209850;Zm00001eb217800;Zm00001eb229410;Zm00001eb131510;Zm00001eb405820;Zm00001eb137140;Zm00001eb159780;Zm00001eb001910;Zm00001eb408590;Zm00001eb128110;Zm00001eb293600;Zm00001eb305960;Zm00001eb158220;Zm00001eb410080…	41	Zm00001eb193160;Zm00001eb045250;Zm00001eb007280;Zm00001eb019250;Zm00001eb390370;Zm00001eb160490;Zm00001eb258890;Zm00001eb283600;Zm00001eb327640;Zm00001eb209850;Zm00001eb217800;Zm00001eb229410;Zm00001eb131510;Zm00001eb137140;Zm00001eb159780;Zm00001eb408590;Zm00001eb128110;Zm00001eb293600;Zm00001eb305960;Zm00001eb410080;Zm00001eb410250;Zm00001eb357010;Zm00001eb089230;Zm00001eb013540;Zm00001eb327700…	27	Zm00001eb290580;Zm00001eb210570;Zm00001eb405820;Zm00001eb001910;Zm00001eb158220;Zm00001eb000760;Zm00001eb392710;Zm00001eb093890;Zm00001eb221190;Zm00001eb155000;Zm00001eb391380;Zm00001eb168590;Zm00001eb111490;Zm00001eb065250	14
Biological process	GO:0009813	flavonoid biosynthetic process	41/5692 0.72%	170/27424 0.62%	0.161021	0.773764	Zm00001eb395270;Zm00001eb219040;Zm00001eb154000;novel.414;Zm00001eb172420;Zm00001eb012590;Zm00001eb062510;Zm00001eb165410;Zm00001eb420400;Zm00001eb213710;Zm00001eb315060;Zm00001eb067060;Zm00001eb001650;novel.5874;Zm00001eb205110;Zm00001eb245960;Zm00001eb371300;Zm00001eb323970;novel.9500;Zm00001eb196550;Zm00001eb048090;Zm00001eb107750;Zm00001eb095790;Zm00001eb032650;Zm00001eb388660;Zm00001eb284390…	41	Zm00001eb395270;Zm00001eb219040;Zm00001eb012590;Zm00001eb062510;Zm00001eb420400;Zm00001eb067060;Zm00001eb371300;Zm00001eb323970;Zm00001eb107750;Zm00001eb431510;Zm00001eb225320;Zm00001eb322210;Zm00001eb202090	13	Zm00001eb154000;novel.414;Zm00001eb172420;Zm00001eb165410;Zm00001eb213710;Zm00001eb315060;Zm00001eb001650;novel.5874;Zm00001eb205110;Zm00001eb245960;novel.9500;Zm00001eb196550;Zm00001eb048090;Zm00001eb095790;Zm00001eb032650;Zm00001eb388660;Zm00001eb284390;Zm00001eb394430;Zm00001eb327470;Zm00001eb183650;Zm00001eb134240;Zm00001eb359030;Zm00001eb183680;novel.3387;Zm00001eb293440;novel.1732;Zm00001eb…	28
Biological process	GO:1905393	plant organ formation	41/5692 0.72%	222/27424 0.81%	0.822436	1	Zm00001eb145730;Zm00001eb288390;Zm00001eb330150;Zm00001eb165770;Zm00001eb166240;Zm00001eb411000;Zm00001eb141920;Zm00001eb184320;Zm00001eb274650;Zm00001eb217800;Zm00001eb107870;Zm00001eb314810;Zm00001eb008080;Zm00001eb285400;Zm00001eb205110;Zm00001eb325650;Zm00001eb202020;Zm00001eb117560;Zm00001eb347710;novel.9749;Zm00001eb411020;Zm00001eb084940;Zm00001eb069580;Zm00001eb213430;Zm00001eb300090;Zm00…	41	Zm00001eb145730;Zm00001eb288390;Zm00001eb330150;Zm00001eb165770;Zm00001eb166240;Zm00001eb411000;Zm00001eb141920;Zm00001eb184320;Zm00001eb274650;Zm00001eb217800;Zm00001eb285400;Zm00001eb325650;novel.9749;Zm00001eb411020;Zm00001eb084940;novel.4274;Zm00001eb422020;Zm00001eb330990;Zm00001eb258820;Zm00001eb375830;Zm00001eb077770	21	Zm00001eb107870;Zm00001eb314810;Zm00001eb008080;Zm00001eb205110;Zm00001eb202020;Zm00001eb117560;Zm00001eb347710;Zm00001eb069580;Zm00001eb213430;Zm00001eb300090;Zm00001eb391380;Zm00001eb134240;Zm00001eb169300;Zm00001eb142450;Zm00001eb297410;Zm00001eb074640;Zm00001eb161380;Zm00001eb357190;Zm00001eb114700;Zm00001eb142430	20
Biological process	GO:0071398	cellular response to fatty acid	41/5692 0.72%	225/27424 0.82%	0.847212	1	Zm00001eb009570;Zm00001eb033950;Zm00001eb345750;Zm00001eb415520;Zm00001eb420440;Zm00001eb312170;Zm00001eb399340;Zm00001eb358430;Zm00001eb019470;Zm00001eb327450;Zm00001eb337270;Zm00001eb095690;Zm00001eb368350;Zm00001eb020060;novel.4182;Zm00001eb387370;novel.10693;Zm00001eb121600;Zm00001eb376400;Zm00001eb309350;Zm00001eb288770;Zm00001eb350120;Zm00001eb367790;Zm00001eb278100;Zm00001eb086370;Zm00001e…	41	Zm00001eb009570;Zm00001eb033950;Zm00001eb345750;Zm00001eb399340;Zm00001eb019470;Zm00001eb327450;Zm00001eb337270;Zm00001eb095690;novel.4182;Zm00001eb387370;novel.10693;Zm00001eb121600;Zm00001eb350120;Zm00001eb367790;Zm00001eb278100;Zm00001eb086370;Zm00001eb061650;Zm00001eb261900;Zm00001eb121270;Zm00001eb357070;Zm00001eb118580;Zm00001eb093200;novel.953	23	Zm00001eb415520;Zm00001eb420440;Zm00001eb312170;Zm00001eb358430;Zm00001eb368350;Zm00001eb020060;Zm00001eb376400;Zm00001eb309350;Zm00001eb288770;Zm00001eb190130;Zm00001eb020680;Zm00001eb121040;Zm00001eb331940;Zm00001eb346880;Zm00001eb154960;Zm00001eb122760;Zm00001eb271190;Zm00001eb397060	18
Biological process	GO:0006873	cellular ion homeostasis	41/5692 0.72%	231/27424 0.84%	0.889036	1	Zm00001eb044260;Zm00001eb241920;Zm00001eb284750;Zm00001eb397320;Zm00001eb330030;Zm00001eb195010;Zm00001eb055560;Zm00001eb010790;Zm00001eb404870;Zm00001eb387350;Zm00001eb360580;Zm00001eb120100;Zm00001eb021100;Zm00001eb317300;Zm00001eb076070;novel.8063;Zm00001eb119430;Zm00001eb156300;Zm00001eb220880;Zm00001eb081200;Zm00001eb418020;Zm00001eb358580;Zm00001eb238560;Zm00001eb100190;Zm00001eb231990;Zm00…	41	Zm00001eb044260;Zm00001eb241920;Zm00001eb284750;Zm00001eb397320;Zm00001eb330030;Zm00001eb195010;Zm00001eb055560;Zm00001eb010790;Zm00001eb404870;Zm00001eb360580;Zm00001eb021100;Zm00001eb076070;novel.8063;Zm00001eb119430;Zm00001eb156300;Zm00001eb220880;Zm00001eb418020;Zm00001eb358580;Zm00001eb238560;Zm00001eb100190;Zm00001eb231990;Zm00001eb056130;Zm00001eb211310;Zm00001eb105530;Zm00001eb421180;Zm00…	30	Zm00001eb387350;Zm00001eb120100;Zm00001eb317300;Zm00001eb081200;Zm00001eb088390;Zm00001eb316390;Zm00001eb268500;Zm00001eb163750;Zm00001eb000570;Zm00001eb344880;Zm00001eb053440	11
Biological process	GO:0031329	regulation of cellular catabolic process	41/5692 0.72%	241/27424 0.88%	0.938404	1	Zm00001eb237960;Zm00001eb393290;Zm00001eb364900;Zm00001eb037260;Zm00001eb360390;Zm00001eb312820;Zm00001eb027100;Zm00001eb152050;Zm00001eb095310;Zm00001eb078850;Zm00001eb364280;Zm00001eb156740;Zm00001eb274840;Zm00001eb403960;novel.2225;Zm00001eb194140;Zm00001eb420400;Zm00001eb292520;Zm00001eb380100;Zm00001eb039740;Zm00001eb197190;Zm00001eb142210;Zm00001eb065660;Zm00001eb117080;Zm00001eb230480;Zm00…	41	Zm00001eb037260;Zm00001eb360390;Zm00001eb312820;Zm00001eb152050;Zm00001eb078850;Zm00001eb364280;Zm00001eb156740;Zm00001eb403960;Zm00001eb194140;Zm00001eb420400;Zm00001eb292520;Zm00001eb039740;Zm00001eb142210;Zm00001eb230480;Zm00001eb396020;Zm00001eb117110;Zm00001eb060290;novel.1820	18	Zm00001eb237960;Zm00001eb393290;Zm00001eb364900;Zm00001eb027100;Zm00001eb095310;Zm00001eb274840;novel.2225;Zm00001eb380100;Zm00001eb197190;Zm00001eb065660;Zm00001eb117080;Zm00001eb197150;Zm00001eb382930;Zm00001eb212720;Zm00001eb350780;Zm00001eb383270;Zm00001eb287110;Zm00001eb035080;Zm00001eb117310;Zm00001eb148160;Zm00001eb161380;Zm00001eb357190;Zm00001eb312940	23
Biological process	GO:0010410	hemicellulose metabolic process	41/5692 0.72%	246/27424 0.9%	0.955247	1	Zm00001eb057250;Zm00001eb071650;Zm00001eb075730;Zm00001eb226470;Zm00001eb341630;Zm00001eb057230;Zm00001eb163530;Zm00001eb241670;Zm00001eb288440;Zm00001eb251370;Zm00001eb007740;Zm00001eb068390;Zm00001eb432200;Zm00001eb347490;Zm00001eb312040;Zm00001eb295590;Zm00001eb265440;Zm00001eb225830;Zm00001eb076470;Zm00001eb420100;Zm00001eb203660;novel.3130;Zm00001eb414390;Zm00001eb441830;Zm00001eb255140;Zm00…	41	Zm00001eb057250;Zm00001eb075730;Zm00001eb226470;Zm00001eb057230;Zm00001eb163530;Zm00001eb241670;Zm00001eb288440;Zm00001eb007740;Zm00001eb068390;Zm00001eb432200;Zm00001eb347490;Zm00001eb312040;Zm00001eb295590;Zm00001eb225830;Zm00001eb420100;novel.3130;Zm00001eb414390;Zm00001eb441830;Zm00001eb255140;Zm00001eb081440;Zm00001eb214880;Zm00001eb411910;Zm00001eb125100;Zm00001eb404300;Zm00001eb168320;nove…	27	Zm00001eb071650;Zm00001eb341630;Zm00001eb251370;Zm00001eb265440;Zm00001eb076470;Zm00001eb203660;Zm00001eb404880;Zm00001eb168050;Zm00001eb046060;Zm00001eb142640;Zm00001eb069640;Zm00001eb213920;Zm00001eb232210;Zm00001eb272190	14
Biological process	GO:0009185	ribonucleoside diphosphate metabolic process	40/5692 0.7%	127/27424 0.46%	0.00290524	0.0872821	Zm00001eb144240;Zm00001eb283530;Zm00001eb291670;Zm00001eb293530;Zm00001eb408010;Zm00001eb433750;Zm00001eb352550;Zm00001eb121400;Zm00001eb371680;Zm00001eb377870;Zm00001eb066190;Zm00001eb153620;Zm00001eb319770;Zm00001eb365200;Zm00001eb193140;Zm00001eb126080;Zm00001eb337520;Zm00001eb390590;Zm00001eb015770;Zm00001eb050410;Zm00001eb121310;Zm00001eb200910;Zm00001eb256910;Zm00001eb353560;Zm00001eb048390…	40	Zm00001eb144240;Zm00001eb283530;Zm00001eb293530;Zm00001eb433750;Zm00001eb121400;Zm00001eb371680;Zm00001eb066190;Zm00001eb365200;Zm00001eb193140;Zm00001eb126080;Zm00001eb337520;Zm00001eb015770;Zm00001eb050410;Zm00001eb121310;Zm00001eb256910;Zm00001eb353560;Zm00001eb048390;Zm00001eb350090;Zm00001eb293670;Zm00001eb099530;Zm00001eb093560;Zm00001eb424620;Zm00001eb367890	23	Zm00001eb291670;Zm00001eb408010;Zm00001eb352550;Zm00001eb377870;Zm00001eb153620;Zm00001eb319770;Zm00001eb390590;Zm00001eb200910;Zm00001eb089020;Zm00001eb184000;Zm00001eb218690;Zm00001eb312300;Zm00001eb179540;Zm00001eb268760;Zm00001eb041270;novel.10711;Zm00001eb195920	17
Biological process	GO:0009064	glutamine family amino acid metabolic process	40/5692 0.7%	133/27424 0.48%	0.00701735	0.151988	Zm00001eb013430;Zm00001eb050460;Zm00001eb080510;Zm00001eb152450;Zm00001eb156610;Zm00001eb185400;Zm00001eb257910;Zm00001eb296480;Zm00001eb344260;Zm00001eb359410;Zm00001eb367740;Zm00001eb396990;Zm00001eb399220;Zm00001eb418690;Zm00001eb054990;Zm00001eb146310;Zm00001eb037690;Zm00001eb325850;Zm00001eb424380;Zm00001eb009090;Zm00001eb264960;Zm00001eb434370;Zm00001eb338980;Zm00001eb213710;Zm00001eb432580…	40	Zm00001eb013430;Zm00001eb050460;Zm00001eb152450;Zm00001eb156610;Zm00001eb296480;Zm00001eb344260;Zm00001eb359410;Zm00001eb367740;Zm00001eb396990;Zm00001eb399220;Zm00001eb418690;Zm00001eb054990;Zm00001eb037690;Zm00001eb325850;Zm00001eb264960;Zm00001eb338980;Zm00001eb186530;Zm00001eb255250	18	Zm00001eb080510;Zm00001eb185400;Zm00001eb257910;Zm00001eb146310;Zm00001eb424380;Zm00001eb009090;Zm00001eb434370;Zm00001eb213710;Zm00001eb432580;Zm00001eb347680;Zm00001eb252020;Zm00001eb160030;Zm00001eb067720;Zm00001eb295220;Zm00001eb391720;Zm00001eb208970;Zm00001eb032650;Zm00001eb399860;Zm00001eb162140;Zm00001eb295210;Zm00001eb440860;novel.6649	22
Biological process	GO:0005984	disaccharide metabolic process	40/5692 0.7%	135/27424 0.49%	0.00918054	0.1769	Zm00001eb038060;Zm00001eb075530;Zm00001eb098910;Zm00001eb144240;Zm00001eb257510;Zm00001eb390820;Zm00001eb015090;Zm00001eb402200;Zm00001eb192680;Zm00001eb312020;Zm00001eb042260;Zm00001eb147750;Zm00001eb365200;Zm00001eb133930;Zm00001eb098650;Zm00001eb329980;Zm00001eb177450;Zm00001eb153280;Zm00001eb293110;Zm00001eb084540;Zm00001eb353280;Zm00001eb213710;Zm00001eb071770;Zm00001eb392880;Zm00001eb311230…	40	Zm00001eb038060;Zm00001eb075530;Zm00001eb098910;Zm00001eb144240;Zm00001eb257510;Zm00001eb015090;Zm00001eb402200;Zm00001eb192680;Zm00001eb312020;Zm00001eb042260;Zm00001eb365200;Zm00001eb177450;Zm00001eb153280;Zm00001eb084540;Zm00001eb255870;novel.10581;Zm00001eb391600;Zm00001eb228780;Zm00001eb153270;Zm00001eb048470;Zm00001eb186500;Zm00001eb340990	22	Zm00001eb390820;Zm00001eb147750;Zm00001eb133930;Zm00001eb098650;Zm00001eb329980;Zm00001eb293110;Zm00001eb353280;Zm00001eb213710;Zm00001eb071770;Zm00001eb392880;Zm00001eb311230;Zm00001eb032650;Zm00001eb262580;Zm00001eb387040;Zm00001eb133920;Zm00001eb200930;Zm00001eb417940;Zm00001eb197360	18
Biological process	GO:0046939	nucleotide phosphorylation	40/5692 0.7%	138/27424 0.5%	0.0134385	0.218464	Zm00001eb144240;Zm00001eb283530;Zm00001eb291670;Zm00001eb293530;Zm00001eb408010;Zm00001eb433750;Zm00001eb352550;Zm00001eb121400;Zm00001eb371680;Zm00001eb377870;Zm00001eb066190;Zm00001eb153620;Zm00001eb319770;Zm00001eb260410;Zm00001eb365200;Zm00001eb126080;Zm00001eb337520;Zm00001eb390590;Zm00001eb015770;Zm00001eb050410;Zm00001eb121310;Zm00001eb200910;Zm00001eb353560;Zm00001eb048390;Zm00001eb089020…	40	Zm00001eb144240;Zm00001eb283530;Zm00001eb293530;Zm00001eb433750;Zm00001eb121400;Zm00001eb371680;Zm00001eb066190;Zm00001eb365200;Zm00001eb126080;Zm00001eb337520;Zm00001eb015770;Zm00001eb050410;Zm00001eb121310;Zm00001eb353560;Zm00001eb048390;Zm00001eb350090;Zm00001eb293670;Zm00001eb099530;Zm00001eb093560;Zm00001eb424620;Zm00001eb367890	21	Zm00001eb291670;Zm00001eb408010;Zm00001eb352550;Zm00001eb377870;Zm00001eb153620;Zm00001eb319770;Zm00001eb260410;Zm00001eb390590;Zm00001eb200910;Zm00001eb089020;Zm00001eb184000;Zm00001eb218690;Zm00001eb312300;Zm00001eb179540;Zm00001eb153930;Zm00001eb182590;Zm00001eb041270;novel.10711;Zm00001eb195920	19
Biological process	GO:0009063	cellular amino acid catabolic process	40/5692 0.7%	144/27424 0.53%	0.0267443	0.308775	Zm00001eb031330;Zm00001eb050460;Zm00001eb077640;Zm00001eb117100;Zm00001eb179170;Zm00001eb185400;Zm00001eb192910;Zm00001eb223680;Zm00001eb232960;Zm00001eb247630;Zm00001eb265270;Zm00001eb399220;Zm00001eb406880;Zm00001eb409040;Zm00001eb355050;Zm00001eb379510;Zm00001eb333030;Zm00001eb055020;Zm00001eb224720;Zm00001eb070250;Zm00001eb302330;Zm00001eb030210;Zm00001eb185250;Zm00001eb280650;Zm00001eb043480…	40	Zm00001eb031330;Zm00001eb050460;Zm00001eb077640;Zm00001eb117100;Zm00001eb179170;Zm00001eb192910;Zm00001eb223680;Zm00001eb232960;Zm00001eb265270;Zm00001eb399220;Zm00001eb409040;Zm00001eb355050;Zm00001eb379510;Zm00001eb333030;Zm00001eb224720;Zm00001eb302330;Zm00001eb043480;Zm00001eb185240;Zm00001eb077630;Zm00001eb216240;Zm00001eb249250	21	Zm00001eb185400;Zm00001eb247630;Zm00001eb406880;Zm00001eb055020;Zm00001eb070250;Zm00001eb030210;Zm00001eb185250;Zm00001eb280650;Zm00001eb206470;Zm00001eb205930;Zm00001eb138300;Zm00001eb122460;Zm00001eb247660;Zm00001eb153460;Zm00001eb391720;Zm00001eb077220;Zm00001eb185260;Zm00001eb025960;Zm00001eb313780	19
Biological process	GO:0071395	cellular response to jasmonic acid stimulus	40/5692 0.7%	220/27424 0.8%	0.848475	1	Zm00001eb009570;Zm00001eb033950;Zm00001eb345750;Zm00001eb415520;Zm00001eb420440;Zm00001eb312170;Zm00001eb399340;Zm00001eb358430;Zm00001eb019470;Zm00001eb327450;Zm00001eb337270;Zm00001eb095690;Zm00001eb368350;Zm00001eb020060;novel.4182;Zm00001eb387370;novel.10693;Zm00001eb121600;Zm00001eb376400;Zm00001eb309350;Zm00001eb288770;Zm00001eb350120;Zm00001eb367790;Zm00001eb278100;Zm00001eb086370;Zm00001e…	40	Zm00001eb009570;Zm00001eb033950;Zm00001eb345750;Zm00001eb399340;Zm00001eb019470;Zm00001eb327450;Zm00001eb337270;Zm00001eb095690;novel.4182;Zm00001eb387370;novel.10693;Zm00001eb121600;Zm00001eb350120;Zm00001eb367790;Zm00001eb278100;Zm00001eb086370;Zm00001eb061650;Zm00001eb261900;Zm00001eb121270;Zm00001eb118580;Zm00001eb093200;novel.953	22	Zm00001eb415520;Zm00001eb420440;Zm00001eb312170;Zm00001eb358430;Zm00001eb368350;Zm00001eb020060;Zm00001eb376400;Zm00001eb309350;Zm00001eb288770;Zm00001eb190130;Zm00001eb020680;Zm00001eb121040;Zm00001eb331940;Zm00001eb346880;Zm00001eb154960;Zm00001eb122760;Zm00001eb271190;Zm00001eb397060	18
Biological process	GO:0006261	DNA-templated DNA replication	40/5692 0.7%	256/27424 0.93%	0.985015	1	Zm00001eb218850;Zm00001eb268250;Zm00001eb363090;Zm00001eb003750;Zm00001eb004190;Zm00001eb431790;Zm00001eb158710;Zm00001eb045200;Zm00001eb020130;Zm00001eb320860;Zm00001eb293320;Zm00001eb231860;Zm00001eb278360;Zm00001eb296150;Zm00001eb060330;Zm00001eb292410;Zm00001eb382720;Zm00001eb407100;Zm00001eb295840;Zm00001eb147490;Zm00001eb123270;Zm00001eb266890;Zm00001eb237460;novel.2429;Zm00001eb051050;Zm00…	40	Zm00001eb268250;Zm00001eb003750;Zm00001eb004190;Zm00001eb320860;Zm00001eb293320;Zm00001eb278360;Zm00001eb138190;novel.6718;Zm00001eb024430;Zm00001eb325310	10	Zm00001eb218850;Zm00001eb363090;Zm00001eb431790;Zm00001eb158710;Zm00001eb045200;Zm00001eb020130;Zm00001eb231860;Zm00001eb296150;Zm00001eb060330;Zm00001eb292410;Zm00001eb382720;Zm00001eb407100;Zm00001eb295840;Zm00001eb147490;Zm00001eb123270;Zm00001eb266890;Zm00001eb237460;novel.2429;Zm00001eb051050;Zm00001eb377000;Zm00001eb351990;Zm00001eb192050;Zm00001eb156510;Zm00001eb194590;Zm00001eb169610;Zm00…	30
Biological process	GO:0003002	regionalization	40/5692 0.7%	275/27424 1%	0.996807	1	Zm00001eb367300;Zm00001eb124630;Zm00001eb075940;Zm00001eb366790;Zm00001eb214630;Zm00001eb072050;Zm00001eb037010;Zm00001eb031300;Zm00001eb093670;novel.3292;Zm00001eb324700;Zm00001eb427140;Zm00001eb431010;Zm00001eb065890;Zm00001eb347710;Zm00001eb326880;Zm00001eb318030;Zm00001eb198690;novel.3400;Zm00001eb259830;Zm00001eb298670;novel.9750;Zm00001eb103250;Zm00001eb403330;Zm00001eb147010;Zm00001eb22235…	40	Zm00001eb124630;Zm00001eb075940;Zm00001eb366790;Zm00001eb214630;Zm00001eb072050;Zm00001eb037010;Zm00001eb031300;Zm00001eb427140;Zm00001eb431010;Zm00001eb326880;novel.3400;novel.9750;Zm00001eb147010;Zm00001eb211700;Zm00001eb062640;Zm00001eb375830;Zm00001eb119220	17	Zm00001eb367300;Zm00001eb093670;novel.3292;Zm00001eb324700;Zm00001eb065890;Zm00001eb347710;Zm00001eb318030;Zm00001eb198690;Zm00001eb259830;Zm00001eb298670;Zm00001eb103250;Zm00001eb403330;Zm00001eb222350;Zm00001eb134240;Zm00001eb312740;Zm00001eb236490;Zm00001eb194590;Zm00001eb050930;Zm00001eb288890;Zm00001eb006600;Zm00001eb232350;Zm00001eb161380;Zm00001eb357190	23
Biological process	GO:0018205	peptidyl-lysine modification	40/5692 0.7%	378/27424 1.38%	1	1	Zm00001eb168510;novel.8710;Zm00001eb049830;Zm00001eb209230;Zm00001eb295700;Zm00001eb417960;Zm00001eb274650;Zm00001eb137870;Zm00001eb367170;Zm00001eb057410;Zm00001eb289850;Zm00001eb150160;Zm00001eb312420;Zm00001eb325580;Zm00001eb107710;Zm00001eb047500;Zm00001eb223040;novel.3196;Zm00001eb206790;Zm00001eb159970;Zm00001eb165440;Zm00001eb104640;Zm00001eb104540;Zm00001eb295840;Zm00001eb279260;Zm00001eb…	40	Zm00001eb168510;novel.8710;Zm00001eb049830;Zm00001eb209230;Zm00001eb295700;Zm00001eb417960;Zm00001eb274650;Zm00001eb137870;Zm00001eb367170;Zm00001eb057410;Zm00001eb289850;Zm00001eb150160;Zm00001eb223040;novel.3196;Zm00001eb104640;Zm00001eb279260;Zm00001eb422140;Zm00001eb413870;Zm00001eb118580	19	Zm00001eb312420;Zm00001eb325580;Zm00001eb107710;Zm00001eb047500;Zm00001eb206790;Zm00001eb159970;Zm00001eb165440;Zm00001eb104540;Zm00001eb295840;Zm00001eb069580;Zm00001eb334240;Zm00001eb256360;Zm00001eb236490;Zm00001eb362400;Zm00001eb025960;Zm00001eb011700;novel.6175;Zm00001eb070340;Zm00001eb351180;Zm00001eb038640;Zm00001eb117870	21
Biological process	GO:0006165	nucleoside diphosphate phosphorylation	39/5692 0.69%	136/27424 0.5%	0.017287	0.245178	Zm00001eb144240;Zm00001eb283530;Zm00001eb291670;Zm00001eb293530;Zm00001eb408010;Zm00001eb433750;Zm00001eb352550;Zm00001eb121400;Zm00001eb371680;Zm00001eb377870;Zm00001eb066190;Zm00001eb153620;Zm00001eb319770;Zm00001eb260410;Zm00001eb365200;Zm00001eb126080;Zm00001eb337520;Zm00001eb390590;Zm00001eb015770;Zm00001eb050410;Zm00001eb121310;Zm00001eb200910;Zm00001eb353560;Zm00001eb048390;Zm00001eb089020…	39	Zm00001eb144240;Zm00001eb283530;Zm00001eb293530;Zm00001eb433750;Zm00001eb121400;Zm00001eb371680;Zm00001eb066190;Zm00001eb365200;Zm00001eb126080;Zm00001eb337520;Zm00001eb015770;Zm00001eb050410;Zm00001eb121310;Zm00001eb353560;Zm00001eb048390;Zm00001eb350090;Zm00001eb293670;Zm00001eb099530;Zm00001eb093560;Zm00001eb424620;Zm00001eb367890	21	Zm00001eb291670;Zm00001eb408010;Zm00001eb352550;Zm00001eb377870;Zm00001eb153620;Zm00001eb319770;Zm00001eb260410;Zm00001eb390590;Zm00001eb200910;Zm00001eb089020;Zm00001eb184000;Zm00001eb218690;Zm00001eb312300;Zm00001eb179540;Zm00001eb182590;Zm00001eb041270;novel.10711;Zm00001eb195920	18
Biological process	GO:0009736	cytokinin-activated signaling pathway	39/5692 0.69%	142/27424 0.52%	0.0336279	0.344162	Zm00001eb253970;Zm00001eb074330;Zm00001eb319590;Zm00001eb397240;Zm00001eb216090;Zm00001eb364280;Zm00001eb405030;Zm00001eb055280;Zm00001eb066570;Zm00001eb193240;Zm00001eb234170;Zm00001eb367790;Zm00001eb119540;Zm00001eb009140;Zm00001eb082130;Zm00001eb145420;Zm00001eb176120;Zm00001eb153570;novel.9500;Zm00001eb433500;Zm00001eb401290;Zm00001eb367250;Zm00001eb190410;Zm00001eb182130;Zm00001eb224010;Zm00…	39	Zm00001eb253970;Zm00001eb074330;Zm00001eb364280;Zm00001eb367790;Zm00001eb009140;Zm00001eb153570;Zm00001eb190410;Zm00001eb268260;Zm00001eb182480;Zm00001eb388280;Zm00001eb206920;Zm00001eb244160	12	Zm00001eb319590;Zm00001eb397240;Zm00001eb216090;Zm00001eb405030;Zm00001eb055280;Zm00001eb066570;Zm00001eb193240;Zm00001eb234170;Zm00001eb119540;Zm00001eb082130;Zm00001eb145420;Zm00001eb176120;novel.9500;Zm00001eb433500;Zm00001eb401290;Zm00001eb367250;Zm00001eb182130;Zm00001eb224010;Zm00001eb295840;Zm00001eb423050;Zm00001eb365420;Zm00001eb256600;Zm00001eb380490;Zm00001eb331630;Zm00001eb086410;Zm00…	27
Biological process	GO:0071368	cellular response to cytokinin stimulus	39/5692 0.69%	147/27424 0.54%	0.0546753	0.456009	Zm00001eb253970;Zm00001eb074330;Zm00001eb319590;Zm00001eb397240;Zm00001eb216090;Zm00001eb364280;Zm00001eb405030;Zm00001eb055280;Zm00001eb066570;Zm00001eb193240;Zm00001eb234170;Zm00001eb367790;Zm00001eb119540;Zm00001eb009140;Zm00001eb082130;Zm00001eb145420;Zm00001eb176120;Zm00001eb153570;novel.9500;Zm00001eb433500;Zm00001eb401290;Zm00001eb367250;Zm00001eb190410;Zm00001eb182130;Zm00001eb224010;Zm00…	39	Zm00001eb253970;Zm00001eb074330;Zm00001eb364280;Zm00001eb367790;Zm00001eb009140;Zm00001eb153570;Zm00001eb190410;Zm00001eb268260;Zm00001eb182480;Zm00001eb388280;Zm00001eb206920;Zm00001eb244160	12	Zm00001eb319590;Zm00001eb397240;Zm00001eb216090;Zm00001eb405030;Zm00001eb055280;Zm00001eb066570;Zm00001eb193240;Zm00001eb234170;Zm00001eb119540;Zm00001eb082130;Zm00001eb145420;Zm00001eb176120;novel.9500;Zm00001eb433500;Zm00001eb401290;Zm00001eb367250;Zm00001eb182130;Zm00001eb224010;Zm00001eb295840;Zm00001eb423050;Zm00001eb365420;Zm00001eb256600;Zm00001eb380490;Zm00001eb331630;Zm00001eb086410;Zm00…	27
Biological process	GO:0006766	vitamin metabolic process	39/5692 0.69%	173/27424 0.63%	0.308098	0.983117	Zm00001eb070860;Zm00001eb095930;Zm00001eb161360;Zm00001eb356910;Zm00001eb244650;Zm00001eb384280;Zm00001eb051950;Zm00001eb230870;Zm00001eb144410;Zm00001eb298350;Zm00001eb373110;Zm00001eb254510;Zm00001eb251860;Zm00001eb223890;Zm00001eb030210;Zm00001eb118250;Zm00001eb429350;Zm00001eb261830;Zm00001eb006830;Zm00001eb287860;Zm00001eb208700;Zm00001eb217120;Zm00001eb220220;Zm00001eb412500;Zm00001eb335030…	39	Zm00001eb070860;Zm00001eb095930;Zm00001eb161360;Zm00001eb244650;Zm00001eb384280;Zm00001eb144410;Zm00001eb217120;Zm00001eb335030;Zm00001eb042480;Zm00001eb417510;Zm00001eb245110;Zm00001eb187830;Zm00001eb386720	13	Zm00001eb356910;Zm00001eb051950;Zm00001eb230870;Zm00001eb298350;Zm00001eb373110;Zm00001eb254510;Zm00001eb251860;Zm00001eb223890;Zm00001eb030210;Zm00001eb118250;Zm00001eb429350;Zm00001eb261830;Zm00001eb006830;Zm00001eb287860;Zm00001eb208700;Zm00001eb220220;Zm00001eb412500;Zm00001eb182780;Zm00001eb285500;Zm00001eb319990;Zm00001eb370610;Zm00001eb208970;Zm00001eb203380;Zm00001eb426240;Zm00001eb043120…	26
Biological process	GO:0048638	regulation of developmental growth	39/5692 0.69%	235/27424 0.86%	0.954571	1	Zm00001eb376630;Zm00001eb290580;Zm00001eb153710;Zm00001eb376480;Zm00001eb374270;Zm00001eb389670;Zm00001eb111100;Zm00001eb081200;Zm00001eb260800;Zm00001eb009640;Zm00001eb023540;Zm00001eb065890;Zm00001eb061070;Zm00001eb212810;Zm00001eb198690;Zm00001eb295840;Zm00001eb321140;Zm00001eb107730;Zm00001eb195120;Zm00001eb271050;Zm00001eb142060;Zm00001eb157000;Zm00001eb134240;Zm00001eb288210;Zm00001eb169610…	39	Zm00001eb376630;Zm00001eb376480;Zm00001eb374270;Zm00001eb111100;Zm00001eb023540;Zm00001eb107730;Zm00001eb271050;Zm00001eb157000;Zm00001eb066150;Zm00001eb107740;Zm00001eb321100	11	Zm00001eb290580;Zm00001eb153710;Zm00001eb389670;Zm00001eb081200;Zm00001eb260800;Zm00001eb009640;Zm00001eb065890;Zm00001eb061070;Zm00001eb212810;Zm00001eb198690;Zm00001eb295840;Zm00001eb321140;Zm00001eb195120;Zm00001eb142060;Zm00001eb134240;Zm00001eb288210;Zm00001eb169610;Zm00001eb336650;Zm00001eb145310;Zm00001eb104060;novel.9317;Zm00001eb188240;novel.5408;Zm00001eb299510;Zm00001eb336730;Zm00001eb…	28
Biological process	GO:0010016	shoot system morphogenesis	39/5692 0.69%	287/27424 1.05%	0.999377	1	Zm00001eb346030;Zm00001eb044840;Zm00001eb056260;Zm00001eb075940;Zm00001eb251380;Zm00001eb431710;Zm00001eb274650;Zm00001eb081200;Zm00001eb037010;Zm00001eb001910;Zm00001eb143670;Zm00001eb270950;Zm00001eb069220;Zm00001eb205110;Zm00001eb195020;Zm00001eb292690;Zm00001eb117560;Zm00001eb347710;Zm00001eb074200;Zm00001eb318030;Zm00001eb074190;Zm00001eb250730;Zm00001eb259830;Zm00001eb084940;Zm00001eb379190…	39	Zm00001eb346030;Zm00001eb075940;Zm00001eb251380;Zm00001eb431710;Zm00001eb274650;Zm00001eb037010;Zm00001eb143670;Zm00001eb270950;Zm00001eb069220;Zm00001eb074200;Zm00001eb074190;Zm00001eb084940;Zm00001eb073090;Zm00001eb010050;Zm00001eb428450;Zm00001eb277430	16	Zm00001eb044840;Zm00001eb056260;Zm00001eb081200;Zm00001eb001910;Zm00001eb205110;Zm00001eb195020;Zm00001eb292690;Zm00001eb117560;Zm00001eb347710;Zm00001eb318030;Zm00001eb250730;Zm00001eb259830;Zm00001eb379190;Zm00001eb213430;Zm00001eb152350;Zm00001eb249950;Zm00001eb300090;Zm00001eb142450;Zm00001eb297410;Zm00001eb074640;Zm00001eb232350;Zm00001eb114700;Zm00001eb142430	23
Biological process	GO:0033014	tetrapyrrole biosynthetic process	38/5692 0.67%	101/27424 0.37%	7.26708e-05	0.00882792	Zm00001eb220940;Zm00001eb332650;Zm00001eb407780;Zm00001eb433610;Zm00001eb395270;Zm00001eb229540;Zm00001eb269720;Zm00001eb291360;Zm00001eb230870;Zm00001eb286140;Zm00001eb254510;Zm00001eb358930;Zm00001eb431800;Zm00001eb097670;Zm00001eb244110;Zm00001eb233020;Zm00001eb212250;Zm00001eb089520;Zm00001eb392680;Zm00001eb329630;Zm00001eb287860;Zm00001eb208700;Zm00001eb207370;Zm00001eb044650;Zm00001eb308830…	38	Zm00001eb395270;Zm00001eb229540;Zm00001eb358930;Zm00001eb097670;Zm00001eb089520;Zm00001eb033900;novel.1482;novel.5773	8	Zm00001eb220940;Zm00001eb332650;Zm00001eb407780;Zm00001eb433610;Zm00001eb269720;Zm00001eb291360;Zm00001eb230870;Zm00001eb286140;Zm00001eb254510;Zm00001eb431800;Zm00001eb244110;Zm00001eb233020;Zm00001eb212250;Zm00001eb392680;Zm00001eb329630;Zm00001eb287860;Zm00001eb208700;Zm00001eb207370;Zm00001eb044650;Zm00001eb308830;Zm00001eb332380;Zm00001eb016830;Zm00001eb363080;Zm00001eb170870;Zm00001eb070520…	30
Biological process	GO:0120255	olefinic compound biosynthetic process	38/5692 0.67%	155/27424 0.57%	0.14529	0.732524	Zm00001eb032970;Zm00001eb071080;Zm00001eb071090;Zm00001eb247630;Zm00001eb218680;Zm00001eb188280;Zm00001eb418130;Zm00001eb101500;Zm00001eb251990;Zm00001eb378300;Zm00001eb002380;Zm00001eb142500;Zm00001eb376480;Zm00001eb374270;Zm00001eb125470;Zm00001eb185250;Zm00001eb418140;Zm00001eb185240;Zm00001eb073290;Zm00001eb300240;Zm00001eb121190;Zm00001eb385840;Zm00001eb163720;Zm00001eb122460;Zm00001eb247660…	38	Zm00001eb032970;Zm00001eb218680;Zm00001eb101500;Zm00001eb378300;Zm00001eb142500;Zm00001eb376480;Zm00001eb374270;Zm00001eb125470;Zm00001eb418140;Zm00001eb185240;Zm00001eb073290;Zm00001eb300240;Zm00001eb121190;Zm00001eb378320;Zm00001eb155050;Zm00001eb081470;Zm00001eb193360;Zm00001eb357070;Zm00001eb109860;Zm00001eb221020	20	Zm00001eb071080;Zm00001eb071090;Zm00001eb247630;Zm00001eb188280;Zm00001eb418130;Zm00001eb251990;Zm00001eb002380;Zm00001eb185250;Zm00001eb385840;Zm00001eb163720;Zm00001eb122460;Zm00001eb247660;Zm00001eb055950;Zm00001eb170530;Zm00001eb077220;Zm00001eb185260;Zm00001eb331250;Zm00001eb216150	18
Biological process	GO:0009867	jasmonic acid mediated signaling pathway	38/5692 0.67%	202/27424 0.74%	0.777527	1	Zm00001eb009570;Zm00001eb033950;Zm00001eb345750;Zm00001eb415520;Zm00001eb420440;Zm00001eb312170;Zm00001eb399340;Zm00001eb358430;Zm00001eb019470;Zm00001eb327450;Zm00001eb337270;Zm00001eb095690;Zm00001eb368350;novel.4182;Zm00001eb387370;novel.10693;Zm00001eb121600;Zm00001eb376400;Zm00001eb309350;Zm00001eb288770;Zm00001eb350120;Zm00001eb367790;Zm00001eb278100;Zm00001eb086370;Zm00001eb061650;Zm00001e…	38	Zm00001eb009570;Zm00001eb033950;Zm00001eb345750;Zm00001eb399340;Zm00001eb019470;Zm00001eb327450;Zm00001eb337270;Zm00001eb095690;novel.4182;Zm00001eb387370;novel.10693;Zm00001eb121600;Zm00001eb350120;Zm00001eb367790;Zm00001eb278100;Zm00001eb086370;Zm00001eb061650;Zm00001eb261900;Zm00001eb121270;Zm00001eb093200;novel.953	21	Zm00001eb415520;Zm00001eb420440;Zm00001eb312170;Zm00001eb358430;Zm00001eb368350;Zm00001eb376400;Zm00001eb309350;Zm00001eb288770;Zm00001eb190130;Zm00001eb020680;Zm00001eb121040;Zm00001eb331940;Zm00001eb346880;Zm00001eb154960;Zm00001eb122760;Zm00001eb271190;Zm00001eb397060	17
Biological process	GO:0002682	regulation of immune system process	38/5692 0.67%	223/27424 0.81%	0.930125	1	Zm00001eb117000;Zm00001eb308670;Zm00001eb182940;Zm00001eb358430;Zm00001eb085170;Zm00001eb047150;Zm00001eb029940;Zm00001eb068960;Zm00001eb210800;Zm00001eb318600;Zm00001eb287190;Zm00001eb402960;Zm00001eb039810;novel.4387;Zm00001eb184720;Zm00001eb406540;Zm00001eb214900;Zm00001eb080130;Zm00001eb020680;novel.1024;Zm00001eb055110;Zm00001eb242030;Zm00001eb431870;Zm00001eb283880;Zm00001eb279230;Zm00001eb…	38	Zm00001eb117000;Zm00001eb308670;Zm00001eb047150;Zm00001eb029940;Zm00001eb402960;Zm00001eb214900;novel.1024;Zm00001eb242030;Zm00001eb251280;Zm00001eb180800;Zm00001eb118580;Zm00001eb284990;Zm00001eb252100;Zm00001eb060470;Zm00001eb284980;Zm00001eb093200	16	Zm00001eb182940;Zm00001eb358430;Zm00001eb085170;Zm00001eb068960;Zm00001eb210800;Zm00001eb318600;Zm00001eb287190;Zm00001eb039810;novel.4387;Zm00001eb184720;Zm00001eb406540;Zm00001eb080130;Zm00001eb020680;Zm00001eb055110;Zm00001eb431870;Zm00001eb283880;Zm00001eb279230;Zm00001eb131200;novel.5287;Zm00001eb080230;Zm00001eb245460;Zm00001eb059520	22
Biological process	GO:0050776	regulation of immune response	38/5692 0.67%	223/27424 0.81%	0.930125	1	Zm00001eb117000;Zm00001eb308670;Zm00001eb182940;Zm00001eb358430;Zm00001eb085170;Zm00001eb047150;Zm00001eb029940;Zm00001eb068960;Zm00001eb210800;Zm00001eb318600;Zm00001eb287190;Zm00001eb402960;Zm00001eb039810;novel.4387;Zm00001eb184720;Zm00001eb406540;Zm00001eb214900;Zm00001eb080130;Zm00001eb020680;novel.1024;Zm00001eb055110;Zm00001eb242030;Zm00001eb431870;Zm00001eb283880;Zm00001eb279230;Zm00001eb…	38	Zm00001eb117000;Zm00001eb308670;Zm00001eb047150;Zm00001eb029940;Zm00001eb402960;Zm00001eb214900;novel.1024;Zm00001eb242030;Zm00001eb251280;Zm00001eb180800;Zm00001eb118580;Zm00001eb284990;Zm00001eb252100;Zm00001eb060470;Zm00001eb284980;Zm00001eb093200	16	Zm00001eb182940;Zm00001eb358430;Zm00001eb085170;Zm00001eb068960;Zm00001eb210800;Zm00001eb318600;Zm00001eb287190;Zm00001eb039810;novel.4387;Zm00001eb184720;Zm00001eb406540;Zm00001eb080130;Zm00001eb020680;Zm00001eb055110;Zm00001eb431870;Zm00001eb283880;Zm00001eb279230;Zm00001eb131200;novel.5287;Zm00001eb080230;Zm00001eb245460;Zm00001eb059520	22
Biological process	GO:0072657	protein localization to membrane	38/5692 0.67%	227/27424 0.83%	0.945971	1	Zm00001eb106830;Zm00001eb324100;Zm00001eb210890;Zm00001eb000480;Zm00001eb186660;Zm00001eb406840;Zm00001eb412690;Zm00001eb198830;Zm00001eb197120;Zm00001eb022280;Zm00001eb140490;Zm00001eb104590;Zm00001eb200130;Zm00001eb275000;Zm00001eb420150;Zm00001eb205950;Zm00001eb084410;novel.1258;Zm00001eb243530;Zm00001eb148220;Zm00001eb085050;Zm00001eb289180;Zm00001eb181270;Zm00001eb039770;Zm00001eb213370;Zm00…	38	Zm00001eb106830;Zm00001eb324100;Zm00001eb210890;Zm00001eb000480;Zm00001eb186660;Zm00001eb198830;Zm00001eb104590;Zm00001eb275000;Zm00001eb420150;Zm00001eb205950;novel.1258;Zm00001eb148220;Zm00001eb213370;Zm00001eb213360;Zm00001eb349020	15	Zm00001eb406840;Zm00001eb412690;Zm00001eb197120;Zm00001eb022280;Zm00001eb140490;Zm00001eb200130;Zm00001eb084410;Zm00001eb243530;Zm00001eb085050;Zm00001eb289180;Zm00001eb181270;Zm00001eb039770;Zm00001eb027670;Zm00001eb401140;Zm00001eb305390;Zm00001eb218840;Zm00001eb180260;Zm00001eb003150;Zm00001eb001870;Zm00001eb363950;Zm00001eb212690;Zm00001eb021300;Zm00001eb198250	23
Biological process	GO:0006897	endocytosis	38/5692 0.67%	231/27424 0.84%	0.958684	1	Zm00001eb294700;Zm00001eb045250;Zm00001eb191720;Zm00001eb111590;Zm00001eb159010;Zm00001eb192120;Zm00001eb330730;Zm00001eb399140;Zm00001eb217800;Zm00001eb119240;Zm00001eb037010;Zm00001eb329740;Zm00001eb284080;Zm00001eb065890;Zm00001eb138360;Zm00001eb220370;Zm00001eb043690;Zm00001eb426580;Zm00001eb318030;Zm00001eb371100;Zm00001eb198690;Zm00001eb201030;Zm00001eb259830;Zm00001eb041910;Zm00001eb311920…	38	Zm00001eb294700;Zm00001eb045250;Zm00001eb191720;Zm00001eb192120;Zm00001eb217800;Zm00001eb119240;Zm00001eb037010;Zm00001eb329740;Zm00001eb284080;Zm00001eb138360;Zm00001eb220370;Zm00001eb371100;Zm00001eb201030;Zm00001eb311920;Zm00001eb112340;Zm00001eb233500;Zm00001eb274640;Zm00001eb148380;Zm00001eb349020	19	Zm00001eb111590;Zm00001eb159010;Zm00001eb330730;Zm00001eb399140;Zm00001eb065890;Zm00001eb043690;Zm00001eb426580;Zm00001eb318030;Zm00001eb198690;Zm00001eb259830;Zm00001eb041910;Zm00001eb221190;Zm00001eb211210;Zm00001eb391380;Zm00001eb045930;Zm00001eb232350;Zm00001eb368890;Zm00001eb367970;Zm00001eb010110	19
Biological process	GO:0042537	benzene-containing compound metabolic process	37/5692 0.65%	101/27424 0.37%	0.000170161	0.0158477	Zm00001eb125120;Zm00001eb247630;Zm00001eb258950;Zm00001eb073030;Zm00001eb002380;Zm00001eb211480;Zm00001eb206400;Zm00001eb153200;Zm00001eb047150;Zm00001eb317090;Zm00001eb371520;Zm00001eb185250;Zm00001eb206470;Zm00001eb424310;Zm00001eb185240;Zm00001eb118930;Zm00001eb410260;Zm00001eb205930;Zm00001eb081930;Zm00001eb247660;Zm00001eb195460;Zm00001eb077220;Zm00001eb108850;novel.1024;Zm00001eb326940;nove…	37	Zm00001eb258950;Zm00001eb073030;Zm00001eb211480;Zm00001eb206400;Zm00001eb153200;Zm00001eb047150;Zm00001eb371520;Zm00001eb185240;Zm00001eb108850;novel.1024;Zm00001eb326940;novel.7706;Zm00001eb231150	13	Zm00001eb125120;Zm00001eb247630;Zm00001eb002380;Zm00001eb317090;Zm00001eb185250;Zm00001eb206470;Zm00001eb424310;Zm00001eb118930;Zm00001eb410260;Zm00001eb205930;Zm00001eb081930;Zm00001eb247660;Zm00001eb195460;Zm00001eb077220;Zm00001eb335390;Zm00001eb151170;Zm00001eb185260;Zm00001eb234750;Zm00001eb037560;Zm00001eb395510;Zm00001eb156460;Zm00001eb042820;Zm00001eb108550;Zm00001eb420270	24
[truncated: 4,061 more rows]

## Sheet: ZF-T_vs_ZFCK-T.GO.Enrichment
GO_level_1	GO	Description	DiffRatio	BgRatio	P-value	Adjusted P-value	All_index	Count_all	Up_index	Count_up	Down_index	Count_down
[truncated: 4,394 more rows]
