# Supplementary material for: Integrated transcriptomics and metabolomics analyses reveal key pathway responses during the grain-filling stage in maize under waterlogging stress
Source: Front Plant Sci. 2026 Jan 19;16:1698890. doi: 10.3389/fpls.2025.1698890 (PMC12861905; doi:10.3389/fpls.2025.1698890)
Supplement: Supplementary file 1 [file DataSheet1.zip › Supplementary materials/Table S3 KEGG analysis of GD-T vs GDCK-T and ZF-T vs ZFCK-T.XLSX]

## Sheet: GD-T_vs_GDCK-T.pathenrichment
ID	KEGG_level_1	KEGG_level_2	Description	GeneRatio	BgRatio	P-value	Adjusted P-value	geneID	Count	Up_gene	Up	Down_gene	Down	hyperlink
ko01110	Metabolism	Global and overview maps	Biosynthesis of secondary metabolites	763/2852 26.75%	2853/13133 21.72%	2.83411e-13	4.08112e-11	Zm00001eb003760;Zm00001eb006770;Zm00001eb009540;Zm00001eb011080;Zm00001eb011670;Zm00001eb013430;Zm00001eb013520;Zm00001eb021200;Zm00001eb027900;Zm00001eb027940;Zm00001eb032290;Zm00001eb033030;Zm00001eb038060;Zm00001eb042870;Zm00001eb050460;Zm00001eb056510;Zm00001eb057250;Zm00001eb063220;Zm00001eb068280;Zm00001eb070790;Zm00001eb071080;Zm00001eb071090;Zm00001eb075530;Zm00001eb075660;Zm00001eb077640…	763	Zm00001eb003760;Zm00001eb006770;Zm00001eb009540;Zm00001eb013430;Zm00001eb013520;Zm00001eb021200;Zm00001eb027900;Zm00001eb033030;Zm00001eb038060;Zm00001eb050460;Zm00001eb056510;Zm00001eb057250;Zm00001eb070790;Zm00001eb075530;Zm00001eb075660;Zm00001eb077640;Zm00001eb078290;Zm00001eb079170;Zm00001eb079760;Zm00001eb095930;Zm00001eb098910;Zm00001eb100180;Zm00001eb103480;Zm00001eb113920;Zm00001eb117100…	342	Zm00001eb011080;Zm00001eb011670;Zm00001eb027940;Zm00001eb032290;Zm00001eb042870;Zm00001eb063220;Zm00001eb068280;Zm00001eb071080;Zm00001eb071090;Zm00001eb080510;Zm00001eb105580;Zm00001eb137930;Zm00001eb159290;Zm00001eb164860;Zm00001eb185400;Zm00001eb196530;Zm00001eb214000;Zm00001eb216260;Zm00001eb220940;Zm00001eb230410;Zm00001eb240650;Zm00001eb247630;Zm00001eb257910;Zm00001eb282430;Zm00001eb287770…	421	https://www.genome.jp/dbget-bin/www_bget?ko01110	https:\\www.genome.jp\dbget-bin\www_bget?map01110
ko01100	Metabolism	Global and overview maps	Metabolic pathways	1283/2852 44.99%	5266/13133 40.1%	1.15064e-09	1.65693e-07	Zm00001eb002270;Zm00001eb006770;Zm00001eb009540;Zm00001eb011080;Zm00001eb011670;Zm00001eb013430;Zm00001eb013520;Zm00001eb021200;Zm00001eb027900;Zm00001eb027940;Zm00001eb031330;Zm00001eb032290;Zm00001eb033030;Zm00001eb033870;Zm00001eb035960;Zm00001eb038060;Zm00001eb050460;Zm00001eb055860;Zm00001eb056510;Zm00001eb057250;Zm00001eb061730;Zm00001eb063220;Zm00001eb068280;Zm00001eb070790;Zm00001eb070860…	1283	Zm00001eb006770;Zm00001eb009540;Zm00001eb013430;Zm00001eb013520;Zm00001eb021200;Zm00001eb027900;Zm00001eb031330;Zm00001eb033030;Zm00001eb033870;Zm00001eb035960;Zm00001eb038060;Zm00001eb050460;Zm00001eb055860;Zm00001eb056510;Zm00001eb057250;Zm00001eb070790;Zm00001eb070860;Zm00001eb075530;Zm00001eb075730;Zm00001eb077640;Zm00001eb078290;Zm00001eb078730;Zm00001eb079170;Zm00001eb079760;Zm00001eb095930…	592	Zm00001eb002270;Zm00001eb011080;Zm00001eb011670;Zm00001eb027940;Zm00001eb032290;Zm00001eb061730;Zm00001eb063220;Zm00001eb068280;Zm00001eb080510;Zm00001eb080840;Zm00001eb105580;Zm00001eb112260;Zm00001eb137930;Zm00001eb140530;Zm00001eb158810;Zm00001eb164860;Zm00001eb168100;Zm00001eb179680;Zm00001eb185400;Zm00001eb196530;Zm00001eb212520;Zm00001eb213670;Zm00001eb214000;Zm00001eb216260;Zm00001eb220940…	691	https://www.genome.jp/dbget-bin/www_bget?ko01100	https:\\www.genome.jp\dbget-bin\www_bget?map01100
ko01200	Metabolism	Global and overview maps	Carbon metabolism	154/2852 5.4%	514/13133 3.91%	5.12998e-06	0.000738718	Zm00001eb002270;Zm00001eb006770;Zm00001eb011080;Zm00001eb079170;Zm00001eb080840;Zm00001eb144240;Zm00001eb148110;Zm00001eb152450;Zm00001eb167230;Zm00001eb171440;Zm00001eb223680;Zm00001eb228570;Zm00001eb238670;Zm00001eb239300;Zm00001eb283530;Zm00001eb287770;Zm00001eb291670;Zm00001eb293530;Zm00001eb299550;Zm00001eb334430;Zm00001eb363880;Zm00001eb383680;Zm00001eb402710;Zm00001eb406450;Zm00001eb406880…	154	Zm00001eb006770;Zm00001eb079170;Zm00001eb144240;Zm00001eb148110;Zm00001eb152450;Zm00001eb167230;Zm00001eb171440;Zm00001eb223680;Zm00001eb228570;Zm00001eb238670;Zm00001eb239300;Zm00001eb283530;Zm00001eb293530;Zm00001eb299550;Zm00001eb334430;Zm00001eb363880;Zm00001eb402710;Zm00001eb406450;Zm00001eb427810;Zm00001eb433750;Zm00001eb359420;Zm00001eb156570;Zm00001eb121400;Zm00001eb323090;Zm00001eb371680…	74	Zm00001eb002270;Zm00001eb011080;Zm00001eb080840;Zm00001eb287770;Zm00001eb291670;Zm00001eb383680;Zm00001eb406880;Zm00001eb408010;Zm00001eb352550;Zm00001eb377870;Zm00001eb300130;Zm00001eb079220;Zm00001eb246350;Zm00001eb092540;Zm00001eb041400;Zm00001eb339200;Zm00001eb146750;Zm00001eb088500;Zm00001eb153620;Zm00001eb055020;Zm00001eb419330;Zm00001eb068270;Zm00001eb002510;Zm00001eb011940;Zm00001eb109300…	80	https://www.genome.jp/dbget-bin/www_bget?ko01200	https:\\www.genome.jp\dbget-bin\www_bget?map01200
ko00592	Metabolism	Lipid metabolism	alpha-Linolenic acid metabolism	35/2852 1.23%	82/13133 0.62%	1.58842e-05	0.00228733	Zm00001eb056510;Zm00001eb070790;Zm00001eb148110;Zm00001eb167230;Zm00001eb214000;Zm00001eb258950;Zm00001eb318230;Zm00001eb370460;Zm00001eb203470;novel.10671;Zm00001eb373050;Zm00001eb206040;Zm00001eb282120;Zm00001eb340720;Zm00001eb420610;Zm00001eb083480;Zm00001eb268320;Zm00001eb131870;Zm00001eb016980;Zm00001eb259720;Zm00001eb009340;Zm00001eb040310;Zm00001eb062080;Zm00001eb120460;Zm00001eb020680;Zm0…	35	Zm00001eb056510;Zm00001eb070790;Zm00001eb148110;Zm00001eb167230;Zm00001eb258950;Zm00001eb318230;Zm00001eb370460;Zm00001eb203470;novel.10671;Zm00001eb373050;Zm00001eb282120;Zm00001eb340720;Zm00001eb420610;Zm00001eb083480;Zm00001eb016980;Zm00001eb259720;Zm00001eb062080;Zm00001eb200160;Zm00001eb237380;novel.7706;Zm00001eb231150	21	Zm00001eb214000;Zm00001eb206040;Zm00001eb268320;Zm00001eb131870;Zm00001eb009340;Zm00001eb040310;Zm00001eb120460;Zm00001eb020680;Zm00001eb142480;Zm00001eb011380;Zm00001eb102290;Zm00001eb058670;Zm00001eb134020;Zm00001eb037560	14	https://www.genome.jp/dbget-bin/www_bget?ko00592	https:\\www.genome.jp\dbget-bin\www_bget?map00592
ko00196	Metabolism	Energy metabolism	Photosynthesis - antenna proteins	19/2852 0.67%	36/13133 0.27%	4.23629e-05	0.00610025	Zm00001eb112260;Zm00001eb168100;Zm00001eb179680;Zm00001eb233170;Zm00001eb296090;Zm00001eb320890;Zm00001eb324090;Zm00001eb357740;Zm00001eb041460;Zm00001eb433540;Zm00001eb066480;Zm00001eb343900;Zm00001eb388510;Zm00001eb325410;Zm00001eb107560;Zm00001eb207130;Zm00001eb324240;novel.1031;Zm00001eb049630	19	--	0	Zm00001eb112260;Zm00001eb168100;Zm00001eb179680;Zm00001eb233170;Zm00001eb296090;Zm00001eb320890;Zm00001eb324090;Zm00001eb357740;Zm00001eb041460;Zm00001eb433540;Zm00001eb066480;Zm00001eb343900;Zm00001eb388510;Zm00001eb325410;Zm00001eb107560;Zm00001eb207130;Zm00001eb324240;novel.1031;Zm00001eb049630	19	https://www.genome.jp/dbget-bin/www_bget?ko00196	https:\\www.genome.jp\dbget-bin\www_bget?map00196
ko00500	Metabolism	Carbohydrate metabolism	Starch and sucrose metabolism	112/2852 3.93%	376/13133 2.86%	0.000125767	0.0181105	Zm00001eb038060;Zm00001eb057250;Zm00001eb075530;Zm00001eb098910;Zm00001eb216260;Zm00001eb257510;Zm00001eb283530;Zm00001eb318150;Zm00001eb366860;Zm00001eb376100;Zm00001eb390820;Zm00001eb054980;Zm00001eb147780;Zm00001eb121400;Zm00001eb192680;Zm00001eb057840;Zm00001eb312020;Zm00001eb057230;Zm00001eb153620;Zm00001eb215900;Zm00001eb394050;Zm00001eb042260;Zm00001eb348300;Zm00001eb091470;Zm00001eb056340…	112	Zm00001eb038060;Zm00001eb057250;Zm00001eb075530;Zm00001eb098910;Zm00001eb257510;Zm00001eb283530;Zm00001eb318150;Zm00001eb366860;Zm00001eb376100;Zm00001eb121400;Zm00001eb192680;Zm00001eb312020;Zm00001eb057230;Zm00001eb215900;Zm00001eb394050;Zm00001eb042260;Zm00001eb348300;Zm00001eb091470;Zm00001eb329520;Zm00001eb076600;Zm00001eb285520;Zm00001eb177450;Zm00001eb153280;Zm00001eb144910;Zm00001eb323370…	58	Zm00001eb216260;Zm00001eb390820;Zm00001eb054980;Zm00001eb147780;Zm00001eb057840;Zm00001eb153620;Zm00001eb056340;Zm00001eb098650;Zm00001eb329980;Zm00001eb149960;Zm00001eb431240;Zm00001eb194550;Zm00001eb159720;Zm00001eb042990;Zm00001eb293110;Zm00001eb009780;Zm00001eb353280;Zm00001eb305810;Zm00001eb070230;Zm00001eb392880;Zm00001eb147840;Zm00001eb056390;novel.3922;Zm00001eb067250;Zm00001eb394710;Zm00…	54	https://www.genome.jp/dbget-bin/www_bget?ko00500	https:\\www.genome.jp\dbget-bin\www_bget?map00500
ko00280	Metabolism	Amino acid metabolism	Valine, leucine and isoleucine degradation	31/2852 1.09%	79/13133 0.6%	0.000305352	0.0439707	Zm00001eb009540;Zm00001eb031330;Zm00001eb100180;Zm00001eb117100;Zm00001eb130640;Zm00001eb179170;Zm00001eb258950;Zm00001eb265270;Zm00001eb334430;Zm00001eb409040;Zm00001eb355050;Zm00001eb022930;Zm00001eb380260;Zm00001eb019210;Zm00001eb333030;Zm00001eb224720;Zm00001eb302330;Zm00001eb290370;Zm00001eb290460;Zm00001eb091200;Zm00001eb340590;Zm00001eb280650;Zm00001eb408260;Zm00001eb033060;Zm00001eb153460…	31	Zm00001eb009540;Zm00001eb031330;Zm00001eb100180;Zm00001eb117100;Zm00001eb130640;Zm00001eb179170;Zm00001eb258950;Zm00001eb265270;Zm00001eb334430;Zm00001eb409040;Zm00001eb355050;Zm00001eb022930;Zm00001eb019210;Zm00001eb333030;Zm00001eb224720;Zm00001eb302330;Zm00001eb091200;Zm00001eb340590;Zm00001eb408260;Zm00001eb033060;Zm00001eb249250;novel.7706;Zm00001eb231150	23	Zm00001eb380260;Zm00001eb290370;Zm00001eb290460;Zm00001eb280650;Zm00001eb153460;Zm00001eb037560;Zm00001eb157510;Zm00001eb422540	8	https://www.genome.jp/dbget-bin/www_bget?ko00280	https:\\www.genome.jp\dbget-bin\www_bget?map00280
ko00860	Metabolism	Metabolism of cofactors and vitamins	Porphyrin metabolism	43/2852 1.51%	122/13133 0.93%	0.000401277	0.0577839	Zm00001eb003760;Zm00001eb103480;Zm00001eb119410;Zm00001eb218390;Zm00001eb220940;Zm00001eb319560;Zm00001eb332650;Zm00001eb407780;Zm00001eb433610;Zm00001eb229540;Zm00001eb039850;Zm00001eb269720;Zm00001eb291360;Zm00001eb195010;Zm00001eb286140;Zm00001eb227320;Zm00001eb404870;Zm00001eb254510;Zm00001eb358930;Zm00001eb431800;Zm00001eb097670;Zm00001eb244110;Zm00001eb386220;Zm00001eb233020;Zm00001eb039350…	43	Zm00001eb003760;Zm00001eb103480;Zm00001eb119410;Zm00001eb218390;Zm00001eb319560;Zm00001eb229540;Zm00001eb195010;Zm00001eb227320;Zm00001eb404870;Zm00001eb358930;Zm00001eb097670;Zm00001eb386220;Zm00001eb089520;Zm00001eb033900;novel.1482;novel.5773	16	Zm00001eb220940;Zm00001eb332650;Zm00001eb407780;Zm00001eb433610;Zm00001eb039850;Zm00001eb269720;Zm00001eb291360;Zm00001eb286140;Zm00001eb254510;Zm00001eb431800;Zm00001eb244110;Zm00001eb233020;Zm00001eb039350;Zm00001eb212250;Zm00001eb392680;Zm00001eb038650;Zm00001eb207370;Zm00001eb044650;Zm00001eb332380;Zm00001eb016830;Zm00001eb363080;Zm00001eb402830;Zm00001eb358500;Zm00001eb328010;Zm00001eb378470…	27	https://www.genome.jp/dbget-bin/www_bget?ko00860	https:\\www.genome.jp\dbget-bin\www_bget?map00860
ko00941	Metabolism	Biosynthesis of other secondary metabolites	Flavonoid biosynthesis	42/2852 1.47%	119/13133 0.91%	0.000450859	0.0649237	Zm00001eb027900;Zm00001eb027940;Zm00001eb367120;Zm00001eb150550;Zm00001eb220030;Zm00001eb270810;Zm00001eb240910;Zm00001eb219040;Zm00001eb031040;Zm00001eb035390;Zm00001eb271480;Zm00001eb180060;novel.9940;Zm00001eb006410;Zm00001eb062510;Zm00001eb124170;Zm00001eb006430;Zm00001eb368900;novel.5874;Zm00001eb245960;Zm00001eb095790;Zm00001eb319860;Zm00001eb430610;Zm00001eb388660;novel.8786;Zm00001eb09819…	42	Zm00001eb027900;Zm00001eb367120;Zm00001eb220030;Zm00001eb270810;Zm00001eb240910;Zm00001eb219040;Zm00001eb031040;Zm00001eb035390;Zm00001eb180060;Zm00001eb006410;Zm00001eb062510;Zm00001eb006430;Zm00001eb368900;Zm00001eb430610;novel.8786;Zm00001eb098190;Zm00001eb431510;Zm00001eb225320;Zm00001eb030110;Zm00001eb257730;Zm00001eb202090	21	Zm00001eb027940;Zm00001eb150550;Zm00001eb271480;novel.9940;Zm00001eb124170;novel.5874;Zm00001eb245960;Zm00001eb095790;Zm00001eb319860;Zm00001eb388660;Zm00001eb311630;Zm00001eb374530;Zm00001eb124190;novel.9436;Zm00001eb183650;Zm00001eb359030;Zm00001eb183680;novel.3387;novel.290;Zm00001eb191180;novel.1732	21	https://www.genome.jp/dbget-bin/www_bget?ko00941	https:\\www.genome.jp\dbget-bin\www_bget?map00941
ko00910	Metabolism	Energy metabolism	Nitrogen metabolism	28/2852 0.98%	71/13133 0.54%	0.000533316	0.0767976	Zm00001eb101050;Zm00001eb156610;Zm00001eb158810;Zm00001eb255880;Zm00001eb256260;Zm00001eb315340;Zm00001eb427810;Zm00001eb054990;Zm00001eb193660;Zm00001eb359190;Zm00001eb009090;Zm00001eb370290;Zm00001eb176470;Zm00001eb152190;Zm00001eb197090;Zm00001eb432580;Zm00001eb037860;Zm00001eb037940;Zm00001eb176620;Zm00001eb295220;Zm00001eb083840;Zm00001eb399860;Zm00001eb295210;Zm00001eb427820;Zm00001eb361110…	28	Zm00001eb101050;Zm00001eb156610;Zm00001eb255880;Zm00001eb256260;Zm00001eb315340;Zm00001eb427810;Zm00001eb054990;Zm00001eb193660;Zm00001eb197090;Zm00001eb037940;Zm00001eb083840;Zm00001eb427820;Zm00001eb213090;Zm00001eb229750;Zm00001eb245550	15	Zm00001eb158810;Zm00001eb359190;Zm00001eb009090;Zm00001eb370290;Zm00001eb176470;Zm00001eb152190;Zm00001eb432580;Zm00001eb037860;Zm00001eb176620;Zm00001eb295220;Zm00001eb399860;Zm00001eb295210;Zm00001eb361110	13	https://www.genome.jp/dbget-bin/www_bget?ko00910	https:\\www.genome.jp\dbget-bin\www_bget?map00910
ko04075	Environmental Information Processing	Signal transduction	Plant hormone signal transduction	353/2852 12.38%	1402/13133 10.68%	0.000585033	0.0842448	Zm00001eb005990;Zm00001eb058460;Zm00001eb100840;Zm00001eb146500;Zm00001eb154800;Zm00001eb157530;Zm00001eb160470;Zm00001eb170540;Zm00001eb232000;Zm00001eb253970;Zm00001eb284310;Zm00001eb293610;Zm00001eb294200;Zm00001eb309920;Zm00001eb356420;Zm00001eb373970;Zm00001eb419870;Zm00001eb054990;Zm00001eb390020;Zm00001eb147240;Zm00001eb395970;novel.8917;Zm00001eb177520;Zm00001eb392580;Zm00001eb146690;Zm00…	353	Zm00001eb005990;Zm00001eb058460;Zm00001eb100840;Zm00001eb146500;Zm00001eb154800;Zm00001eb157530;Zm00001eb160470;Zm00001eb232000;Zm00001eb253970;Zm00001eb293610;Zm00001eb294200;Zm00001eb309920;Zm00001eb356420;Zm00001eb373970;Zm00001eb419870;Zm00001eb054990;Zm00001eb390020;Zm00001eb147240;novel.8917;Zm00001eb177520;Zm00001eb392580;Zm00001eb146690;Zm00001eb098220;Zm00001eb359460;Zm00001eb311590;Zm00…	163	Zm00001eb170540;Zm00001eb284310;Zm00001eb395970;Zm00001eb312170;Zm00001eb325750;Zm00001eb082150;Zm00001eb358430;Zm00001eb009090;Zm00001eb314010;Zm00001eb243070;Zm00001eb212430;Zm00001eb127490;Zm00001eb218080;Zm00001eb396710;Zm00001eb023350;Zm00001eb152940;Zm00001eb244380;Zm00001eb268980;Zm00001eb154790;Zm00001eb389670;Zm00001eb216090;Zm00001eb336530;Zm00001eb253350;Zm00001eb122410;Zm00001eb408800…	190	https://www.genome.jp/dbget-bin/www_bget?ko04075	https:\\www.genome.jp\dbget-bin\www_bget?map04075
ko00410	Metabolism	Metabolism of other amino acids	beta-Alanine metabolism	30/2852 1.05%	79/13133 0.6%	0.000725307	0.104444	Zm00001eb079760;Zm00001eb100180;Zm00001eb148110;Zm00001eb167230;Zm00001eb253890;Zm00001eb399220;Zm00001eb431200;Zm00001eb433420;Zm00001eb150370;Zm00001eb420190;Zm00001eb380260;Zm00001eb282120;Zm00001eb037690;Zm00001eb413630;Zm00001eb224720;Zm00001eb302330;Zm00001eb273170;Zm00001eb091200;Zm00001eb280650;Zm00001eb155140;Zm00001eb321550;Zm00001eb083480;Zm00001eb016980;Zm00001eb259720;Zm00001eb408260…	30	Zm00001eb079760;Zm00001eb100180;Zm00001eb148110;Zm00001eb167230;Zm00001eb253890;Zm00001eb399220;Zm00001eb431200;Zm00001eb150370;Zm00001eb282120;Zm00001eb037690;Zm00001eb224720;Zm00001eb302330;Zm00001eb273170;Zm00001eb091200;Zm00001eb155140;Zm00001eb321550;Zm00001eb083480;Zm00001eb016980;Zm00001eb259720;Zm00001eb408260;Zm00001eb200160;Zm00001eb188200;Zm00001eb074140	23	Zm00001eb433420;Zm00001eb420190;Zm00001eb380260;Zm00001eb413630;Zm00001eb280650;Zm00001eb153460;Zm00001eb422540	7	https://www.genome.jp/dbget-bin/www_bget?ko00410	https:\\www.genome.jp\dbget-bin\www_bget?map00410
ko00071	Metabolism	Lipid metabolism	Fatty acid degradation	34/2852 1.19%	95/13133 0.72%	0.00114446	0.164802	Zm00001eb006770;Zm00001eb056510;Zm00001eb100180;Zm00001eb148110;Zm00001eb167230;Zm00001eb196590;Zm00001eb258950;Zm00001eb334430;Zm00001eb203470;Zm00001eb380260;Zm00001eb019210;Zm00001eb282120;Zm00001eb093590;Zm00001eb340720;Zm00001eb158030;Zm00001eb407800;Zm00001eb091200;Zm00001eb083480;Zm00001eb016980;Zm00001eb259720;Zm00001eb408260;Zm00001eb033060;Zm00001eb417140;Zm00001eb200160;Zm00001eb237380…	34	Zm00001eb006770;Zm00001eb056510;Zm00001eb100180;Zm00001eb148110;Zm00001eb167230;Zm00001eb196590;Zm00001eb258950;Zm00001eb334430;Zm00001eb203470;Zm00001eb019210;Zm00001eb282120;Zm00001eb093590;Zm00001eb340720;Zm00001eb158030;Zm00001eb091200;Zm00001eb083480;Zm00001eb016980;Zm00001eb259720;Zm00001eb408260;Zm00001eb033060;Zm00001eb417140;Zm00001eb200160;Zm00001eb237380;novel.7706;novel.8798;Zm00001eb…	28	Zm00001eb380260;Zm00001eb407800;Zm00001eb174190;Zm00001eb037560;Zm00001eb201940;Zm00001eb422540	6	https://www.genome.jp/dbget-bin/www_bget?ko00071	https:\\www.genome.jp\dbget-bin\www_bget?map00071
ko01230	Metabolism	Global and overview maps	Biosynthesis of amino acids	129/2852 4.52%	469/13133 3.57%	0.00150396	0.21657	Zm00001eb009540;Zm00001eb011670;Zm00001eb013430;Zm00001eb032290;Zm00001eb063220;Zm00001eb077640;Zm00001eb080510;Zm00001eb144240;Zm00001eb152450;Zm00001eb156610;Zm00001eb171440;Zm00001eb223680;Zm00001eb239300;Zm00001eb257910;Zm00001eb291670;Zm00001eb293530;Zm00001eb327800;Zm00001eb363880;Zm00001eb367740;Zm00001eb396990;Zm00001eb402710;Zm00001eb403640;Zm00001eb406450;Zm00001eb408010;Zm00001eb418690…	129	Zm00001eb009540;Zm00001eb013430;Zm00001eb077640;Zm00001eb144240;Zm00001eb152450;Zm00001eb156610;Zm00001eb171440;Zm00001eb223680;Zm00001eb239300;Zm00001eb293530;Zm00001eb363880;Zm00001eb367740;Zm00001eb396990;Zm00001eb402710;Zm00001eb403640;Zm00001eb406450;Zm00001eb418690;Zm00001eb433750;Zm00001eb054990;Zm00001eb359420;Zm00001eb022930;Zm00001eb086870;Zm00001eb066190;Zm00001eb131900;Zm00001eb325850…	55	Zm00001eb011670;Zm00001eb032290;Zm00001eb063220;Zm00001eb080510;Zm00001eb257910;Zm00001eb291670;Zm00001eb327800;Zm00001eb408010;Zm00001eb352550;Zm00001eb377870;Zm00001eb109620;Zm00001eb088500;Zm00001eb055020;Zm00001eb068270;Zm00001eb156020;Zm00001eb424380;Zm00001eb319770;Zm00001eb173100;Zm00001eb009090;Zm00001eb154480;Zm00001eb040890;Zm00001eb030210;Zm00001eb410660;Zm00001eb390590;Zm00001eb421790…	74	https://www.genome.jp/dbget-bin/www_bget?ko01230	https:\\www.genome.jp\dbget-bin\www_bget?map01230
ko04626	Organismal Systems	Environmental adaptation	Plant-pathogen interaction	297/2852 10.41%	1179/13133 8.98%	0.00157011	0.226095	Zm00001eb015800;Zm00001eb069500;Zm00001eb075040;Zm00001eb100840;Zm00001eb108640;Zm00001eb157530;Zm00001eb199230;Zm00001eb246090;Zm00001eb418610;Zm00001eb323310;Zm00001eb273340;Zm00001eb137900;Zm00001eb395970;Zm00001eb034130;Zm00001eb315880;Zm00001eb149520;Zm00001eb089740;Zm00001eb360180;Zm00001eb042020;Zm00001eb296590;Zm00001eb176050;Zm00001eb410380;Zm00001eb319700;Zm00001eb316410;Zm00001eb077540…	297	Zm00001eb015800;Zm00001eb075040;Zm00001eb100840;Zm00001eb108640;Zm00001eb157530;Zm00001eb418610;Zm00001eb273340;Zm00001eb034130;Zm00001eb149520;Zm00001eb360180;Zm00001eb296590;Zm00001eb176050;Zm00001eb410380;Zm00001eb319700;Zm00001eb316410;Zm00001eb034180;Zm00001eb187030;Zm00001eb196390;Zm00001eb002180;Zm00001eb337270;Zm00001eb352350;Zm00001eb107190;Zm00001eb030730;Zm00001eb047150;Zm00001eb153370…	124	Zm00001eb069500;Zm00001eb199230;Zm00001eb246090;Zm00001eb323310;Zm00001eb137900;Zm00001eb395970;Zm00001eb315880;Zm00001eb089740;Zm00001eb042020;Zm00001eb077540;Zm00001eb310370;Zm00001eb178550;Zm00001eb212430;Zm00001eb085170;Zm00001eb017800;Zm00001eb183770;Zm00001eb015930;Zm00001eb138310;Zm00001eb263000;Zm00001eb291070;Zm00001eb323280;Zm00001eb239210;Zm00001eb421250;Zm00001eb149570;Zm00001eb210800…	173	https://www.genome.jp/dbget-bin/www_bget?ko04626	https:\\www.genome.jp\dbget-bin\www_bget?map04626
ko00630	Metabolism	Carbohydrate metabolism	Glyoxylate and dicarboxylate metabolism	52/2852 1.82%	164/13133 1.25%	0.00180104	0.259349	Zm00001eb079170;Zm00001eb171440;Zm00001eb228570;Zm00001eb239300;Zm00001eb334430;Zm00001eb402710;Zm00001eb406880;Zm00001eb434030;Zm00001eb054990;Zm00001eb156570;Zm00001eb323090;Zm00001eb300130;Zm00001eb311650;Zm00001eb070280;Zm00001eb092540;Zm00001eb019210;Zm00001eb041400;Zm00001eb339200;Zm00001eb027920;Zm00001eb134330;Zm00001eb002510;Zm00001eb109300;Zm00001eb070250;Zm00001eb009090;Zm00001eb370290…	52	Zm00001eb079170;Zm00001eb171440;Zm00001eb228570;Zm00001eb239300;Zm00001eb334430;Zm00001eb402710;Zm00001eb434030;Zm00001eb054990;Zm00001eb156570;Zm00001eb323090;Zm00001eb311650;Zm00001eb070280;Zm00001eb019210;Zm00001eb027920;Zm00001eb134330;Zm00001eb340590;Zm00001eb084450;Zm00001eb033060;Zm00001eb365520;Zm00001eb409600;Zm00001eb248660	21	Zm00001eb406880;Zm00001eb300130;Zm00001eb092540;Zm00001eb041400;Zm00001eb339200;Zm00001eb002510;Zm00001eb109300;Zm00001eb070250;Zm00001eb009090;Zm00001eb370290;Zm00001eb219190;Zm00001eb030210;Zm00001eb085500;Zm00001eb197410;Zm00001eb152190;Zm00001eb034570;Zm00001eb034260;Zm00001eb070270;Zm00001eb432580;Zm00001eb425540;Zm00001eb382240;Zm00001eb014500;Zm00001eb034320;Zm00001eb001910;Zm00001eb344340…	31	https://www.genome.jp/dbget-bin/www_bget?ko00630	https:\\www.genome.jp\dbget-bin\www_bget?map00630
ko00052	Metabolism	Carbohydrate metabolism	Galactose metabolism	42/2852 1.47%	128/13133 0.97%	0.00233105	0.335671	Zm00001eb033870;Zm00001eb075530;Zm00001eb216260;Zm00001eb281720;Zm00001eb283530;Zm00001eb293530;Zm00001eb303190;Zm00001eb395600;Zm00001eb054980;Zm00001eb121400;Zm00001eb153620;Zm00001eb319250;Zm00001eb044840;Zm00001eb140720;Zm00001eb337520;Zm00001eb159720;Zm00001eb121310;Zm00001eb272890;Zm00001eb330650;Zm00001eb353560;Zm00001eb042670;Zm00001eb048390;Zm00001eb331150;Zm00001eb309880;Zm00001eb350090…	42	Zm00001eb033870;Zm00001eb075530;Zm00001eb281720;Zm00001eb283530;Zm00001eb293530;Zm00001eb303190;Zm00001eb395600;Zm00001eb121400;Zm00001eb319250;Zm00001eb337520;Zm00001eb121310;Zm00001eb272890;Zm00001eb330650;Zm00001eb353560;Zm00001eb048390;Zm00001eb331150;Zm00001eb309880;Zm00001eb350090;Zm00001eb005030;Zm00001eb033880;Zm00001eb293670;Zm00001eb099530;Zm00001eb146080;Zm00001eb424620;Zm00001eb141640…	30	Zm00001eb216260;Zm00001eb054980;Zm00001eb153620;Zm00001eb044840;Zm00001eb140720;Zm00001eb159720;Zm00001eb042670;Zm00001eb067250;novel.10238;Zm00001eb202800;Zm00001eb041270;novel.2434	12	https://www.genome.jp/dbget-bin/www_bget?ko00052	https:\\www.genome.jp\dbget-bin\www_bget?map00052
ko00904	Metabolism	Metabolism of terpenoids and polyketides	Diterpenoid biosynthesis	22/2852 0.77%	57/13133 0.43%	0.00279684	0.402746	Zm00001eb021200;Zm00001eb030170;Zm00001eb015820;Zm00001eb152710;Zm00001eb020060;Zm00001eb111610;Zm00001eb385070;Zm00001eb283860;Zm00001eb110390;Zm00001eb071070;Zm00001eb300490;Zm00001eb117370;Zm00001eb247830;Zm00001eb179030;Zm00001eb366090;Zm00001eb292800;Zm00001eb298190;Zm00001eb145600;Zm00001eb120250;Zm00001eb338350;Zm00001eb379120;Zm00001eb017030	22	Zm00001eb021200;Zm00001eb030170;Zm00001eb111610;Zm00001eb385070;Zm00001eb110390;Zm00001eb179030;Zm00001eb338350;Zm00001eb379120	8	Zm00001eb015820;Zm00001eb152710;Zm00001eb020060;Zm00001eb283860;Zm00001eb071070;Zm00001eb300490;Zm00001eb117370;Zm00001eb247830;Zm00001eb366090;Zm00001eb292800;Zm00001eb298190;Zm00001eb145600;Zm00001eb120250;Zm00001eb017030	14	https://www.genome.jp/dbget-bin/www_bget?ko00904	https:\\www.genome.jp\dbget-bin\www_bget?map00904
ko04146	Cellular Processes	Transport and catabolism	Peroxisome	55/2852 1.93%	179/13133 1.36%	0.00294718	0.424393	Zm00001eb011750;Zm00001eb148110;Zm00001eb167230;Zm00001eb196590;Zm00001eb228570;Zm00001eb258950;Zm00001eb350910;Zm00001eb359420;Zm00001eb300130;Zm00001eb070280;Zm00001eb282120;Zm00001eb140100;Zm00001eb356320;Zm00001eb333030;Zm00001eb093590;Zm00001eb267680;Zm00001eb002510;Zm00001eb300250;Zm00001eb109300;Zm00001eb039000;Zm00001eb363960;Zm00001eb158030;Zm00001eb407800;Zm00001eb186660;Zm00001eb034080…	55	Zm00001eb011750;Zm00001eb148110;Zm00001eb167230;Zm00001eb196590;Zm00001eb228570;Zm00001eb258950;Zm00001eb350910;Zm00001eb359420;Zm00001eb070280;Zm00001eb282120;Zm00001eb140100;Zm00001eb356320;Zm00001eb333030;Zm00001eb093590;Zm00001eb267680;Zm00001eb300250;Zm00001eb363960;Zm00001eb158030;Zm00001eb186660;Zm00001eb034080;Zm00001eb016940;Zm00001eb083480;novel.3816;Zm00001eb016980;Zm00001eb259720;Zm00…	37	Zm00001eb300130;Zm00001eb002510;Zm00001eb109300;Zm00001eb039000;Zm00001eb407800;Zm00001eb034570;Zm00001eb034260;Zm00001eb070270;Zm00001eb034320;Zm00001eb378880;Zm00001eb195970;Zm00001eb127180;Zm00001eb175590;Zm00001eb209470;Zm00001eb037560;Zm00001eb201940;Zm00001eb384610;novel.412	18	https://www.genome.jp/dbget-bin/www_bget?ko04146	https:\\www.genome.jp\dbget-bin\www_bget?map04146
ko00400	Metabolism	Amino acid metabolism	Phenylalanine, tyrosine and tryptophan biosynthesis	31/2852 1.09%	89/13133 0.68%	0.00300567	0.432816	Zm00001eb011670;Zm00001eb063220;Zm00001eb080510;Zm00001eb113920;Zm00001eb152450;Zm00001eb165890;Zm00001eb257910;Zm00001eb327800;Zm00001eb403640;Zm00001eb109620;Zm00001eb131900;Zm00001eb424380;Zm00001eb173100;Zm00001eb410660;Zm00001eb421790;Zm00001eb234080;Zm00001eb309260;Zm00001eb331970;Zm00001eb416990;Zm00001eb201770;Zm00001eb370320;Zm00001eb424560;Zm00001eb146400;Zm00001eb179760;Zm00001eb348660…	31	Zm00001eb113920;Zm00001eb152450;Zm00001eb165890;Zm00001eb403640;Zm00001eb131900;Zm00001eb069000;Zm00001eb398410	7	Zm00001eb011670;Zm00001eb063220;Zm00001eb080510;Zm00001eb257910;Zm00001eb327800;Zm00001eb109620;Zm00001eb424380;Zm00001eb173100;Zm00001eb410660;Zm00001eb421790;Zm00001eb234080;Zm00001eb309260;Zm00001eb331970;Zm00001eb416990;Zm00001eb201770;Zm00001eb370320;Zm00001eb424560;Zm00001eb146400;Zm00001eb179760;Zm00001eb348660;novel.868;Zm00001eb137730;Zm00001eb404610;Zm00001eb404600	24	https://www.genome.jp/dbget-bin/www_bget?ko00400	https:\\www.genome.jp\dbget-bin\www_bget?map00400
ko00950	Metabolism	Biosynthesis of other secondary metabolites	Isoquinoline alkaloid biosynthesis	13/2852 0.46%	29/13133 0.22%	0.00457498	0.658797	Zm00001eb079760;Zm00001eb113920;Zm00001eb152450;Zm00001eb165890;Zm00001eb257910;Zm00001eb420190;Zm00001eb416700;Zm00001eb201770;Zm00001eb146400;Zm00001eb388240;Zm00001eb348660;Zm00001eb048560;Zm00001eb428900	13	Zm00001eb079760;Zm00001eb113920;Zm00001eb152450;Zm00001eb165890;Zm00001eb416700;Zm00001eb048560;Zm00001eb428900	7	Zm00001eb257910;Zm00001eb420190;Zm00001eb201770;Zm00001eb146400;Zm00001eb388240;Zm00001eb348660	6	https://www.genome.jp/dbget-bin/www_bget?ko00950	https:\\www.genome.jp\dbget-bin\www_bget?map00950
ko00270	Metabolism	Amino acid metabolism	Cysteine and methionine metabolism	78/2852 2.73%	274/13133 2.09%	0.00473743	0.68219	Zm00001eb009540;Zm00001eb032290;Zm00001eb113920;Zm00001eb152450;Zm00001eb165890;Zm00001eb221410;Zm00001eb257910;Zm00001eb264980;novel.9388;Zm00001eb022930;Zm00001eb399940;Zm00001eb418130;novel.4899;novel.8422;Zm00001eb041400;Zm00001eb088500;Zm00001eb068270;Zm00001eb134330;Zm00001eb052890;novel.5097;Zm00001eb290370;Zm00001eb040890;Zm00001eb290460;novel.239;novel.1629;novel.4546;Zm00001eb043480;Zm0…	78	Zm00001eb009540;Zm00001eb113920;Zm00001eb152450;Zm00001eb165890;Zm00001eb221410;Zm00001eb264980;Zm00001eb022930;Zm00001eb399940;Zm00001eb134330;Zm00001eb052890;novel.4546;Zm00001eb043480;Zm00001eb418140;Zm00001eb031360;Zm00001eb073290;Zm00001eb121190;Zm00001eb361640;novel.8882;novel.147;novel.139;novel.9162;Zm00001eb193360;Zm00001eb357070;novel.4321;Zm00001eb218430;novel.1382;novel.9163	27	Zm00001eb032290;Zm00001eb257910;novel.9388;Zm00001eb418130;novel.4899;novel.8422;Zm00001eb041400;Zm00001eb088500;Zm00001eb068270;novel.5097;Zm00001eb290370;Zm00001eb040890;Zm00001eb290460;novel.239;novel.1629;Zm00001eb389520;novel.866;Zm00001eb354890;Zm00001eb340450;Zm00001eb218320;Zm00001eb229440;Zm00001eb214360;Zm00001eb201770;novel.659;Zm00001eb122460;Zm00001eb376790;Zm00001eb256470;novel.7774…	51	https://www.genome.jp/dbget-bin/www_bget?ko00270	https:\\www.genome.jp\dbget-bin\www_bget?map00270
ko00960	Metabolism	Biosynthesis of other secondary metabolites	Tropane, piperidine and pyridine alkaloid biosynthesis	12/2852 0.42%	26/13133 0.2%	0.00477677	0.687854	Zm00001eb079760;Zm00001eb113920;Zm00001eb152450;Zm00001eb165890;Zm00001eb257910;Zm00001eb115750;Zm00001eb420190;Zm00001eb201770;Zm00001eb146400;Zm00001eb348660;novel.3387;Zm00001eb165810	12	Zm00001eb079760;Zm00001eb113920;Zm00001eb152450;Zm00001eb165890;Zm00001eb115750	5	Zm00001eb257910;Zm00001eb420190;Zm00001eb201770;Zm00001eb146400;Zm00001eb348660;novel.3387;Zm00001eb165810	7	https://www.genome.jp/dbget-bin/www_bget?ko00960	https:\\www.genome.jp\dbget-bin\www_bget?map00960
ko00944	Metabolism	Biosynthesis of other secondary metabolites	Flavone and flavonol biosynthesis	12/2852 0.42%	27/13133 0.21%	0.0069225	0.99684	Zm00001eb105580;Zm00001eb367120;Zm00001eb220030;Zm00001eb031040;Zm00001eb330430;Zm00001eb107760;Zm00001eb245960;Zm00001eb051070;Zm00001eb311630;Zm00001eb183650;Zm00001eb030110;Zm00001eb183680	12	Zm00001eb367120;Zm00001eb220030;Zm00001eb031040;Zm00001eb330430;Zm00001eb051070;Zm00001eb030110	6	Zm00001eb105580;Zm00001eb107760;Zm00001eb245960;Zm00001eb311630;Zm00001eb183650;Zm00001eb183680	6	https://www.genome.jp/dbget-bin/www_bget?ko00944	https:\\www.genome.jp\dbget-bin\www_bget?map00944
ko00999	Metabolism	Biosynthesis of other secondary metabolites	Biosynthesis of various plant secondary metabolites	55/2852 1.93%	188/13133 1.43%	0.00894839	1	Zm00001eb033030;Zm00001eb057250;Zm00001eb078290;Zm00001eb121990;Zm00001eb137930;Zm00001eb164860;Zm00001eb240650;Zm00001eb260220;Zm00001eb318150;Zm00001eb306700;Zm00001eb057230;Zm00001eb261620;Zm00001eb092770;Zm00001eb131900;Zm00001eb018630;Zm00001eb052890;Zm00001eb206400;Zm00001eb329520;Zm00001eb165580;Zm00001eb149960;Zm00001eb285520;Zm00001eb410660;Zm00001eb165410;Zm00001eb340450;Zm00001eb094890…	55	Zm00001eb033030;Zm00001eb057250;Zm00001eb078290;Zm00001eb121990;Zm00001eb260220;Zm00001eb318150;Zm00001eb057230;Zm00001eb261620;Zm00001eb092770;Zm00001eb131900;Zm00001eb052890;Zm00001eb206400;Zm00001eb329520;Zm00001eb285520;Zm00001eb094890;Zm00001eb283720;Zm00001eb426510;Zm00001eb214880;Zm00001eb410960;novel.6196;Zm00001eb411680;Zm00001eb218430	22	Zm00001eb137930;Zm00001eb164860;Zm00001eb240650;Zm00001eb306700;Zm00001eb018630;Zm00001eb165580;Zm00001eb149960;Zm00001eb410660;Zm00001eb165410;Zm00001eb340450;Zm00001eb060890;Zm00001eb196560;Zm00001eb373400;Zm00001eb060840;Zm00001eb196550;Zm00001eb008530;novel.10524;Zm00001eb054240;Zm00001eb169520;Zm00001eb077490;Zm00001eb203230;Zm00001eb170590;Zm00001eb025990;Zm00001eb138080;Zm00001eb234750;Zm0…	33	https://www.genome.jp/dbget-bin/www_bget?ko00999	https:\\www.genome.jp\dbget-bin\www_bget?map00999
ko00350	Metabolism	Amino acid metabolism	Tyrosine metabolism	22/2852 0.77%	64/13133 0.49%	0.0133763	1	Zm00001eb006770;Zm00001eb056510;Zm00001eb079760;Zm00001eb113920;Zm00001eb152450;Zm00001eb165890;Zm00001eb232960;Zm00001eb257910;Zm00001eb420190;Zm00001eb416700;Zm00001eb379510;Zm00001eb201770;Zm00001eb205930;Zm00001eb138300;Zm00001eb226780;Zm00001eb053490;Zm00001eb146400;Zm00001eb388240;Zm00001eb348660;Zm00001eb048560;Zm00001eb174190;Zm00001eb428900	22	Zm00001eb006770;Zm00001eb056510;Zm00001eb079760;Zm00001eb113920;Zm00001eb152450;Zm00001eb165890;Zm00001eb232960;Zm00001eb416700;Zm00001eb379510;Zm00001eb053490;Zm00001eb048560;Zm00001eb428900	12	Zm00001eb257910;Zm00001eb420190;Zm00001eb201770;Zm00001eb205930;Zm00001eb138300;Zm00001eb226780;Zm00001eb146400;Zm00001eb388240;Zm00001eb348660;Zm00001eb174190	10	https://www.genome.jp/dbget-bin/www_bget?ko00350	https:\\www.genome.jp\dbget-bin\www_bget?map00350
ko00360	Metabolism	Amino acid metabolism	Phenylalanine metabolism	22/2852 0.77%	64/13133 0.49%	0.0133763	1	Zm00001eb079760;Zm00001eb113920;Zm00001eb152450;Zm00001eb165890;Zm00001eb232960;Zm00001eb247630;Zm00001eb257910;Zm00001eb420190;Zm00001eb321360;Zm00001eb416700;Zm00001eb369580;Zm00001eb185250;Zm00001eb185240;Zm00001eb201770;Zm00001eb226780;Zm00001eb247660;Zm00001eb146400;Zm00001eb348660;Zm00001eb077220;Zm00001eb185260;Zm00001eb048560;Zm00001eb216600	22	Zm00001eb079760;Zm00001eb113920;Zm00001eb152450;Zm00001eb165890;Zm00001eb232960;Zm00001eb416700;Zm00001eb369580;Zm00001eb185240;Zm00001eb048560	9	Zm00001eb247630;Zm00001eb257910;Zm00001eb420190;Zm00001eb321360;Zm00001eb185250;Zm00001eb201770;Zm00001eb226780;Zm00001eb247660;Zm00001eb146400;Zm00001eb348660;Zm00001eb077220;Zm00001eb185260;Zm00001eb216600	13	https://www.genome.jp/dbget-bin/www_bget?ko00360	https:\\www.genome.jp\dbget-bin\www_bget?map00360
ko00564	Metabolism	Lipid metabolism	Glycerophospholipid metabolism	64/2852 2.24%	229/13133 1.74%	0.0147875	1	Zm00001eb070790;Zm00001eb122860;Zm00001eb241920;Zm00001eb289800;Zm00001eb318230;Zm00001eb370460;Zm00001eb421400;Zm00001eb242050;Zm00001eb295120;Zm00001eb154820;Zm00001eb166810;Zm00001eb285800;Zm00001eb183390;Zm00001eb115970;Zm00001eb360740;Zm00001eb150880;Zm00001eb098040;Zm00001eb195630;Zm00001eb245640;Zm00001eb323170;Zm00001eb227780;Zm00001eb351250;Zm00001eb411260;Zm00001eb021510;Zm00001eb313980…	64	Zm00001eb070790;Zm00001eb122860;Zm00001eb241920;Zm00001eb289800;Zm00001eb318230;Zm00001eb370460;Zm00001eb421400;Zm00001eb242050;Zm00001eb295120;Zm00001eb154820;Zm00001eb166810;Zm00001eb285800;Zm00001eb115970;Zm00001eb150880;Zm00001eb098040;Zm00001eb195630;Zm00001eb323170;Zm00001eb227780;Zm00001eb351250;Zm00001eb411260;Zm00001eb021510;Zm00001eb313980;Zm00001eb331700;Zm00001eb180790;Zm00001eb343120…	43	Zm00001eb183390;Zm00001eb360740;Zm00001eb245640;Zm00001eb361620;Zm00001eb097940;Zm00001eb050070;Zm00001eb362570;Zm00001eb155940;Zm00001eb433300;Zm00001eb034650;Zm00001eb120460;Zm00001eb011380;Zm00001eb097160;Zm00001eb130340;Zm00001eb154650;novel.5581;Zm00001eb345070;Zm00001eb176220;Zm00001eb159140;Zm00001eb285340;Zm00001eb330300	21	https://www.genome.jp/dbget-bin/www_bget?ko00564	https:\\www.genome.jp\dbget-bin\www_bget?map00564
ko00770	Metabolism	Metabolism of cofactors and vitamins	Pantothenate and CoA biosynthesis	23/2852 0.81%	71/13133 0.54%	0.0240952	1	Zm00001eb009540;Zm00001eb253890;Zm00001eb431200;Zm00001eb433420;Zm00001eb150370;Zm00001eb022930;Zm00001eb380260;Zm00001eb273170;Zm00001eb301320;Zm00001eb091200;Zm00001eb321550;Zm00001eb373580;Zm00001eb408260;Zm00001eb241810;Zm00001eb039310;Zm00001eb414730;Zm00001eb373930;Zm00001eb175970;Zm00001eb188200;Zm00001eb184310;Zm00001eb074140;Zm00001eb182920;Zm00001eb246720	23	Zm00001eb009540;Zm00001eb253890;Zm00001eb431200;Zm00001eb150370;Zm00001eb022930;Zm00001eb273170;Zm00001eb301320;Zm00001eb091200;Zm00001eb321550;Zm00001eb373580;Zm00001eb408260;Zm00001eb373930;Zm00001eb188200;Zm00001eb184310;Zm00001eb074140;Zm00001eb182920	16	Zm00001eb433420;Zm00001eb380260;Zm00001eb241810;Zm00001eb039310;Zm00001eb414730;Zm00001eb175970;Zm00001eb246720	7	https://www.genome.jp/dbget-bin/www_bget?ko00770	https:\\www.genome.jp\dbget-bin\www_bget?map00770
ko04148	Cellular Processes	Transport and catabolism	Efferocytosis	32/2852 1.12%	106/13133 0.81%	0.0255356	1	Zm00001eb418690;Zm00001eb427640;Zm00001eb292290;Zm00001eb128150;Zm00001eb015510;Zm00001eb066510;Zm00001eb032760;Zm00001eb043540;Zm00001eb353080;novel.4806;Zm00001eb059910;Zm00001eb395180;Zm00001eb132660;Zm00001eb307440;Zm00001eb015520;Zm00001eb254260;Zm00001eb106910;Zm00001eb333170;Zm00001eb356850;Zm00001eb056130;Zm00001eb324260;Zm00001eb294170;Zm00001eb353070;Zm00001eb319850;Zm00001eb194680;Zm00…	32	Zm00001eb418690;Zm00001eb427640;Zm00001eb128150;Zm00001eb015510;Zm00001eb066510;Zm00001eb032760;Zm00001eb043540;Zm00001eb353080;novel.4806;Zm00001eb059910;Zm00001eb395180;Zm00001eb132660;Zm00001eb307440;Zm00001eb015520;Zm00001eb106910;Zm00001eb333170;Zm00001eb356850;Zm00001eb056130;Zm00001eb324260;Zm00001eb294170;Zm00001eb353070;Zm00001eb194680;Zm00001eb015530;Zm00001eb292740;Zm00001eb367080	25	Zm00001eb292290;Zm00001eb254260;Zm00001eb319850;Zm00001eb001870;Zm00001eb372070;Zm00001eb208230;Zm00001eb230300	7	https://www.genome.jp/dbget-bin/www_bget?ko04148	https:\\www.genome.jp\dbget-bin\www_bget?map04148
ko00531	Metabolism	Glycan biosynthesis and metabolism	Glycosaminoglycan degradation	15/2852 0.53%	42/13133 0.32%	0.0264685	1	Zm00001eb242410;Zm00001eb136200;Zm00001eb375030;Zm00001eb363610;Zm00001eb008440;Zm00001eb346140;Zm00001eb394460;Zm00001eb005030;Zm00001eb068240;Zm00001eb258100;Zm00001eb325280;Zm00001eb288150;Zm00001eb202800;Zm00001eb146080;Zm00001eb103810	15	Zm00001eb242410;Zm00001eb008440;Zm00001eb346140;Zm00001eb005030;Zm00001eb325280;Zm00001eb288150;Zm00001eb146080;Zm00001eb103810	8	Zm00001eb136200;Zm00001eb375030;Zm00001eb363610;Zm00001eb394460;Zm00001eb068240;Zm00001eb258100;Zm00001eb202800	7	https://www.genome.jp/dbget-bin/www_bget?ko00531	https:\\www.genome.jp\dbget-bin\www_bget?map00531
ko00250	Metabolism	Amino acid metabolism	Alanine, aspartate and glutamate metabolism	37/2852 1.3%	126/13133 0.96%	0.0265457	1	Zm00001eb013430;Zm00001eb068280;Zm00001eb070860;Zm00001eb152450;Zm00001eb156610;Zm00001eb223680;Zm00001eb257910;Zm00001eb396990;Zm00001eb399220;Zm00001eb427810;Zm00001eb054990;Zm00001eb146310;Zm00001eb037690;Zm00001eb009090;Zm00001eb290370;Zm00001eb395810;Zm00001eb056930;Zm00001eb290460;Zm00001eb294160;Zm00001eb054000;Zm00001eb034570;Zm00001eb034260;Zm00001eb432580;Zm00001eb034320;Zm00001eb160030…	37	Zm00001eb013430;Zm00001eb070860;Zm00001eb152450;Zm00001eb156610;Zm00001eb223680;Zm00001eb396990;Zm00001eb399220;Zm00001eb427810;Zm00001eb054990;Zm00001eb037690;Zm00001eb056930;Zm00001eb294160;Zm00001eb427820;Zm00001eb187830;Zm00001eb213090	15	Zm00001eb068280;Zm00001eb257910;Zm00001eb146310;Zm00001eb009090;Zm00001eb290370;Zm00001eb395810;Zm00001eb290460;Zm00001eb054000;Zm00001eb034570;Zm00001eb034260;Zm00001eb432580;Zm00001eb034320;Zm00001eb160030;Zm00001eb295220;Zm00001eb015040;Zm00001eb399860;Zm00001eb412930;Zm00001eb295210;Zm00001eb231550;Zm00001eb157510;Zm00001eb440860;Zm00001eb313780	22	https://www.genome.jp/dbget-bin/www_bget?ko00250	https:\\www.genome.jp\dbget-bin\www_bget?map00250
ko00750	Metabolism	Metabolism of cofactors and vitamins	Vitamin B6 metabolism	12/2852 0.42%	32/13133 0.24%	0.0306792	1	Zm00001eb161360;Zm00001eb298350;Zm00001eb156020;Zm00001eb077890;Zm00001eb118250;Zm00001eb051500;Zm00001eb117640;Zm00001eb220220;Zm00001eb208970;Zm00001eb047740;Zm00001eb159730;Zm00001eb239700	12	Zm00001eb161360;Zm00001eb239700	2	Zm00001eb298350;Zm00001eb156020;Zm00001eb077890;Zm00001eb118250;Zm00001eb051500;Zm00001eb117640;Zm00001eb220220;Zm00001eb208970;Zm00001eb047740;Zm00001eb159730	10	https://www.genome.jp/dbget-bin/www_bget?ko00750	https:\\www.genome.jp\dbget-bin\www_bget?map00750
ko00640	Metabolism	Carbohydrate metabolism	Propanoate metabolism	18/2852 0.63%	55/13133 0.42%	0.0387799	1	Zm00001eb117100;Zm00001eb130640;Zm00001eb148110;Zm00001eb167230;Zm00001eb409040;Zm00001eb311650;Zm00001eb282120;Zm00001eb224720;Zm00001eb302330;Zm00001eb340590;Zm00001eb280650;Zm00001eb083480;Zm00001eb016980;Zm00001eb259720;Zm00001eb084450;Zm00001eb229440;Zm00001eb153460;Zm00001eb200160	18	Zm00001eb117100;Zm00001eb130640;Zm00001eb148110;Zm00001eb167230;Zm00001eb409040;Zm00001eb311650;Zm00001eb282120;Zm00001eb224720;Zm00001eb302330;Zm00001eb340590;Zm00001eb083480;Zm00001eb016980;Zm00001eb259720;Zm00001eb084450;Zm00001eb200160	15	Zm00001eb280650;Zm00001eb229440;Zm00001eb153460	3	https://www.genome.jp/dbget-bin/www_bget?ko00640	https:\\www.genome.jp\dbget-bin\www_bget?map00640
ko00906	Metabolism	Metabolism of terpenoids and polyketides	Carotenoid biosynthesis	30/2852 1.05%	102/13133 0.78%	0.0416596	1	Zm00001eb403700;Zm00001eb218680;Zm00001eb188280;Zm00001eb314900;Zm00001eb251990;Zm00001eb085840;Zm00001eb271860;novel.34;Zm00001eb258960;Zm00001eb200170;Zm00001eb234930;novel.444;Zm00001eb403190;Zm00001eb300240;Zm00001eb357090;Zm00001eb428470;Zm00001eb367770;Zm00001eb210950;Zm00001eb166680;Zm00001eb385840;Zm00001eb063780;Zm00001eb106100;Zm00001eb114270;Zm00001eb176720;Zm00001eb403180;Zm00001eb081…	30	Zm00001eb403700;Zm00001eb218680;novel.34;Zm00001eb300240;Zm00001eb428470;Zm00001eb063780;Zm00001eb176720;Zm00001eb081470	8	Zm00001eb188280;Zm00001eb314900;Zm00001eb251990;Zm00001eb085840;Zm00001eb271860;Zm00001eb258960;Zm00001eb200170;Zm00001eb234930;novel.444;Zm00001eb403190;Zm00001eb357090;Zm00001eb367770;Zm00001eb210950;Zm00001eb166680;Zm00001eb385840;Zm00001eb106100;Zm00001eb114270;Zm00001eb403180;Zm00001eb210770;Zm00001eb074640;Zm00001eb073250;Zm00001eb114700	22	https://www.genome.jp/dbget-bin/www_bget?ko00906	https:\\www.genome.jp\dbget-bin\www_bget?map00906
ko00561	Metabolism	Lipid metabolism	Glycerolipid metabolism	46/2852 1.61%	167/13133 1.27%	0.0433292	1	Zm00001eb100180;Zm00001eb289800;Zm00001eb370460;Zm00001eb381970;Zm00001eb156570;Zm00001eb380260;Zm00001eb166810;Zm00001eb055430;Zm00001eb120470;Zm00001eb115970;Zm00001eb044840;Zm00001eb360740;Zm00001eb347070;Zm00001eb317940;Zm00001eb417470;Zm00001eb243060;Zm00001eb091200;Zm00001eb323170;Zm00001eb351250;Zm00001eb107080;Zm00001eb335670;Zm00001eb284200;Zm00001eb411260;Zm00001eb330650;Zm00001eb289570…	46	Zm00001eb100180;Zm00001eb289800;Zm00001eb370460;Zm00001eb381970;Zm00001eb156570;Zm00001eb166810;Zm00001eb055430;Zm00001eb120470;Zm00001eb115970;Zm00001eb317940;Zm00001eb417470;Zm00001eb243060;Zm00001eb091200;Zm00001eb323170;Zm00001eb351250;Zm00001eb335670;Zm00001eb284200;Zm00001eb411260;Zm00001eb330650;Zm00001eb408260;Zm00001eb347660;Zm00001eb396350;Zm00001eb147990;Zm00001eb062080;Zm00001eb311940…	34	Zm00001eb380260;Zm00001eb044840;Zm00001eb360740;Zm00001eb347070;Zm00001eb107080;Zm00001eb289570;Zm00001eb097940;Zm00001eb083520;Zm00001eb262570;novel.5581;Zm00001eb422540;Zm00001eb159140	12	https://www.genome.jp/dbget-bin/www_bget?ko00561	https:\\www.genome.jp\dbget-bin\www_bget?map00561
ko00620	Metabolism	Carbohydrate metabolism	Pyruvate metabolism	50/2852 1.75%	184/13133 1.4%	0.0455173	1	Zm00001eb006770;Zm00001eb011080;Zm00001eb056510;Zm00001eb079170;Zm00001eb100180;Zm00001eb238670;Zm00001eb287770;Zm00001eb334430;Zm00001eb383680;Zm00001eb406450;Zm00001eb433750;Zm00001eb371680;Zm00001eb311650;Zm00001eb066190;Zm00001eb380260;Zm00001eb019210;Zm00001eb041400;Zm00001eb419330;Zm00001eb134330;Zm00001eb309660;Zm00001eb398370;Zm00001eb196650;Zm00001eb168480;Zm00001eb091200;Zm00001eb390590…	50	Zm00001eb006770;Zm00001eb056510;Zm00001eb079170;Zm00001eb100180;Zm00001eb238670;Zm00001eb334430;Zm00001eb406450;Zm00001eb433750;Zm00001eb371680;Zm00001eb311650;Zm00001eb066190;Zm00001eb019210;Zm00001eb134330;Zm00001eb309660;Zm00001eb398370;Zm00001eb196650;Zm00001eb168480;Zm00001eb091200;Zm00001eb371140;Zm00001eb340590;Zm00001eb050410;Zm00001eb408260;Zm00001eb347660;Zm00001eb084450;Zm00001eb147990…	28	Zm00001eb011080;Zm00001eb287770;Zm00001eb383680;Zm00001eb380260;Zm00001eb041400;Zm00001eb419330;Zm00001eb390590;Zm00001eb349810;Zm00001eb066660;Zm00001eb289570;Zm00001eb014500;Zm00001eb229440;Zm00001eb089020;Zm00001eb117230;Zm00001eb220780;Zm00001eb196510;Zm00001eb312300;Zm00001eb344340;Zm00001eb179540;Zm00001eb174190;Zm00001eb328310;Zm00001eb422540	22	https://www.genome.jp/dbget-bin/www_bget?ko00620	https:\\www.genome.jp\dbget-bin\www_bget?map00620
ko00290	Metabolism	Amino acid metabolism	Valine, leucine and isoleucine biosynthesis	12/2852 0.42%	34/13133 0.26%	0.0486743	1	Zm00001eb009540;Zm00001eb022930;Zm00001eb055020;Zm00001eb241810;Zm00001eb039310;Zm00001eb196510;Zm00001eb208760;Zm00001eb216240;Zm00001eb175970;Zm00001eb184310;Zm00001eb208610;Zm00001eb246720	12	Zm00001eb009540;Zm00001eb022930;Zm00001eb208760;Zm00001eb216240;Zm00001eb184310;Zm00001eb208610	6	Zm00001eb055020;Zm00001eb241810;Zm00001eb039310;Zm00001eb196510;Zm00001eb175970;Zm00001eb246720	6	https://www.genome.jp/dbget-bin/www_bget?ko00290	https:\\www.genome.jp\dbget-bin\www_bget?map00290
ko00520	Metabolism	Carbohydrate metabolism	Amino sugar and nucleotide sugar metabolism	75/2852 2.63%	291/13133 2.22%	0.0541024	1	Zm00001eb075730;Zm00001eb078730;Zm00001eb157820;Zm00001eb192590;Zm00001eb216260;Zm00001eb283530;Zm00001eb425600;Zm00001eb002620;Zm00001eb054980;Zm00001eb121400;Zm00001eb057810;Zm00001eb153620;Zm00001eb319250;Zm00001eb163530;Zm00001eb078740;Zm00001eb056340;Zm00001eb347070;Zm00001eb319550;Zm00001eb317090;Zm00001eb012590;Zm00001eb049970;Zm00001eb301500;Zm00001eb159720;Zm00001eb042990;Zm00001eb144910…	75	Zm00001eb075730;Zm00001eb078730;Zm00001eb157820;Zm00001eb192590;Zm00001eb283530;Zm00001eb425600;Zm00001eb121400;Zm00001eb319250;Zm00001eb163530;Zm00001eb078740;Zm00001eb319550;Zm00001eb012590;Zm00001eb301500;Zm00001eb144910;Zm00001eb431710;Zm00001eb272890;Zm00001eb353560;Zm00001eb309880;Zm00001eb335030;Zm00001eb071360;Zm00001eb069220;Zm00001eb293670;Zm00001eb078720;Zm00001eb325280;Zm00001eb288150…	38	Zm00001eb216260;Zm00001eb002620;Zm00001eb054980;Zm00001eb057810;Zm00001eb153620;Zm00001eb056340;Zm00001eb347070;Zm00001eb317090;Zm00001eb049970;Zm00001eb159720;Zm00001eb042990;Zm00001eb042670;Zm00001eb147840;novel.3922;Zm00001eb257590;Zm00001eb413790;Zm00001eb176800;Zm00001eb050040;Zm00001eb217140;Zm00001eb291160;Zm00001eb372390;Zm00001eb147120;Zm00001eb228520;Zm00001eb284390;Zm00001eb227090;Zm00…	37	https://www.genome.jp/dbget-bin/www_bget?ko00520	https:\\www.genome.jp\dbget-bin\www_bget?map00520
ko01212	Metabolism	Global and overview maps	Fatty acid metabolism	41/2852 1.44%	149/13133 1.13%	0.0547021	1	Zm00001eb148110;Zm00001eb167230;Zm00001eb196590;Zm00001eb258950;Zm00001eb334430;Zm00001eb203470;Zm00001eb366200;Zm00001eb019210;Zm00001eb282120;Zm00001eb093590;Zm00001eb340720;Zm00001eb252720;Zm00001eb158030;Zm00001eb407800;Zm00001eb327480;Zm00001eb409700;Zm00001eb083480;Zm00001eb016980;Zm00001eb300950;Zm00001eb259720;Zm00001eb270390;Zm00001eb183950;Zm00001eb109290;Zm00001eb377350;Zm00001eb308620…	41	Zm00001eb148110;Zm00001eb167230;Zm00001eb196590;Zm00001eb258950;Zm00001eb334430;Zm00001eb203470;Zm00001eb366200;Zm00001eb019210;Zm00001eb282120;Zm00001eb093590;Zm00001eb340720;Zm00001eb252720;Zm00001eb158030;Zm00001eb409700;Zm00001eb083480;Zm00001eb016980;Zm00001eb300950;Zm00001eb259720;Zm00001eb270390;Zm00001eb183950;Zm00001eb377350;Zm00001eb033060;Zm00001eb417140;Zm00001eb413570;Zm00001eb086000…	31	Zm00001eb407800;Zm00001eb327480;Zm00001eb109290;Zm00001eb308620;Zm00001eb278580;Zm00001eb373980;Zm00001eb176310;Zm00001eb390960;Zm00001eb037560;Zm00001eb201940	10	https://www.genome.jp/dbget-bin/www_bget?ko01212	https:\\www.genome.jp\dbget-bin\www_bget?map01212
ko00603	Metabolism	Glycan biosynthesis and metabolism	Glycosphingolipid biosynthesis - globo and isoglobo series	7/2852 0.25%	17/13133 0.13%	0.0561161	1	Zm00001eb044840;Zm00001eb330650;Zm00001eb325280;Zm00001eb288150;Zm00001eb138980;Zm00001eb251560;novel.6862	7	Zm00001eb330650;Zm00001eb325280;Zm00001eb288150;Zm00001eb138980;Zm00001eb251560;novel.6862	6	Zm00001eb044840	1	https://www.genome.jp/dbget-bin/www_bget?ko00603	https:\\www.genome.jp\dbget-bin\www_bget?map00603
ko00710	Metabolism	Energy metabolism	Carbon fixation by Calvin cycle	44/2852 1.54%	162/13133 1.23%	0.0580384	1	Zm00001eb002270;Zm00001eb011080;Zm00001eb080840;Zm00001eb144240;Zm00001eb152450;Zm00001eb223680;Zm00001eb238670;Zm00001eb287770;Zm00001eb291670;Zm00001eb363880;Zm00001eb383680;Zm00001eb408010;Zm00001eb352550;Zm00001eb086870;Zm00001eb092540;Zm00001eb041400;Zm00001eb146750;Zm00001eb419330;Zm00001eb134330;Zm00001eb309660;Zm00001eb398370;Zm00001eb011940;Zm00001eb319770;Zm00001eb251520;Zm00001eb147750…	44	Zm00001eb144240;Zm00001eb152450;Zm00001eb223680;Zm00001eb238670;Zm00001eb363880;Zm00001eb086870;Zm00001eb134330;Zm00001eb309660;Zm00001eb398370;Zm00001eb365200;Zm00001eb126080;Zm00001eb371140;novel.2984;Zm00001eb367890;Zm00001eb349990	15	Zm00001eb002270;Zm00001eb011080;Zm00001eb080840;Zm00001eb287770;Zm00001eb291670;Zm00001eb383680;Zm00001eb408010;Zm00001eb352550;Zm00001eb092540;Zm00001eb041400;Zm00001eb146750;Zm00001eb419330;Zm00001eb011940;Zm00001eb319770;Zm00001eb251520;Zm00001eb147750;Zm00001eb197410;Zm00001eb349810;Zm00001eb200910;Zm00001eb072030;Zm00001eb172680;Zm00001eb213570;Zm00001eb184000;Zm00001eb188120;Zm00001eb220780…	29	https://www.genome.jp/dbget-bin/www_bget?ko00710	https:\\www.genome.jp\dbget-bin\www_bget?map00710
ko00330	Metabolism	Amino acid metabolism	Arginine and proline metabolism	29/2852 1.02%	101/13133 0.77%	0.0591604	1	Zm00001eb050460;Zm00001eb100180;Zm00001eb152450;Zm00001eb185400;Zm00001eb257910;Zm00001eb367740;Zm00001eb418690;Zm00001eb431200;Zm00001eb433420;Zm00001eb380260;Zm00001eb321360;Zm00001eb413630;Zm00001eb273170;Zm00001eb212670;Zm00001eb091200;Zm00001eb220910;Zm00001eb294160;Zm00001eb155140;Zm00001eb116380;Zm00001eb292750;Zm00001eb347680;Zm00001eb058220;Zm00001eb408260;Zm00001eb190810;Zm00001eb391720…	29	Zm00001eb050460;Zm00001eb100180;Zm00001eb152450;Zm00001eb367740;Zm00001eb418690;Zm00001eb431200;Zm00001eb273170;Zm00001eb212670;Zm00001eb091200;Zm00001eb220910;Zm00001eb294160;Zm00001eb155140;Zm00001eb116380;Zm00001eb292750;Zm00001eb058220;Zm00001eb408260;Zm00001eb190810;Zm00001eb074140	18	Zm00001eb185400;Zm00001eb257910;Zm00001eb433420;Zm00001eb380260;Zm00001eb321360;Zm00001eb413630;Zm00001eb347680;Zm00001eb391720;Zm00001eb319850;Zm00001eb216600;Zm00001eb422540	11	https://www.genome.jp/dbget-bin/www_bget?ko00330	https:\\www.genome.jp\dbget-bin\www_bget?map00330

## Sheet: ZF-T_vs_ZFCK-T.pathenrichment
ID	KEGG_level_1	KEGG_level_2	Description	GeneRatio	BgRatio	P-value	Adjusted P-value	geneID	Count	Up_gene	Up	Down_gene	Down	hyperlink
ko01100	Metabolism	Global and overview maps	Metabolic pathways	1262/2766 45.63%	5266/13133 40.1%	1.73731e-11	2.48435e-09	Zm00001eb011080;Zm00001eb011670;Zm00001eb013430;Zm00001eb015130;Zm00001eb016850;Zm00001eb027900;Zm00001eb033870;Zm00001eb035960;Zm00001eb037690;Zm00001eb038060;Zm00001eb050460;Zm00001eb055430;Zm00001eb057250;Zm00001eb063220;Zm00001eb070790;Zm00001eb075530;Zm00001eb075730;Zm00001eb078730;Zm00001eb079170;Zm00001eb079760;Zm00001eb088500;Zm00001eb092770;Zm00001eb098910;Zm00001eb100180;Zm00001eb101050…	1262	Zm00001eb013430;Zm00001eb015130;Zm00001eb016850;Zm00001eb027900;Zm00001eb033870;Zm00001eb035960;Zm00001eb037690;Zm00001eb038060;Zm00001eb050460;Zm00001eb055430;Zm00001eb057250;Zm00001eb070790;Zm00001eb075530;Zm00001eb075730;Zm00001eb078730;Zm00001eb079170;Zm00001eb079760;Zm00001eb092770;Zm00001eb098910;Zm00001eb100180;Zm00001eb101050;Zm00001eb119390;Zm00001eb122980;Zm00001eb130640;Zm00001eb132640…	585	Zm00001eb011080;Zm00001eb011670;Zm00001eb063220;Zm00001eb088500;Zm00001eb105580;Zm00001eb155590;Zm00001eb164860;Zm00001eb168550;Zm00001eb327800;Zm00001eb330550;Zm00001eb357740;Zm00001eb383680;Zm00001eb408010;Zm00001eb418130;Zm00001eb424380;Zm00001eb433420;Zm00001eb032290;Zm00001eb420190;Zm00001eb041400;Zm00001eb080510;Zm00001eb406880;Zm00001eb246020;Zm00001eb299760;Zm00001eb247590;Zm00001eb140530…	677	https://www.genome.jp/dbget-bin/www_bget?ko01100	https:\\www.genome.jp\dbget-bin\www_bget?map01100
ko04626	Organismal Systems	Environmental adaptation	Plant-pathogen interaction	338/2766 12.22%	1179/13133 8.98%	5.30655e-11	7.58836e-09	Zm00001eb077540;Zm00001eb157530;Zm00001eb299370;Zm00001eb316410;Zm00001eb323310;Zm00001eb418610;Zm00001eb428080;Zm00001eb034130;Zm00001eb337270;Zm00001eb318600;Zm00001eb263000;Zm00001eb187030;Zm00001eb089740;Zm00001eb138310;Zm00001eb397190;Zm00001eb330160;Zm00001eb015930;Zm00001eb072810;Zm00001eb069500;Zm00001eb275080;Zm00001eb005900;Zm00001eb271410;Zm00001eb296590;Zm00001eb426060;Zm00001eb075040…	338	Zm00001eb157530;Zm00001eb299370;Zm00001eb316410;Zm00001eb418610;Zm00001eb034130;Zm00001eb337270;Zm00001eb187030;Zm00001eb330160;Zm00001eb005900;Zm00001eb271410;Zm00001eb296590;Zm00001eb075040;Zm00001eb108640;Zm00001eb374270;Zm00001eb100840;Zm00001eb010320;Zm00001eb299340;Zm00001eb429130;Zm00001eb068170;Zm00001eb314180;Zm00001eb113900;Zm00001eb327580;Zm00001eb134970;Zm00001eb360180;Zm00001eb034180…	96	Zm00001eb077540;Zm00001eb323310;Zm00001eb428080;Zm00001eb318600;Zm00001eb263000;Zm00001eb089740;Zm00001eb138310;Zm00001eb397190;Zm00001eb015930;Zm00001eb072810;Zm00001eb069500;Zm00001eb275080;Zm00001eb426060;Zm00001eb310370;Zm00001eb291070;Zm00001eb017800;Zm00001eb402520;Zm00001eb022810;Zm00001eb358560;Zm00001eb149570;Zm00001eb031590;Zm00001eb375460;Zm00001eb121610;novel.6944;Zm00001eb042020;Zm00…	242	https://www.genome.jp/dbget-bin/www_bget?ko04626	https:\\www.genome.jp\dbget-bin\www_bget?map04626
ko01110	Metabolism	Global and overview maps	Biosynthesis of secondary metabolites	726/2766 26.25%	2853/13133 21.72%	9.83007e-11	1.4057e-08	Zm00001eb003760;Zm00001eb011080;Zm00001eb011670;Zm00001eb013430;Zm00001eb027900;Zm00001eb037690;Zm00001eb038060;Zm00001eb050460;Zm00001eb057250;Zm00001eb063220;Zm00001eb070790;Zm00001eb075530;Zm00001eb075660;Zm00001eb079170;Zm00001eb079760;Zm00001eb088500;Zm00001eb092770;Zm00001eb098910;Zm00001eb100180;Zm00001eb103480;Zm00001eb105580;Zm00001eb119390;Zm00001eb130640;Zm00001eb132640;Zm00001eb152450…	726	Zm00001eb003760;Zm00001eb013430;Zm00001eb027900;Zm00001eb037690;Zm00001eb038060;Zm00001eb050460;Zm00001eb057250;Zm00001eb070790;Zm00001eb075530;Zm00001eb075660;Zm00001eb079170;Zm00001eb079760;Zm00001eb092770;Zm00001eb098910;Zm00001eb100180;Zm00001eb103480;Zm00001eb119390;Zm00001eb130640;Zm00001eb132640;Zm00001eb152450;Zm00001eb156610;Zm00001eb165890;Zm00001eb167230;Zm00001eb192910;Zm00001eb228570…	338	Zm00001eb011080;Zm00001eb011670;Zm00001eb063220;Zm00001eb088500;Zm00001eb105580;Zm00001eb155590;Zm00001eb164860;Zm00001eb168550;Zm00001eb230410;Zm00001eb327800;Zm00001eb330550;Zm00001eb408010;Zm00001eb418130;Zm00001eb424380;Zm00001eb032290;Zm00001eb420190;Zm00001eb071090;Zm00001eb041400;Zm00001eb080510;Zm00001eb406880;Zm00001eb068270;Zm00001eb109620;Zm00001eb214000;Zm00001eb368990;Zm00001eb088800…	388	https://www.genome.jp/dbget-bin/www_bget?ko01110	https:\\www.genome.jp\dbget-bin\www_bget?map01110
ko04016	Environmental Information Processing	Signal transduction	MAPK signaling pathway - plant	169/2766 6.11%	587/13133 4.47%	3.59157e-06	0.000513595	Zm00001eb146500;Zm00001eb157530;Zm00001eb160470;Zm00001eb228570;Zm00001eb294200;Zm00001eb299370;Zm00001eb309920;Zm00001eb356420;Zm00001eb419870;Zm00001eb337270;Zm00001eb397190;Zm00001eb155720;Zm00001eb275080;Zm00001eb034290;Zm00001eb327780;Zm00001eb392580;Zm00001eb040920;Zm00001eb012040;Zm00001eb374270;Zm00001eb100840;Zm00001eb148130;Zm00001eb344210;Zm00001eb299340;Zm00001eb149570;Zm00001eb073290…	169	Zm00001eb146500;Zm00001eb157530;Zm00001eb160470;Zm00001eb228570;Zm00001eb294200;Zm00001eb299370;Zm00001eb309920;Zm00001eb356420;Zm00001eb419870;Zm00001eb337270;Zm00001eb155720;Zm00001eb392580;Zm00001eb012040;Zm00001eb374270;Zm00001eb100840;Zm00001eb148130;Zm00001eb344210;Zm00001eb299340;Zm00001eb073290;Zm00001eb142500;novel.3428;Zm00001eb367840;Zm00001eb386390;Zm00001eb236270;Zm00001eb366610;Zm00…	67	Zm00001eb397190;Zm00001eb275080;Zm00001eb034290;Zm00001eb327780;Zm00001eb040920;Zm00001eb149570;Zm00001eb121610;novel.6944;Zm00001eb377050;Zm00001eb178550;Zm00001eb310270;novel.9686;Zm00001eb368640;Zm00001eb218880;Zm00001eb316880;Zm00001eb056760;Zm00001eb317090;Zm00001eb056900;Zm00001eb346880;Zm00001eb376400;Zm00001eb396710;Zm00001eb013100;Zm00001eb395970;Zm00001eb310260;Zm00001eb272710;Zm00001eb…	102	https://www.genome.jp/dbget-bin/www_bget?ko04016	https:\\www.genome.jp\dbget-bin\www_bget?map04016
ko00270	Metabolism	Amino acid metabolism	Cysteine and methionine metabolism	87/2766 3.15%	274/13133 2.09%	1.92931e-05	0.00275891	Zm00001eb088500;Zm00001eb152450;Zm00001eb165890;Zm00001eb264980;Zm00001eb418130;Zm00001eb009540;Zm00001eb032290;Zm00001eb041400;Zm00001eb043480;Zm00001eb221410;Zm00001eb068270;Zm00001eb113920;novel.4546;novel.6934;Zm00001eb218320;Zm00001eb361640;novel.2149;Zm00001eb257910;Zm00001eb354890;Zm00001eb073290;novel.866;Zm00001eb052890;Zm00001eb184470;novel.8422;Zm00001eb022930;Zm00001eb170040;novel.489…	87	Zm00001eb152450;Zm00001eb165890;Zm00001eb264980;Zm00001eb009540;Zm00001eb043480;Zm00001eb221410;Zm00001eb113920;novel.4546;novel.6934;Zm00001eb361640;novel.2149;Zm00001eb073290;Zm00001eb052890;Zm00001eb184470;Zm00001eb022930;Zm00001eb418140;Zm00001eb134330;Zm00001eb399940;Zm00001eb008720;Zm00001eb218430;Zm00001eb121190;Zm00001eb404340;Zm00001eb313400;Zm00001eb193360;novel.2282;novel.6152;novel.38…	35	Zm00001eb088500;Zm00001eb418130;Zm00001eb032290;Zm00001eb041400;Zm00001eb068270;Zm00001eb218320;Zm00001eb257910;Zm00001eb354890;novel.866;novel.8422;Zm00001eb170040;novel.4899;Zm00001eb389520;Zm00001eb201770;Zm00001eb229440;Zm00001eb376890;Zm00001eb040890;Zm00001eb256470;Zm00001eb055950;novel.9407;novel.9388;novel.7801;novel.659;novel.361;novel.1629;Zm00001eb357070;Zm00001eb094670;novel.239;Zm000…	52	https://www.genome.jp/dbget-bin/www_bget?ko00270	https:\\www.genome.jp\dbget-bin\www_bget?map00270
ko01200	Metabolism	Global and overview maps	Carbon metabolism	146/2766 5.28%	514/13133 3.91%	3.4895e-05	0.00498998	Zm00001eb011080;Zm00001eb079170;Zm00001eb088500;Zm00001eb152450;Zm00001eb167230;Zm00001eb223680;Zm00001eb228570;Zm00001eb238670;Zm00001eb239300;Zm00001eb299550;Zm00001eb383680;Zm00001eb408010;Zm00001eb334430;Zm00001eb041400;Zm00001eb406880;Zm00001eb015770;Zm00001eb068270;Zm00001eb427810;Zm00001eb368990;Zm00001eb352550;Zm00001eb398370;Zm00001eb171440;Zm00001eb371680;Zm00001eb092540;Zm00001eb377870…	146	Zm00001eb079170;Zm00001eb152450;Zm00001eb167230;Zm00001eb223680;Zm00001eb228570;Zm00001eb238670;Zm00001eb239300;Zm00001eb299550;Zm00001eb334430;Zm00001eb015770;Zm00001eb427810;Zm00001eb398370;Zm00001eb171440;Zm00001eb371680;Zm00001eb168480;Zm00001eb361640;Zm00001eb027920;Zm00001eb261270;Zm00001eb369580;Zm00001eb371140;Zm00001eb089800;Zm00001eb148110;Zm00001eb019210;Zm00001eb402710;Zm00001eb156570…	61	Zm00001eb011080;Zm00001eb088500;Zm00001eb383680;Zm00001eb408010;Zm00001eb041400;Zm00001eb406880;Zm00001eb068270;Zm00001eb368990;Zm00001eb352550;Zm00001eb092540;Zm00001eb377870;Zm00001eb080840;Zm00001eb291670;Zm00001eb287770;Zm00001eb300130;Zm00001eb002270;Zm00001eb109300;Zm00001eb154480;Zm00001eb146750;Zm00001eb280650;Zm00001eb370290;Zm00001eb153620;Zm00001eb319770;Zm00001eb246350;Zm00001eb152190…	85	https://www.genome.jp/dbget-bin/www_bget?ko01200	https:\\www.genome.jp\dbget-bin\www_bget?map01200
ko00500	Metabolism	Carbohydrate metabolism	Starch and sucrose metabolism	111/2766 4.01%	376/13133 2.86%	5.43845e-05	0.00777698	Zm00001eb038060;Zm00001eb057250;Zm00001eb075530;Zm00001eb098910;Zm00001eb374090;Zm00001eb376100;Zm00001eb042260;Zm00001eb285520;Zm00001eb003440;Zm00001eb054980;Zm00001eb057840;Zm00001eb364620;Zm00001eb257510;Zm00001eb222250;Zm00001eb147780;Zm00001eb076600;Zm00001eb390820;Zm00001eb016290;Zm00001eb366860;Zm00001eb392880;Zm00001eb153620;Zm00001eb318150;Zm00001eb242820;Zm00001eb149960;Zm00001eb216260…	111	Zm00001eb038060;Zm00001eb057250;Zm00001eb075530;Zm00001eb098910;Zm00001eb374090;Zm00001eb376100;Zm00001eb042260;Zm00001eb285520;Zm00001eb003440;Zm00001eb257510;Zm00001eb222250;Zm00001eb076600;Zm00001eb016290;Zm00001eb366860;Zm00001eb318150;Zm00001eb242820;Zm00001eb394050;Zm00001eb427460;Zm00001eb192680;Zm00001eb091470;Zm00001eb121400;Zm00001eb348300;Zm00001eb329520;Zm00001eb021270;Zm00001eb057230…	55	Zm00001eb054980;Zm00001eb057840;Zm00001eb364620;Zm00001eb147780;Zm00001eb390820;Zm00001eb392880;Zm00001eb153620;Zm00001eb149960;Zm00001eb216260;Zm00001eb353280;Zm00001eb329980;Zm00001eb056340;Zm00001eb098650;Zm00001eb311230;Zm00001eb042990;Zm00001eb215310;Zm00001eb050040;Zm00001eb293110;Zm00001eb253980;Zm00001eb176800;Zm00001eb305810;Zm00001eb194550;Zm00001eb054230;Zm00001eb054240;Zm00001eb353810…	56	https://www.genome.jp/dbget-bin/www_bget?ko00500	https:\\www.genome.jp\dbget-bin\www_bget?map00500
ko00999	Metabolism	Biosynthesis of other secondary metabolites	Biosynthesis of various plant secondary metabolites	62/2766 2.24%	188/13133 1.43%	8.72528e-05	0.0124771	Zm00001eb057250;Zm00001eb092770;Zm00001eb164860;Zm00001eb261620;Zm00001eb285520;Zm00001eb169520;Zm00001eb260220;Zm00001eb033030;Zm00001eb078290;Zm00001eb240650;Zm00001eb206400;Zm00001eb121990;Zm00001eb318150;Zm00001eb306700;Zm00001eb149960;Zm00001eb052890;Zm00001eb410660;Zm00001eb131900;Zm00001eb137930;Zm00001eb419890;Zm00001eb329520;Zm00001eb234750;Zm00001eb226150;Zm00001eb057230;Zm00001eb060840…	62	Zm00001eb057250;Zm00001eb092770;Zm00001eb261620;Zm00001eb285520;Zm00001eb260220;Zm00001eb033030;Zm00001eb078290;Zm00001eb206400;Zm00001eb121990;Zm00001eb318150;Zm00001eb052890;Zm00001eb131900;Zm00001eb419890;Zm00001eb329520;Zm00001eb057230;Zm00001eb423470;Zm00001eb094890;Zm00001eb365690;Zm00001eb218430;Zm00001eb426510;Zm00001eb096940;Zm00001eb165590;Zm00001eb260010;Zm00001eb304040;Zm00001eb304070…	32	Zm00001eb164860;Zm00001eb169520;Zm00001eb240650;Zm00001eb306700;Zm00001eb149960;Zm00001eb410660;Zm00001eb137930;Zm00001eb234750;Zm00001eb226150;Zm00001eb060840;Zm00001eb018630;Zm00001eb054230;Zm00001eb170590;Zm00001eb054240;Zm00001eb060890;Zm00001eb196560;Zm00001eb203230;Zm00001eb077490;Zm00001eb373400;Zm00001eb196550;Zm00001eb018640;Zm00001eb191220;Zm00001eb008530;novel.10524;Zm00001eb137730;Zm0…	30	https://www.genome.jp/dbget-bin/www_bget?ko00999	https:\\www.genome.jp\dbget-bin\www_bget?map00999
ko00630	Metabolism	Carbohydrate metabolism	Glyoxylate and dicarboxylate metabolism	55/2766 1.99%	164/13133 1.25%	0.00013	0.01859	Zm00001eb079170;Zm00001eb228570;Zm00001eb239300;Zm00001eb334430;Zm00001eb041400;Zm00001eb406880;Zm00001eb054990;Zm00001eb171440;Zm00001eb092540;Zm00001eb300130;Zm00001eb109300;Zm00001eb027920;Zm00001eb370290;Zm00001eb009090;Zm00001eb089800;Zm00001eb152190;Zm00001eb070250;Zm00001eb019210;Zm00001eb402710;Zm00001eb156570;Zm00001eb084450;Zm00001eb340590;Zm00001eb070270;Zm00001eb382240;Zm00001eb085500…	55	Zm00001eb079170;Zm00001eb228570;Zm00001eb239300;Zm00001eb334430;Zm00001eb054990;Zm00001eb171440;Zm00001eb027920;Zm00001eb089800;Zm00001eb019210;Zm00001eb402710;Zm00001eb156570;Zm00001eb084450;Zm00001eb340590;Zm00001eb311650;Zm00001eb131070;Zm00001eb434030;Zm00001eb070280;Zm00001eb134330;Zm00001eb105870;Zm00001eb323090;Zm00001eb365520;novel.3829;Zm00001eb409600;Zm00001eb304640	24	Zm00001eb041400;Zm00001eb406880;Zm00001eb092540;Zm00001eb300130;Zm00001eb109300;Zm00001eb370290;Zm00001eb009090;Zm00001eb152190;Zm00001eb070250;Zm00001eb070270;Zm00001eb382240;Zm00001eb085500;Zm00001eb034570;Zm00001eb034260;Zm00001eb298440;Zm00001eb339200;Zm00001eb197410;Zm00001eb014500;Zm00001eb432580;Zm00001eb219190;Zm00001eb051580;Zm00001eb399860;Zm00001eb409090;Zm00001eb001910;Zm00001eb404490…	31	https://www.genome.jp/dbget-bin/www_bget?ko00630	https:\\www.genome.jp\dbget-bin\www_bget?map00630
ko00860	Metabolism	Metabolism of cofactors and vitamins	Porphyrin metabolism	41/2766 1.48%	122/13133 0.93%	0.000843466	0.120616	Zm00001eb003760;Zm00001eb103480;Zm00001eb195010;Zm00001eb319560;Zm00001eb229540;Zm00001eb332650;Zm00001eb218390;Zm00001eb407780;Zm00001eb286140;Zm00001eb119410;Zm00001eb386220;Zm00001eb227320;Zm00001eb404870;Zm00001eb362510;Zm00001eb254510;Zm00001eb220940;Zm00001eb039850;Zm00001eb044210;Zm00001eb233020;Zm00001eb212250;Zm00001eb089520;Zm00001eb269720;Zm00001eb097670;Zm00001eb207370;Zm00001eb244110…	41	Zm00001eb003760;Zm00001eb103480;Zm00001eb195010;Zm00001eb319560;Zm00001eb229540;Zm00001eb218390;Zm00001eb119410;Zm00001eb386220;Zm00001eb227320;Zm00001eb404870;Zm00001eb362510;Zm00001eb089520;Zm00001eb097670;Zm00001eb140370;novel.5773;novel.1482	16	Zm00001eb332650;Zm00001eb407780;Zm00001eb286140;Zm00001eb254510;Zm00001eb220940;Zm00001eb039850;Zm00001eb044210;Zm00001eb233020;Zm00001eb212250;Zm00001eb269720;Zm00001eb207370;Zm00001eb244110;Zm00001eb307720;Zm00001eb039350;Zm00001eb044650;Zm00001eb027950;Zm00001eb358500;Zm00001eb402830;Zm00001eb430670;Zm00001eb358460;novel.7960;Zm00001eb120280;Zm00001eb406090;novel.1746;novel.3559	25	https://www.genome.jp/dbget-bin/www_bget?ko00860	https:\\www.genome.jp\dbget-bin\www_bget?map00860
ko04075	Environmental Information Processing	Signal transduction	Plant hormone signal transduction	340/2766 12.29%	1402/13133 10.68%	0.00124914	0.178626	Zm00001eb108330;Zm00001eb146500;Zm00001eb154800;Zm00001eb157530;Zm00001eb160470;Zm00001eb294200;Zm00001eb299370;Zm00001eb309920;Zm00001eb325750;Zm00001eb356420;Zm00001eb419870;Zm00001eb428080;Zm00001eb358430;Zm00001eb284310;Zm00001eb314010;Zm00001eb397190;Zm00001eb373970;Zm00001eb054990;Zm00001eb072810;Zm00001eb232000;Zm00001eb406460;Zm00001eb127490;Zm00001eb327780;Zm00001eb390020;Zm00001eb392580…	340	Zm00001eb108330;Zm00001eb146500;Zm00001eb154800;Zm00001eb157530;Zm00001eb160470;Zm00001eb294200;Zm00001eb299370;Zm00001eb309920;Zm00001eb356420;Zm00001eb419870;Zm00001eb373970;Zm00001eb054990;Zm00001eb232000;Zm00001eb406460;Zm00001eb390020;Zm00001eb392580;Zm00001eb012040;Zm00001eb374270;Zm00001eb100840;Zm00001eb177520;Zm00001eb148130;Zm00001eb344210;Zm00001eb311590;Zm00001eb146690;Zm00001eb299340…	151	Zm00001eb325750;Zm00001eb428080;Zm00001eb358430;Zm00001eb284310;Zm00001eb314010;Zm00001eb397190;Zm00001eb072810;Zm00001eb127490;Zm00001eb327780;Zm00001eb154790;Zm00001eb243070;Zm00001eb009090;Zm00001eb370810;Zm00001eb358560;Zm00001eb170540;novel.6944;Zm00001eb025730;Zm00001eb234170;Zm00001eb211440;Zm00001eb315060;Zm00001eb288130;Zm00001eb048780;Zm00001eb364850;Zm00001eb408800;Zm00001eb152940;Zm00…	189	https://www.genome.jp/dbget-bin/www_bget?ko04075	https:\\www.genome.jp\dbget-bin\www_bget?map04075
ko00592	Metabolism	Lipid metabolism	alpha-Linolenic acid metabolism	29/2766 1.05%	82/13133 0.62%	0.00193101	0.276134	Zm00001eb070790;Zm00001eb167230;Zm00001eb168550;Zm00001eb258950;Zm00001eb318230;Zm00001eb370460;Zm00001eb214000;Zm00001eb056510;novel.10671;Zm00001eb268320;Zm00001eb148110;Zm00001eb282120;Zm00001eb009340;Zm00001eb134020;Zm00001eb081610;Zm00001eb040310;Zm00001eb200160;Zm00001eb131870;Zm00001eb020680;Zm00001eb142480;Zm00001eb016980;Zm00001eb317510;Zm00001eb259720;Zm00001eb083480;Zm00001eb081620;Zm0…	29	Zm00001eb070790;Zm00001eb167230;Zm00001eb258950;Zm00001eb318230;Zm00001eb370460;Zm00001eb056510;novel.10671;Zm00001eb148110;Zm00001eb282120;Zm00001eb200160;Zm00001eb016980;Zm00001eb259720;Zm00001eb083480;novel.7706;Zm00001eb245900	15	Zm00001eb168550;Zm00001eb214000;Zm00001eb268320;Zm00001eb009340;Zm00001eb134020;Zm00001eb081610;Zm00001eb040310;Zm00001eb131870;Zm00001eb020680;Zm00001eb142480;Zm00001eb317510;Zm00001eb081620;Zm00001eb379490;Zm00001eb267640	14	https://www.genome.jp/dbget-bin/www_bget?ko00592	https:\\www.genome.jp\dbget-bin\www_bget?map00592
ko00710	Metabolism	Energy metabolism	Carbon fixation by Calvin cycle	50/2766 1.81%	162/13133 1.23%	0.00208556	0.298235	Zm00001eb011080;Zm00001eb152450;Zm00001eb223680;Zm00001eb238670;Zm00001eb383680;Zm00001eb408010;Zm00001eb041400;Zm00001eb352550;Zm00001eb398370;Zm00001eb092540;Zm00001eb080840;Zm00001eb291670;Zm00001eb287770;Zm00001eb002270;Zm00001eb146750;Zm00001eb319770;Zm00001eb371140;Zm00001eb038930;Zm00001eb419330;Zm00001eb363880;Zm00001eb028030;Zm00001eb309660;Zm00001eb011940;Zm00001eb349810;Zm00001eb251520…	50	Zm00001eb152450;Zm00001eb223680;Zm00001eb238670;Zm00001eb398370;Zm00001eb371140;Zm00001eb363880;Zm00001eb028030;Zm00001eb309660;Zm00001eb086870;Zm00001eb134330;Zm00001eb126080;Zm00001eb416000;Zm00001eb333390;Zm00001eb343400;Zm00001eb304640	15	Zm00001eb011080;Zm00001eb383680;Zm00001eb408010;Zm00001eb041400;Zm00001eb352550;Zm00001eb092540;Zm00001eb080840;Zm00001eb291670;Zm00001eb287770;Zm00001eb002270;Zm00001eb146750;Zm00001eb319770;Zm00001eb038930;Zm00001eb419330;Zm00001eb011940;Zm00001eb349810;Zm00001eb251520;Zm00001eb298440;Zm00001eb197410;Zm00001eb072030;Zm00001eb213570;Zm00001eb200910;Zm00001eb220780;Zm00001eb172680;Zm00001eb188120…	35	https://www.genome.jp/dbget-bin/www_bget?ko00710	https:\\www.genome.jp\dbget-bin\www_bget?map00710
ko00402	Metabolism	Biosynthesis of other secondary metabolites	Benzoxazinoid biosynthesis	29/2766 1.05%	85/13133 0.65%	0.00355337	0.508132	Zm00001eb092770;Zm00001eb164860;Zm00001eb261620;Zm00001eb169520;Zm00001eb260220;Zm00001eb033030;Zm00001eb078290;Zm00001eb121990;Zm00001eb306700;Zm00001eb060840;Zm00001eb018630;Zm00001eb094890;Zm00001eb170590;Zm00001eb060890;Zm00001eb096940;Zm00001eb165590;Zm00001eb373400;Zm00001eb260010;Zm00001eb018640;Zm00001eb304040;Zm00001eb304070;novel.10524;Zm00001eb164750;Zm00001eb420870;Zm00001eb410960;Zm0…	29	Zm00001eb092770;Zm00001eb261620;Zm00001eb260220;Zm00001eb033030;Zm00001eb078290;Zm00001eb121990;Zm00001eb094890;Zm00001eb096940;Zm00001eb165590;Zm00001eb260010;Zm00001eb304040;Zm00001eb304070;Zm00001eb164750;Zm00001eb410960;Zm00001eb102070;Zm00001eb191590	16	Zm00001eb164860;Zm00001eb169520;Zm00001eb306700;Zm00001eb060840;Zm00001eb018630;Zm00001eb170590;Zm00001eb060890;Zm00001eb373400;Zm00001eb018640;novel.10524;Zm00001eb420870;Zm00001eb292840;Zm00001eb250570	13	https://www.genome.jp/dbget-bin/www_bget?ko00402	https:\\www.genome.jp\dbget-bin\www_bget?map00402
ko00944	Metabolism	Biosynthesis of other secondary metabolites	Flavone and flavonol biosynthesis	12/2766 0.43%	27/13133 0.21%	0.00534521	0.764364	Zm00001eb105580;Zm00001eb220030;Zm00001eb367120;Zm00001eb031040;Zm00001eb245960;Zm00001eb030110;Zm00001eb330430;Zm00001eb183680;Zm00001eb311630;Zm00001eb107760;Zm00001eb351260;Zm00001eb183650	12	Zm00001eb220030;Zm00001eb367120;Zm00001eb031040;Zm00001eb030110;Zm00001eb330430;Zm00001eb351260	6	Zm00001eb105580;Zm00001eb245960;Zm00001eb183680;Zm00001eb311630;Zm00001eb107760;Zm00001eb183650	6	https://www.genome.jp/dbget-bin/www_bget?ko00944	https:\\www.genome.jp\dbget-bin\www_bget?map00944
ko00071	Metabolism	Lipid metabolism	Fatty acid degradation	31/2766 1.12%	95/13133 0.72%	0.00560956	0.802167	Zm00001eb100180;Zm00001eb167230;Zm00001eb168550;Zm00001eb196590;Zm00001eb258950;Zm00001eb334430;Zm00001eb056510;Zm00001eb380260;Zm00001eb148110;Zm00001eb019210;Zm00001eb093590;Zm00001eb408260;Zm00001eb282120;Zm00001eb006770;Zm00001eb407800;Zm00001eb200160;Zm00001eb417140;Zm00001eb185610;Zm00001eb260390;Zm00001eb016980;Zm00001eb259720;Zm00001eb083480;Zm00001eb201940;Zm00001eb120380;Zm00001eb174190…	31	Zm00001eb100180;Zm00001eb167230;Zm00001eb196590;Zm00001eb258950;Zm00001eb334430;Zm00001eb056510;Zm00001eb148110;Zm00001eb019210;Zm00001eb093590;Zm00001eb408260;Zm00001eb282120;Zm00001eb006770;Zm00001eb200160;Zm00001eb417140;Zm00001eb016980;Zm00001eb259720;Zm00001eb083480;Zm00001eb120380;novel.3829;novel.7706;novel.8798;Zm00001eb052190	22	Zm00001eb168550;Zm00001eb380260;Zm00001eb407800;Zm00001eb185610;Zm00001eb260390;Zm00001eb201940;Zm00001eb174190;Zm00001eb379490;Zm00001eb153400	9	https://www.genome.jp/dbget-bin/www_bget?ko00071	https:\\www.genome.jp\dbget-bin\www_bget?map00071
ko04146	Cellular Processes	Transport and catabolism	Peroxisome	52/2766 1.88%	179/13133 1.36%	0.00680803	0.973549	Zm00001eb167230;Zm00001eb196590;Zm00001eb228570;Zm00001eb258950;Zm00001eb300130;Zm00001eb011750;Zm00001eb350910;Zm00001eb219680;Zm00001eb109300;Zm00001eb148110;Zm00001eb093590;Zm00001eb070270;Zm00001eb359420;Zm00001eb333030;Zm00001eb282120;Zm00001eb034570;Zm00001eb039000;Zm00001eb034260;Zm00001eb356320;Zm00001eb378880;Zm00001eb034080;Zm00001eb070280;Zm00001eb296460;Zm00001eb407800;Zm00001eb308150…	52	Zm00001eb167230;Zm00001eb196590;Zm00001eb228570;Zm00001eb258950;Zm00001eb011750;Zm00001eb350910;Zm00001eb219680;Zm00001eb148110;Zm00001eb093590;Zm00001eb359420;Zm00001eb333030;Zm00001eb282120;Zm00001eb356320;Zm00001eb034080;Zm00001eb070280;Zm00001eb308150;Zm00001eb363960;Zm00001eb186660;Zm00001eb200160;Zm00001eb417140;Zm00001eb054520;Zm00001eb339190;Zm00001eb016980;novel.3816;Zm00001eb238680;Zm00…	32	Zm00001eb300130;Zm00001eb109300;Zm00001eb070270;Zm00001eb034570;Zm00001eb039000;Zm00001eb034260;Zm00001eb378880;Zm00001eb296460;Zm00001eb407800;Zm00001eb195970;Zm00001eb270380;Zm00001eb354520;Zm00001eb209470;Zm00001eb034320;Zm00001eb201940;Zm00001eb379490;Zm00001eb384610;Zm00001eb139640;Zm00001eb153400;Zm00001eb377310	20	https://www.genome.jp/dbget-bin/www_bget?ko04146	https:\\www.genome.jp\dbget-bin\www_bget?map04146
ko00531	Metabolism	Glycan biosynthesis and metabolism	Glycosaminoglycan degradation	16/2766 0.58%	42/13133 0.32%	0.00859977	1	Zm00001eb011050;Zm00001eb242410;Zm00001eb136200;Zm00001eb008440;Zm00001eb375030;Zm00001eb394460;Zm00001eb363610;Zm00001eb288150;Zm00001eb068240;Zm00001eb325280;Zm00001eb258100;novel.2337;Zm00001eb160380;Zm00001eb005030;Zm00001eb202800;Zm00001eb365840	16	Zm00001eb011050;Zm00001eb242410;Zm00001eb008440;Zm00001eb288150;Zm00001eb325280;Zm00001eb005030	6	Zm00001eb136200;Zm00001eb375030;Zm00001eb394460;Zm00001eb363610;Zm00001eb068240;Zm00001eb258100;novel.2337;Zm00001eb160380;Zm00001eb202800;Zm00001eb365840	10	https://www.genome.jp/dbget-bin/www_bget?ko00531	https:\\www.genome.jp\dbget-bin\www_bget?map00531
ko00910	Metabolism	Energy metabolism	Nitrogen metabolism	24/2766 0.87%	71/13133 0.54%	0.00860288	1	Zm00001eb101050;Zm00001eb156610;Zm00001eb256260;Zm00001eb315340;Zm00001eb427810;Zm00001eb158810;Zm00001eb255880;Zm00001eb054990;Zm00001eb370290;Zm00001eb009090;Zm00001eb152190;Zm00001eb193660;Zm00001eb176620;Zm00001eb083840;Zm00001eb060520;Zm00001eb037940;Zm00001eb037860;Zm00001eb432580;Zm00001eb361110;Zm00001eb399860;Zm00001eb295220;Zm00001eb427820;novel.7138;Zm00001eb197090	24	Zm00001eb101050;Zm00001eb156610;Zm00001eb256260;Zm00001eb315340;Zm00001eb427810;Zm00001eb255880;Zm00001eb054990;Zm00001eb193660;Zm00001eb083840;Zm00001eb037940;Zm00001eb427820;novel.7138;Zm00001eb197090	13	Zm00001eb158810;Zm00001eb370290;Zm00001eb009090;Zm00001eb152190;Zm00001eb176620;Zm00001eb060520;Zm00001eb037860;Zm00001eb432580;Zm00001eb361110;Zm00001eb399860;Zm00001eb295220	11	https://www.genome.jp/dbget-bin/www_bget?ko00910	https:\\www.genome.jp\dbget-bin\www_bget?map00910
ko00941	Metabolism	Biosynthesis of other secondary metabolites	Flavonoid biosynthesis	36/2766 1.3%	119/13133 0.91%	0.0113862	1	Zm00001eb027900;Zm00001eb368900;Zm00001eb220030;Zm00001eb367120;Zm00001eb270810;novel.9940;Zm00001eb027940;Zm00001eb031040;Zm00001eb431510;Zm00001eb035390;Zm00001eb124170;Zm00001eb180060;Zm00001eb319860;Zm00001eb006410;Zm00001eb219040;Zm00001eb291460;novel.5874;Zm00001eb017350;novel.8786;Zm00001eb245960;Zm00001eb388660;novel.3387;Zm00001eb041100;Zm00001eb030110;novel.290;Zm00001eb374530;Zm00001eb…	36	Zm00001eb027900;Zm00001eb368900;Zm00001eb220030;Zm00001eb367120;Zm00001eb270810;Zm00001eb031040;Zm00001eb431510;Zm00001eb035390;Zm00001eb180060;Zm00001eb006410;Zm00001eb219040;Zm00001eb017350;novel.8786;Zm00001eb041100;Zm00001eb030110;Zm00001eb225320;Zm00001eb351260;Zm00001eb430610;Zm00001eb257730	19	novel.9940;Zm00001eb027940;Zm00001eb124170;Zm00001eb319860;Zm00001eb291460;novel.5874;Zm00001eb245960;Zm00001eb388660;novel.3387;novel.290;Zm00001eb374530;Zm00001eb359030;Zm00001eb183680;Zm00001eb311630;Zm00001eb191180;Zm00001eb183650;Zm00001eb159020	17	https://www.genome.jp/dbget-bin/www_bget?ko00941	https:\\www.genome.jp\dbget-bin\www_bget?map00941
ko00564	Metabolism	Lipid metabolism	Glycerophospholipid metabolism	63/2766 2.28%	229/13133 1.74%	0.0114673	1	Zm00001eb070790;Zm00001eb241920;Zm00001eb318230;Zm00001eb331700;Zm00001eb370460;Zm00001eb343120;Zm00001eb289800;Zm00001eb115970;Zm00001eb183390;Zm00001eb122860;Zm00001eb360740;Zm00001eb295120;Zm00001eb050070;Zm00001eb227780;Zm00001eb150880;Zm00001eb337610;Zm00001eb336760;Zm00001eb195630;Zm00001eb233270;Zm00001eb243180;Zm00001eb242050;Zm00001eb034650;Zm00001eb421400;Zm00001eb414050;Zm00001eb411260…	63	Zm00001eb070790;Zm00001eb241920;Zm00001eb318230;Zm00001eb331700;Zm00001eb370460;Zm00001eb343120;Zm00001eb289800;Zm00001eb115970;Zm00001eb122860;Zm00001eb295120;Zm00001eb227780;Zm00001eb150880;Zm00001eb337610;Zm00001eb336760;Zm00001eb195630;Zm00001eb233270;Zm00001eb243180;Zm00001eb242050;Zm00001eb421400;Zm00001eb414050;Zm00001eb411260;Zm00001eb285800;Zm00001eb323170;Zm00001eb180790;Zm00001eb098040…	47	Zm00001eb183390;Zm00001eb360740;Zm00001eb050070;Zm00001eb034650;Zm00001eb433300;novel.3552;Zm00001eb245640;Zm00001eb155940;Zm00001eb025080;Zm00001eb362570;Zm00001eb097160;novel.5581;Zm00001eb330300;Zm00001eb180150;Zm00001eb130340;novel.7148	16	https://www.genome.jp/dbget-bin/www_bget?ko00564	https:\\www.genome.jp\dbget-bin\www_bget?map00564
ko01212	Metabolism	Global and overview maps	Fatty acid metabolism	43/2766 1.55%	149/13133 1.13%	0.0145614	1	Zm00001eb167230;Zm00001eb196590;Zm00001eb258950;Zm00001eb334430;Zm00001eb327480;Zm00001eb252720;Zm00001eb148110;Zm00001eb019210;Zm00001eb093590;Zm00001eb143300;Zm00001eb282120;Zm00001eb246270;Zm00001eb183950;Zm00001eb364580;Zm00001eb407800;Zm00001eb200160;Zm00001eb366200;Zm00001eb278580;Zm00001eb417140;Zm00001eb300950;Zm00001eb108670;Zm00001eb068760;Zm00001eb377350;Zm00001eb390960;Zm00001eb308620…	43	Zm00001eb167230;Zm00001eb196590;Zm00001eb258950;Zm00001eb334430;Zm00001eb252720;Zm00001eb148110;Zm00001eb019210;Zm00001eb093590;Zm00001eb143300;Zm00001eb282120;Zm00001eb246270;Zm00001eb183950;Zm00001eb364580;Zm00001eb200160;Zm00001eb417140;Zm00001eb300950;Zm00001eb108670;Zm00001eb377350;Zm00001eb270390;Zm00001eb016980;Zm00001eb259720;Zm00001eb083480;Zm00001eb086000;Zm00001eb413570;novel.3829;Zm00…	30	Zm00001eb327480;Zm00001eb407800;Zm00001eb366200;Zm00001eb278580;Zm00001eb068760;Zm00001eb390960;Zm00001eb308620;Zm00001eb176310;Zm00001eb171040;Zm00001eb201940;Zm00001eb379490;novel.5647;Zm00001eb153400	13	https://www.genome.jp/dbget-bin/www_bget?ko01212	https:\\www.genome.jp\dbget-bin\www_bget?map01212
ko01040	Metabolism	Lipid metabolism	Biosynthesis of unsaturated fatty acids	18/2766 0.65%	52/13133 0.4%	0.0164554	1	Zm00001eb167230;Zm00001eb258950;Zm00001eb252720;Zm00001eb148110;Zm00001eb143300;Zm00001eb282120;Zm00001eb246270;Zm00001eb183950;Zm00001eb364580;Zm00001eb200160;Zm00001eb366200;Zm00001eb016980;Zm00001eb259720;Zm00001eb083480;Zm00001eb413570;Zm00001eb379490;novel.7706;Zm00001eb025490	18	Zm00001eb167230;Zm00001eb258950;Zm00001eb252720;Zm00001eb148110;Zm00001eb143300;Zm00001eb282120;Zm00001eb246270;Zm00001eb183950;Zm00001eb364580;Zm00001eb200160;Zm00001eb016980;Zm00001eb259720;Zm00001eb083480;Zm00001eb413570;novel.7706;Zm00001eb025490	16	Zm00001eb366200;Zm00001eb379490	2	https://www.genome.jp/dbget-bin/www_bget?ko01040	https:\\www.genome.jp\dbget-bin\www_bget?map01040
ko00410	Metabolism	Metabolism of other amino acids	beta-Alanine metabolism	25/2766 0.9%	79/13133 0.6%	0.0179854	1	Zm00001eb037690;Zm00001eb079760;Zm00001eb100180;Zm00001eb167230;Zm00001eb433420;Zm00001eb420190;Zm00001eb431200;Zm00001eb253890;Zm00001eb380260;Zm00001eb280650;Zm00001eb155140;Zm00001eb148110;Zm00001eb408260;Zm00001eb150370;Zm00001eb282120;Zm00001eb273170;Zm00001eb413630;Zm00001eb200160;Zm00001eb021760;Zm00001eb074140;Zm00001eb016980;Zm00001eb188200;Zm00001eb259720;Zm00001eb083480;Zm00001eb379490	25	Zm00001eb037690;Zm00001eb079760;Zm00001eb100180;Zm00001eb167230;Zm00001eb431200;Zm00001eb253890;Zm00001eb155140;Zm00001eb148110;Zm00001eb408260;Zm00001eb150370;Zm00001eb282120;Zm00001eb273170;Zm00001eb200160;Zm00001eb021760;Zm00001eb074140;Zm00001eb016980;Zm00001eb188200;Zm00001eb259720;Zm00001eb083480	19	Zm00001eb433420;Zm00001eb420190;Zm00001eb380260;Zm00001eb280650;Zm00001eb413630;Zm00001eb379490	6	https://www.genome.jp/dbget-bin/www_bget?ko00410	https:\\www.genome.jp\dbget-bin\www_bget?map00410
ko00350	Metabolism	Amino acid metabolism	Tyrosine metabolism	21/2766 0.76%	64/13133 0.49%	0.0190475	1	Zm00001eb079760;Zm00001eb152450;Zm00001eb165890;Zm00001eb168550;Zm00001eb232960;Zm00001eb416700;Zm00001eb420190;Zm00001eb113920;Zm00001eb056510;Zm00001eb257910;Zm00001eb379510;Zm00001eb201770;Zm00001eb006770;Zm00001eb413300;Zm00001eb292480;Zm00001eb205930;Zm00001eb226780;Zm00001eb146400;Zm00001eb185610;Zm00001eb260390;Zm00001eb174190	21	Zm00001eb079760;Zm00001eb152450;Zm00001eb165890;Zm00001eb232960;Zm00001eb416700;Zm00001eb113920;Zm00001eb056510;Zm00001eb379510;Zm00001eb006770;Zm00001eb292480	10	Zm00001eb168550;Zm00001eb420190;Zm00001eb257910;Zm00001eb201770;Zm00001eb413300;Zm00001eb205930;Zm00001eb226780;Zm00001eb146400;Zm00001eb185610;Zm00001eb260390;Zm00001eb174190	11	https://www.genome.jp/dbget-bin/www_bget?ko00350	https:\\www.genome.jp\dbget-bin\www_bget?map00350
ko00600	Metabolism	Lipid metabolism	Sphingolipid metabolism	36/2766 1.3%	123/13133 0.94%	0.0192458	1	Zm00001eb011050;Zm00001eb423520;Zm00001eb363730;Zm00001eb406340;Zm00001eb044860;Zm00001eb163980;Zm00001eb427640;Zm00001eb330650;Zm00001eb046040;Zm00001eb140720;Zm00001eb106910;Zm00001eb109800;Zm00001eb113610;Zm00001eb194500;Zm00001eb324260;Zm00001eb157880;Zm00001eb057400;Zm00001eb359530;Zm00001eb288150;Zm00001eb325280;Zm00001eb123280;Zm00001eb188220;Zm00001eb160380;Zm00001eb235470;Zm00001eb005030…	36	Zm00001eb011050;Zm00001eb423520;Zm00001eb406340;Zm00001eb044860;Zm00001eb163980;Zm00001eb427640;Zm00001eb330650;Zm00001eb046040;Zm00001eb106910;Zm00001eb109800;Zm00001eb324260;Zm00001eb057400;Zm00001eb288150;Zm00001eb325280;Zm00001eb188220;Zm00001eb235470;Zm00001eb005030;novel.6862;Zm00001eb251560	19	Zm00001eb363730;Zm00001eb140720;Zm00001eb113610;Zm00001eb194500;Zm00001eb157880;Zm00001eb359530;Zm00001eb123280;Zm00001eb160380;Zm00001eb169810;Zm00001eb075800;Zm00001eb188240;Zm00001eb202800;novel.4612;novel.10809;Zm00001eb365840;Zm00001eb167610;Zm00001eb278250	17	https://www.genome.jp/dbget-bin/www_bget?ko00600	https:\\www.genome.jp\dbget-bin\www_bget?map00600
ko00900	Metabolism	Metabolism of terpenoids and polyketides	Terpenoid backbone biosynthesis	30/2766 1.08%	100/13133 0.76%	0.0220125	1	Zm00001eb155590;Zm00001eb306790;Zm00001eb316960;Zm00001eb334430;Zm00001eb071090;Zm00001eb158740;Zm00001eb333900;Zm00001eb246530;Zm00001eb367040;Zm00001eb107690;Zm00001eb019210;Zm00001eb254510;Zm00001eb004050;Zm00001eb302370;Zm00001eb150630;Zm00001eb325560;Zm00001eb375270;Zm00001eb365960;Zm00001eb320160;Zm00001eb006380;Zm00001eb375240;Zm00001eb250080;Zm00001eb209470;Zm00001eb008090;Zm00001eb370300…	30	Zm00001eb306790;Zm00001eb316960;Zm00001eb334430;Zm00001eb158740;Zm00001eb019210;Zm00001eb325560;Zm00001eb375270;Zm00001eb375240;Zm00001eb008090;novel.3829	10	Zm00001eb155590;Zm00001eb071090;Zm00001eb333900;Zm00001eb246530;Zm00001eb367040;Zm00001eb107690;Zm00001eb254510;Zm00001eb004050;Zm00001eb302370;Zm00001eb150630;Zm00001eb365960;Zm00001eb320160;Zm00001eb006380;Zm00001eb250080;Zm00001eb209470;Zm00001eb370300;Zm00001eb361070;Zm00001eb177780;novel.6342;Zm00001eb224640	20	https://www.genome.jp/dbget-bin/www_bget?ko00900	https:\\www.genome.jp\dbget-bin\www_bget?map00900
ko00400	Metabolism	Amino acid metabolism	Phenylalanine, tyrosine and tryptophan biosynthesis	27/2766 0.98%	89/13133 0.68%	0.0249706	1	Zm00001eb011670;Zm00001eb063220;Zm00001eb152450;Zm00001eb165890;Zm00001eb327800;Zm00001eb424380;Zm00001eb080510;Zm00001eb113920;Zm00001eb109620;Zm00001eb234080;Zm00001eb403640;Zm00001eb257910;Zm00001eb421790;Zm00001eb309260;Zm00001eb410660;Zm00001eb131900;Zm00001eb201770;Zm00001eb331970;Zm00001eb370320;Zm00001eb146400;Zm00001eb424560;Zm00001eb103800;Zm00001eb179760;Zm00001eb398410;novel.8512;Zm00…	27	Zm00001eb152450;Zm00001eb165890;Zm00001eb113920;Zm00001eb403640;Zm00001eb131900;Zm00001eb398410;Zm00001eb069000	7	Zm00001eb011670;Zm00001eb063220;Zm00001eb327800;Zm00001eb424380;Zm00001eb080510;Zm00001eb109620;Zm00001eb234080;Zm00001eb257910;Zm00001eb421790;Zm00001eb309260;Zm00001eb410660;Zm00001eb201770;Zm00001eb331970;Zm00001eb370320;Zm00001eb146400;Zm00001eb424560;Zm00001eb103800;Zm00001eb179760;novel.8512;Zm00001eb137730	20	https://www.genome.jp/dbget-bin/www_bget?ko00400	https:\\www.genome.jp\dbget-bin\www_bget?map00400
ko00330	Metabolism	Amino acid metabolism	Arginine and proline metabolism	30/2766 1.08%	101/13133 0.77%	0.0251786	1	Zm00001eb050460;Zm00001eb100180;Zm00001eb152450;Zm00001eb367740;Zm00001eb418690;Zm00001eb433420;Zm00001eb431200;Zm00001eb321360;Zm00001eb380260;Zm00001eb257910;Zm00001eb155140;Zm00001eb408260;Zm00001eb184470;Zm00001eb294160;Zm00001eb273170;Zm00001eb413630;Zm00001eb391720;Zm00001eb109510;Zm00001eb021760;Zm00001eb319850;Zm00001eb220910;Zm00001eb074140;Zm00001eb058220;Zm00001eb044590;Zm00001eb313400…	30	Zm00001eb050460;Zm00001eb100180;Zm00001eb152450;Zm00001eb367740;Zm00001eb418690;Zm00001eb431200;Zm00001eb155140;Zm00001eb408260;Zm00001eb184470;Zm00001eb294160;Zm00001eb273170;Zm00001eb021760;Zm00001eb220910;Zm00001eb074140;Zm00001eb058220;Zm00001eb313400;Zm00001eb313390;Zm00001eb313410	18	Zm00001eb433420;Zm00001eb321360;Zm00001eb380260;Zm00001eb257910;Zm00001eb413630;Zm00001eb391720;Zm00001eb109510;Zm00001eb319850;Zm00001eb044590;Zm00001eb400700;novel.4013;Zm00001eb116380	12	https://www.genome.jp/dbget-bin/www_bget?ko00330	https:\\www.genome.jp\dbget-bin\www_bget?map00330
ko00950	Metabolism	Biosynthesis of other secondary metabolites	Isoquinoline alkaloid biosynthesis	11/2766 0.4%	29/13133 0.22%	0.0281659	1	Zm00001eb079760;Zm00001eb152450;Zm00001eb165890;Zm00001eb416700;Zm00001eb420190;Zm00001eb113920;Zm00001eb257910;Zm00001eb201770;Zm00001eb413300;Zm00001eb292480;Zm00001eb146400	11	Zm00001eb079760;Zm00001eb152450;Zm00001eb165890;Zm00001eb416700;Zm00001eb113920;Zm00001eb292480	6	Zm00001eb420190;Zm00001eb257910;Zm00001eb201770;Zm00001eb413300;Zm00001eb146400	5	https://www.genome.jp/dbget-bin/www_bget?ko00950	https:\\www.genome.jp\dbget-bin\www_bget?map00950
ko00960	Metabolism	Biosynthesis of other secondary metabolites	Tropane, piperidine and pyridine alkaloid biosynthesis	10/2766 0.36%	26/13133 0.2%	0.0323405	1	Zm00001eb079760;Zm00001eb152450;Zm00001eb165890;Zm00001eb420190;Zm00001eb113920;Zm00001eb115750;Zm00001eb257910;Zm00001eb201770;Zm00001eb146400;novel.3387	10	Zm00001eb079760;Zm00001eb152450;Zm00001eb165890;Zm00001eb113920;Zm00001eb115750	5	Zm00001eb420190;Zm00001eb257910;Zm00001eb201770;Zm00001eb146400;novel.3387	5	https://www.genome.jp/dbget-bin/www_bget?ko00960	https:\\www.genome.jp\dbget-bin\www_bget?map00960
ko00052	Metabolism	Carbohydrate metabolism	Galactose metabolism	36/2766 1.3%	128/13133 0.97%	0.0345599	1	Zm00001eb015130;Zm00001eb016850;Zm00001eb033870;Zm00001eb075530;Zm00001eb122980;Zm00001eb281720;Zm00001eb303190;Zm00001eb395600;Zm00001eb331150;Zm00001eb054980;Zm00001eb011050;Zm00001eb080890;Zm00001eb153620;Zm00001eb044860;Zm00001eb242820;Zm00001eb216260;Zm00001eb424620;Zm00001eb427460;Zm00001eb121400;Zm00001eb121310;Zm00001eb330650;Zm00001eb048390;Zm00001eb140720;Zm00001eb309880;Zm00001eb270890…	36	Zm00001eb015130;Zm00001eb016850;Zm00001eb033870;Zm00001eb075530;Zm00001eb122980;Zm00001eb281720;Zm00001eb303190;Zm00001eb395600;Zm00001eb331150;Zm00001eb011050;Zm00001eb044860;Zm00001eb242820;Zm00001eb424620;Zm00001eb427460;Zm00001eb121400;Zm00001eb121310;Zm00001eb330650;Zm00001eb048390;Zm00001eb309880;Zm00001eb270890;Zm00001eb033880;Zm00001eb005030;novel.6862;Zm00001eb251560	24	Zm00001eb054980;Zm00001eb080890;Zm00001eb153620;Zm00001eb216260;Zm00001eb140720;Zm00001eb160380;Zm00001eb363200;Zm00001eb202800;Zm00001eb244910;novel.2434;Zm00001eb080870;Zm00001eb154520	12	https://www.genome.jp/dbget-bin/www_bget?ko00052	https:\\www.genome.jp\dbget-bin\www_bget?map00052
ko01230	Metabolism	Global and overview maps	Biosynthesis of amino acids	115/2766 4.16%	469/13133 3.57%	0.0366106	1	Zm00001eb011670;Zm00001eb013430;Zm00001eb063220;Zm00001eb088500;Zm00001eb152450;Zm00001eb156610;Zm00001eb223680;Zm00001eb239300;Zm00001eb327800;Zm00001eb367740;Zm00001eb408010;Zm00001eb418690;Zm00001eb424380;Zm00001eb009540;Zm00001eb032290;Zm00001eb080510;Zm00001eb015770;Zm00001eb068270;Zm00001eb109620;Zm00001eb368990;Zm00001eb077640;Zm00001eb352550;Zm00001eb054990;Zm00001eb171440;Zm00001eb377870…	115	Zm00001eb013430;Zm00001eb152450;Zm00001eb156610;Zm00001eb223680;Zm00001eb239300;Zm00001eb367740;Zm00001eb418690;Zm00001eb009540;Zm00001eb015770;Zm00001eb077640;Zm00001eb054990;Zm00001eb171440;Zm00001eb168480;Zm00001eb361640;Zm00001eb403640;Zm00001eb396990;Zm00001eb089800;Zm00001eb402710;Zm00001eb363880;Zm00001eb424620;Zm00001eb022930;Zm00001eb359420;Zm00001eb424940;Zm00001eb131900;Zm00001eb028030…	45	Zm00001eb011670;Zm00001eb063220;Zm00001eb088500;Zm00001eb327800;Zm00001eb408010;Zm00001eb424380;Zm00001eb032290;Zm00001eb080510;Zm00001eb068270;Zm00001eb109620;Zm00001eb368990;Zm00001eb352550;Zm00001eb377870;Zm00001eb291670;Zm00001eb218320;Zm00001eb154480;Zm00001eb009090;Zm00001eb234080;Zm00001eb257910;Zm00001eb319770;Zm00001eb421790;Zm00001eb309260;Zm00001eb410660;Zm00001eb176170;Zm00001eb389520…	70	https://www.genome.jp/dbget-bin/www_bget?ko01230	https:\\www.genome.jp\dbget-bin\www_bget?map01230
ko00440	Metabolism	Metabolism of other amino acids	Phosphonate and phosphinate metabolism	6/2766 0.22%	13/13133 0.1%	0.0379424	1	Zm00001eb195630;Zm00001eb233270;Zm00001eb414050;novel.3552;Zm00001eb230240;Zm00001eb093730	6	Zm00001eb195630;Zm00001eb233270;Zm00001eb414050;Zm00001eb230240;Zm00001eb093730	5	novel.3552	1	https://www.genome.jp/dbget-bin/www_bget?ko00440	https:\\www.genome.jp\dbget-bin\www_bget?map00440
ko00906	Metabolism	Metabolism of terpenoids and polyketides	Carotenoid biosynthesis	29/2766 1.05%	102/13133 0.78%	0.047129	1	Zm00001eb403700;Zm00001eb251990;Zm00001eb403190;Zm00001eb085840;Zm00001eb218680;Zm00001eb258960;Zm00001eb271860;novel.1243;Zm00001eb166680;novel.444;Zm00001eb300240;Zm00001eb403180;Zm00001eb357090;Zm00001eb428470;Zm00001eb200170;Zm00001eb114270;Zm00001eb385840;Zm00001eb232720;Zm00001eb176720;novel.34;Zm00001eb063780;Zm00001eb074640;Zm00001eb117480;Zm00001eb100780;Zm00001eb115840;Zm00001eb073250;Z…	29	Zm00001eb403700;Zm00001eb218680;novel.1243;Zm00001eb300240;Zm00001eb428470;Zm00001eb176720;novel.34;Zm00001eb063780;Zm00001eb117480;Zm00001eb100780;Zm00001eb073250;Zm00001eb170400;Zm00001eb031940	13	Zm00001eb251990;Zm00001eb403190;Zm00001eb085840;Zm00001eb258960;Zm00001eb271860;Zm00001eb166680;novel.444;Zm00001eb403180;Zm00001eb357090;Zm00001eb200170;Zm00001eb114270;Zm00001eb385840;Zm00001eb232720;Zm00001eb074640;Zm00001eb115840;Zm00001eb114700	16	https://www.genome.jp/dbget-bin/www_bget?ko00906	https:\\www.genome.jp\dbget-bin\www_bget?map00906
ko00603	Metabolism	Glycan biosynthesis and metabolism	Glycosphingolipid biosynthesis - globo and isoglobo series	7/2766 0.25%	17/13133 0.13%	0.0484292	1	Zm00001eb044860;Zm00001eb330650;Zm00001eb288150;Zm00001eb325280;novel.6862;Zm00001eb251560;Zm00001eb365840	7	Zm00001eb044860;Zm00001eb330650;Zm00001eb288150;Zm00001eb325280;novel.6862;Zm00001eb251560	6	Zm00001eb365840	1	https://www.genome.jp/dbget-bin/www_bget?ko00603	https:\\www.genome.jp\dbget-bin\www_bget?map00603
ko00640	Metabolism	Carbohydrate metabolism	Propanoate metabolism	17/2766 0.61%	55/13133 0.42%	0.0561821	1	Zm00001eb130640;Zm00001eb167230;Zm00001eb409040;Zm00001eb117100;Zm00001eb280650;Zm00001eb148110;Zm00001eb084450;Zm00001eb340590;Zm00001eb282120;Zm00001eb311650;Zm00001eb131070;Zm00001eb229440;Zm00001eb200160;Zm00001eb016980;Zm00001eb259720;Zm00001eb083480;Zm00001eb379490	17	Zm00001eb130640;Zm00001eb167230;Zm00001eb409040;Zm00001eb117100;Zm00001eb148110;Zm00001eb084450;Zm00001eb340590;Zm00001eb282120;Zm00001eb311650;Zm00001eb131070;Zm00001eb200160;Zm00001eb016980;Zm00001eb259720;Zm00001eb083480	14	Zm00001eb280650;Zm00001eb229440;Zm00001eb379490	3	https://www.genome.jp/dbget-bin/www_bget?ko00640	https:\\www.genome.jp\dbget-bin\www_bget?map00640
ko00196	Metabolism	Energy metabolism	Photosynthesis - antenna proteins	12/2766 0.43%	36/13133 0.27%	0.0597215	1	Zm00001eb357740;Zm00001eb168100;Zm00001eb433540;Zm00001eb179680;Zm00001eb324090;Zm00001eb255850;Zm00001eb233170;Zm00001eb066480;Zm00001eb112260;Zm00001eb324240;novel.1031;Zm00001eb049640	12	Zm00001eb324240	1	Zm00001eb357740;Zm00001eb168100;Zm00001eb433540;Zm00001eb179680;Zm00001eb324090;Zm00001eb255850;Zm00001eb233170;Zm00001eb066480;Zm00001eb112260;novel.1031;Zm00001eb049640	11	https://www.genome.jp/dbget-bin/www_bget?ko00196	https:\\www.genome.jp\dbget-bin\www_bget?map00196
