# Supplementary material for: Integrated transcriptomics and metabolomics analyses reveal key pathway responses during the grain-filling stage in maize under waterlogging stress
Source: Front Plant Sci. 2026 Jan 19;16:1698890. doi: 10.3389/fpls.2025.1698890 (PMC12861905; doi:10.3389/fpls.2025.1698890)
Supplement: Supplementary file 1 [file DataSheet1.zip › Supplementary materials/Table S4 The DAMs of GD-M vs GDCK-M and ZF-M vs ZFCK-M.XLSX]

## Sheet: Sheet1
Index	Q1 (Da)	Q3 (Da)	Molecular weight (Da)	Formula	Ionization model	Compounds	物质	Class I	物质一级分类	Class II	物质二级分类	CAS	Level	GDCK-M-1	GDCK-M-2	GDCK-M-3	GD-M-1	GD-M-2	GD-M-3	ZFCK-M-1	ZFCK-M-2	ZFCK-M-3	ZF-M-1	ZF-M-2	ZF-M-3	QC01	QC02	QC03	cpd_ID	kegg_map
Zbsp004783	875.219	331.081	874.217	C40H42O22	[M+H]+	"Tricin-4'-O-((6""'-O-sinacyl)-6""-O-glucoside)glucuronide"	"苜蓿素-4'-O-（（6""'-O-芥子酰）-6""-O-葡萄糖苷）葡萄糖醛酸苷"	Flavonoids	黄酮	Flavones	黄酮	-	3	112111	38345	78018.6	102927	91532.6	146455	118489	97605.5	101792	214762	122107	144471	138706	94132.8	96795.6	-	-
Zbsp005697	643.164	331.081	642.159	C31H30O15	[M+H]+	"Tricin-4'-O-Vanillicaldehyde-4""-O-glucoside"	"苜蓿素-4'-O-香草酰基-4""-O-葡萄糖苷"	Flavonoids	黄酮	Flavones	黄酮	-	3	415687	484349	484116	346860	366300	406626	701122	712978	712508	760519	742917	718867	573647	625624	566991	-	-
Zbsp004957	719.215	331.081	718.211	C34H38O17	[M+H]+	"Tricin-4'-O-eugenolether-7""-O-glucoside"	"苜蓿素-4'-O-丁香甘油醚-7""-O-葡萄糖苷"	Flavonoids	黄酮	Flavones	黄酮	-	3	1.25974e+06	1.17984e+06	986274	1.19322e+06	1.17871e+06	1.20293e+06	1.26263e+06	1.10831e+06	1.22223e+06	1.70864e+06	1.70549e+06	1.69018e+06	1.1912e+06	1.39135e+06	1.347e+06	-	-
Zbsp005349	535.139	331.081	534.137	C25H26O13	[M+H]+	"Tricin-7-O-(6""-O-acetyl)-D-glucopyranoside"	"苜蓿素-7-O-（6""-O-乙酰）-吡喃葡萄糖苷"	Flavonoids	黄酮	Flavones	黄酮	-	3	261807	288438	292682	269249	285488	270540	129604	101576	151822	170504	197002	166855	235221	176696	171188	-	-
MWSHC2027	231.114	158.099	230.106	C13H14N2O2	[M+H]+	(1R,3S)-1-Methyl-1,2,3,4-tetrahydro-β-carboline-3-carboxylic acid*	(1R,3S)-1-甲基-1,2,3,4-四氢-β-咔啉-3-羧酸*	Alkaloids	生物碱	Alkaloids	生物碱	42438-72-2	3	128850	75025	126685	317601	307777	293738	148886	165797	120084	1.43272e+06	1.2835e+06	1.20259e+06	477379	499973	500506	-	-
MWSHC2028	231.11	158.1	230.106	C13H14N2O2	[M+H]+	(1S,3S)-1-Methyl-1,2,3,4-tetrahydro-β-carboline-3-carboxylic acid*	(1S,3S)-1-甲基-1,2,3,4-四氢-β-咔啉-3-羧酸*	Alkaloids	生物碱	Alkaloids	生物碱	40678-46-4	3	138364	110373	143186	282189	330880	376863	135716	184256	135288	1.48262e+06	1.41389e+06	1.52615e+06	518287	462565	549094	-	-
Lmyp003024	194.04	110.06	193.037	C9H7NO4	[M+H]+	(2-Oxo-3H-1,3-benzoxazol-6-yl)acetate	(2-氧-3H-1,3-苯并恶唑-6-基)乙酸酯	Alkaloids	生物碱	Alkaloids	生物碱	-	3	228601	213598	256361	400591	401462	425443	112164	132367	107182	119298	96294.3	138971	139014	172531	169114	-	-
Zmmp000635	130.09	84.08	129.079	C6H11NO2	[M+H]+	(2S)-2-amino-4-methyl-4-pentenoic acid*	(2S)-2-氨基-4-甲基-4-戊烯酸*	Amino acids and derivatives	氨基酸及其衍生物	Amino acids and derivatives	氨基酸及其衍生物	-	1	3.98721e+07	3.77312e+07	4.11925e+07	5.10054e+07	4.91086e+07	4.88704e+07	1.84175e+07	1.89979e+07	1.88276e+07	2.22101e+07	2.63503e+07	2.70857e+07	3.35228e+07	3.32824e+07	3.21475e+07	-	-
Zmmp002946	295.13	120.08	294.122	C14H18N2O5	[M+H]+	(3-(carboxyamino)-2-methylpropanoyl)phenylalanine	(3-(羧氨基)-2-甲基丙酰基)苯丙氨酸	Amino acids and derivatives	氨基酸及其衍生物	Amino acids and derivatives	氨基酸及其衍生物	-	1	1.37117e+06	1.3119e+06	1.2805e+06	4.49089e+07	4.29021e+07	4.25689e+07	3.27757e+06	3.30641e+06	3.26376e+06	1.07018e+08	1.05626e+08	1.01282e+08	3.65285e+07	3.72121e+07	3.88127e+07	-	-
Zbqn002320	236.09	88.04	237.1	C12H15NO4	[M-H]-	(4-(2-oxopropoxy)phenyl)-L-alanine	(4-(2-氧代丙氧基)苯基)-L-丙氨酸	Amino acids and derivatives	氨基酸及其衍生物	Amino acids and derivatives	氨基酸及其衍生物	-	2	110214	107220	96396.2	102775	109216	87738.6	124822	117694	108594	117709	121689	128499	93590.5	100702	98705.9	-	-
Lafp004228	371.207	209.154	370.199	C19H30O7	[M+H]+	(6R,9R)-3-Oxo-α-ionol-β-D-glucoside*	(6R,9R)-3-氧代-α-紫罗兰醇-β-D-葡萄糖苷*	Terpenoids	萜类	Sesquiterpenoids	倍半萜	-	3	479379	801809	823478	502696	492386	543719	805518	649709	713704	932727	813842	754375	620347	472118	718039	-	-
Lafp004533	457.21	209.15	456.199	C22H32O10	[M+H]+	(6R,9R)-3-Oxo-α-ionol-β-D-malonyl-glucoside	(6R,9R)-3-氧代-α-紫罗兰醇-β-D-丙二酰-葡萄糖苷	Terpenoids	萜类	Sesquiterpenoids	倍半萜	-	3	2.9527e+06	2.88401e+06	3.57312e+06	3.64954e+06	3.86074e+06	3.61698e+06	2.456e+06	3.64706e+06	2.66243e+06	2.81652e+06	2.69694e+06	2.15518e+06	2.59456e+06	2.69319e+06	3.87716e+06	-	-
Lmcn009122	253.22	235.21	254.225	C16H30O2	[M-H]-	(7Z)-Hexadecenoic acid*	(7Z)-十六碳烯酸*	Lipids	脂质	Free fatty acids	游离脂肪酸	2416-19-5	1	46782.2	44728.7	49293.1	50847.4	50712.1	49534.7	56941.2	54556.5	60688.6	73922.4	66819.5	67457.9	53508.8	53649.8	52991.1	-	-
Lmbn006152	279.23	59.01	280.24	C18H32O2	[M-H]-	(9Z,11E)-Octadecadienoic acid*	(9Z,11E)-十八碳二烯酸*	Lipids	脂质	Free fatty acids	游离脂肪酸	2540-56-9	2	354055	351344	361113	299594	336853	300564	273540	303660	306594	356383	344309	398421	305050	292355	277709	C04056	ko00591
MWSHC2098	129.056	57.0352	130.063	C6H10O3	[M-H]-	(E)-4-Hydroxyhex-2-enoic acid	(E)-4-羟基己-2-烯酸	Organic acids	有机酸	Organic acids	有机酸	119600-12-3	3	65696.7	64471.1	49277.9	20072.2	34652.3	36051.6	202167	192924	173499	105245	106556	119998	90135.9	96116.1	82120.4	-	-
Walp012785	337.27	263.24	336.266	C21H36O3	[M+H]+	(Oxiran-2-yl)methyl octadeca-9,12-dienoate*	(Oxiran-2-yl)methyl octadeca-9,12-dienoate*	Lipids	脂质	Glycerol ester	甘油酯	856386-19-1	3	131717	127039	133838	116831	133943	114317	157673	162017	189586	172862	235336	158101	131582	135558	153696	-	-
MWSHC2025	217.098	144.083	216.09	C12H12N2O2	[M+H]+	(R)-1,2,3,4-Tetrahydro-3-carboxy-2-carboline*	(R)-1,2,3,4-Tetrahydro-3-carboxy-2-carboline*	Alkaloids	生物碱	Alkaloids	生物碱	72002-54-1	3	696164	676234	499663	2.7097e+06	2.53516e+06	2.61886e+06	1.13497e+06	987833	1.16288e+06	3.03551e+06	3.04491e+06	2.76543e+06	1.97712e+06	1.79151e+06	2.0192e+06	-	-
Lmnn002886	477.14	179.03	478.147	C23H26O11	[M-H]-	1'-O-(3,4-Dihydroxyphenethyl)-O-caffeoyl-glucoside	1'-O-(3,4-二羟基苯乙基)-O-咖啡酰基-葡萄糖苷	Phenolic acids	酚酸类	Phenolic acids	酚酸类	-	3	523368	619036	580212	280916	237693	273308	872684	876989	877407	378622	408190	354480	484665	483247	478890	-	-
MWSslk133	257.18	195.18	258.183	C14H26O4	[M-H]-	1,14-Tetradecanedioic Acid	1,14-十四烷二酸	Lipids	脂质	Free fatty acids	游离脂肪酸	821-38-5	3	36059.8	37823.6	38381.2	37452.5	35455.2	32262.4	38502.9	33679.4	36205	34831.2	38033.7	34073.4	36286.4	34791.7	33638.9	-	-
Wbtp004753	303.05	229.05	302.043	C15H10O7	[M+H]+	1,2,3,7,8-pentahydroxy-6-methylanthracene-9,10-dione	1,2,3,7,8-五羟基-6-甲基蒽-9,10-二酮	Flavonoids	黄酮	Other Flavonoids	其它类黄酮	-	3	971240	999421	876245	1.5593e+06	816611	780662	1.10803e+06	1.18399e+06	827487	1.42511e+06	1.1678e+06	1.23469e+06	1.06267e+06	950866	920301	-	-
Lmfn002465	499.15	337.09	500.153	C22H28O13	[M-H]-	1,2,4-Trihydroxynaphthalene-1,4-di-glucoside (Lawsoniaside)	1,2,4-三羟基萘-1,4-双-葡萄糖苷	Others	其它类	Others	其它	116964-02-4	3	616514	720984	595538	439397	398857	404901	554207	503370	701003	178450	244348	497757	503128	429402	417084	-	-
Hmbp006861	445.149	177.05	444.142	C23H24O9	[M+H]+	1,2-O-Diferuloylglycerol*	1,2-O-二阿魏酰甘油酯*	Phenolic acids	酚酸类	Phenolic acids	酚酸类	-	1	511114	571034	463538	323321	285566	278934	338721	406861	504834	187285	235641	190107	502981	382668	383511	-	-
Lwhp010632	174.09	159.07	173.084	C11H11NO	[M+H]+	1,2-dimethylquinolin-4(1H)-one	1,2-二甲基-4(1H)-喹诺酮	Alkaloids	生物碱	Quinoline alkaloids	喹啉类生物碱	6760-40-3	3	1.05414e+06	1.17492e+06	1.15023e+06	1.93117e+06	1.8813e+06	2.09818e+06	486432	446452	524900	1.04354e+06	1.09874e+06	1.04107e+06	1.17195e+06	1.14006e+06	1.12277e+06	-	-
Hmbn005951	383.12	163.04	384.121	C21H20O7	[M-H]-	1,3-O-Di-p-Coumaroylglycerol	1,3-O-二对香豆酰甘油酯	Phenolic acids	酚酸类	Phenolic acids	酚酸类	-	2	138467	144294	154577	843169	644531	838660	24653.4	34410.7	28594.3	79284.9	74935.4	92502.1	254679	243217	243729	-	-
mws1584	515.12	191.03	516.127	C25H24O12	[M-H]-	1,3-O-Dicaffeoylquinic Acid (Cynarin)	1,3-O-双咖啡酰奎宁酸(洋蓟酸)	Phenolic acids	酚酸类	Phenolic acids	酚酸类	30964-13-7	3	1.47415e+06	1.41656e+06	1.38408e+06	1.30247e+06	1.48927e+06	1.41775e+06	824063	924918	911337	704005	624038	742962	991996	1.10706e+06	1.13395e+06	C10445	-
pmp000091	445.15	177.05	444.142	C23H24O9	[M+H]+	1,3-O-Diferuloylglycerol*	1,3-二阿魏酰甘油*	Phenolic acids	酚酸类	Phenolic acids	酚酸类	83008-46-2	1	631511	732863	614544	210887	247060	195795	548776	369737	390398	148773	229856	183263	275444	290281	330167	-	-
Wbjp002330	221.09	175.09	220.085	C11H12N2O3	[M+H]+	1,3-dihydroxy-2,3,3a,4-tetrahydropyrrolo[2,1-b]quinazolin-9(1H)-one	1,3-二羟基-2,3,3a,4-四氢吡咯并[2,1-b]喹唑啉-9(1H)-酮	Alkaloids	生物碱	Alkaloids	生物碱	-	2	1.42491e+06	1.29102e+06	1.35815e+06	6.45034e+06	6.62508e+06	6.88302e+06	1.6193e+06	1.50683e+06	1.75232e+06	7.84492e+06	7.81842e+06	7.92927e+06	4.64641e+06	4.68696e+06	4.63328e+06	-	-
Zbsp007988	839.21	331.08	838.211	C44H38O17	[M+H]+	1,4'-Di-Tricin-(guaiacylglycerol)ether	1,4'-二-O-苜蓿素-愈创木基甘油醚	Flavonoids	黄酮	Flavones	黄酮	-	2	286067	221553	188087	349993	434530	430681	351959	355199	336112	681382	690248	735669	358095	438564	343008	-	-
Wchn003984	337.1	191.06	338.1	C16H18O8	[M-H]-	1,4,8-Trihydroxynaphthalene-1-O-glucoside*	1,4,8-三羟基萘-1-O-葡萄糖苷*	Quinones	醌类	Naphthol	萘酚类	39015-63-9	1	1.24252e+07	1.17512e+07	1.13621e+07	9.60242e+06	9.89419e+06	9.79708e+06	1.00249e+07	9.02104e+06	1.09312e+07	1.04556e+07	9.90996e+06	9.1871e+06	1.04336e+07	1.05836e+07	9.64611e+06	-	-
Lasp003143	193.09	105.07	192.078	C11H12O3	[M+H]+	1,4-Benzodioxin-6-propanol	1,4-苯并二噁烷-6-丙醇	Others	其它类	Alcohol compounds	醇类化合物	-	1	1.76282e+07	1.71424e+07	1.76371e+07	1.62273e+07	1.59838e+07	1.67387e+07	2.15714e+07	2.11882e+07	2.17392e+07	1.19614e+07	1.16452e+07	1.12848e+07	1.63828e+07	16276331	1.68567e+07	-	-
mws0943	151.05	71.01	152.059	C7H8N2O2	[M-H]-	1,4-Dihydro-1-Methyl-4-oxo-3-pyridinecarboxamide	1,4-二氢-1-甲基-4-氧代-3-吡啶甲酰胺	Alkaloids	生物碱	Pyridine alkaloids	吡啶类生物碱	769-49-3	3	78214.1	73095.2	96675.8	168368	181638	144250	113955	136660	110946	148064	141873	113414	147662	117995	107284	C05843	ko00760,ko01100
pme2529	163.06	101.02	164.069	C6H12O5	[M-H]-	1,5-Anhydro-D-glucitol	1,5-酐-D-山梨糖醇	Others	其它类	Saccharides	糖类	154-58-5	3	154047	178340	157992	170865	177662	153352	135653	160927	138394	111419	117546	114853	162687	124996	149997	C07326	-
Lmsn004322	503.12	179.03	504.127	C24H24O12	[M-H]-	1,6-Di-O-caffeoyl-β-D-glucose*	1,6-二-O-咖啡酰-β-D-葡萄糖*	Phenolic acids	酚酸类	Phenolic acids	酚酸类	-	3	552334	428917	535824	555504	539671	652529	857691	725603	840462	528373	580220	490707	572744	632855	652810	-	-
MWS0559	161.05	71.01	162.053	C6H10O5	[M-H]-	1,6-anhydro-β-D-glucose	1,6-脱水-β-D-葡萄糖	Others	其它类	Saccharides	糖类	498-07-7	3	255992	259948	272467	199398	204109	210089	217237	229554	215306	142477	54708.2	83887.4	213296	207465	202804	-	-
mws0663	181.07	124.05	180.065	C7H8N4O2	[M+H]+	1,7-Dimethylxanthine	1,7-二甲基黄嘌呤	Nucleotides and derivatives	核苷酸及其衍生物	Nucleotides and derivatives	核苷酸及其衍生物	611-59-6	3	146000	117130	181828	110662	88328.1	115030	142935	156943	185512	84566.3	62684.5	72910.1	150239	151247	148115	C13747	ko00232,ko01100,ko01110
Waln010743	578.35	279.23	579.354	C28H54NO9P	[M-H]-	1-(2,3-dihydroxypropoxy)-3-(((2-(dimethylamino)ethoxy)(hydroxy)phosphoryl)oxy)propan-2-yl (11Z,14Z)-octadeca-11,14-dienoate	1-(2,3-二羟基丙氧基)-3-(((2-(二甲基氨基)乙氧基)(羟基)磷酰基)氧基)丙-2-基 (11Z,14Z)-十八碳-11,14-二烯酸	Lipids	脂质	LPE	溶血磷脂酰乙醇胺	-	1	9.04622e+06	9.30605e+06	8.02113e+06	3.57642e+06	3.46274e+06	4.15117e+06	4.22084e+06	3.9908e+06	3.41282e+06	3.63433e+06	3.92231e+06	4.11353e+06	4.97862e+06	5.3669e+06	5.06876e+06	-	-
Waln009920	576.33	277.22	577.338	C28H52NO9P	[M-H]-	1-(2,3-dihydroxypropoxy)-3-(((2-(dimethylamino)ethoxy)(hydroxy)phosphoryl)oxy)propan-2-yl (8E,11Z,14Z)-octadeca-8,11,14-trienoate	1-(2,3-二羟基丙氧基)-3-(((2-(二甲基氨基)乙氧基)(羟基)磷酰基)氧基)丙-2-基 (8E,11Z,14Z)-十八碳-8,11,14-三烯酸	Lipids	脂质	LPE	溶血磷脂酰乙醇胺	-	1	1.24933e+07	1.51448e+07	1.61833e+07	1.40825e+07	1.13142e+07	1.38035e+07	7.15186e+06	5.89898e+06	4.81735e+06	1.56141e+07	1.32959e+07	1.2475e+07	1.1949e+07	1.15365e+07	8.84562e+06	-	-
Waln011704	580.36	281.25	581.369	C28H56NO9P	[M-H]-	1-(2,3-dihydroxypropoxy)-3-(((2-(dimethylamino)ethoxy)(hydroxy)phosphoryl)oxy)propan-2-yl (Z)-14-Octadecenoic Acid	1-(2,3-二羟基丙氧基)-3-(((2-(二甲基氨基)乙氧基)(羟基)磷酰基)氧基)丙-2-基 (Z)-14-十八碳烯酸	Lipids	脂质	LPE	溶血磷脂酰乙醇胺	-	1	348578	337340	256946	98754.1	91160.4	82690.4	198004	254370	269964	75014.9	68790.4	69117.6	166726	203176	191776	-	-
Waln011524	554.35	255.23	555.354	C26H54NO9P	[M-H]-	1-(2,3-dihydroxypropoxy)-3-(((2-(dimethylamino)ethoxy)(hydroxy)phosphoryl)oxy)propan-2-yl palmitate*	1-(2,3-二羟基丙氧基)-3-(((2-(二甲基氨基)乙氧基)(羟基)磷酰基)氧基)丙-2-基 棕榈酸酯*	Lipids	脂质	LPE	溶血磷脂酰乙醇胺	-	1	203368	211959	194855	188556	208626	129645	189159	185412	234779	298713	263827	306446	188797	223054	193510	-	-
pmn001681	165.09	149.06	166.099	C10H14O2	[M-H]-	1-(4-Methoxyphenyl)-1-propanol	1-(4-甲氧苯基)-1-丙醇	Phenolic acids	酚酸类	Phenolic acids	酚酸类	5349-60-0	3	197140	200683	196525	206735	214212	192838	167673	174254	171462	173088	166054	195738	226781	217053	206633	-	-
Zmsp000758	158.12	70.07	158.117	C8H15NO2	[M+H]+	1-(Hydroxymethyl)hexahydro-1h-pyrrolizin-2-ol	1-(羟甲基)六氢-1h-吡咯嗪-2-醇	Alkaloids	生物碱	Pyrrole alkaloids	吡咯类生物碱	-	2	2.02984e+06	2.00146e+06	1.99077e+06	2.03325e+06	1.99827e+06	2.08516e+06	1.66694e+06	1.68874e+06	1.71399e+06	1.64984e+06	1.71015e+06	1.77617e+06	1.73485e+06	1.69581e+06	1.78495e+06	-	-
Lmqn000432	333.06	333.06	334.067	C9H19O11P	[M-H]-	1-(sn-Glycero-3-phospho)-1D-myo-inositol	1-(sn-甘油-3-磷酸)-1D-肌醇	Others	其它类	Saccharides	糖类	-	2	8.81029e+06	9.00262e+06	8.80932e+06	5.8387e+06	5.80907e+06	5.89871e+06	4.75276e+06	4.61018e+06	4.86087e+06	1.73942e+06	1.83064e+06	1.80928e+06	4.25359e+06	5.1714e+06	5.30907e+06	-	-
Hmcp003783	211.09	193.07	210.079	C13H10N2O	[M+H]+	1-Acetyl-β-carboline	1-乙酰基-β-咔啉	Alkaloids	生物碱	Plumerane	吲哚类生物碱	-	3	54129.3	56993.4	50538.8	82922	88319.2	90260.2	139599	110563	103499	98674.3	88328.7	83286.4	97307.1	105753	80152.1	-	-
MWS00330g	116.07	70.07	115.063	C5H9NO2	[M+H]+	1-Amino-1-cyclobutane-carboxylic-acid*	1-氨基-1-环丁烷羧酸*	Amino acids and derivatives	氨基酸及其衍生物	Amino acids and derivatives	氨基酸及其衍生物	22264-50-2	1	9.93538e+06	1.00019e+07	9.38328e+06	4.0281e+07	3.99441e+07	4.15864e+07	1.09299e+07	1.1164e+07	1.09865e+07	1.64434e+07	1.69782e+07	1.70812e+07	2.21411e+07	2.16841e+07	2.14401e+07	-	-
MWSmce295	245.07	113.03	244.07	C9H12N2O6	[M+H]+	1-Arabinosyluracil	1-阿拉伯糖基脲嘧啶	Nucleotides and derivatives	核苷酸及其衍生物	Nucleotides and derivatives	核苷酸及其衍生物	3083-77-0	3	1.35004e+06	1.26789e+06	1.54475e+06	655569	680336	643229	1.49537e+06	1.66628e+06	1.72012e+06	763372	872072	721185	1.17768e+06	1.09059e+06	1.2504e+06	-	-
pmf0174	157.16	157.16	158.167	C10H22O	[M-H]-	1-Decanol*	1-癸醇*	Others	其它类	Alcohol compounds	醇类化合物	112-30-1	3	4.97059e+06	4.9509e+06	5.09865e+06	5.4743e+06	4.96266e+06	5.50419e+06	5.26268e+06	5.14462e+06	5.18376e+06	4.98549e+06	5.12535e+06	5.26127e+06	5.24344e+06	4.99928e+06	5.0984e+06	C01633	-
pmf0297	297.32	183.21	298.324	C20H42O	[M-H]-	1-Eicosanol	正二十醇	Lipids	脂质	Free fatty acids	游离脂肪酸	629-96-9	3	100899	93391.9	91061.8	91869	103124	97005.2	90276.1	81098.8	98723	79082.6	68328.5	59678.2	82179.8	88357.8	88679.8	-	-
pmn001375	535.18	373.13	536.189	C26H32O12	[M-H]-	1-Hydroxypinoresinol-1-O-Glucoside	1-羟基松脂醇-1-O-葡萄糖苷	Lignans and Coumarins	木脂素和香豆素	Lignans	木脂素	81495-71-8	3	338852	366093	334747	170340	206966	193865	285970	314849	294266	54889.4	84315.7	80025	265419	260476	436406	-	-
Zmcn003729	535.18	373.13	536.189	C26H32O12	[M-H]-	1-Hydroxypinoresinol-4'-O-Glucoside	1-羟基松脂醇-4'-O-葡萄糖苷	Lignans and Coumarins	木脂素和香豆素	Lignans	木脂素	-	3	809738	507362	495988	333601	306504	297581	194167	308993	298330	218661	250315	234745	373604	389870	336069	-	-
Zbfn007626	504.31	279.23	505.317	C25H48NO7P	[M-H]-	1-Linoleoyl-2-Lysophosphatidic Acid Monobutylamine Ester	1-亚油酰-2-溶血磷脂酸单丁胺酯	Lipids	脂质	Glycerol ester	甘油酯	-	1	18433290	1.87281e+07	1.86199e+07	7.52755e+06	7.50165e+06	7.49161e+06	7.364e+06	7.37006e+06	7.54865e+06	8.78963e+06	9.24451e+06	8.57313e+06	1.0683e+07	1.03302e+07	9.71502e+06	-	-
Lmhp112042	355.28	263.24	354.277	C21H38O4	[M+H]+	1-Linoleoylglycerol	1-亚油酰甘油酯	Lipids	脂质	Glycerol ester	甘油酯	2277-28-3	1	17977.8	14262.6	20293.6	23485.8	21632.1	21839	13823.3	18479	20363.5	17025.4	27544.8	30158.8	19450.5	20230.3	26471.5	-	-
mws4108	353.14	189.09	352.131	C21H20O5	[M+H]+	1-Methoxyphaseollin	1-甲氧基香豆素	Lignans and Coumarins	木脂素和香豆素	Coumarins	香豆素	157226-48-7	3	376518	383685	385175	367748	388477	363098	249332	259080	272222	268189	256635	285342	316008	349251	318350	-	-
Wcdp003364	231.11	158.1	230.106	C13H14N2O2	[M+H]+	1-Methyl-1,2,3,4-tetrahydro-β-carboline-3-carboxylic acid*	1-甲基-1,2,3,4-四氢-β-咔啉-3-羧酸*	Alkaloids	生物碱	Alkaloids	生物碱	-	3	70760	136593	115359	329434	309410	310817	107748	251461	148297	1.56419e+06	1.48473e+06	1.48612e+06	531118	567242	505782	-	-
MWS0687	153.07	108.04	152.059	C7H8N2O2	[M+H]+	1-Methyl-6-Oxo-1,6-Dihydropyridine-3-Carboxamide	1-甲基-6-氧-1,6-二氢吡啶-3-羧酰胺	Alkaloids	生物碱	Pyridine alkaloids	吡啶类生物碱	701-44-0	3	190275	197261	192660	185095	190556	195752	301812	283366	297138	328452	282552	320067	257904	260086	261843	-	-
mws0847	150.08	133.05	149.07	C6H7N5	[M+H]+	1-Methyladenine	1-甲基腺嘌呤	Nucleotides and derivatives	核苷酸及其衍生物	Nucleotides and derivatives	核苷酸及其衍生物	5142-22-3	2	775854	837743	919038	1.09459e+06	1.22352e+06	1.22747e+06	2.16683e+06	2.17421e+06	2.1205e+06	1.59798e+06	1.71453e+06	1.82202e+06	1.47282e+06	1.44734e+06	1.36054e+06	C02216	-
mws0982	126.1	68.05	125.095	C6H11N3	[M+H]+	1-Methylhistamine	1-甲基组胺	Alkaloids	生物碱	Alkaloids	生物碱	501-75-7	3	115771	250364	209035	228891	211370	208460	258932	223081	197969	212152	214530	189529	257703	232299	203036	C05127	ko00340,ko01100
MWS0933	170.09	124.09	169.085	C7H11N3O2	[M+H]+	1-Methylhistidine*	1-甲基组氨酸*	Amino acids and derivatives	氨基酸及其衍生物	Amino acids and derivatives	氨基酸及其衍生物	332-80-9	3	163675	132669	163967	97304.1	77296.7	90991.6	246129	220016	199967	191540	214553	171950	172510	184605	167267	-	-
Rfmb320	144.102	84.0813	143.095	C7H13NO2	[M+H]+	1-Methylpiperidine-2-carboxylic acid	1-甲基哌啶-2-羧酸	Organic acids	有机酸	Organic acids	有机酸	7730-87-2	3	1.83089e+06	1.85947e+06	2.03962e+06	1.54376e+06	1.47661e+06	1.51067e+06	2.13618e+06	2.24861e+06	2.09919e+06	911450	1.2576e+06	987303	955166	881456	1.068e+06	-	-
MWS2066	143.05	115.06	144.058	C10H8O	[M-H]-	1-Naphthol*	1-萘酚*	Phenolic acids	酚酸类	Phenolic acids	酚酸类	90-15-3	3	18734.8	19761	16977.6	16872.2	18272	13672.8	11820.4	13771	13251.2	14597.6	18072.6	16508	12742.4	17460	14378.9	C11714	-
Wasn002933	373.11	211.06	374.121	C16H22O10	[M-H]-	1-O-(3,4,5-Trimethoxybenzoyl)-B-D-Glucopyranoside	1-O-(3,4,5-三甲氧基苯甲酰基)-B-D-吡喃葡萄糖苷	Phenolic acids	酚酸类	Phenolic acids	酚酸类	-	2	1.87173e+06	1.86233e+06	1.85761e+06	1.71997e+06	1.9002e+06	1.85377e+06	1.55042e+06	1.47681e+06	1.50346e+06	1.21977e+06	1.20985e+06	1.19781e+06	1.56323e+06	1.608e+06	1.68924e+06	-	-
Zbjn003801	691.18	353.09	692.195	C32H36O17	[M-H]-	1-O-(6'-O-feruloyl)glucoside-3-O-Caffeoyl Quinic Acid	1-O-(6'-O-阿魏酰)葡萄糖苷-3-O-咖啡酰奎尼酸	Phenolic acids	酚酸类	Phenolic acids	酚酸类	-	2	122512	403508	413973	71903.7	188135	219025	463578	450644	462254	217979	164436	194231	302916	289089	295525	-	-
Wafn003633	391.2	161.05	392.205	C18H32O9	[M-H]-	1-O-Acetyl-Glucopyranose 6-Hydroxydecanoate	1-O-乙酰基-吡喃葡萄糖 6-羟基癸酸酯	Others	其它类	Saccharides	糖类	-	3	240440	214384	232945	220400	247249	257456	118870	109820	109958	86170.4	98136.2	94145.4	180295	175656	183793	-	-
Lmsn002288	503.14	341.09	504.148	C21H28O14	[M-H]-	1-O-Caffeoyl-(6-O-glucosyl)-β-D-glucose	1-O-咖啡酰-6-O-葡萄糖基-β-D-葡萄糖	Phenolic acids	酚酸类	Phenolic acids	酚酸类	-	1	1.12204e+06	1.17569e+06	1.14627e+06	1.15649e+06	1.20218e+06	1.29722e+06	716375	747732	744615	631321	750169	732912	904617	959055	936621	-	-
Lmsn004321	493.1	169.01	494.106	C22H22O13	[M-H]-	1-O-Caffeoyl-3-O-galloyl-β-D-glucose	1-O-咖啡酰-3-O-没食子酰-β-D-葡萄糖	Phenolic acids	酚酸类	Phenolic acids	酚酸类	-	3	393979	398845	390186	257005	257789	261666	606878	595197	597666	424869	404131	457376	457274	416416	427414	-	-
Hmbn005456	399.11	163.04	400.116	C21H20O8	[M-H]-	1-O-Caffeoyl-3-O-p-coumaroylglycerol*	1-O-咖啡酰-3-O-对香豆酰甘油*	Phenolic acids	酚酸类	Phenolic acids	酚酸类	-	3	340327	435626	358564	191275	147889	178225	159131	104626	106774	67450.2	70267.7	66181	185093	186287	191003	-	-
pmn001420	341.09	179.04	342.095	C15H18O9	[M-H]-	1-O-Caffeoyl-β-D-glucose*	1-O-咖啡酰-β-D-葡萄糖*	Phenolic acids	酚酸类	Phenolic acids	酚酸类	14364-08-0	1	1.85845e+06	1.15661e+06	1.57965e+06	3.79563e+06	3.70493e+06	3.41918e+06	1.30216e+06	1.56825e+06	840213	2.28183e+06	1.27872e+06	2.53093e+06	2.62497e+06	1.52887e+06	1.56707e+06	C10433	-
Lmsn002887	311.08	163.04	312.084	C14H16O8	[M-H]-	1-O-Caffeoyl-β-D-xylose	1-O-咖啡酰-β-D-木糖	Phenolic acids	酚酸类	Phenolic acids	酚酸类	-	3	198992	185099	191113	177117	171655	161528	260407	274286	292101	109043	191404	198955	198973	214056	208678	-	-
Hmbp003234	255.09	163.03	254.079	C12H14O6	[M+H]+	1-O-Caffeoylglycerol	1-O-咖啡酰单甘油	Phenolic acids	酚酸类	Phenolic acids	酚酸类	-	3	149464	185983	126312	56685	55908.6	72906.7	392129	359969	366689	581050	608391	609158	319172	301626	348600	-	-
pmb3062	385.11	151.1	386.121	C17H22O10	[M-H]-	1-O-Eudesmoylquinic acid	1-O-菊酯酰奎宁酸	Phenolic acids	酚酸类	Phenolic acids	酚酸类	-	1	1.08979e+07	1.02576e+07	1.03413e+07	8.95813e+06	9.24477e+06	9.4435e+06	1.80822e+07	1.77515e+07	1.71533e+07	1.44656e+07	1.49451e+07	1.60266e+07	1.35806e+07	1.3528e+07	1.38923e+07	-	-
pmn001319	413.12	398.1	414.132	C22H22O8	[M-H]-	1-O-Feruloyl-3-O-p-Coumaroylglycerol	1-O-阿魏酰-3-O-对香豆酰甘油	Phenolic acids	酚酸类	Phenolic acids	酚酸类	-	1	2.44053e+06	2.92465e+06	2.3084e+06	3.21551e+06	3.12933e+06	3.00102e+06	1.26573e+06	1.04404e+06	1.09748e+06	1.08526e+06	1.13119e+06	1.06923e+06	1.85463e+06	2.01674e+06	1.95314e+06	-	-
Zmhn002422	355.1	193.05	356.111	C16H20O9	[M-H]-	1-O-Feruloyl-β-D-glucose*	1-O-阿魏酰-β-D-葡萄糖*	Phenolic acids	酚酸类	Phenolic acids	酚酸类	7196-71-6	1	3.46124e+06	3.64663e+06	3.53739e+06	1.37119e+06	1.49383e+06	1.39759e+06	3.02341e+06	3.05358e+06	3.04603e+06	1.27523e+06	1.27895e+06	1.26732e+06	1.7582e+06	1.78393e+06	2.51935e+06	C17759	-
Wafp002988	323.16	177.06	322.153	C16H22N2O5	[M+H]+	1-O-Feruloyllysine	1-O-阿魏酰赖氨酸	Alkaloids	生物碱	Phenolamine	酚胺	-	3	129547	94906.5	164599	283897	302156	327303	218001	270049	247824	571057	554969	648579	263713	296722	266915	-	-
pma3724	369.12	177.05	368.111	C17H20O9	[M+H]+	1-O-Feruloylquinic acid*	1-O-阿魏酰奎宁酸*	Phenolic acids	酚酸类	Phenolic acids	酚酸类	-	1	1.18774e+07	9.31008e+06	1.2341e+07	7.81642e+06	8.68751e+06	1.01387e+07	1.36832e+07	1.29502e+07	1.49599e+07	1.43846e+07	1.49212e+07	1.44025e+07	1.39177e+07	8.89786e+06	9.64909e+06	-	-
Lmsn004162	477.1	169.01	478.111	C22H22O12	[M-H]-	1-O-Galloyl-2-O-p-Coumaroyl-β-D-glucose	1-O-没食子酰-2-O-对香豆酰-β-D-葡萄糖	Phenolic acids	酚酸类	Phenolic acids	酚酸类	94356-18-0	3	82380.3	96006	98734.7	36800.7	65115	52288.8	51988.1	45588.3	43997.7	15897.1	13340	20568.1	47994.2	39193.2	35196.9	-	-
Lmsn001014	331.07	169.01	332.074	C13H16O10	[M-H]-	1-O-Galloyl-β-D-glucose*	1-O-没食子酰-β-D-葡萄糖*	Phenolic acids	酚酸类	Phenolic acids	酚酸类	58511-73-2	1	2.73444e+06	2.58815e+06	3.03086e+06	3.01192e+06	2.79566e+06	3.19847e+06	2.05526e+06	2.06836e+06	2.01927e+06	2.45826e+06	2.44418e+06	2.31616e+06	2.50559e+06	2.44871e+06	2.46706e+06	C01158	ko00999
pmb2871	315.07	153.02	316.079	C13H16O9	[M-H]-	1-O-Gentisoyl-β-D-glucoside*	1-O-龙胆酰-β-D-葡萄糖*	Phenolic acids	酚酸类	Phenolic acids	酚酸类	23445-11-6	1	6.32074e+06	7.49422e+06	6.49496e+06	4.92358e+06	6.7784e+06	5.00001e+06	8.83425e+06	8.01601e+06	9.67056e+06	9.67072e+06	7.65915e+06	8.24568e+06	7.47725e+06	7.04125e+06	7.2013e+06	-	-
Zbfn008434	515.32	279.23	516.33	C27H48O9	[M-H]-	1-O-Linoleoyl-3-O-galactopyranosyl-L-glycerol	1-O-亚麻酰基-3-O-吡喃半乳糖基-L-甘油	Lipids	脂质	Glycerol ester	甘油酯	-	2	517832	658264	722906	681719	465373	742614	600027	453750	528874	1.08005e+06	553406	585297	507077	666302	667810	-	-
Lmsn002247	299.08	137.02	300.084	C13H16O8	[M-H]-	1-O-Salicyloyl-β-D-glucose	1-O-水杨酰-β-D-葡萄糖	Phenolic acids	酚酸类	Phenolic acids	酚酸类	60517-74-0	2	873506	881037	826180	1.22548e+06	1.17088e+06	1.18109e+06	646105	631063	561893	690129	688613	712669	799494	821908	838164	-	-
HJN003	385.11	223.06	386.121	C17H22O10	[M-H]-	1-O-Sinapoyl-β-D-glucose	1-O-芥子酰-D-葡萄糖	Phenolic acids	酚酸类	Phenolic acids	酚酸类	-	1	4.12753e+07	4.01787e+07	4.1703e+07	5.00166e+07	5.00231e+07	5.05629e+07	4.48035e+07	4.47044e+07	4.38607e+07	6.23369e+07	5.80389e+07	5.93947e+07	4.80251e+07	4.62488e+07	4.98984e+07	C01175	ko00940,ko01110
Lmtn002565	329.11	167.03	330.095	C14H18O9	[M-H]-	1-O-Vanilloyl-D-Glucose	1-O-香草酰-D-葡萄糖	Phenolic acids	酚酸类	Phenolic acids	酚酸类	-	2	135317	144154	139765	139905	105190	104482	157319	160366	123198	111595	78131.8	121331	111954	116761	93916.3	C20470	-
pmn001419	325.09	163.04	326.1	C15H18O8	[M-H]-	1-O-p-Coumaroyl-β-D-glucose*	1-O-对香豆酰-β-D-葡萄糖*	Phenolic acids	酚酸类	Phenolic acids	酚酸类	7139-64-2	1	8.07927e+06	7.23794e+06	7.78245e+06	9.30541e+06	9.72498e+06	9.10878e+06	4.86438e+06	5.66653e+06	5.74582e+06	6.04239e+06	6.93897e+06	7.02786e+06	7.10881e+06	7.52808e+06	6.89263e+06	C16827	-
pmb3068	337.09	163.04	338.1	C16H18O8	[M-H]-	1-O-p-Coumaroylquinic acid*	1-O-对香豆酰奎宁酸*	Phenolic acids	酚酸类	Phenolic acids	酚酸类	-	1	78360145	7.54598e+07	7.33113e+07	6.32906e+07	6.26517e+07	6.27996e+07	6.97919e+07	6.89853e+07	7.01759e+07	6.93213e+07	6.95364e+07	6.79133e+07	6.54843e+07	6.70316e+07	6.97964e+07	-	-
pmn001320	237.08	163.04	238.084	C12H14O5	[M-H]-	1-O-p-Cumaroylglycerol	1-O-对香豆酰甘油	Phenolic acids	酚酸类	Phenolic acids	酚酸类	106055-11-2	3	102450	129882	107256	264628	215422	268634	47589	42097	29800.4	103601	91131.2	89573.4	118572	137986	116153	-	-
Zmbn006408	399.11	163.04	400.116	C21H20O8	[M-H]-	1-O-p-Hydroxycinnamoyl-3-O-caffeoylglycerol*	1-O-对羟基肉桂酰基-3-O-咖啡酰甘油*	Phenolic acids	酚酸类	Phenolic acids	酚酸类	-	3	368628	448598	340121	214818	158869	195444	130472	125853	99975.3	82618.1	75996.4	75094.5	190554	172737	174068	-	-
pmf0293	269.29	209.23	270.292	C18H38O	[M-H]-	1-Octadecanol	正十八醇	Lipids	脂质	Free fatty acids	游离脂肪酸	112-92-5	3	1.0746e+06	1.1146e+06	1.16279e+06	1.11755e+06	1.15934e+06	1.18476e+06	1.12953e+06	1.14081e+06	1.14331e+06	1.17294e+06	1.15649e+06	1.16413e+06	1.10974e+06	1.17324e+06	1.1713e+06	-	-
Wagn011658	653.38	397.14	654.383	C31H58O14	[M-H]-	1-Palmitoyl-Sn-Glycerol 3-O-Diglucoside	1-棕榈酰-Sn-甘油 3-O-二葡萄糖苷	Lipids	脂质	Glycerol ester	甘油酯	-	1	4.00682e+06	3.31491e+06	2.91949e+06	1.90526e+06	2.1587e+06	2.63757e+06	2.23014e+06	2.6716e+06	2.67527e+06	1.01837e+06	1.08365e+06	992920	1.80729e+06	1.91645e+06	2.32421e+06	-	-
pmb1562	351.25	147.12	350.246	C21H34O4	[M+H]+	1-Stearidonoyl-Glycerol	单酰甘油酯(18:4)	Lipids	脂质	Glycerol ester	甘油酯	-	1	1.19616e+06	1.19573e+06	1.25918e+06	1.1733e+06	1.15325e+06	1.13456e+06	1.9478e+06	1.88565e+06	1.90818e+06	1401597	1.42693e+06	1.3966e+06	1.44195e+06	1.45494e+06	1.41406e+06	-	-
Zmgp004297	281.15	107.05	280.146	C19H20O2	[M+H]+	1-phenyl-7-(4-hydroxyphenyl)-4-ene-3-heptanone	1-苯基-7-(4-羟基苯基)-4-烯-3-庚酮	Others	其它类	Ketone compounds	酮类化合物	-	2	676243	728326	635951	464808	495243	610745	662160	973274	934925	929497	711520	586321	495662	550789	486525	-	-
Lmhp011562	353.27	261.22	352.261	C21H36O4	[M+H]+	1-α-Linolenoyl-glycerol*	1-α-亚麻酸甘油酯*	Lipids	脂质	Glycerol ester	甘油酯	-	1	9.96507e+06	1.29144e+07	1.22212e+07	3.36093e+07	3.71661e+07	3.51106e+07	1.07077e+07	1.19609e+07	1.16103e+07	3.81356e+07	3.40155e+07	3.25075e+07	2.37936e+07	2.34187e+07	2.38568e+07	-	-
Lmhp008744	677.37	261.22	676.367	C33H56O14	[M+H]+	1-α-Linolenoyl-glycerol-2,3-di-O-glucoside	1-α-亚麻酸甘油酯-2,3-二-O-葡萄糖苷	Lipids	脂质	Glycerol ester	甘油酯	-	2	55463	39449.9	39119.5	42005.6	44990.2	78398.2	37053.6	28880.6	30231.9	27418	31349.2	28089.7	23341.8	30995.7	39440.8	-	-
Wcdp007388	275.2	133.1	274.193	C18H26O2	[M+H]+	10,14,16-Octadecatrien-12-Ynoic Acid	10,14,16-Octadecatrien-12-Ynoic Acid	Lipids	脂质	Free fatty acids	游离脂肪酸	-	2	5.10888e+06	4.80755e+06	4.81351e+06	1.09755e+06	1.17314e+06	1.16769e+06	5.98289e+06	6.04852e+06	5.88941e+06	2.25311e+06	2.15708e+06	2.30324e+06	3.59169e+06	3.40031e+06	3.32303e+06	-	-
pmb1912	474.17	327.12	473.166	C20H23N7O7	[M+H]+	10-Formyltetrahydrofolic Acid	10-甲酰四氢叶酸	Alkaloids	生物碱	Alkaloids	生物碱	2800-34-2	1	1.58357e+07	1.63654e+07	1.59917e+07	2.40826e+07	2.36598e+07	2.50998e+07	1.48036e+07	1.47052e+07	1.36958e+07	1.40967e+07	1.36882e+07	1.3864e+07	1.7007e+07	1.69635e+07	1.69828e+07	C00234	ko00670,ko00970,ko01100,ko01200,ko01240
Cmbn004440	535.15	179.04	536.153	C25H28O13	[M-H]-	10-O-[(E)-Caffeoyl]-geniposidic acid	10-O-(E)-咖啡酰基京尼平苷酸	Terpenoids	萜类	Monoterpenoids	倍萜	-	3	639198	619712	646666	638155	554830	545202	653913	689424	692351	513467	527209	547038	523377	574362	624628	-	-
MWS1816	183.14	183.14	184.146	C11H20O2	[M-H]-	10-Undecenoic acid	10-十一烯酸	Lipids	脂质	Free fatty acids	游离脂肪酸	112-38-9	3	64057.8	66746.7	62695.7	80692.1	80312.4	83118.2	46389.2	59671.6	56516.5	73943.6	63392.4	67107.2	72103.7	69894.5	71935.6	C13910	-
Sacn002893	403.12	223.06	404.132	C17H24O11	[M-H]-	10-acetylmonomelittoside	10-羟基单密力特苷	Phenolic acids	酚酸类	Phenolic acids	酚酸类	-	1	296802	264972	261429	327902	256418	266335	188925	228942	187286	180699	186210	191799	245589	222009	242276	-	-
mws2623	281.25	281.25	282.256	C18H34O2	[M-H]-	11-Octadecanoic acid(Vaccenic acid)*	11-十八碳烯酸*	Lipids	脂质	Free fatty acids	游离脂肪酸	506-17-2	1	1.54179e+07	1.56339e+07	1.4979e+07	7.55053e+06	7.4008e+06	7.58021e+06	1.93477e+07	1.94282e+07	1.74522e+07	9.90664e+06	9.00124e+06	9.51457e+06	1.45973e+07	1.4622e+07	1.3183e+07	C21944	-
Lmbn005487	313.24	251.24	314.246	C18H34O4	[M-H]-	12,13-DHOME; (9Z)-12,13-Dihydroxyoctadec-9-enoic acid	12,13-二羟基十八烷基-9-烯酸	Lipids	脂质	Free fatty acids	游离脂肪酸	263399-35-5	3	47790.5	41104.5	41123.4	45983.1	43856.9	43564.6	42384.7	43686.7	43458.9	51004.8	50810.9	45987.5	45505	39933.2	43292.8	C14829	ko00591
pmb2799	295.23	195.14	296.235	C18H32O3	[M-H]-	12,13-Epoxy-9-Octadecenoic Acid	12,13-环氧-9-十八碳烯酸	Lipids	脂质	Free fatty acids	游离脂肪酸	6799-85-5	3	400012	381388	417145	208959	133143	167520	418785	479622	347308	275674	225324	283549	303807	314505	319148	C14826	ko00591,ko01100
mws5045	215.17	169.16	216.173	C12H24O3	[M-H]-	12-Hydroxydodecanoic acid	12-羟基十二酸	Lipids	脂质	Free fatty acids	游离脂肪酸	505-95-3	2	115771	108258	107930	32608	35816.8	31605.9	81824.8	86113.1	72389.8	84126.9	76979.2	83581.7	83282.6	74000.8	76715.1	C08317	-
Lcsn002223	387.16	59.01	388.173	C18H28O9	[M-H]-	12-Hydroxyjasmonic Acid Glucoside	12-羟基茉莉酸葡糖苷	Organic acids	有机酸	Organic acids	有机酸	124649-25-8	2	2.80894e+06	2.89571e+06	2.88221e+06	4.90126e+06	4.65133e+06	4.93967e+06	1.77265e+06	1.71012e+06	1.82101e+06	2.00739e+06	1.89375e+06	2.01637e+06	2.82373e+06	2.85976e+06	2.81909e+06	-	-
Zmyn004714	297.24	183.14	298.251	C18H34O3	[M-H]-	12-Hydroxyoctadec-9-Enoic Acid; Ricinoleic acid	12-羟基十八碳-9-烯酸; 蓖麻油酸	Lipids	脂质	Free fatty acids	游离脂肪酸	141-22-0	3	106859	89630.5	104518	92266.9	103701	98902	93084.4	97295.9	90139.9	69156.9	68003.6	68631	93668.6	86600.5	87801.3	C08365	-
MWS5235	299.26	253.25	300.266	C18H36O3	[M-H]-	12-Hydroxyoctadecanoic acid	12-羟基硬脂酸	Lipids	脂质	Free fatty acids	游离脂肪酸	106-14-9	3	71454.7	72853.1	69317.1	76416.6	78433.3	68255.2	77278	70760.8	73098.5	69547.1	72715.4	72007.6	72069.8	72417.4	72847.6	-	-
Zmgn003633	211.13	183.14	212.141	C12H20O3	[M-H]-	12-Oxo-10E-Dodecenoic Acid	12-氧-10E-十二碳烯酸	Lipids	脂质	Free fatty acids	游离脂肪酸	65410-38-0	1	3.3004e+06	3.37859e+06	3.40224e+06	365369	384275	379450	1.91814e+06	1.9303e+06	1.91193e+06	383090	369957	383440	864676	841083	817554	C16309	ko00592,ko01110
Zmyn004548	291.2	235.17	292.204	C18H28O3	[M-H]-	12-Oxo-phytodienoic acid	12-氧-植物二烯酸	Lipids	脂质	Free fatty acids	游离脂肪酸	85551-10-6	2	785848	732415	766522	269567	274506	255194	517367	499813	492606	372956	354562	361516	483678	479988	476364	C01226	ko00592,ko01100,ko01110
Lmbn005369	295.23	195.14	296.235	C18H32O3	[M-H]-	13(S)-HODE;13(S)-Hydroxyoctadeca-9Z,11E-dienoic acid*	13-羟基十八烷基-9,11-二烯酸*	Lipids	脂质	Free fatty acids	游离脂肪酸	10219-69-9	1	4.2881e+07	4.17648e+07	4.31302e+07	1.24876e+07	1.23504e+07	1.26635e+07	5.66837e+07	5.62645e+07	5.63086e+07	2.71791e+07	2.70256e+07	2.58874e+07	3.57606e+07	3.57072e+07	3.50908e+07	C14762	ko00591
Lmbn005443	293.21	235.17	294.219	C18H30O3	[M-H]-	13-KODE; (9Z,11E)-13-Oxooctadeca-9,11-dienoic acid*	13-氧代十八碳-9,11-二烯酸*	Lipids	脂质	Free fatty acids	游离脂肪酸	54739-30-9	3	2.54514e+06	2.62986e+06	2.58634e+06	360032	360981	361213	1.55646e+06	1.64006e+06	1.45865e+06	889355	878401	905544	1.28375e+06	1.34943e+06	1.24842e+06	C14765	ko00591
MWS2430	241.22	241.21	242.225	C15H30O2	[M-H]-	13-methylmyristic acid	13-甲基十四烷酸	Lipids	脂质	Free fatty acids	游离脂肪酸	2485-71-4	1	257448	274666	312392	289898	314889	305568	292680	245982	238699	395778	395497	402748	340020	270492	267396	-	-
pmb2804	311.22	171.14	312.23	C18H32O4	[M-H]-	13S-Hydroperoxy-9Z,11E-octadecadienoic acid	13-氢过氧化-9,11-十八碳二烯酸	Lipids	脂质	Free fatty acids	游离脂肪酸	33964-75-9	3	1.91921e+06	1.80579e+06	1.83124e+06	585846	538245	553055	5.54029e+06	5.61666e+06	5.65486e+06	3.17256e+06	3.04758e+06	2.95264e+06	2.84135e+06	2.84294e+06	2.82208e+06	C04717	ko00591,ko01100
Zmpn003368	293.21	195.14	294.219	C18H30O3	[M-H]-	13S-Hydroxy-9Z,11E,15Z-octadecatrienoic acid	13S-羟基-9Z,11E,15Z-十八碳三烯酸	Lipids	脂质	Free fatty acids	游离脂肪酸	87984-82-5	1	4.27712e+07	4.14025e+07	4.15526e+07	1.28691e+07	1.22229e+07	1.23859e+07	3.50261e+07	3.37362e+07	3.29063e+07	1.55793e+07	1.49441e+07	1.47215e+07	2.7553e+07	2.6704e+07	2.68325e+07	C16316	ko00592
pma0461	277.22	93.07	276.209	C18H28O2	[M+H]+	14,15-Dehydrocrepenynic acid	14,15-脱氢还阳参油酸	Lipids	脂质	Free fatty acids	游离脂肪酸	4154-44-3	3	3.3549e+06	3.07105e+06	3.05469e+06	495553	409980	399248	5.43694e+06	5.07205e+06	5.29608e+06	2.73309e+06	2.56803e+06	2.61842e+06	3.0833e+06	3.00961e+06	3.04877e+06	-	-
Wcsn010224	277.22	277.22	278.225	C18H30O2	[M-H]-	14-hydroxy-2,6,10-trimethylpentadeca-2,5,10-trien-4-one	14-羟基-2,6,10-三甲基十五碳-2,5,10-三烯-4-酮	Others	其它类	Others	其它	-	3	1.44677e+06	1.45054e+06	1.41253e+06	1.07421e+06	1.03532e+06	1.02268e+06	1.06548e+06	1.10016e+06	1.0674e+06	1.06701e+06	1.0957e+06	1.03555e+06	1.1693e+06	1.14253e+06	1.15759e+06	-	-
Hmqp005455	297.24	81.07	296.235	C18H32O3	[M+H]+	15(R)-Hydroxylinoleic Acid*	15(R)-羟基亚油酸*	Lipids	脂质	Free fatty acids	游离脂肪酸	177931-23-6	3	224653	227896	225315	76587.7	74678.8	82009.7	302597	306157	271426	220499	216941	209875	193856	192572	201389	-	-
Qmjp080402	277.22	235.18	276.209	C18H28O2	[M+H]+	15,16-Bisnor-13-oxo-8(17),11-labdadien-19-ol	15,16-双去甲基-13-氧化-8(17),11-半日花二烯-19-醇	Terpenoids	萜类	Sesquiterpenoids	倍半萜	-	3	5.76402e+06	5.16363e+06	5.54449e+06	1.46864e+06	1.4505e+06	1.45264e+06	6.51976e+06	6.71342e+06	6.65295e+06	3.31694e+06	3.27858e+06	3.16158e+06	4.36038e+06	4.31166e+06	4.38996e+06	-	-
pmn001427	471.35	471.34	472.355	C30H48O4	[M-H]-	16,23:16,30-Diepoxydammar-24-ene-3,20-diol (Jujubogenin)*	16,23:16,30-二环氧达玛烷-24-烯-3,20-二醇 (酸枣仁皂苷元)*	Terpenoids	萜类	Triterpene	三萜	54815-36-0	3	553201	479367	507668	436988	479798	457333	570515	590850	614037	355946	465096	366973	469482	461553	445292	-	-
Zmyn004676	293.21	113.1	294.219	C18H30O3	[M-H]-	17-Hydroxylinolenic acid	17-羟基亚麻酸	Lipids	脂质	Free fatty acids	游离脂肪酸	-	1	1.5455e+07	1.49572e+07	1.55341e+07	5.11007e+06	5.18014e+06	5.26668e+06	2.5981e+07	2.47744e+07	2.55361e+07	1.25939e+07	1.29064e+07	1.2306e+07	1.46181e+07	1.46364e+07	1.40824e+07	C16346	ko00592
Wdzp007419	235.17	133.1	234.162	C15H22O2	[M+H]+	1β-hydroxy-β-cyperone	1β-羟基-β-莎草酮	Terpenoids	萜类	Sesquiterpenoids	倍半萜	-	3	355641	408674	411605	369066	361082	358762	509623	522022	501526	552305	542939	569594	438684	409636	423337	-	-
Hmhp005160	331.07	316.05	330.074	C17H14O7	[M+H]+	2',5,5'-Trihydroxy-7,8-dimethoxyflavone; Rehderianin I*	2',5,5'-三羟基-7,8-二甲氧基黄酮; 甘肃黄芩素 I*	Flavonoids	黄酮	Flavones	黄酮	90965-30-3	3	1.20382e+07	1.22659e+07	1.27346e+07	1.30537e+07	1.32879e+07	1.3084e+07	1.6347e+07	1.66225e+07	1.57047e+07	2.5263e+07	2.67679e+07	2.54571e+07	1.62835e+07	1.70795e+07	1.64148e+07	-	-
pme3961	252.11	136.06	251.102	C10H13N5O3	[M+H]+	2'-Deoxyadenosine*	2'-脱氧腺苷*	Nucleotides and derivatives	核苷酸及其衍生物	Nucleotides and derivatives	核苷酸及其衍生物	958-09-8	1	1.09049e+06	1.05374e+06	1.13766e+06	947293	848928	905122	9.26655e+06	9.41895e+06	8.72882e+06	7.08357e+07	7.08592e+07	6.9248e+07	2.26709e+07	2.20697e+07	2.26021e+07	C00559	ko00230,ko01100,ko01232,ko02010
pme3184	332.08	136.06	331.068	C10H14N5O6P	[M+H]+	2'-Deoxyadenosine-5'-monophosphate	2'-脱氧腺苷-5'-单磷酸	Nucleotides and derivatives	核苷酸及其衍生物	Nucleotides and derivatives	核苷酸及其衍生物	653-63-4	3	2.15815e+06	2.26085e+06	2.17176e+06	1.23818e+06	1.12152e+06	1.22807e+06	898229	1.05032e+06	1.03327e+06	431514	266534	481659	921753	910381	867396	C00360	ko00230,ko01100,ko01232
pme1194	228.1	112.05	227.091	C9H13N3O4	[M+H]+	2'-Deoxycytidine	2'-脱氧胞苷	Nucleotides and derivatives	核苷酸及其衍生物	Nucleotides and derivatives	核苷酸及其衍生物	951-77-9	3	99879.9	93540	108085	188942	94517.9	124752	155683	252854	116718	378697	284145	392528	178199	162961	132597	C00881	ko00240,ko01100,ko01232,ko02010
pme1184	268.1	152.06	267.097	C10H13N5O4	[M+H]+	2'-Deoxyguanosine	2'-脱氧鸟苷	Nucleotides and derivatives	核苷酸及其衍生物	Nucleotides and derivatives	核苷酸及其衍生物	961-07-9	1	300142	280530	286868	505939	506088	428519	627753	660254	596026	5.61259e+06	5.13132e+06	5.23897e+06	1.57599e+06	1.89283e+06	1.77484e+06	C00330	ko00230,ko01100,ko01232,ko02010
pme2776	253.09	137.05	252.086	C10H12N4O4	[M+H]+	2'-Deoxyinosine	2-脱氧肌苷	Nucleotides and derivatives	核苷酸及其衍生物	Nucleotides and derivatives	核苷酸及其衍生物	890-38-0	3	250041	252863	263159	260383	288142	253190	320034	340205	371976	259865	244675	234189	292090	246161	248091	C05512	ko00230,ko01100,ko01232,ko02010
pmc0066	333.06	137.05	332.052	C10H13N4O7P	[M+H]+	2'-Deoxyinosine-5'-monophosphate	2'-脱氧肌苷-5'-单磷酸	Nucleotides and derivatives	核苷酸及其衍生物	Nucleotides and derivatives	核苷酸及其衍生物	3393-18-8	3	8.47806e+06	8.18805e+06	8.38875e+06	2.58247e+07	2.77144e+07	2.80439e+07	1.39664e+06	1.36533e+06	1.40973e+06	2.07035e+06	2.10221e+06	2.25652e+06	5.33335e+06	5.02535e+06	5.05928e+06	C06196	ko00230,ko01232
Hmhp001812	282.12	136.06	281.112	C11H15N5O4	[M+H]+	2'-O-Methyladenosine	2-甲氧基腺苷	Nucleotides and derivatives	核苷酸及其衍生物	Nucleotides and derivatives	核苷酸及其衍生物	2140-79-6	1	615244	563420	544623	5.23512e+06	5.1883e+06	5.03762e+06	1.48902e+06	1.21401e+06	1.53855e+06	1.25879e+07	1.23833e+07	1.18931e+07	5.08405e+06	4.79287e+06	4.65469e+06	-	-
Lcsn006884	213.11	169.12	214.12	C11H18O4	[M-H]-	2,2'-(3-methylcyclohexane-1,1-diyl)diacetic acid	2,2'-(3-甲基环己烷-1,1-二基)二乙酸	Organic acids	有机酸	Organic acids	有机酸	5345-12-0	1	307423	321217	347545	113969	112263	107168	287199	266215	285383	153314	141443	146017	213770	211728	221205	-	-
Wmzn000227	145.06	109.04	146.058	C6H10O4	[M-H]-	2,2-Dimethylsuccinic acid	2,2-二甲基琥珀酸	Organic acids	有机酸	Organic acids	有机酸	597-43-3	2	102703	96000	78777.7	691873	688774	708970	111795	111360	131963	517499	515356	507414	358752	436347	375066	-	-
Zahp011689	205.09	149.02	204.079	C12H12O3	[M+H]+	2,2-dimethylchromene-6-carboxylic acid	2,2-二甲基色烯-6-甲酸	Others	其它类	Others	其它	34818-56-9	1	3.12887e+06	4.53217e+06	4.32177e+06	4.32501e+06	5.22863e+06	4.22845e+06	6.50381e+06	4.47866e+06	6.05427e+06	6.95303e+06	6.00171e+06	7.21993e+06	4.45993e+06	4.69723e+06	6.37366e+06	-	-
Lafp002342	243.09	140.05	242.078	C11H14O6	[M+H]+	2,3-Dihydroxy-1-(4-hydroxy-3,5-dimethoxyphenyl)propan-1-one	2,3-二羟基-1-(4-羟基-3,5-二甲氧基苯基)丙-1-酮	Phenolic acids	酚酸类	Phenolic acids	酚酸类	33900-74-2	3	807437	882258	863405	593788	625628	634919	193062	286679	115844	152880	145566	104071	452237	433382	439199	-	-
Smpn011792	471.35	471.34	472.355	C30H48O4	[M-H]-	2,3-Dihydroxy-12-ursen-28-oic acid*	2,3-二羟基-12-熊果烯-28-酸*	Terpenoids	萜类	Triterpene	三萜	-	3	534790	531948	516386	383996	453126	599663	585202	579953	622379	363731	552349	423406	507970	471276	447737	-	-
mws0639	153.02	109.03	154.027	C7H6O4	[M-H]-	2,3-Dihydroxybenzoic Acid*	2,3-二羟基苯甲酸*	Phenolic acids	酚酸类	Phenolic acids	酚酸类	303-38-8	3	562370	618350	505299	322528	343400	288435	545694	515445	518136	772455	792493	765048	529492	534289	530203	C00196	ko01110
Hasp010605	353.27	261.22	352.261	C21H36O4	[M+H]+	2,3-dihydroxypropyl (9Z,12Z,15Z)-octadeca-9,12,15-trienoate	十八碳-9,12,15-三烯酸 2,3-二羟丙酯	Others	其它类	Others	其它	129828-41-7	1	5.94962e+06	5.50227e+06	5.68149e+06	4.1318e+06	3.8219e+06	4.21966e+06	4.38385e+06	4.44991e+06	5.11476e+06	2.99511e+06	3.10016e+06	2.93183e+06	4.41694e+06	4.33926e+06	4.57284e+06	-	-
Zbsp007777	839.21	331.08	838.211	C44H38O17	[M+H]+	2,4'-Di-Tricin-(guaiacylglycerol)ether	2,4'-二-O-苜蓿素-愈创木基甘油醚	Flavonoids	黄酮	Flavones	黄酮	-	1	239082	287446	283454	346505	368457	340676	438346	470081	484298	574090	595512	599327	405375	390907	398360	-	-
Lmbn013410	205.16	189.13	206.167	C14H22O	[M-H]-	2,4-Di-Tert-Butylphenol*	2,4-二叔丁基苯酚*	Phenolic acids	酚酸类	Phenolic acids	酚酸类	96-76-4	1	558921	503274	517622	519040	523798	544560	528979	538139	536554	526665	533923	533217	549700	525179	543378	-	-
Lmyp001815	344.1	136.04	343.09	C14H17NO9	[M+H]+	2,4-Dihydroxy-1,4-benzoxazin-3(4H)-one glucoside (DIBOA glucose)	2,4-二羟基-1,4-苯并噁嗪-3(4H)-酮 葡萄糖苷 (DIBOA glucose)	Alkaloids	生物碱	Alkaloids	生物碱	155835-54-4	1	222273	148905	228172	138745	113393	163709	230652	223905	139274	179741	249839	145880	155811	191723	204945	C15772	ko00402,ko00999,ko01100,ko01110
mws2591	182.04	80.05	181.037	C8H7NO4	[M+H]+	2,4-Dihydroxy-1,4-benzoxazin-3-one(DIBOA)	2,4-二羟基-1,4-苯并噁嗪酮-3-酮	Alkaloids	生物碱	Alkaloids	生物碱	17359-54-5	3	40888.3	85373.5	46707.5	128055	138710	100131	63601.3	70450.1	58859.3	116324	81816.9	109530	91637.8	109707	92669.5	C15770	ko00402,ko00999,ko01100,ko01110
mws0885	153.02	109.03	154.027	C7H6O4	[M-H]-	2,4-Dihydroxybenzoic acid	2,4-二羟基苯甲酸	Phenolic acids	酚酸类	Phenolic acids	酚酸类	89-86-1	3	585015	563187	581330	353459	292504	349104	565911	509530	526504	773000	737948	681950	638294	565867	586761	-	-
NK10246260	162.06	116.05	161.048	C9H7NO2	[M+H]+	2,4-Dihydroxyquinoline	2,4-二羟基喹啉	Alkaloids	生物碱	Quinoline alkaloids	喹啉类生物碱	86-95-3	3	627604	570791	533789	654252	676420	615806	484342	505188	481784	558311	514032	565300	491071	515482	471432	C16716	-
MA10002917	183	109.02	184.012	C6H4N2O5	[M-H]-	2,4-Dinitrophenol	2,4-二硝基苯酚	Phenolic acids	酚酸类	Phenolic acids	酚酸类	51-28-5	3	129961	119662	123720	141705	140729	142818	73315.8	45720.6	61823.5	75556.5	83296.6	78449.3	92055.9	93571.4	103584	C02496	-
Lmbn001981	137.02	93.03	138.032	C7H6O3	[M-H]-	2,5-Dihydroxybenzaldehyde	2,5-二羟基苯甲醛	Others	其它类	Aldehyde compounds	醛类化合物	1194-98-5	3	383757	389161	494195	420504	346689	403360	452351	987908	420320	523020	535097	647232	450650	429550	415228	C05585	ko00350,ko01100
Wcdn001824	315.07	153.02	316.079	C13H16O9	[M-H]-	2,5-Dihydroxybenzoic acid-5-O-glucoside	2,5-二羟基苯甲酸-5-O-葡萄糖苷	Phenolic acids	酚酸类	Phenolic acids	酚酸类	-	2	3.35033e+07	3.37856e+07	3.49334e+07	3.43252e+07	3.1946e+07	3.37647e+07	6.05017e+07	5.85204e+07	5.876e+07	6.39647e+07	5.87717e+07	6.53261e+07	4.9659e+07	4.73924e+07	4.62668e+07	-	-
mws0180	153.02	109.03	154.027	C7H6O4	[M-H]-	2,5-Dihydroxybenzoic acid; Gentisic Acid*	2,5-二羟基苯甲酸; 龙胆酸*	Phenolic acids	酚酸类	Phenolic acids	酚酸类	490-79-9	3	158429	148555	132461	89300.4	75789.6	86254.4	155418	119667	151009	217560	244160	197204	159301	148305	161373	C00628	ko00350,ko01100
Wmhp000055	169.05	65.04	168.042	C8H8O4	[M+H]+	2,5-Dimethoxybenzoquinone*	2,5-二甲氧基苯醌*	Quinones	醌类	Quinones	醌类	3117-03-1	3	322350	383249	345835	374693	373731	345349	314009	310262	287752	406030	378769	410147	378506	348517	341923	-	-
Latp003285	353.12	191.07	352.115	C17H20O8	[M+H]+	2,5-Dimethyl-7-hydroxychromone glucoside	2,5-二甲基-7-羟基色酮 葡萄糖苷	Others	其它类	Chromone	色酮类	-	3	273325	394792	227796	212283	289519	528710	928851	1.00442e+06	1.05128e+06	1.00351e+06	965223	902508	591327	582274	587405	-	-
Lcsn000560	155	67.02	156.006	C6H4O5	[M-H]-	2,5-Furandicarboxylic acid	2,5-呋喃二羧酸酯；呋喃-2,5-二羧酸酯	Others	其它类	Others	其它	3238-40-2	2	498306	605060	569698	347943	328625	367118	787083	763098	799207	613705	569310	621457	610879	549003	607341	C20450	-
MWS20169	269.05	254.02	270.053	C15H10O5	[M-H]-	2,5-dihydroxy-1-methoxy-anthraquinone	2,5-二羟基-1-甲氧基蒽醌	Quinones	醌类	Anthraquinone	蒽醌	-	3	184650	163216	164743	191669	223231	257551	201188	179410	145450	147873	154569	152824	228339	223489	223496	-	-
Zbfn006124	531.15	193.05	532.158	C26H28O12	[M-H]-	2,6-Di-Feruloyl glucoside	2,6-二-阿魏酰葡萄糖苷	Phenolic acids	酚酸类	Phenolic acids	酚酸类	-	2	556277	540692	441528	2.86958e+06	2.82055e+06	2.94355e+06	904219	899816	887103	2.19399e+06	2.2236e+06	2.06119e+06	1.67687e+06	1.58587e+06	1.60483e+06	-	-
Lmln010063	205.16	189.13	206.167	C14H22O	[M-H]-	2,6-Di-tert-butylphenol*	2,6-二叔丁基苯酚*	Phenolic acids	酚酸类	Phenolic acids	酚酸类	128-39-2	1	498067	488817	464625	498050	463523	521304	486668	506871	495837	517061	476868	458336	475168	476389	481818	-	-
pme0278	191.1	128.07	190.095	C7H14N2O4	[M+H]+	2,6-Diaminooimelic acid	2,6-二氨基庚二酸	Organic acids	有机酸	Organic acids	有机酸	583-93-7	3	484510	470934	443417	294632	146085	301188	360098	395198	370209	284758	329669	323052	366326	393205	398323	C00666	ko00300,ko00470,ko01100,ko01110,ko01230
Zmsp001834	169.05	65	168.042	C8H8O4	[M+H]+	2,6-Dimethoxy-1,4-benzoquinone*	2,6-二甲氧基-1,4-苯醌*	Quinones	醌类	Quinones	醌类	530-55-2	3	360914	394855	314949	410644	376246	412886	276296	317246	313947	373180	427492	364230	381001	404157	400446	C10331	-
Zmxn110201	331.1	108.02	332.111	C14H20O9	[M-H]-	2,6-Dimethoxy-4-hydroxyphenol-1-O-ß-D-glucopyranoside	2,6-二甲氧基-4-羟基苯酚-1-O-β-D-吡喃葡萄糖苷	Others	其它类	Others	其它	-	3	62505.2	48841.7	66592	46085.1	57363.8	54696.3	49208.3	59933.3	48599.1	39910.6	35511.4	42770.5	49201	54151.6	52511.7	-	-
pmf0348	187.13	97.06	188.141	C10H20O3	[M-H]-	2,6-Dimethyl-7-octene-2,3,6-triol	2,6-二甲基-7-辛烯-2,3,6-三醇	Others	其它类	Alcohol compounds	醇类化合物	73815-21-1	3	785268	831667	769097	445217	383634	398866	822464	844396	825983	795877	833389	779507	686296	697087	635696	-	-
Lmyp001801	182.04	136.04	181.037	C8H7NO4	[M+H]+	2,7-Dihydroxy-1,4-benzoxazin-3(4H)-one (DHBOA)	2,7-二羟基-2H-1,4-苯并恶嗪-3(4H)-酮 (DHBOA)	Alkaloids	生物碱	Alkaloids	生物碱	69804-59-7	1	4.26796e+07	4.83533e+07	4.54792e+07	2.05119e+07	2.27849e+07	2.29326e+07	4.10656e+07	3.86873e+07	3.65577e+07	1.86573e+07	1.78504e+07	1.90746e+07	2.96555e+07	2.76415e+07	3.00835e+07	-	-
Wadp008485	347.18	301.18	346.178	C20H26O5	[M+H]+	2,7-Dioxo-3-hydroxy-Pimara-8,15-dien-19-oic acid	2,7-Dioxo-3-hydroxy-Pimara-8,15-dien-19-oic acid	Terpenoids	萜类	Ditepenoids	二萜	-	3	4.54806e+06	4.30194e+06	4.69887e+06	1.82627e+06	1.98381e+06	1.79733e+06	3.6295e+06	3.54744e+06	3.57647e+06	1.91745e+06	1.93161e+06	1.9047e+06	3.36537e+06	3.3444e+06	3.30049e+06	-	-
Wbjp001581	429.23	160.08	428.216	C20H32N2O8	[M+H]+	2-(((3-(2-aminoethyl)indolin-5-yl)oxy)methyl)-6-((3,4-dihydroxybutan-2-yl)oxy)tetrahydro-2H-pyran-3,4,5-triol	2-(((3-(2-氨基乙基)吲哚-5-基)氧基)甲基)-6-((3,4-二羟基丁-2-基)氧)四氢-2H-吡喃-3,4,5-三醇	Alkaloids	生物碱	Alkaloids	生物碱	-	1	92658.7	66511.5	75912.3	527041	430639	407205	74995.7	47681.3	28575.7	877121	1.5142e+06	1.54343e+06	239712	343385	257869	-	-
Zmmp002167	311.12	136.07	310.116	C14H18N2O6	[M+H]+	2-((L-tyrosyl)oxy)-5-amino-5-oxopentanoic acid	2-((L-酪氨酰)氧基)-5-氨基-5-氧代戊酸	Amino acids and derivatives	氨基酸及其衍生物	Amino acids and derivatives	氨基酸及其衍生物	-	1	1.99428e+06	2.02828e+06	1.98123e+06	1.23794e+07	1.21907e+07	1.23388e+07	3.15564e+06	3.3457e+06	3.18398e+06	2.52942e+07	2.42293e+07	2.51652e+07	1.18604e+07	1.14122e+07	1.15058e+07	-	-
WaYn010475	552.331	253.218	553.338	C26H52NO9P	[M-H]-	2-(2,3-dihydroxypropoxy)-3-(((2-(dimethylamino)ethoxy)(hydroxy)phosphoryl)oxy)propan-2-yl (E)-hexadec-9-enoate	2-(2,3-二羟基丙氧基)-3-(((2-(二甲基氨基)乙氧基)(羟基)磷酰基)氧基)丙-2-基 (E)-9-十六碳烯酸	Lipids	脂质	LPE	溶血磷脂酰乙醇胺	-	3	47614.6	23021.6	36731.6	22754.9	22643.1	28130.4	10388.2	11529.7	8748.64	5702.78	6949.98	8174.36	24508.2	14038.1	21910.4	-	-
WaYn011395	580.36	281.25	581.369	C28H56NO9P	[M-H]-	2-(2,3-dihydroxypropoxy)-3-(((2-(dimethylamino)ethoxy)(hydroxy)phosphoryl)oxy)propan-2-yl (Z)-14-Octadecenoic Acid	2-(2,3-二羟基丙氧基)-3-(((2-(二甲基氨基)乙氧基)(羟基)磷酰基)氧基)丙-2-基 (Z)-14-十八碳烯酸	Lipids	脂质	LPE	溶血磷脂酰乙醇胺	-	2	299018	371039	280642	87333.9	78325.8	81565.7	207056	221586	249899	74001.5	76794.9	74429.4	214808	224957	210278	-	-
Waln011009	578.34	279.23	579.354	C28H54NO9P	[M-H]-	2-(2,3-dihydroxypropoxy)-3-(((2-(dimethylamino)ethoxy)(hydroxy)phosphoryl)oxy)propyl (11Z,14Z)-octadeca-11,14-dienoate	2-(2,3-二羟基丙氧基)-3-(((2-(二甲基氨基)乙氧基)(羟基)磷酰基)氧基)丙基 (11Z,14Z)-十八碳-11,14-二烯酸	Lipids	脂质	LPE	溶血磷脂酰乙醇胺	-	2	7.97277e+06	8.13644e+06	8.92621e+06	3.78251e+06	3.36036e+06	3.62582e+06	3.83899e+06	3.01026e+06	2.93099e+06	3.95454e+06	3.77035e+06	3.8152e+06	4.11005e+06	5.12257e+06	5.12377e+06	-	-
Waln010192	576.33	277.22	577.338	C28H52NO9P	[M-H]-	2-(2,3-dihydroxypropoxy)-3-(((2-(dimethylamino)ethoxy)(hydroxy)phosphoryl)oxy)propyl (8E,11Z,14Z)-octadeca-8,11,14-trienoate	2-(2,3-二羟基丙氧基)-3-(((2-(二甲基氨基)乙氧基)(羟基)磷酰基)氧基)丙基 (8E,11Z,14Z)-十八碳-8,11,14-三烯酸	Lipids	脂质	LPE	溶血磷脂酰乙醇胺	-	1	1.47253e+07	1.67336e+07	1.82224e+07	1.37579e+07	1.26983e+07	1.32656e+07	6.675e+06	6.32987e+06	6.14211e+06	1.29181e+07	1.40017e+07	1.22197e+07	1.30657e+07	1.20207e+07	1.29482e+07	-	-
Waln011222	554.34	255.23	555.354	C26H54NO9P	[M-H]-	2-(2,3-dihydroxypropoxy)-3-(((2-(dimethylamino)ethoxy)(hydroxy)phosphoryl)oxy)propyl palmitate*	2-(2,3-二羟基丙氧基)-3-(((2-(二甲基氨基)乙氧基)(羟基)磷酰基)氧基) 棕榈酸丙酯*	Lipids	脂质	LPE	溶血磷脂酰乙醇胺	-	1	279925	193333	185837	238533	233832	188855	208182	237682	198513	357949	346752	332428	255996	237868	248571	-	-
Lmbp010056	251.11	91.05	250.099	C17H14O2	[M+H]+	2-(2-Phenylethyl)chromone	2-(2-苯基乙基)色酮	Others	其它类	Chromone	色酮类	61828-53-3	3	478225	464388	503414	181356	176393	200762	485909	443207	448198	319863	339675	352980	364155	321143	368916	C09007	-
Jmwn002117	331.1	153.02	332.111	C14H20O9	[M-H]-	2-(3,4-dihydroxyphenyl)ethanediol 1-O-β-D-glucopyranoside*	2-(3,4-二羟苯基)乙二醇-1-O-β-D-吡喃葡萄糖苷*	Phenolic acids	酚酸类	Phenolic acids	酚酸类	-	2	1.84288e+06	1.80884e+06	1.88954e+06	1.6029e+06	1.69589e+06	1.64523e+06	1.54408e+06	1.63996e+06	1.64651e+06	1.31342e+06	1.40223e+06	1.3268e+06	1.5982e+06	1.6313e+06	1.6521e+06	-	-
Zbfn005212	609.18	193.05	610.19	C28H34O15	[M-H]-	2-(3,4-dihydroxyphenylmethyl)-6-feruloyl-O-glucosyl-D-xylose	2-(3,4-二羟基苯甲基)-6-阿魏酰-O-葡萄糖基-D-木糖	Phenolic acids	酚酸类	Phenolic acids	酚酸类	-	2	2.1712e+06	2.12252e+06	2.0609e+06	5.11338e+06	5.26025e+06	5.33805e+06	2.96147e+06	2.87221e+06	2.8148e+06	5.9905e+06	6.07825e+06	6.17155e+06	3.8246e+06	4.04997e+06	4.24908e+06	-	-
Jmwn002057	477.16	315.11	478.169	C20H30O13	[M-H]-	2-(3-β-D-glucopyranosyloxy-4-hydroxyphenyl)ethanol-1-O-β-D-glucopyranoside	2-(3-β-D-吡咯烷氧基-4-羟基苯基)乙醇-1-O-β-D-吡喃葡萄糖苷	Phenolic acids	酚酸类	Phenolic acids	酚酸类	-	3	5.53386e+06	5.42434e+06	5.37776e+06	2.10246e+06	2.25015e+06	2.15686e+06	2.54612e+06	2.44236e+06	2.63564e+06	1.23344e+06	1.27728e+06	1.26227e+06	2.97841e+06	2.97692e+06	3.01356e+06	-	-
Zmdn001863	325.07	193.05	326.079	C18H14O6	[M-H]-	2-(7-Dihydroxyl)-benzofuranyl-ferulic acid	2-(7-二羟基)-苯并呋喃基-阿魏酸	Phenolic acids	酚酸类	Phenolic acids	酚酸类	-	2	127957	125110	144304	160558	149059	171532	61961.1	54158	65453.8	85623.5	89550.7	93342	95040.4	108956	107521	-	-
MWStz152	206.08	118.07	205.074	C11H11NO3	[M+H]+	2-(Acetylamino)-3-phenyl-2-propenoic acid	α-乙酰氨基肉桂酸	Alkaloids	生物碱	Alkaloids	生物碱	5469-45-4	3	139581	158085	134684	139569	157929	175512	131738	113315	161438	83928.3	147017	94304.3	78839.9	147225	88175.6	-	-
pme3967	312.13	180.09	311.123	C12H17N5O5	[M+H]+	2-(Dimethylamino)guanosine*	2-(二甲基氨基)鸟苷*	Nucleotides and derivatives	核苷酸及其衍生物	Nucleotides and derivatives	核苷酸及其衍生物	2140-67-2	3	1.94469e+06	1.8395e+06	1.9238e+06	2.94881e+06	2.96459e+06	2.85414e+06	1.08549e+06	1.02359e+06	1.0907e+06	2.96387e+06	2.82424e+06	2.98765e+06	2.13648e+06	2.17811e+06	2.17307e+06	-	-
pme3083	164.04	120.05	165.043	C8H7NO3	[M-H]-	2-(Formylamino)benzoic acid	2-(甲酰氨基)苯甲酸	Phenolic acids	酚酸类	Phenolic acids	酚酸类	3342-77-6	3	114889	145005	132723	236739	248721	223132	170421	194175	179977	227110	251913	230352	207918	195149	198364	C05653	ko00380,ko01100
Zbfn006396	591.17	193.05	592.179	C28H32O14	[M-H]-	2-(Phenethoxy)-6-feruloyl-O-glucosyl-D-Xylono-1,5-Lactone	2-(苯乙氧基)-6-阿魏酰-O-葡萄糖基-木糖-1,4-内酯	Phenolic acids	酚酸类	Phenolic acids	酚酸类	-	2	723394	724748	758547	615324	578487	650843	1.25078e+07	1.28571e+07	1.29639e+07	4.24488e+06	4.04326e+06	4.01517e+06	4.43278e+06	4.51964e+06	4.25053e+06	-	-
Lmbn001609	145.05	83.05	146.058	C6H10O4	[M-H]-	2-Acetyl-2-Hydroxybutanoic Acid	2-乙酰-2-羟基丁酸	Organic acids	有机酸	Organic acids	有机酸	-	3	156682	152135	125694	112408	114466	109717	170111	156467	176043	65904.6	77598.4	82968	105348	136459	109166	C06006	ko00290,ko01100,ko01110,ko01210,ko01230
Lmqp006559	330.34	312.33	329.329	C20H43NO2	[M+H]+	2-Amino-1,3-eicosanediol	2-氨基-1,3-二十烷二醇	Others	其它类	Alcohol compounds	醇类化合物	-	1	3.82411e+06	3.69855e+06	3.45604e+06	3.4361e+06	3.33289e+06	3.31324e+06	3.12831e+06	3.71935e+06	3.7426e+06	4.62116e+06	4.08195e+06	4.05082e+06	3.85761e+06	4.02487e+06	3.85934e+06	-	-
NK10253223	168.06	94.06	167.058	C8H9NO3	[M+H]+	2-Amino-3-methoxybenzoic acid	2-氨基-3-甲氧基苯甲酸	Phenolic acids	酚酸类	Phenolic acids	酚酸类	3177-80-8	1	5.70953e+06	5.7982e+06	6.25213e+06	3.31705e+06	3.82029e+06	3.73613e+06	2.90281e+06	2.75608e+06	3.01513e+06	1.51249e+06	1.43818e+06	1.54351e+06	2.98388e+06	2.77946e+06	2.84948e+06	C05831	ko00380
Lmcp000611	144.08	84.06	143.07	C5H9N3O2	[M+H]+	2-Amino-4,5-dihydro-1H-imidazole-4-acetic acid	2-氨基-4,5-二氢-1H-咪唑-4-乙酸	Alkaloids	生物碱	Alkaloids	生物碱	69098-41-5	3	1.76749e+06	2.29652e+06	2.15332e+06	1.66041e+06	1.49771e+06	1.58689e+06	2.45132e+06	2.5846e+06	2.23411e+06	1.82255e+06	1.98885e+06	1.94065e+06	1.90253e+06	2.00478e+06	1.94189e+06	-	-
Zmmp000606	148.1	84.08	147.089	C6H13NO3	[M+H]+	2-Amino-4-hydroxy-3-methylpentanoic acid	2-氨基-4-羟基-3-甲基戊酸	Amino acids and derivatives	氨基酸及其衍生物	Amino acids and derivatives	氨基酸及其衍生物	-	3	1.59166e+07	1.60404e+07	1.46616e+07	6.88254e+06	6.68198e+06	6.64902e+06	2.0571e+07	1.99566e+07	2.0514e+07	6.36583e+06	6.82758e+06	5.79087e+06	1.09996e+07	1.10206e+07	1.07568e+07	-	-
MWS04528	168.03	56.05	167.025	C4H9NO4S	[M+H]+	2-Amino-4-sulfinobutanoic acid	2-氨基-4-亚磺基丁酸	Amino acids and derivatives	氨基酸及其衍生物	Amino acids and derivatives	氨基酸及其衍生物	2686-70-6	3	161619	191201	175753	116790	121881	108649	171527	191227	171932	117590	149385	71690	155171	137129	175760	-	-
Walp007095	230.25	62.06	229.241	C14H31NO	[M+H]+	2-Amino-7-methyltridecan-1-ol	2-氨基-7-甲基十三烷-1-醇	Lipids	脂质	Sphingolipids	鞘脂	-	3	92312.6	93415.8	98225.2	87120.1	78380.6	91257.4	84791.5	102617	89200.7	90980.5	82947.5	87804	134078	122734	129967	-	-
Walp004995	234.21	88.08	233.199	C12H27NO3	[M+H]+	2-Aminododecane-1,3,4-triol	2-氨基十二烷-1,3,4-三醇	Lipids	脂质	Sphingolipids	鞘脂	-	3	22685.9	18409.7	21887.9	11670	10005	19284.3	25258.2	8795.86	8799.53	26428.3	5906.95	10430.4	30475.2	30406.2	33036.5	-	-
Walp004752	218.21	88.08	217.204	C12H27NO2	[M+H]+	2-Aminododecane-1,4-diol	2-氨基十二烷-1,4-二醇	Lipids	脂质	Sphingolipids	鞘脂	-	1	810967	885775	889250	878602	920418	833455	783322	828672	953172	888420	840678	831295	776921	878876	751830	-	-
mws0236	124.01	79.96	125.015	C2H7NO3S	[M-H]-	2-Aminoethanesulfonic acid	2-氨基乙烷磺酸	Organic acids	有机酸	Organic acids	有机酸	107-35-7	3	805945	778304	807280	472780	449604	515435	666337	364907	616672	234367	262766	259786	567299	516801	528939	C00245	ko00430,ko00920,ko01100,ko02010
pmb0302	126.03	96.97	125.024	C2H8NO3P	[M+H]+	2-Aminoethylphosphonate	2-氨基乙基磷酸酯	Others	其它类	Others	其它	2041-14-7	3	260319	293103	265639	309115	263957	276166	265699	268685	279281	248406	266662	233610	268595	264133	213818	C03557	ko00440,ko01100,ko02010
Walp007182	274.27	88.08	273.267	C16H35NO2	[M+H]+	2-Aminohexadecane-1,15-diol	2-氨基十六烷-1,15-二醇	Lipids	脂质	Sphingolipids	鞘脂	-	2	6.07523e+06	6.2401e+06	6.76682e+06	6.66046e+06	6.12726e+06	6.63692e+06	6.34057e+06	6.3605e+06	7.01024e+06	6.5839e+06	6.76703e+06	6.05395e+06	2.80413e+07	2.74762e+07	2.67736e+07	-	-
WaYp007721	290.27	242.25	289.262	C16H35NO3	[M+H]+	2-Aminohexadecane-1,16,16-triol	2-氨基十六烷-1,16,16-三醇	Lipids	脂质	Sphingolipids	鞘脂	-	2	114877	131117	131683	157909	182949	180168	168997	187061	181767	187025	140950	121653	495874	496869	484052	-	-
Walp007043	274.27	88.08	273.267	C16H35NO2	[M+H]+	2-Aminohexadecane-1,4-diol	2-氨基十六烷-1,4-二醇	Lipids	脂质	Sphingolipids	鞘脂	-	1	6.35305e+06	6.20846e+06	6.68216e+06	6.88662e+06	6.57942e+06	6.73689e+06	6.44675e+06	6.27895e+06	7.16166e+06	6.90626e+06	6.95482e+06	6.24164e+06	2.86318e+07	2.83718e+07	2.79295e+07	-	-
WaYp006462	290.27	228.23	289.262	C16H35NO3	[M+H]+	2-Aminohexadecane-1,5,15-triol	2-氨基十六烷-1,5,15-三醇	Lipids	脂质	Sphingolipids	鞘脂	-	1	826382	833134	850869	786681	752914	762885	809873	767570	860981	733017	747825	703400	894980	881320	881562	-	-
Walp007214	290.27	88.08	289.262	C16H35NO3	[M+H]+	2-Aminohexadecane-1,5,6-triol	2-氨基十六烷-1,5,6-三醇	Lipids	脂质	Sphingolipids	鞘脂	-	3	20379.6	16364.2	25967.1	22789.9	28616.7	22650.1	27310.8	22842.6	22601.7	23568.3	28864.5	25585.2	79097.2	61980.6	75484	-	-
Walp008158	346.33	88.08	345.324	C20H43NO3	[M+H]+	2-AminoicoSane-1,5,19-triol	2-氨基二十烷-1,5,19-三醇	Lipids	脂质	Sphingolipids	鞘脂	-	1	111969	115512	110996	113374	94307.3	110476	115115	121745	125240	128210	113107	113650	219461	223284	219979	-	-
Walp007190	362.33	300.29	361.319	C20H43NO4	[M+H]+	2-AminoicoSane-1,5,7,19-tetraol	2-氨基二十烷-1,5,7,19-四醇	Lipids	脂质	Sphingolipids	鞘脂	-	1	1.13986e+06	1.04112e+06	1.13747e+06	1.1701e+06	1.09142e+06	1.25305e+06	1.1956e+06	1.10319e+06	1.27198e+06	1.12204e+06	1.26566e+06	1.09766e+06	5.89824e+06	5.97653e+06	5.89675e+06	-	-
pme3017	104.07	58.07	103.063	C4H9NO2	[M+H]+	2-Aminoisobutyric acid*	2-氨基异丁酸*	Organic acids	有机酸	Organic acids	有机酸	62-57-7	1	3.92284e+07	3.60722e+07	3.57052e+07	3.4363e+07	3.55807e+07	3.45993e+07	3.75096e+07	3.77114e+07	3.61106e+07	3.09825e+07	3.19083e+07	3.00971e+07	3.63232e+07	3.50703e+07	3.47879e+07	C03665	-
WaYp007695	334.3	242.25	333.288	C18H39NO4	[M+H]+	2-Aminooctadecane-1,16,18,18-tetraol	2-氨基十八烷-1,16,18,18-四醇	Lipids	脂质	Sphingolipids	鞘脂	-	3	65711.1	68985.1	66557.3	67215.1	74417.8	75912.1	83242.1	89256.4	80758.7	69071.3	69843.3	69594.5	138702	136528	150555	-	-
Walp008102	302.31	88.08	301.298	C18H39NO2	[M+H]+	2-Aminooctadecane-1,4-diol	2-氨基十八烷-1,4-二醇	Lipids	脂质	Sphingolipids	鞘脂	-	1	2.14257e+06	2.29671e+06	2.10329e+06	2.02389e+06	1.99729e+06	1.97206e+06	1.88822e+06	2.35971e+06	2.45574e+06	2.32231e+06	2.27424e+06	2.09661e+06	2.64578e+06	2.51383e+06	2.46101e+06	-	-
MWS2076	110.06	65.04	109.053	C6H7NO	[M+H]+	2-Aminophenol	2-氨基苯酚	Alkaloids	生物碱	Phenolamine	酚胺	95-55-6	3	37357.6	35888.4	45108	102872	108947	101433	166258	59610.9	42509.6	121826	130087	123305	128991	130292	123333	C01987	ko00380,ko01100
pmb0374	136.06	119.04	135.054	C5H5N5	[M+H]+	2-Aminopurine	2-氨基嘌呤	Nucleotides and derivatives	核苷酸及其衍生物	Nucleotides and derivatives	核苷酸及其衍生物	452-06-2	1	2.57168e+06	2.64519e+06	2.6268e+06	1.72359e+06	1.67827e+06	1.74894e+06	1.85979e+07	1.82435e+07	1.76301e+07	1.69255e+07	1.72774e+07	1.68239e+07	1.02724e+07	1.01411e+07	9.56279e+06	-	-
Walp004906	262.24	88.08	261.23	C14H31NO3	[M+H]+	2-Aminotetradecane-1,11,13-triol	2-氨基十四烷-1,11,13-三醇	Lipids	脂质	Sphingolipids	鞘脂	-	1	212208	200212	254537	239960	233014	236843	226653	226834	224192	204947	207230	157323	224232	227940	225021	-	-
Walp006011	246.24	88.08	245.236	C14H31NO2	[M+H]+	2-Aminotetradecane-1,4-diol*	2-氨基十四烷-1,4-二醇*	Lipids	脂质	Sphingolipids	鞘脂	-	1	830501	904600	904099	892557	863447	819365	844320	817999	873257	837538	826920	785149	802861	783525	848238	-	-
WaYp005128	262.24	200.2	261.23	C14H31NO3	[M+H]+	2-Aminotetradecane-1,5,13-triol	2-氨基十四烷-1,5,13-三醇	Lipids	脂质	Sphingolipids	鞘脂	-	1	742265	759019	815934	861206	791966	767638	826543	798828	774502	769252	687745	702921	857766	795552	855859	-	-
Hmsn001911	301.09	139.04	302.1	C13H18O8	[M-H]-	2-Beta-Glucopyranosyloxy-3-Hydroxybenzyl Alcohol	2-Beta-葡萄糖基氧基-3-羟基苄醇	Phenolic acids	酚酸类	Phenolic acids	酚酸类	20331-85-5	1	1.96971e+06	1.90351e+06	1.9611e+06	1.4428e+06	1.35412e+06	1.4757e+06	1.82044e+06	1.75484e+06	1.81181e+06	865686	852770	835236	1.65568e+06	1.56374e+06	1.57434e+06	-	-
pmf0175	157.16	157.16	158.167	C10H22O	[M-H]-	2-Decanol*	2-癸醇*	Others	其它类	Alcohol compounds	醇类化合物	1120-06-5	3	4.7058e+06	4.88014e+06	4.70192e+06	4.95524e+06	5.30529e+06	5.17608e+06	5.04458e+06	4.91415e+06	4.99534e+06	5.34303e+06	5.18475e+06	5.17587e+06	4.97381e+06	4.99548e+06	5.07547e+06	-	-
Zmyn000230	147.03	57.03	148.037	C5H8O5	[M-H]-	2-Dehydro-3-deoxy-L-arabinonate*	2-脱氢-3-脱氧-L-阿拉伯糖*	Others	其它类	Saccharides	糖类	-	3	1.15561e+06	1.18325e+06	1.20772e+06	768159	784270	829929	2.02718e+06	1.80435e+06	2.02736e+06	2.16291e+06	1.94494e+06	2.24856e+06	1.53717e+06	1.4651e+06	1.5746e+06	C00684	ko00053,ko01100
pmb2507	213.02	96.97	214.024	C5H11O7P	[M-H]-	2-Deoxyribose-1-phosphate*	2-脱氧核糖-1-磷酸*	Nucleotides and derivatives	核苷酸及其衍生物	Nucleotides and derivatives	核苷酸及其衍生物	17210-42-3	3	344000	359681	381946	185236	176661	205807	258066	256071	276771	135541	160248	135631	244841	241887	224987	C00672	ko00030,ko00240,ko01100
mws0863	213.02	96.97	214.024	C5H11O7P	[M-H]-	2-Deoxyribose-5'-phosphate*	2-脱氧核糖-5'-磷酸*	Nucleotides and derivatives	核苷酸及其衍生物	Nucleotides and derivatives	核苷酸及其衍生物	102916-66-5	3	264385	279970	285178	124697	159837	116897	185409	191003	187512	93672.7	100018	101725	188264	161241	169546	C00673	ko00030,ko01100
Zmjn003398	227.13	183.14	228.136	C12H20O4	[M-H]-	2-Dodecenedioic acid	2-十二烯二酸	Lipids	脂质	Free fatty acids	游离脂肪酸	6402-36-4	1	3.54191e+06	3.58757e+06	3.73953e+06	1.21543e+06	1.15582e+06	1.16705e+06	5.73407e+06	5.79701e+06	5.54557e+06	3.28668e+06	3.42381e+06	3.4483e+06	3.55368e+06	3.45899e+06	3.42529e+06	C16308	ko00592,ko01110
MWStz063	170.15	152.14	169.147	C10H19NO	[M+H]+	2-Ethyl-2,6,6-trimethylpiperidin-4-one	2-乙基-2,6,6-三甲基派啶-4-酮	Alkaloids	生物碱	Piperidine alkaloids	哌啶类生物碱	133568-79-3	3	90176.3	132198	94935.6	96955.4	109190	88689.8	81363.8	76611.9	80016.6	57638.2	56253.8	70490.8	72557.2	69842.2	89536.6	-	-
Zbfn005497	517.13	323.08	518.142	C25H26O12	[M-H]-	2-Feruloyl-6-caffeoyl glucoside	2-阿魏酰-6-咖啡酰葡萄糖苷	Phenolic acids	酚酸类	Phenolic acids	酚酸类	-	2	205032	186786	225283	535550	547175	562478	601250	502777	527683	659010	717122	757287	511274	516012	432810	-	-
mws0177	111.01	67.02	112.016	C5H4O3	[M-H]-	2-Furoic acid	2-呋喃甲酸	Organic acids	有机酸	Organic acids	有机酸	88-14-2	3	2.13084e+06	2.16368e+06	2.07268e+06	2.73361e+06	2.77681e+06	2.78158e+06	5.66472e+06	5.51715e+06	5.57437e+06	5.51565e+06	5.60548e+06	5.50905e+06	4.05879e+06	4.03827e+06	3.97988e+06	C01546	ko01100
Lmtn001569	474.16	312.1	475.169	C20H29NO12	[M-H]-	2-Glucosyl-glucosyloxy-2-phenylacetic acid amide	2-葡糖基-葡萄糖-2-苯基乙酸酰胺	Alkaloids	生物碱	Alkaloids	生物碱	-	3	474979	420067	547516	380787	401492	394621	329309	356545	340814	236963	242262	235846	406926	380875	375803	-	-
Lmtn001630	312.11	150.05	313.116	C14H19NO7	[M-H]-	2-Glucosyloxy-2-phenylacetic acid amide	2-葡萄糖氧基-2-苯基乙酸酰胺	Alkaloids	生物碱	Alkaloids	生物碱	-	3	291401	303056	267042	316026	301822	301219	148030	130042	114962	145369	203886	166380	213892	196102	192437	-	-
Wagp006039	183.08	98.98	182.071	C6H15O4P	[M+H]+	2-Hexylphosphoric Acid	2-己基膦酸	Others	其它类	Others	其它	-	3	1.09014e+06	1.1502e+06	1.13026e+06	987178	926456	939980	918145	992588	1.00874e+06	895927	1.04664e+06	940053	514504	472308	583409	-	-
Hmlp002407	166.05	120.04	165.043	C8H7NO3	[M+H]+	2-Hydroxy-1,4-benzoxazine-3(2H)-one (HBOA)	2-羟基-1,4-苯并噁嗪-3(2H)-酮 (HBOA)	Alkaloids	生物碱	Alkaloids	生物碱	23520-34-5	3	1.71451e+06	1.89741e+06	2.19135e+06	3.29468e+06	3.52833e+06	3.03626e+06	927739	1.00999e+06	934151	1.76958e+06	1.69704e+06	3.06289e+06	2.36337e+06	2.31418e+06	2.40292e+06	C15769	ko00402,ko00999,ko01100,ko01110
Hmlp002408	328.1	148.03	327.095	C14H17NO8	[M+H]+	2-Hydroxy-1,4-benzoxazine-3(2H)-one glucoside (HBOA glucoside)	2-羟基-1,4-苯并噁嗪-3(2H)-酮 葡萄糖苷 (HBOA 葡萄糖苷)	Alkaloids	生物碱	Alkaloids	生物碱	27625-86-1	3	145012	157293	147449	123200	149199	113686	93320.3	146094	132979	146032	102053	103181	137096	133797	151086	-	-
Lmbn001288	131.03	87.04	132.042	C5H8O4	[M-H]-	2-Hydroxy-2-methyl-3-oxobutanoic acid*	2-羟基-2-甲基-3-氧代丁酸*	Organic acids	有机酸	Organic acids	有机酸	71698-08-3	3	104337	110863	111974	116777	101968	98294.8	151463	129789	117838	100772	104142	91661.6	111961	121756	106485	C06010	ko00290,ko00650,ko00660,ko00770,ko01100,ko01110,ko01210,ko01230
Lmyp003772	226.07	166.05	225.064	C10H11NO5	[M+H]+	2-Hydroxy-4,7-dimethoxy-1,4-benzoxazin-3(4H)-one (HDMBOA)	2-羟基-4,7-二甲氧基-1,4-苯并噁嗪-3(4H)-酮 (HDMBOA)	Alkaloids	生物碱	Alkaloids	生物碱	149182-67-2	1	1.16668e+06	1.32901e+06	1.26166e+06	456670	512034	385988	706729	480195	593079	251772	244032	268511	569507	646493	624246	-	-
Lmyp003775	388.12	166.05	387.116	C16H21NO10	[M+H]+	2-Hydroxy-4,7-dimethoxy-1,4-benzoxazin-3(4H)-one glucoside (HDMBOA glucoside)	2-羟基-4,7-二甲氧基-1,4-苯并噁嗪-3(4H)-酮 葡萄糖苷 (HDMBOA 葡萄糖苷)	Alkaloids	生物碱	Alkaloids	生物碱	113565-33-6	1	468515	458395	586338	157803	143143	144835	159938	200800	213577	132161	100001	111302	239941	257244	484207	-	-
Lmmn004951	329.23	171.1	330.241	C18H34O5	[M-H]-	2-Hydroxy-4-methyl-3-undecanoyloxypentanoic acid methyl ester*	2-羟基-4-甲基-3-十一烷氧基戊酸甲酯*	Lipids	脂质	Free fatty acids	游离脂肪酸	-	2	3.78722e+06	3.55797e+06	3.7782e+06	1.71812e+06	1.59159e+06	1.71438e+06	8.82318e+06	8.63927e+06	8.65056e+06	5.77908e+06	5.67231e+06	5.64457e+06	4.84716e+06	4.8294e+06	4.8913e+06	-	-
Lakn002368	313.09	107.05	314.1	C14H18O8	[M-H]-	2-Hydroxy-5-methylbenzoyl-1-O-glucose*	2-羟基-5-甲基苯甲酰基-1-O-葡萄糖*	Phenolic acids	酚酸类	Phenolic acids	酚酸类	-	1	44299.8	40527.5	44826.2	27480.7	28482.2	31978.1	41753	37678.7	47169.6	50888	32932.1	33509.3	37623.6	37993.4	47336.8	-	-
Lmyp002912	196.06	150.06	195.053	C9H9NO4	[M+H]+	2-Hydroxy-7-methoxy-1,4-benzoxazin-3(2H)-one (HMBOA)	2-羟基-7-甲氧基-1,4-苯并噁嗪-3(2H)-酮 (HMBOA)	Alkaloids	生物碱	Alkaloids	生物碱	17359-53-4	3	963354	982771	942957	559029	421949	480008	272111	219267	251754	107056	134436	137938	511378	433008	429477	-	-
Lmbn001930	121.03	77.04	122.037	C7H6O2	[M-H]-	2-Hydroxybenzaldehyde (Salicylaldehyde)	2-羟基苯甲醛 (水杨醛)	Phenolic acids	酚酸类	Phenolic acids	酚酸类	90-02-8	3	77126.9	76923.8	72558.2	186739	208367	183779	90468.8	76643.4	98885.6	227690	217833	229776	147218	139775	132688	C06202	ko01100
mws0206	103.04	57.04	104.047	C4H8O3	[M-H]-	2-Hydroxybutyric Acid*	2-羟基丁酸*	Organic acids	有机酸	Organic acids	有机酸	3347-90-8	3	27160.2	25029.3	23724.2	44265.7	43247	42378.1	23935.4	27358.4	24727.7	39575.3	47101.7	37527.4	32710.1	34905.6	33608	C05984	ko00640
Lmmn001643	163.04	119.05	164.047	C9H8O3	[M-H]-	2-Hydroxycinnamic acid*	2-羟基肉桂酸*	Phenolic acids	酚酸类	Phenolic acids	酚酸类	583-17-5	3	641267	643712	692556	1.4945e+06	1.37561e+06	1.41779e+06	1.0346e+06	1.06117e+06	1.10816e+06	1.37754e+06	1.31786e+06	1.32742e+06	1.16724e+06	1.15248e+06	1.08886e+06	C01772	ko00360,ko00999,ko01100,ko01110
Zmgn000216	125	78.96	126.008	C2H7O4P	[M-H]-	2-Hydroxyethylphosphonic acid	2-羟基乙基膦酸	Organic acids	有机酸	Organic acids	有机酸	22987-21-9	3	84208.8	105713	106120	85800.3	89049.8	89689.8	81635	65402.7	73481	40187	9615.47	13219.5	73629.8	77529.6	66395.8	C06451	ko00440,ko01100,ko01110
Zmyn000247	147.03	57.03	148.037	C5H8O5	[M-H]-	2-Hydroxyglutaric Acid*	2-羟基戊二酸*	Organic acids	有机酸	Organic acids	有机酸	13095-48-2	3	1.25324e+06	1.17712e+06	1.13853e+06	785253	834813	847825	2.06062e+06	1.94568e+06	2.07869e+06	2.2785e+06	2.03744e+06	2.18071e+06	1.51306e+06	1.54815e+06	1.4817e+06	C03196	ko00310,ko01100
Lmmn003323	271.23	225.22	272.235	C16H32O3	[M-H]-	2-Hydroxyhexadecanoic acid*	2-羟基十六烷酸*	Organic acids	有机酸	Organic acids	有机酸	764-67-0	1	2.10328e+06	2.08216e+06	2.1294e+06	548631	563073	568594	258816	254946	285306	336707	331664	313120	762661	740143	747657	-	-
mws0574	103.04	57.0371	104.047	C4H8O3	[M-H]-	2-Hydroxyisobutyric acid*	2-羟基异丁酸*	Organic acids	有机酸	Organic acids	有机酸	594-61-6	3	27160.2	25029.3	23724.2	44265.7	43247	42378.1	23935.4	27358.4	24727.7	39575.3	47101.7	37527.4	32710.1	34905.6	33608	C21297	-
mws0341	131.07	85.07	132.079	C6H12O3	[M-H]-	2-Hydroxyisocaproic acid	2-羟基异己酸	Organic acids	有机酸	Organic acids	有机酸	20312-37-2	3	261025	240924	268262	307413	314860	355077	247868	206322	211113	428309	465605	486497	295179	332732	290759	C03264	-
pmb3101	175.06	115.04	176.069	C7H12O5	[M-H]-	2-Isopropylmalic Acid	2-异丙基苹果酸	Organic acids	有机酸	Organic acids	有机酸	49601-06-1	1	1.42501e+06	1.36705e+06	1.47484e+06	1.52592e+06	1.58523e+06	1.51709e+06	1.13438e+06	1.13919e+06	1.13097e+06	3.00661e+06	2.96813e+06	2.97895e+06	1.89324e+06	1.76586e+06	1.70926e+06	C02504	ko00290,ko00620,ko01100,ko01110,ko01210,ko01230
Wagp002530	177.06	117.03	176.047	C10H8O3	[M+H]+	2-Methoxy-1-benzofuran-5-carbaldehyde	2-甲氧基-1-苯并呋喃-5-甲醛	Others	其它类	Others	其它	-	1	3.48704e+06	3.64871e+06	3.79695e+06	3.43464e+07	3.10267e+07	3.53151e+07	5.23291e+06	5.86133e+06	5.87637e+06	9.57613e+06	9.06429e+06	8.74062e+06	12555090	1.28381e+07	1.28289e+07	-	-
Lmxp001668	151.08	91.05	150.068	C9H10O2	[M+H]+	2-Methoxy-4-ethenylphenol	2-甲氧基-4-乙烯基苯酚	Phenolic acids	酚酸类	Phenolic acids	酚酸类	7786-61-0	1	5.57704e+06	1.19717e+07	4.65835e+06	4.95741e+06	4.36533e+06	4.08871e+06	2.40414e+06	2.21595e+06	2.30167e+06	2.10086e+06	2.02966e+06	2.08302e+06	2.74084e+06	3.13021e+06	2.76232e+06	C17883	-
MWS2069	139.08	77.04	138.068	C8H10O2	[M+H]+	2-Methoxy-4-methylphenol	2-甲氧基-4-甲基苯酚	Phenolic acids	酚酸类	Phenolic acids	酚酸类	93-51-6	3	428233	462784	493329	396845	400177	367964	405162	446717	394460	394080	468487	478412	391710	335812	446374	-	-
Zbzp007301	293.21	55.05	292.204	C18H28O3	[M+H]+	2-Methoxy-6-undecyl-1,4-benzoquinone	2-甲氧基-6-十一烷基-1,4-苯醌	Quinones	醌类	Quinones	醌类	-	1	6.34135e+06	6.06857e+06	5.88511e+06	1.48284e+06	1.34724e+06	1.36332e+06	7.97655e+06	8.24672e+06	8.47291e+06	3.9459e+06	3.99483e+06	3.94446e+06	4.83261e+06	4.86654e+06	4.94511e+06	-	-
Wcgp003250	163.08	103.05	162.068	C10H10O2	[M+H]+	2-Methyl-3-hydroxyindan-1-one	2-甲基-3-羟基吲哚-1-酮	Others	其它类	Others	其它	-	3	6.14854e+06	6.50581e+06	6.29342e+06	1.62885e+07	1.44271e+07	1.56304e+07	7.79648e+06	8.12904e+06	7.95044e+06	1.04793e+07	1.04248e+07	1.07146e+07	1.06187e+07	9.97367e+06	1.02617e+07	-	-
Lmgn002091	173.05	93.03	174.053	C7H10O5	[M-H]-	2-Methyl-3-oxoadipic acid*	2-甲基-3-氧代己二酸*	Organic acids	有机酸	Organic acids	有机酸	-	3	1.96829e+06	1.51198e+06	1.89313e+06	3.5411e+06	3.84759e+06	3.6543e+06	6.48629e+06	5.70344e+06	5.21093e+06	9.31471e+06	1.07018e+07	1.00816e+07	6.16573e+06	6.11121e+06	5.95608e+06	C18307	-
Lmgn000224	145.01	57.03	146.022	C5H6O5	[M-H]-	2-Methyl-3-oxosuccinic acid	2-甲基-3-氧代琥珀酸	Organic acids	有机酸	Organic acids	有机酸	-	2	375555	350883	385600	131519	157183	142662	290950	244915	272522	209769	179374	167488	230511	218618	202299	C06030	ko00660
Latp003004	395.13	233.08	394.126	C19H22O9	[M+H]+	2-Methyl-5-acetonyl-7-hydroxychromone glucoside	2-甲基-5-丙酮基-7-羟基色原酮 葡萄糖苷	Others	其它类	Chromone	色酮类	-	2	6.45977e+06	6.77638e+06	6.89329e+06	6.6159e+06	6.77059e+06	6.95386e+06	9.46072e+06	9.18198e+06	9.20621e+06	4.48597e+06	4.19723e+06	4.54303e+06	6.77503e+06	6.86429e+06	6.36478e+06	-	-
Zmyn002919	135.04	91.05	136.052	C8H8O2	[M-H]-	2-Methylbenzoic acid	2-甲基苯甲酸	Phenolic acids	酚酸类	Phenolic acids	酚酸类	118-90-1	3	98992.5	95084.6	108833	52320.7	40788.5	46596.7	41574.7	19312.9	28282.8	45060.7	51864.9	41150.1	55025.9	55656.4	58285.1	C07215	ko01100
mws0924	145.05	101.06	146.058	C6H10O4	[M-H]-	2-Methylglutaric acid*	2-甲基戊二酸*	Organic acids	有机酸	Organic acids	有机酸	617-62-9	3	260613	293786	282613	546696	539022	492523	465560	544126	508170	468242	135427	460518	428729	417318	424224	-	-
mws0473	131.03	87.05	132.042	C5H8O4	[M-H]-	2-Methylsuccinic acid*	2-甲基丁二酸*	Organic acids	有机酸	Organic acids	有机酸	498-21-5	3	556956	486485	644285	1.45091e+06	1.62766e+06	1.46662e+06	690289	746375	781070	3.0505e+06	3.00707e+06	2.98712e+06	1.43104e+06	1.4752e+06	1.46669e+06	-	-
Lcsp004886	398.15	266.11	397.142	C16H23N5O5S	[M+H]+	2-Methylthio-cis-zeatin riboside	2-甲硫基顺式玉米素核苷	Alkaloids	生物碱	Alkaloids	生物碱	52049-48-6	3	85682.8	112331	109174	215126	144736	159714	117388	148412	115776	295664	260606	269876	182676	185783	180263	-	-
MWS1875	143.05	115.05	144.058	C10H8O	[M-H]-	2-Naphthol*	2-萘酚*	Phenolic acids	酚酸类	Phenolic acids	酚酸类	135-19-3	3	16975.9	13627.8	21642.3	17115	16422.9	18454.3	11459.2	11986.4	14770.1	19876.1	21806.1	19876.1	15592.1	18454.2	19145.6	C11713	-
Wacn002104	531.09	189.01	532.106	C21H24O16	[M-H]-	2-O-(1'-O-glucosylCaffeoyl)hydroxycitric Acid	2-O-(1'-O-葡萄糖基咖啡酰)羟基柠檬酸	Phenolic acids	酚酸类	Phenolic acids	酚酸类	-	3	171292	202371	205143	156462	142181	155183	122377	110764	108304	63701	69085.4	62310.6	145111	133234	126677	-	-
Wacn002352	545.11	189	546.122	C22H26O16	[M-H]-	2-O-(1'-O-glucosylFeruloyl)hydroxycitric Acid	2-O-(1'-O-葡萄糖基阿魏酰)羟基柠檬酸	Phenolic acids	酚酸类	Phenolic acids	酚酸类	-	2	70886.6	94148.3	102758	68639.9	91765.7	93717.3	21994	28044.3	68528.5	29168.8	37700.6	24988.7	48111	47362.3	48607.1	-	-
Zbfn003867	491.12	161.02	492.127	C23H24O12	[M-H]-	2-O-(3,4-dihydroxyphenylacetyl)-6-O-caffeoylglucoside	2-O-(3,4-二羟基苯乙酰基)-6-O-咖啡酰葡萄糖苷	Phenolic acids	酚酸类	Phenolic acids	酚酸类	-	2	1.49509e+06	1.56157e+06	1.35104e+06	1.34514e+06	1.2404e+06	1.35285e+06	1.08072e+06	1.11265e+06	1.08071e+06	707492	522229	558685	1.00687e+06	1.07807e+06	1.12568e+06	-	-
Zbfn004301	475.12	161.02	476.132	C23H24O11	[M-H]-	2-O-(4-carboxylic acid phenethyl)-6-O-caffeoyl glucoside	2-O-(4-羧酸苯乙基)-6-O-咖啡酰葡萄糖苷	Phenolic acids	酚酸类	Phenolic acids	酚酸类	-	2	928314	1.44482e+06	1.47306e+06	989963	1.01225e+06	1.09499e+06	527764	497203	554137	633244	985065	615767	587472	595012	559565	-	-
Wafn001957	371.06	209.03	372.069	C15H16O11	[M-H]-	2-O-Caffeoylglucaric Acid	2-O-咖啡酰葡萄糖二酸	Phenolic acids	酚酸类	Phenolic acids	酚酸类	-	2	2.33806e+07	2.50254e+07	2.19748e+07	2.09632e+07	8.71258e+06	2.25029e+07	1.95419e+07	2.76129e+07	1.6544e+07	2.21179e+07	6.78446e+06	20621360	2.12041e+07	3.23446e+07	3.45224e+07	C03062	-
Wacn002584	369.04	127	370.054	C15H14O11	[M-H]-	2-O-Caffeoylhydroxycitric Acid	2-O-咖啡酰羟基柠檬酸	Phenolic acids	酚酸类	Phenolic acids	酚酸类	-	1	4.75535e+07	5.0972e+07	4.51299e+07	3.63246e+07	3.68227e+07	3.88675e+07	2.32643e+07	2.29797e+07	2.93436e+07	1.53271e+07	1.44548e+07	1.47702e+07	2.97093e+07	3.11894e+07	2.99475e+07	-	-
Wafn002491	385.08	209.03	386.085	C16H18O11	[M-H]-	2-O-Feruloylglucaric Acid	2-O-阿魏酰葡萄糖二酸	Phenolic acids	酚酸类	Phenolic acids	酚酸类	-	2	1.66517e+06	1.65356e+06	1.76205e+06	3.9514e+06	4.46387e+06	4.25584e+06	2.47248e+06	2.45615e+06	2.50674e+06	4.89898e+06	5.28831e+06	5.2388e+06	3.09616e+06	3.22994e+06	3.23158e+06	-	-
Wacn003456	383.06	127	384.069	C16H16O11	[M-H]-	2-O-Feruloylhydroxycitric Acid	2-O-阿魏酰羟基柠檬酸	Phenolic acids	酚酸类	Phenolic acids	酚酸类	-	1	6.57107e+07	7.25406e+07	7.63927e+07	6.2089e+07	6.75355e+07	6.92345e+07	5.23422e+07	3.35837e+07	5.85768e+07	3.08216e+07	4.4859e+07	3.21195e+07	3.54559e+07	3.78794e+07	4.03427e+07	-	-
Hmln000873	331.07	169.01	332.074	C13H16O10	[M-H]-	2-O-Galloyl-D-glucose	2-O-没食子酰-D-葡萄糖	Phenolic acids	酚酸类	Phenolic acids	酚酸类	-	1	2.48501e+06	2.40194e+06	2.70565e+06	2.66107e+06	2.75536e+06	2.90328e+06	1.88065e+06	1.95483e+06	1.76738e+06	2.29183e+06	2.38844e+06	2.21312e+06	2.16898e+06	2.19529e+06	2.2883e+06	-	-
Wacn003131	353.05	127	354.059	C15H14O10	[M-H]-	2-O-P-Coumaroylhydroxycitric Acid	2-O-对香豆酰基羟基柠檬酸	Phenolic acids	酚酸类	Phenolic acids	酚酸类	-	3	775278	1.92225e+06	1.96823e+06	890776	878417	2.75888e+06	1.95886e+06	1.75787e+06	1.84011e+06	2.05201e+06	2.30018e+06	1.82262e+06	1.91087e+06	1.66042e+06	1.42968e+06	-	-
Wasn000528	337.08	277.06	338.085	C12H18O11	[M-H]-	2-O-α-D-Glucopyranosyl-L-ascorbic acid	2-O-葡萄糖基-L-抗坏血酸	Others	其它类	Vitamin	维生素	129499-78-1	1	1.01363e+06	992605	954215	575301	514069	625399	999723	872104	1.02126e+06	527819	489821	530831	777964	733045	746467	C18339	-
pme2589	159.03	87.04	160.037	C6H8O5	[M-H]-	2-Oxoadipic acid	2-氧代己二酸	Organic acids	有机酸	Organic acids	有机酸	3184-35-8	3	553347	787370	550629	747325	513889	732502	723033	834796	671714	869552	862613	793420	672133	641721	679099	C00322	ko00300,ko00310,ko00380,ko00785,ko01100,ko01110,ko01210,ko01230,ko01240
Lmgn002184	173.05	93.03	174.053	C7H10O5	[M-H]-	2-Oxoheptanedionic acid*	2-氧庚二酸*	Organic acids	有机酸	Organic acids	有机酸	17126-90-8	3	2.04365e+06	1.91226e+06	1.9884e+06	3.64355e+06	3.49079e+06	4.21029e+06	5.86605e+06	4.73205e+06	5.30078e+06	6.25129e+06	7.94107e+06	8.76071e+06	4.69169e+06	5.6995e+06	4.78921e+06	C16588	ko01100,ko01210,ko01240
Wagn012030	653.38	397.14	654.383	C31H58O14	[M-H]-	2-Palmitoyl-Sn-Glycerol 3-O-Diglucoside	2-棕榈酰-Sn-甘油 3-O-二葡萄糖苷	Lipids	脂质	Glycerol ester	甘油酯	-	2	2.17097e+06	2.38339e+06	1.88676e+06	1.60821e+06	1.03916e+06	1.2319e+06	1.53519e+06	1.86571e+06	1.84291e+06	1.00678e+06	977376	1.01723e+06	1.592e+06	1.41538e+06	1.68425e+06	-	-
MWS1844	203.14	129.07	202.136	C14H18O	[M+H]+	2-Pentyl-3-phenyl-2-propenal	α-戊基肉桂醛	Others	其它类	Aldehyde compounds	醛类化合物	122-40-7	3	229097	228731	221622	233877	233466	228812	248093	236129	251949	246681	237772	234056	226494	232380	228867	C12288	-
Lmgp000659	136.08	91.05	135.068	C8H9NO	[M+H]+	2-Phenylacetamide*	2-苯乙酰胺*	Alkaloids	生物碱	Alkaloids	生物碱	103-81-1	2	817712	824491	745912	2.17983e+06	2.63984e+06	2.5527e+06	1.04639e+06	992188	979659	2.87883e+06	2.75789e+06	3.0703e+06	1.9892e+06	2.08224e+06	2.01528e+06	C02505	ko00360,ko01100
ML10179289	105.07	77.04	122.073	C8H10O	[M-H2O+H]+	2-Phenylethanol	2-苯乙醇	Phenolic acids	酚酸类	Phenolic acids	酚酸类	60-12-8	1	7.79517e+06	7.59714e+06	7.37412e+06	1.11243e+07	1.06438e+07	1.11929e+07	1.35634e+07	1.35794e+07	1.35548e+07	1.88e+07	1.85724e+07	1.95732e+07	1.31487e+07	1.31095e+07	1.1897e+07	C05853	ko00360
Labn004625	415.16	89.02	416.168	C19H28O10	[M-H]-	2-Phenylethyl beta-primeveroside	2-苯乙基 β-樱草苷	Phenolic acids	酚酸类	Phenolic acids	酚酸类	129932-48-5	2	2.94672e+07	2.83242e+07	1.31553e+07	2.71593e+07	2.1368e+07	1.1696e+07	9.43575e+07	9.77568e+07	9.70667e+07	8.52416e+07	8.25042e+07	7.98962e+07	5.49869e+07	5.9553e+07	5.81238e+07	-	-
MWSslk106	122.1	105.07	121.089	C8H11N	[M+H]+	2-Phenylethylamine	2-苯乙胺	Alkaloids	生物碱	Benzylphenylethylamine alkaloids	苄基苯乙胺类生物碱	156-28-5	1	1.38842e+06	1.33784e+06	1.47442e+06	2.0038e+06	2.02247e+06	2.01156e+06	3.12167e+06	3.13534e+06	3.03122e+06	4.54189e+06	4.29361e+06	4.36718e+06	2.62575e+06	2.58441e+06	2.6478e+06	C05332	ko00360,ko01100
Lmbp000728	121.06	77.04	120.058	C8H8O	[M+H]+	2-Phenyloxirane	2-苯基环氧乙烷	Phenolic acids	酚酸类	Phenolic acids	酚酸类	20780-54-5	1	2.79528e+06	2.75295e+06	2.71328e+06	1.94022e+06	2.11264e+06	2.17862e+06	3.62502e+06	3.34607e+06	3.51892e+06	2.85235e+06	2.58942e+06	2.81662e+06	2.55421e+06	2.28978e+06	2.37929e+06	C20782	ko01100
MWS1787	94.07	53.04	93.0578	C6H7N	[M+H]+	2-Picoline; 2-Methylpyridine	2-甲基吡啶	Alkaloids	生物碱	Pyridine alkaloids	吡啶类生物碱	109-06-8	3	4.84715e+06	4.7562e+06	5.06277e+06	2.32787e+06	2.27739e+06	2.24861e+06	6.05509e+06	6.25559e+06	6.27267e+06	5.70631e+06	5.38151e+06	5.40677e+06	4.80944e+06	4.86546e+06	5.25148e+06	C14447	-
pme1216	122.02	78.03	123.032	C6H5NO2	[M-H]-	2-Picolinic acid	2-吡啶甲酸	Organic acids	有机酸	Organic acids	有机酸	98-98-6	3	125002	97925.1	87099.2	78771.4	88317.9	100727	174901	248124	209151	206210	251358	251241	144553	157709	144122	C10164	ko00380,ko01100
MWSmce460	100.08	56.05	99.0684	C5H9NO	[M+H]+	2-Piperidone	2-哌啶酮	Alkaloids	生物碱	Piperidine alkaloids	哌啶类生物碱	675-20-7	3	378797	322802	390561	524904	522411	486760	663140	586576	579809	348078	296620	293915	455426	484552	455743	-	-
Zmgn001448	175.06	115.04	176.069	C7H12O5	[M-H]-	2-Propylmalic Acid*	2-丙基苹果酸*	Organic acids	有机酸	Organic acids	有机酸	-	1	1.44794e+06	1.49351e+06	1.55493e+06	1.67303e+06	1.68503e+06	1.66124e+06	1.19606e+06	1.21939e+06	1.19079e+06	3.43643e+06	3.42755e+06	3.40613e+06	1.938e+06	1.97826e+06	1.9297e+06	C05994	ko00620
Lmbn002072	159.07	97.07	160.074	C7H12O4	[M-H]-	2-Propylsuccinic acid*	2-丙基琥珀酸*	Organic acids	有机酸	Organic acids	有机酸	618-57-5	3	213096	205336	213984	227704	225607	226680	330341	254539	276892	246795	267349	224245	231144	224088	219658	C16657	-
Zbqp000579	156.08	110.07	155.07	C6H9N3O2	[M+H]+	2-amino-3-(1H-pyrazol-1-yl)propanoic acid	L-2-氨基-3-(1-吡唑基)丙酸	Organic acids	有机酸	Organic acids	有机酸	2734-48-7	1	1.61767e+06	1.6639e+06	1.65468e+06	3.73708e+07	3.77379e+07	3.73911e+07	2.07878e+06	2.06772e+06	2.54709e+06	2.97915e+07	2.80663e+07	2.92149e+07	1.63398e+07	1.55488e+07	1.61344e+07	-	-
Zmmp001941	268.1	136.06	267.095	C9H17NO8	[M+H]+	2-amino-4-hydroxy-3-((3,4,5-trihydroxytetrahydro-2H-pyran-2-yl)oxy)butanoic acid	2-氨基-4-羟基-3-((3,4,5-三羟基四氢-2H-吡喃-2-基)氧基)丁酸	Amino acids and derivatives	氨基酸及其衍生物	Amino acids and derivatives	氨基酸及其衍生物	-	1	5.88103e+06	5.73967e+06	5.78419e+06	3.43663e+06	3.36823e+06	3.30143e+06	4.31518e+07	4.24936e+07	4.30704e+07	3.7955e+07	3.83628e+07	3.91631e+07	2.27221e+07	2.29135e+07	2.38456e+07	-	-
Walp008255	390.36	328.32	389.351	C22H47NO4	[M+H]+	2-aminodocoSane-1,5,7,21-tetraol	2-氨基二十二烷-1,5,7,21-四醇	Lipids	脂质	Sphingolipids	鞘脂	-	1	145922	138592	139468	151133	145997	132426	143602	165320	178583	148166	161009	160027	365930	354535	365687	-	-
Walp007192	406.35	300.29	405.345	C22H47NO5	[M+H]+	2-aminodocoSane-1,6,19,20,21-pentaol	2-氨基二十二烷-1,6,19,20,21-戊醇	Lipids	脂质	Sphingolipids	鞘脂	-	1	141618	138088	135848	183071	162377	164403	175517	168301	145597	158244	165459	159509	1.35496e+06	1.42416e+06	1.45229e+06	-	-
Zmsn002595	423.15	99.04	424.158	C17H28O12	[M-H]-	2-crotonylsucrose	2-巴豆酰蔗糖	Others	其它类	Others	其它	-	2	35896.8	35011.6	28899.6	70526.5	82390.9	82225.3	48122.2	69227.5	54480.5	176716	192608	183674	88785	81757.3	73180	-	-
Lcsp001671	192.06	146.06	191.058	C10H9NO3	[M+H]+	2-oxindole-3-acetic acid	氧化吲哚乙酸	Alkaloids	生物碱	Plumerane	吲哚类生物碱	2971-31-5	3	1.11909e+06	1.06451e+06	1.06686e+06	2.42336e+06	2.42576e+06	2.36017e+06	1.46953e+06	1.49327e+06	1.43534e+06	2.16269e+06	2.15881e+06	2.18299e+06	1.83801e+06	1.77976e+06	1.6991e+06	C22202	ko00380
Lmhp011388	353.27	261.22	352.261	C21H36O4	[M+H]+	2-α-Linolenoyl-glycerol*	2-α-亚麻酸甘油酯*	Lipids	脂质	Glycerol ester	甘油酯	55268-58-1	1	1.05834e+07	1.20262e+07	1.06606e+07	1.83366e+07	1.89537e+07	1.80418e+07	1.21917e+07	1.35317e+07	1.39205e+07	2.77479e+07	2.31232e+07	2.48864e+07	1.75703e+07	1.66978e+07	1.74619e+07	-	-
Lmhp008513	677.37	261.22	676.367	C33H56O14	[M+H]+	2-α-Linolenoyl-glycerol-1,3-di-O-glucoside	2-α-亚麻酸甘油酯-1,3-二-O-葡萄糖苷	Lipids	脂质	Glycerol ester	甘油酯	-	1	79065.3	50354.9	79041.1	87841.9	61529.6	68838.7	78578.4	55138.7	61125.8	38286.4	56074.5	57607.7	76100.5	92170.6	61494.7	-	-
Lakn001671	329.09	123.05	330.095	C14H18O9	[M-H]-	2-β-D-Glucopyranosyloxy-5-hydroxy-phenylacetic acid	2-β-D-吡喃葡萄糖氧基-5-羟基苯乙酸	Phenolic acids	酚酸类	Phenolic acids	酚酸类	-	2	1.45208e+06	1.40484e+06	1.40114e+06	1.81419e+06	1.65003e+06	1.71595e+06	626911	659029	654118	1.30349e+06	804449	790292	1.12116e+06	1.14179e+06	1.12234e+06	-	-
Lakn003294	343.1	181.05	344.111	C15H20O9	[M-H]-	2-β-D-Glucopyranosyloxy-5-hydroxyphenylacetic acidmethylester*	2-β-D-吡喃葡萄糖氧基-5-羟基苯乙酸甲酯*	Phenolic acids	酚酸类	Phenolic acids	酚酸类	-	3	430593	345085	456587	340030	429632	411863	352820	371172	291792	223142	196378	160232	361319	315893	324935	-	-
pmn001700	455.35	455.35	456.36	C30H48O3	[M-H]-	24,30-Dihydroxy-12(13)-ene-lupeol*	24,30-二羟基-12(13)烯-羽扇豆醇*	Terpenoids	萜类	Triterpene	三萜	-	1	205258	132254	85511.3	221248	199811	200376	352416	148127	212505	200980	340281	140948	213220	204334	211046	-	-
Zmyn005384	299.26	253.26	300.266	C18H36O3	[M-H]-	2R-Hydroxyoctadecanoic Acid*	2R-羟基十八烷酸*	Lipids	脂质	Free fatty acids	游离脂肪酸	26633-48-7	3	60808	60801.1	61741.9	73765.3	53429.8	68033.3	26509.9	35107.4	33540	62460.6	44306.1	53486	58561	59526.7	56123.3	C03042	-
Zmyn004732	293.21	185.12	294.219	C18H30O3	[M-H]-	2R-hydroxy-9Z,12Z,15Z-octadecatrienoic acid	2R-羟基-9Z,12Z,15Z-十八碳三烯酸	Lipids	脂质	Free fatty acids	游离脂肪酸	-	3	1.50363e+06	1.39689e+06	1.23444e+06	357526	288161	351870	4.2183e+06	4.07193e+06	4.23284e+06	2.05585e+06	2.22053e+06	2.10046e+06	1.77123e+06	1.94811e+06	1.96007e+06	C16342	ko00592
Zajp007311	373.13	343.08	372.121	C20H20O7	[M+H]+	3',4',5',5,7-Pentamethoxyflavone*	3',4',5',5,7-五甲氧基黄酮*	Flavonoids	黄酮	Flavones	黄酮	53350-26-8	3	48114	39201.9	45323.3	41975.8	32320.8	61547.4	48295	42864.3	50752.2	55907.7	53426.1	58653.2	54406	44594.6	37141.1	-	-
Lmtp003948	481.13	319.05	480.127	C22H24O12	[M+H]+	3',5',5,7-Tetrahydroxy-4'-methoxyflavanone-3'-O-glucoside	3',5',5,7-四羟基-4'-甲氧基黄烷酮-3'-O-葡萄糖苷	Flavonoids	黄酮	Flavones	黄酮	-	3	1.20989e+06	1.28427e+06	1.51973e+06	1.03885e+06	610078	954314	951490	805365	1.07438e+06	412129	307187	353588	1.13531e+06	1.18764e+06	1.069e+06	-	-
Lajp006434	507.15	345.1	506.142	C24H26O12	[M+H]+	3',5'-dihydroxy-5,7,4'-trimethoxyflavone glucoside	3',5'-二羟基-5,7,4'-三甲氧基黄酮葡萄糖苷	Flavonoids	黄酮	Flavones	黄酮	-	1	437561	435099	382557	286268	362123	427279	475527	418647	506615	514626	428694	407949	459059	475193	387634	-	-
Lmsp004301	451.12	289.07	450.116	C21H22O11	[M+H]+	3',5,5',7-Tetrahydroxyflavanone-7-O-glucoside*	3',5,5',7-四羟基黄烷酮-7-O-β-D-葡萄糖苷*	Flavonoids	黄酮	Flavanones	二氢黄酮	-	2	2.63933e+06	1.83578e+06	2.00564e+06	1.66481e+06	1.71517e+06	1.42252e+06	2.10118e+06	2.18931e+06	2.34316e+06	1.02979e+06	1.05838e+06	1.23656e+06	1.74698e+06	1.65389e+06	1.63747e+06	-	-
mws0874	346.06	211	347.063	C10H14N5O7P	[M-H]-	3'-Adenylic Acid	3'-腺嘌呤核苷酸	Nucleotides and derivatives	核苷酸及其衍生物	Nucleotides and derivatives	核苷酸及其衍生物	84-21-9	3	47749.6	63132.7	39742	59516.4	69881.9	69204.1	75461.2	92034.8	92022.1	165406	180585	174399	89968.8	91535.9	98262.9	C01367	ko00230,ko01100
Lmlp001118	448.2	286.15	447.189	C23H29NO8	[M+H]+	3'-Glucosyl-6,7-dihydroxy-N-methyl-benzyltetrahydroisoquinoline	3'-葡萄糖基-6,7-二羟基-N-甲基-苄基四氢异喹啉	Alkaloids	生物碱	Isoquinoline alkaloids	异喹啉类生物碱	-	3	1.10909e+06	1.15398e+06	1.11055e+06	781478	891119	879355	1.47251e+06	1.42254e+06	1.44661e+06	1.03913e+06	1.16061e+06	1.06084e+06	1.136e+06	1.17347e+06	1.13286e+06	-	-
Lmmn002131	461.11	400.96	462.116	C22H22O11	[M-H]-	3'-Methoxyorobol-7-O-glucoside	3'-甲氧基香豌豆酚-7-O-葡萄糖苷	Phenolic acids	酚酸类	Phenolic acids	酚酸类	-	3	26773.5	26675	20252	31603.9	50456.8	31611.6	31618.2	33672.6	45562	23722.5	21675	34490.8	17121.3	35055.8	26112.9	-	-
Wabn003563	385.11	179.07	386.121	C17H22O10	[M-H]-	3'-O-Beta-D-Glucopyranosyl plumbagic acid	3'-O-葡萄糖基白花丹酸	Phenolic acids	酚酸类	Phenolic acids	酚酸类	-	2	7.50708e+06	7.3495e+06	7.40027e+06	8.56577e+06	9.01639e+06	8.89164e+06	8.39637e+06	8.42867e+06	8.67946e+06	1.1068e+07	1.04724e+07	9.73085e+06	8.51826e+06	8.74947e+06	8.56088e+06	-	-
Zblp004717	625.17	317.07	624.169	C28H32O16	[M+H]+	3'-methoxyquercetin-3-O-L-rhamnosyl(1→2)-glucopyranoside*	3'-甲氧基-槲皮素-3-O-α-L-鼠李糖基(1→2)-β-D-葡萄糖吡喃苷*	Flavonoids	黄酮	Flavonols	黄酮醇	-	2	227330	125055	112690	175478	250104	154127	219232	291483	470055	363898	363302	335620	425933	240561	522694	-	-
Lmzn006169	471.35	471.35	472.355	C30H48O4	[M-H]-	3,19-Dihydroxyurs-12-en-28-oic acid (Pomolic acid)*	3,19-二羟基熊果-12-烯-28-酸 (坡模酸)*	Terpenoids	萜类	Triterpene	三萜	13849-91-7	3	1.38998e+06	1.02187e+06	1.2965e+06	1.25526e+06	1.04578e+06	1.18112e+06	1.38758e+06	1.3873e+06	1.46185e+06	1.00839e+06	1.31866e+06	252757	1.16935e+06	1.14398e+06	1.16186e+06	-	-
Hmbn005207	471.35	471.35	472.355	C30H48O4	[M-H]-	3,23-Dihydroxyolean-12-en-28-oic acid (Hederagenin)*	3,23-二羟基齐墩果-12-烯-28-酸 (常春藤皂苷元)*	Terpenoids	萜类	Triterpene	三萜	465-99-6	3	567986	489418	506238	422919	452075	472299	529204	598517	605211	380839	452612	384221	464713	458981	449034	-	-
Lmdn006811	455.35	455.35	456.36	C30H48O3	[M-H]-	3,24-Dihydroxyolean-12-en-22-one (Soyasapogenol E)	3,24-二羟基齐墩果-12-烯-22-酮 (大豆皂醇 E)	Terpenoids	萜类	Triterpene	三萜	6750-59-0	3	116695	78010.2	79648.7	113187	124227	109787	122253	106117	114568	101737	101408	56643.1	117109	115050	104360	C17420	-
ZBN0159	343.045	313	344.053	C17H12O8	[M-H]-	3,3',4-O-Trimethylellagic acid	3,3',4-O-三甲基鞣花酸	Tannins	鞣质	Tannin	鞣质	1617-49-8	3	80741.6	85978.8	82253.3	14522.9	34471.4	23624.7	110957	123038	146154	60334.6	65759.5	55967.9	59597.6	78379.6	74251.5	C10836	-
Hmgp001916	671.18	347.07	670.174	C29H34O18	[M+H]+	3,3',5,7-Tetrahydroxy-4',6-Dimethoxyflavone-7-O-Gentiobioside; (Laciniatin-7-O-Gentiobioside)	3,3',5,7-四羟基-4',6-二甲氧基黄酮-7-O-龙胆双糖苷	Flavonoids	黄酮	Flavonols	黄酮醇	-	3	269153	299444	257235	244513	205991	185949	194129	167597	142606	142809	133670	106159	228906	190559	224899	-	-
Labp004612	331.05	299.02	330.038	C16H10O8	[M+H]+	3,4'-Di-O-methylellagic acid	3,4'-二-O-甲基鞣花酸	Tannins	鞣质	Tannin	鞣质	57499-59-9	2	1.47967e+06	1.40244e+06	1.57065e+06	1.47875e+06	1.3675e+06	1.58504e+06	2.13653e+06	2.04161e+06	2.04586e+06	2.04059e+06	2.29459e+06	1.91536e+06	1.87884e+06	2.02867e+06	1.86366e+06	-	-
Zbsp007174	839.21	331.08	838.211	C44H38O17	[M+H]+	3,4'-Di-Tricin-(guaiacylglycerol)ether	3,4'-二-O-苜蓿素-愈创木基甘油醚	Flavonoids	黄酮	Flavones	黄酮	-	2	259681	218071	268297	224779	211093	268666	318630	348821	321894	356747	388851	361359	291486	292677	302986	-	-
Cmsp002787	227.09	181.05	226.084	C11H14O5	[M+H]+	3,4'-Dihydroxy-3',5'-dimethoxypropiophenone	3,4'-二羟基-3',5'-二甲氧基苯乙酮	Others	其它类	Ketone compounds	酮类化合物	136196-47-9	1	1.63355e+07	1.61036e+07	1.59117e+07	1.61695e+07	1.54648e+07	1.61401e+07	1.05565e+06	1.10776e+06	1.19352e+06	1.07423e+06	1.04324e+06	1.03971e+06	8.20278e+06	8.69806e+06	8.99436e+06	-	-
Lmsp004137	289.07	163.04	288.063	C15H12O6	[M+H]+	3,4,2',4',6'-Pentahydroxychalcone	3,4,2',4',6'-五羟基查耳酮	Flavonoids	黄酮	Chalcones	查耳酮	73692-51-0	3	930475	1.04406e+06	964166	620965	630163	650034	457430	641229	358561	329358	326538	415816	575248	503062	546188	C15525	ko00941,ko01100,ko01110
Zmhn004909	477.06	169.01	478.075	C21H18O13	[M-H]-	3,4-Digalloylshikimic acid	3,4-二没食子酰莽草酸	Phenolic acids	酚酸类	Phenolic acids	酚酸类	-	3	100530	78854.5	71981.7	37886.5	35194.5	35198.1	36796.8	55594.1	44932.5	41089.9	28000.6	32003.6	35938	39996.8	44789.5	-	-
Lahp003986	435.13	273.08	434.121	C21H22O10	[M+H]+	3,4-Dihydro-4-(4'-hydroxyphenyl)-5,7-dihydroxycoumarin glucoside	3,4-二氢-4-(4'-羟基苯基)-5,7-二羟基香豆素 葡萄糖苷	Lignans and Coumarins	木脂素和香豆素	Coumarins	香豆素	-	2	785903	793896	1.12541e+06	449364	462199	437942	904577	706906	750550	482296	500959	429284	465162	540641	580467	-	-
pme3827	198.08	152.07	197.069	C9H11NO4	[M+H]+	3,4-Dihydroxy-L-phenylalanine (L-Dopa)	3,4-二羟基-L-苯丙氨酸 (左旋多巴)	Amino acids and derivatives	氨基酸及其衍生物	Amino acids and derivatives	氨基酸及其衍生物	59-92-7	1	4.156e+06	4.40127e+06	4.36502e+06	4.75465e+06	4.12429e+06	5.19717e+06	4.94953e+06	5.03015e+06	4.65889e+06	2.69932e+06	3.03582e+06	3.44897e+06	4.16391e+06	3.56113e+06	3.80197e+06	C00355	ko00350,ko00950,ko00965,ko01100,ko01110
pme2598	167.03	123.05	168.042	C8H8O4	[M-H]-	3,4-Dihydroxybenzeneacetic acid*	3,4-二羟基苯乙酸*	Phenolic acids	酚酸类	Phenolic acids	酚酸类	102-32-9	3	780643	801619	725902	598762	635558	606611	837415	739983	859086	695846	675613	723891	663659	739448	778804	C01161	ko00350,ko01100
mws0183	153.02	109.03	154.027	C7H6O4	[M-H]-	3,4-Dihydroxybenzoic acid (Protocatechuic acid)*	3,4-二羟基苯甲酸; 原儿茶酸*	Phenolic acids	酚酸类	Phenolic acids	酚酸类	99-50-3	3	492337	534534	509434	330858	320825	340776	464540	480972	443238	665750	690799	680685	497928	476701	498775	C00230	ko00400,ko01100,ko01110
pmb2620	207.07	133.07	208.074	C11H12O4	[M-H]-	3,4-Dimethoxycinnamic acid	3,4-二甲氧基肉桂酸	Phenolic acids	酚酸类	Phenolic acids	酚酸类	2316-26-9	1	95714.9	140551	131429	191189	176073	185237	122764	135456	129957	234696	249556	231603	159225	150267	137861	-	-
Jmwn002172	315.11	135.04	316.116	C14H20O8	[M-H]-	3,4-dihydroxyphenylethanol-β-D-glucopyranoside*	3,4-二羟基苯乙醇-β-D-吡喃葡萄糖苷*	Phenolic acids	酚酸类	Phenolic acids	酚酸类	-	2	771286	837564	795191	732126	574352	668855	1.42694e+06	1.29202e+06	1.40896e+06	1.42821e+06	1.26736e+06	1.31514e+06	1.06554e+06	1.00645e+06	1.02139e+06	-	-
Jmzn006005	177.06	117.04	178.063	C10H10O3	[M-H]-	3,4-methylenedioxy cinnamyl alcohol	3,4-亚甲二氧基肉桂醇	Others	其它类	Alcohol compounds	醇类化合物	58095-76-4	3	51343.4	47978.2	47649.4	106247	93527.4	91214.9	38818.4	23434.3	36249.9	55589.9	61030	54727.2	54395.7	53148	51460.9	-	-
Lmjp004941	301.07	286.05	300.063	C16H12O6	[M+H]+	3,5,4'-Trihydroxy-7-methoxyflavone (Rhamnocitrin)*	鼠李柠檬素*	Flavonoids	黄酮	Flavonols	黄酮醇	569-92-6	3	1.10564e+06	1.10762e+06	1.13244e+06	665396	638624	681851	2.06809e+06	2.12496e+06	2.1933e+06	1.11152e+06	1.19502e+06	1.16388e+06	1.27038e+06	1.25757e+06	1.14936e+06	C17059	-
Hmyp002315	303.04	257.04	302.043	C15H10O7	[M+H]+	3,5,7,4'-Tetrahydroxy-Coumaronochromone	3,5,7,4'-四羟基香豆色原酮	Others	其它类	Chromone	色酮类	-	3	770566	664885	684980	978355	731019	1.27827e+06	1.18852e+06	965851	1.11389e+06	1.49444e+06	1.52849e+06	1.54685e+06	1.06859e+06	1.1198e+06	961102	-	-
mws0914	271.06	151	272.068	C15H12O5	[M-H]-	3,5,7-Trihydroxyflavanone (Pinobanksin)*	3,5,7-三羟基黄烷酮 (短叶松素)*	Flavonoids	黄酮	Flavanonols	二氢黄酮醇	548-82-3	1	739828	697788	681939	541055	269578	238929	746310	1.02268e+06	2.24226e+06	40858	33001.2	40372.4	722904	737673	737305	C09826	ko00941
Wagp010326	429.12	385.09	428.111	C22H20O9	[M+H]+	3,5-Diacetyltambulin	3,5-二乙酰坦布林	Flavonoids	黄酮	Flavones	黄酮	-	3	994659	997205	965264	1.15617e+06	1.08458e+06	1.12773e+06	1.18323e+06	1.21084e+06	1.20862e+06	1.23247e+06	1.2552e+06	1.26885e+06	1.15116e+06	1.11189e+06	1.21437e+06	-	-
Wmzn002116	515.12	353.09	516.127	C25H24O12	[M-H]-	3,5-Dicaffeoylquinic acid	3,5-二咖啡酰奎尼酸	Phenolic acids	酚酸类	Phenolic acids	酚酸类	-	3	1.25826e+06	1.25919e+06	1.34922e+06	716160	601961	665482	758519	663231	735167	237587	240685	256561	623836	722749	709886	-	-
Lahp002608	188.07	118.07	187.063	C11H9NO2	[M+H]+	3,5-Dihydro-2H-Furo[3,2-C]Quinolin-4-One*	3,5-二氢-2H-呋喃[3,2-C]喹啉-4-酮*	Alkaloids	生物碱	Quinoline alkaloids	喹啉类生物碱	-	1	1.809e+06	1.58654e+06	1.64712e+06	1.00397e+07	9.99825e+06	9.53465e+06	2.39781e+06	2.24435e+06	2.39885e+06	1.11842e+07	1.11473e+07	1.13737e+07	7.06791e+06	6.91219e+06	6.28785e+06	-	-
Lmgn009690	313.07	255.03	314.079	C17H14O6	[M-H]-	3,5-Dihydroxy-7,4'-dimethoxyflavone	3,5-二羟基-7,4'-二甲氧基黄酮	Flavonoids	黄酮	Flavonols	黄酮醇	15486-33-6	1	70181.5	61871.5	75451.9	35262.3	45179.8	41084	68812	63464.4	76759.8	44290.3	45568.3	40821.5	50149.9	55672.2	52607.1	-	-
Latp011219	149.1	121.06	148.088	C10H12O	[M+H]+	3,5-Dimethyl-2,3-dihydrobenzofuran	3,5-二甲基-5-甲基-2,3-二氢苯并呋喃	Others	其它类	Others	其它	-	3	1.09346e+07	1.38039e+07	1.20045e+07	1.30203e+07	1.63414e+07	1.37813e+07	1.21655e+07	1.39986e+07	1.07496e+07	1.28572e+07	1.32982e+07	1.34176e+07	1.39984e+07	1.37004e+07	1.50985e+07	-	-
Wagp006265	567.17	405.12	566.164	C26H30O14	[M+H]+	3,6,7,2',4'-Pentamethylquercetagetin 3'-O-Beta-D-Glucoside	3,6,7,2',4'-五甲基槲皮万寿菊素-3'-O-β-D-葡萄糖苷	Flavonoids	黄酮	Flavones	黄酮	-	2	4.05799e+06	4.81314e+06	5.19014e+06	4.44587e+06	5.01332e+06	4.33812e+06	1.55304e+06	1.50306e+06	1.69111e+06	2.38201e+06	2.69255e+06	2.66275e+06	3.44288e+06	3.36864e+06	3.45086e+06	-	-
Lmsn004970	503.12	179.04	504.127	C24H24O12	[M-H]-	3,6-Di-O-caffeoyl glucose*	3,6-二-O-咖啡酰葡萄糖*	Phenolic acids	酚酸类	Phenolic acids	酚酸类	-	3	776766	802929	628388	770787	792483	777587	1.17315e+06	978220	1.15464e+06	745051	425639	478912	872202	844187	849630	-	-
Hmsp003093	179.03	77.04	178.027	C9H6O4	[M+H]+	3,7-Dihydroxychromen-4-one	3,7-二羟基色原酮	Others	其它类	Chromone	色酮类	-	3	986334	926328	1.94786e+06	271930	618542	603768	1.95716e+06	1.3647e+06	1.80293e+06	1.09897e+06	1.20021e+06	858756	1.31646e+06	1.29888e+06	1.38634e+06	-	-
Hmlp005105	285.08	270.05	284.068	C16H12O5	[M+H]+	3,7-dihydroxy-4'-methoxyflavone	3,7-二羟基-4'-甲氧基黄酮	Flavonoids	黄酮	Flavones	黄酮	-	3	237834	190915	204941	639194	297457	292395	995227	545687	1.15739e+06	193455	248102	271883	415985	400046	430314	-	-
MWSHC2042	225.11	123.04	224.105	C12H16O4	[M+H]+	3-(1-Hydroxy-2,6,6-trimethyl-4-oxo-2-cyclohexen-1-yl)-2-propenoic acid	3-(1-羟基-2,6,6-三甲基-4-氧代-2-环己烯-1-基)-2-丙烯酸	Others	其它类	Others	其它	26690-86-8	3	178651	299459	367747	350304	471230	402085	581457	610969	829916	733769	424780	423569	336507	489958	402492	-	-
Wagp002074	325.19	163.13	324.178	C14H28O8	[M+H]+	3-(1-hydroxyethyl)-4-methylpentane-1,4-diol O-Glucoside	3-(1-羟乙基)-4-甲基戊烷-1,4-二醇 O-葡萄糖苷	Others	其它类	Others	其它	-	2	598114	657691	507845	616553	550765	528502	547966	463063	519690	343761	350120	345578	554722	539446	536102	-	-
Wbjp001097	193.1	148.04	192.09	C10H12N2O2	[M+H]+	3-(2-amino-1-hydroxyethyl)-1H-indol-5-ol	3-(2-氨基-1-羟乙基)-1H-吲哚-5-醇	Alkaloids	生物碱	Alkaloids	生物碱	40979-78-0	3	581353	529091	532768	460245	520986	448072	585184	461002	519478	536668	459529	566217	519979	481882	435027	-	-
Lacp005171	371.21	133.1	370.199	C19H30O7	[M+H]+	3-(3'-Hydroxybutyl)-2,4,4-trimethylcyclohexa-2,5-dienone glucoside	3-(3'-羟基丁基)-2,4,4-三甲基环己烷-2,5-二烯酮葡萄糖苷	Terpenoids	萜类	Sesquiterpenoids	倍半萜	-	2	214736	199055	208071	454328	472793	394193	155179	115963	156844	106628	158488	56065.2	274248	277318	233234	-	-
Lacp005577	457.2	133.1	456.199	C22H32O10	[M+H]+	3-(3'-Hydroxybutyl)-2,4,4-trimethylcyclohexa-2,5-dienone malonyl glucoside	3-(3'-羟基丁基)-2,4,4-三甲基环己烷-2,5-二烯酮丙二酰葡萄糖苷	Terpenoids	萜类	Sesquiterpenoids	倍半萜	-	3	1.6552e+06	1.36385e+06	1.71127e+06	1.38277e+06	1.20499e+06	1.71853e+06	158659	180985	183077	216300	157639	135683	791406	906571	1.05856e+06	-	-
MWS3046	181.05	121.03	182.058	C9H10O4	[M-H]-	3-(3-Hydroxyphenyl)-3-hydroxypropanoic acid	3-(3-羟苯基)-3-羟基丙酸	Phenolic acids	酚酸类	Phenolic acids	酚酸类	3247-75-4	3	35106.9	32324.9	49052.5	54795.3	49364.8	49315.8	34022	40678.7	44536.6	40631.7	41735.1	45688.5	50745.3	46807	42169.6	-	-
Zblp002839	167.07	123.05	166.063	C9H10O3	[M+H]+	3-(3-Hydroxyphenyl)-propionic acid	3-(3-羟基苯基)丙酸	Phenolic acids	酚酸类	Phenolic acids	酚酸类	621-54-5	3	2.76972e+06	2.64634e+06	2.56917e+06	2.37362e+06	2.53069e+06	2.56727e+06	2.59966e+06	2.32765e+06	1.89175e+06	1.62973e+06	2.01249e+06	1.55072e+06	1.99896e+06	2.14693e+06	2.17777e+06	C11457	ko00360,ko01100
Hmjp005556	284.13	147.05	283.121	C17H17NO3	[M+H]+	3-(4-Hydroxyphenyl)-N-[2-(4-hydroxyphenyl)ethyl]-2-propenamide	3-(4-羟基苯基)-N-[2-(4-羟基苯基)乙基]-2-丙烯酰胺	Alkaloids	生物碱	Alkaloids	生物碱	-	1	1.48052e+06	1.85596e+06	1.05954e+06	9.1588e+06	8.77665e+06	8.92516e+06	362067	523523	562332	2.20218e+06	2.42295e+06	2.35393e+06	3.48474e+06	3.57305e+06	3.56093e+06	-	-
Wdhp006324	284.13	121.07	283.121	C17H17NO3	[M+H]+	3-(4-hydroxyphenyl)-n-[2-(4-hydroxyphenyl)ethyl]prop-2-enimidic acid	3-(4-羟基苯基)-n-[2-(4-羟基苯基)乙基]丙-2-氨基甲酸	Alkaloids	生物碱	Isoquinoline alkaloids	异喹啉类生物碱	-	3	2.97366e+06	3.93377e+06	2.47261e+06	2.15369e+07	2.1183e+07	2.19987e+07	1.19188e+06	1.19511e+06	1.35973e+06	4.88308e+06	4.6729e+06	5.13789e+06	8.92532e+06	9.0228e+06	8.8182e+06	-	-
Wasn003197	323.13	179.06	324.142	C13H24O9	[M-H]-	3-(Beta-D-Glucopyranosyloxy)-5-Hydroxyhexanoic Acid Methyl Ester	3-(β-D-吡喃葡萄糖基氧基)-5-羟基己酸甲酯	Organic acids	有机酸	Organic acids	有机酸	-	3	753285	826242	846022	1.27713e+06	1.33106e+06	1.28125e+06	650558	678155	722253	937173	937799	960585	917981	911849	859485	-	-
Zbfn003303	337.09	163.04	338.1	C16H18O8	[M-H]-	3-(Hydroxycinnamoyl)-quinic acid*	3-(羟基肉桂酰)-奎宁酸*	Phenolic acids	酚酸类	Phenolic acids	酚酸类	-	1	3.96497e+07	4.11809e+07	4.08863e+07	3.28954e+07	3.38974e+07	3.53416e+07	3.54937e+07	3.76225e+07	3.82622e+07	23372750	3.99085e+07	23893005	3.66376e+07	3.67369e+07	3.84358e+07	-	-
Wbmn009893	393.22	333.21	394.236	C22H34O6	[M-H]-	3-Acetoxy-9,13-epoxy-16-hydroxy-labda-15,16-olide	3-乙酰氧基-9,13-环氧-16-羟基-半日花烷-15,16-内酯	Terpenoids	萜类	Ditepenoids	二萜	-	3	57146.4	53976.6	52318.4	48875.7	44961.2	43387.8	70145.5	128487	125879	342663	247492	189215	93658.7	100337	108539	-	-
mws1598	138.02	79.96	139.03	C3H9NO3S	[M-H]-	3-Amino-1-propionic sulfonic acid	3-氨基-1-丙磺酸	Organic acids	有机酸	Organic acids	有机酸	3687-18-1	3	53375.3	49987.4	55374.9	48903.1	38203.7	46618.3	54670.3	48009	50634.9	44569.9	38871.2	33606.9	60077	44247.3	49323	-	-
pme1738	138.08	94.07	137.071	C7H9N2O	[M+H]+	3-Carbamyl-1-methylpyridinium;(1-Methylnicotinamide)	3-氨基甲酰-1-甲基氧化吡啶	Alkaloids	生物碱	Pyridine alkaloids	吡啶类生物碱	1005-24-9	3	4.28177e+07	3.90437e+07	3.67797e+07	2.74452e+07	2.65794e+07	2.7183e+07	6.85014e+07	6.9337e+07	6.70337e+07	3.1267e+07	3.24601e+07	3.25464e+07	3.88501e+07	4.04195e+07	3.79968e+07	C02918	ko00760,ko01100
MWS1777	128.03	93.06	127.019	C6H6ClN	[M+H]+	3-Chloroaniline	3-氯苯胺	Alkaloids	生物碱	Alkaloids	生物碱	108-42-9	1	1.41228e+07	1.44087e+07	1.43769e+07	1.54166e+07	1.48111e+07	1.45351e+07	1.31549e+07	1.38786e+07	1.37643e+07	1.50643e+07	1.48771e+07	1.50506e+07	1.36503e+07	1.34166e+07	1.34781e+07	-	-
Lmbn000121	113.04	96.01	114.043	C4H6N2O2	[M-H]-	3-Cyano-L-alanine	3-氰基-L-丙氨酸	Amino acids and derivatives	氨基酸及其衍生物	Amino acids and derivatives	氨基酸及其衍生物	6232-19-5	3	6242.46	7442.91	6660.13	112418	98668	136376	74928	59135.6	54589.5	114965	114947	106222	72222.1	66623.2	57644.6	C02512	ko00460,ko01100,ko01110
Lmbn000198	133.01	71.01	134.022	C4H6O5	[M-H]-	3-Dehydro-L-Threonic Acid*	3-脱氢-L-苏糖酸*	Others	其它类	Saccharides	糖类	-	1	4.25345e+07	4.37009e+07	4.472e+07	4.71091e+07	4.76762e+07	4.80931e+07	8.57806e+07	8.35147e+07	8.41131e+07	5.65213e+07	5.54023e+07	5.70731e+07	5.85273e+07	5.7636e+07	5.80241e+07	C03064	ko00053,ko01100
ML10176345	171.03	109.03	172.037	C7H8O5	[M-H]-	3-Dehydroshikimic acid	3-脱氢莽草酸	Organic acids	有机酸	Organic acids	有机酸	2922-42-1	3	175887	200253	179603	56725.5	57955.3	62824.2	63436.2	77128.7	76358.8	50044	37542.2	56003	95437	84981.3	76414.8	C02637	ko00400,ko00999,ko01100,ko01110,ko01230,ko01240
ML10195036	300.3	60.05	299.282	C18H37NO2	[M+H]+	3-Dehydrosphinganine	3-脱氢二氢鞘氨醇	Lipids	脂质	Sphingolipids	鞘脂	16105-69-4	3	129565	156491	160966	123007	133520	129582	262977	202531	216738	270438	246422	251279	232801	211227	199967	C02934	ko00600,ko01100
Lskp211268	179.07	119.05	178.063	C10H10O3	[M+H]+	3-Ethyl-7-hydroxyphthalide	3-乙基-7-羟基苯酞	Others	其它类	Others	其它	-	2	1.03911e+07	1.01784e+07	1.06635e+07	9.34343e+06	8.41395e+06	8.33577e+06	5.20176e+06	4.71541e+06	5.30839e+06	4.81727e+06	5.19396e+06	5.44416e+06	5.98728e+06	7.39367e+06	6.90787e+06	-	-
Lchp000221	207.06	91.05	206.058	C11H10O4	[M+H]+	3-Ethylidene-7-hydroxy-6-methoxyphthalide	3-亚乙基-7-羟基-6-甲氧基苯酞	Others	其它类	Others	其它	-	2	5.62616e+06	5.45227e+06	5.59727e+06	4.78134e+06	4.60611e+06	4.77021e+06	5.73759e+06	6.69835e+06	6.59566e+06	5.53796e+06	5.51622e+06	5.45213e+06	4.82864e+06	5.49325e+06	5.41585e+06	-	-
Hmhn002738	111.01	67.02	112.016	C5H4O3	[M-H]-	3-Furoic acid	3-糠酸	Organic acids	有机酸	Organic acids	有机酸	488-93-7	3	413325	444829	408682	347997	376982	334492	799458	788466	702171	464127	451142	448410	462782	462448	480836	-	-
MWSHC20102	197.08	151.04	196.074	C10H12O4	[M+H]+	3-Hydroxy-1-(4-Hydroxy-3-Methoxyphenyl)Propan-1-One	3-羟基-1-(4-羟基-3-甲氧基苯基)丙烷-1-酮	Phenolic acids	酚酸类	Phenolic acids	酚酸类	2196-18-1	3	6.38577e+06	6.67138e+06	6.36617e+06	6.56987e+06	6.42963e+06	6.72261e+06	587263	655545	612719	472937	424027	407289	3.51602e+06	3.95358e+06	3.92735e+06	-	-
Lafp002722	389.15	155.07	388.136	C17H24O10	[M+H]+	3-Hydroxy-1-(4-hydroxy-3,5-dimethoxy-phenyl)-propan-1-one glucoside	3-羟基-1-(4-羟基-3,5-二甲氧基-苯基)-丙烷-1-酮 葡萄糖苷	Phenolic acids	酚酸类	Phenolic acids	酚酸类	-	1	27134	28360	29014.2	36971.1	41317.8	50567.2	41962	45199.4	75740.8	20614.1	23501.6	26566.5	33176.3	55237.6	48748.4	-	-
Lmmn009932	469.37	469.37	470.376	C31H50O3	[M-H]-	3-Hydroxy-24-methylene-9,19-cyclolanostan-26-oic acid (Ambolic acid)	3-羟基-24-亚甲基-9,19-环羊毛甾烷-26-酸 (阿波醇酸)	Terpenoids	萜类	Triterpene	三萜	13878-93-8	3	187742	183215	183396	102946	110457	104629	168872	170775	176217	130581	135329	133496	144782	143167	143764	-	-
pme2914	161.05	99.05	162.053	C6H10O5	[M-H]-	3-Hydroxy-3-methylpentane-1,5-dioic acid	3-羟基-3-甲基谷氨酸	Amino acids and derivatives	氨基酸及其衍生物	Amino acids and derivatives	氨基酸及其衍生物	503-49-1	1	704579	743274	713915	1.42152e+06	1.43171e+06	1.31835e+06	1.0385e+06	1.04933e+06	1.07861e+06	4.10274e+06	4.17522e+06	4.11476e+06	1.81218e+06	1.76241e+06	1.70042e+06	C03761	-
pmn001690	327.14	165.09	328.152	C16H24O7	[M-H]-	3-Hydroxy-4-isopropylbenzylalcohol-3-O-glucoside	3-羟基-4-异丙基苯甲醇-3-O-葡萄糖苷	Phenolic acids	酚酸类	Phenolic acids	酚酸类	-	3	250420	269300	274908	433057	427571	371960	540702	564347	549951	485414	497837	461642	443051	481900	448000	-	-
pmn001521	437.11	313.1	438.116	C20H22O11	[M-H]-	3-Hydroxy-5-Methylphenol-1-O-(6'-Galloyl)Glucoside*	3-羟基-5-甲基苯酚-1-氧-(6'-没食子酰)葡萄糖苷*	Phenolic acids	酚酸类	Phenolic acids	酚酸类	-	3	42874.3	37781.3	35441.2	51110	36624.2	52685.2	45187.3	26556.4	30302.1	48023.6	45004.3	43995.6	36673.4	40873.8	21418.3	-	-
MWS04559g	182.08	136.08	181.074	C9H11NO3	[M+H]+	3-Hydroxy-L-phenylalanine*	3-羟基-L-苯丙氨酸*	Amino acids and derivatives	氨基酸及其衍生物	Amino acids and derivatives	氨基酸及其衍生物	587-33-7	1	7.23039e+06	7.38968e+06	6.93015e+06	1.94387e+07	1.99528e+07	2.09089e+07	8.87568e+06	8.04211e+06	8.62505e+06	2.45934e+07	2.24985e+07	2.47805e+07	1.74523e+07	1.65505e+07	1.61812e+07	-	-
Zmyn005252	285.24	239.24	286.251	C17H34O3	[M-H]-	3-Hydroxy-palmitic acid methyl ester	3-羟基-棕榈酸甲酯	Lipids	脂质	Free fatty acids	游离脂肪酸	51883-36-4	3	36206.8	47207.1	45285.1	34124.8	48590.5	46583.6	18737.6	24176.3	24170.1	27251.3	28503.8	29861.7	30593.4	27160.9	26172	C11849	-
mws0596	154.05	136.04	153.043	C7H7NO3	[M+H]+	3-Hydroxyanthranilic acid	3-羟基-2-氨基苯甲酸	Alkaloids	生物碱	Phenolamine	酚胺	548-93-6	3	782409	607183	434201	216623	138174	244892	595924	583606	733134	249414	354062	301422	364580	388898	417989	C00632	ko00380,ko01100,ko01240
mws0576	103.04	59.01	104.047	C4H8O3	[M-H]-	3-Hydroxybutyric acid	3-羟基丁酸	Organic acids	有机酸	Organic acids	有机酸	300-85-6	3	122732	127681	152259	952655	873388	889137	114083	110316	138269	715883	746622	685845	485749	479074	443378	C01089	ko00650,ko01100
MWSmce248	163.04	119.05	164.047	C9H8O3	[M-H]-	3-Hydroxycinnamic Acid*	3-羟基肉桂酸*	Phenolic acids	酚酸类	Phenolic acids	酚酸类	14755-02-3	3	670704	710665	763097	1.65792e+06	1.68561e+06	1.51392e+06	1.14262e+06	1.09062e+06	1.19142e+06	1.47409e+06	1.42709e+06	1.38809e+06	1.30338e+06	1.2345e+06	1.21218e+06	C12621	ko00360,ko01100
Zmjn014062	455.35	455.35	456.36	C30H48O3	[M-H]-	3-Hydroxydammara-21-oic acid 21,23-lactone*	3-羟基达玛烷-21-酸-21,23-内酯*	Terpenoids	萜类	Triterpene	三萜	-	1	121349	97410.2	120582	106757	135184	131778	108118	140688	120206	78386.5	101311	83646.7	127662	118111	111010	-	-
MWS3036	147.03	85.03	148.037	C5H8O5	[M-H]-	3-Hydroxyglutaric acid*	3-羟基戊二酸*	Organic acids	有机酸	Organic acids	有机酸	638-18-6	3	374987	457327	387134	254776	233202	267858	904536	966785	849342	324854	347512	275993	408082	413842	487755	-	-
Zbsp011826	441.37	441.37	440.365	C30H48O2	[M+H]+	3-Hydroxylup-20(29)-en-28-al (Betulinaldehyde)	3-羟基羽扇豆-20(29)-烯-28-醛 (白桦脂醛)	Terpenoids	萜类	Triterpene	三萜	13159-28-9	3	2.21819e+06	3.45886e+06	2.7357e+06	2.75082e+06	5.59741e+06	4.96563e+06	2.56289e+06	3.38643e+06	5.27584e+06	2.49733e+06	4.69083e+06	4.85656e+06	2.97498e+06	2.74642e+06	3.04051e+06	-	-
HJN110	455.36	455.36	456.36	C30H48O3	[M-H]-	3-Hydroxylup-20(29)-en-28-oic acid (Betulinic acid)*	3-羟基羽扇豆-20(29)-烯-28-酸 (白桦脂酸)*	Terpenoids	萜类	Triterpene	三萜	472-15-1	1	114510	113272	93280.8	109224	122480	125873	83267.9	134482	145684	58829	99441.5	85846.6	117624	117528	132211	C08619	-
mws1389	455.353	455.353	456.36	C30H48O3	[M-H]-	3-Hydroxyolean-12-en-28-oic acid (Oleanolic acid)*	3-羟基齐墩果-12-烯-28-酸 (齐墩果酸)*	Terpenoids	萜类	Triterpene	三萜	508-02-1	1	124015	100744	98525.4	118060	115301	114947	127931	149078	139883	94854.3	96351.3	67655.5	99594.3	90352.5	109627	C17148	ko00999,ko01100,ko01110
pme2601	89.02	59.01	90.0317	C3H6O3	[M-H]-	3-Hydroxypropanoic acid	3-羟基丙酸	Organic acids	有机酸	Organic acids	有机酸	503-66-2	3	9937.94	9908.19	15615	48351.4	44549	38385.6	34280.2	28877.4	44048.8	42171.3	52356.3	39159.9	39607.9	45339	37060.9	C01013	ko00240,ko00410,ko00640,ko01100,ko01200
mws4053	455.35	455.35	456.36	C30H48O3	[M-H]-	3-Hydroxyurs-12-en-28-oic acid (Ursolic acid)*	3-羟基熊果-12-烯-28-酸 (熊果酸)*	Terpenoids	萜类	Triterpene	三萜	77-52-1	1	94524.2	140629	111820	49078.4	92771.8	98797.8	78636.9	122623	96186.6	42756.6	113342	60464.5	62120.9	56240.9	81022.3	C08988	-
pmb0819	157.08	130.07	156.069	C10H8N2	[M+H]+	3-Indoleacetonitrile	3-吲哚乙腈	Alkaloids	生物碱	Plumerane	吲哚类生物碱	771-51-7	3	608552	551727	537628	2.0547e+06	2.0854e+06	1.94401e+06	855369	823221	759436	2.44745e+06	2.29879e+06	2.30116e+06	1.38917e+06	1.7121e+06	1.75139e+06	C02938	ko00380,ko01100
Hmmp001310	188.07	118.07	187.063	C11H9NO2	[M+H]+	3-Indoleacrylic acid*	3-吲哚丙烯酸*	Alkaloids	生物碱	Plumerane	吲哚类生物碱	1204-06-4	1	2.01042e+06	1.83372e+06	1.84303e+06	1.09089e+07	1.16459e+07	1.14316e+07	2.54554e+06	2.62043e+06	2.69875e+06	1.32665e+07	1.27003e+07	1.31252e+07	7.39564e+06	7.66494e+06	7.47036e+06	C21283	-
pme2244	190.09	118.07	189.079	C11H11NO2	[M+H]+	3-Indolepropionic acid	3-吲哚丙酸	Alkaloids	生物碱	Plumerane	吲哚类生物碱	830-96-6	2	1.12649e+06	1.04368e+06	1.09461e+06	5.4717e+06	5.52664e+06	5.1734e+06	1.43651e+06	1.3735e+06	1.4637e+06	5.71251e+06	5.80006e+06	5.8601e+06	3.7571e+06	4.00065e+06	3.85029e+06	-	-
Lmbn001754	175.06	115.04	176.069	C7H12O5	[M-H]-	3-Isopropylmalic Acid*	3-异丙基苹果酸*	Organic acids	有机酸	Organic acids	有机酸	921-28-8	1	1.4924e+06	1.41218e+06	1.50346e+06	1.66158e+06	1.75875e+06	1.65764e+06	1.1831e+06	1.20914e+06	1.18105e+06	3.21243e+06	3.28606e+06	3.37015e+06	1.87714e+06	1.86508e+06	1.82705e+06	C04411	ko00290,ko01100,ko01110,ko01210,ko01230
Lmbn001718	129.06	57.03	130.063	C6H10O3	[M-H]-	3-Methyl-2-oxopentanoic acid	3-甲基-2-氧代戊酸	Organic acids	有机酸	Organic acids	有机酸	24809-08-3	3	64025.9	70229.8	67528.4	35878.6	40404.7	48719.5	208997	236386	225165	119376	125061	113154	115634	104447	112547	C00671	ko00280,ko00290,ko00785,ko00966,ko01100,ko01110,ko01210,ko01230
pme0181	170.09	124.09	169.085	C7H11N3O2	[M+H]+	3-Methyl-L-Histidine*	3-甲基-L-组氨酸*	Amino acids and derivatives	氨基酸及其衍生物	Amino acids and derivatives	氨基酸及其衍生物	368-16-1	3	163675	132669	163967	97304.1	77296.7	90991.6	246129	220016	199967	191540	214553	171950	172510	184605	167267	C01152	ko00340,ko01100
Lmbn002737	119.05	93.03	120.058	C8H8O	[M-H]-	3-Methylbenzaldehyde*	3-甲基苯甲醛*	Others	其它类	Aldehyde compounds	醛类化合物	620-23-5	3	87130.4	102322	91136.2	213534	188717	201540	127141	143443	162347	182313	175116	186334	155118	165553	168770	C07209	ko01100
Lmbn000216	147.03	57.03	148.037	C5H8O5	[M-H]-	3-Methylmalic acid*	3-甲基苹果酸*	Organic acids	有机酸	Organic acids	有机酸	152204-30-3	3	1.19254e+06	1.17796e+06	1.1692e+06	742555	804948	827996	1.96994e+06	1.8853e+06	1.98069e+06	2.09359e+06	2.09667e+06	2.18237e+06	1.49712e+06	1.55737e+06	1532387	C06032	ko00290,ko00660,ko01100,ko01210,ko01230
pme1266	167.06	124.05	166.049	C6H6N4O2	[M+H]+	3-Methylxanthine	3-甲基黄嘌呤	Nucleotides and derivatives	核苷酸及其衍生物	Nucleotides and derivatives	核苷酸及其衍生物	1076-22-8	3	1.49836e+06	1.46925e+06	1.46777e+06	1.0818e+06	1.11989e+06	1.13884e+06	766071	741027	770535	55015	24162.7	54978.4	707109	685678	638443	C16357	ko00232,ko01100,ko01110
Zmpn001713	138.02	108.02	139.027	C6H5NO3	[M-H]-	3-Nitrophenol	3-硝基苯酚	Phenolic acids	酚酸类	Phenolic acids	酚酸类	554-84-7	3	81076.6	108691	79766.6	96123.7	85547.7	88276.7	49465	58366.4	61144.4	68803.4	70679.3	120825	96103.2	89021.6	104862	C14418	-
Zbfn005083	547.15	175.04	548.153	C26H28O13	[M-H]-	3-O-(3,4-Dimethoxybenzoyl)-4-O-(3-hydroxyferuloyl)quinic acid	3-O-(3,4-二甲氧基苯甲酰)-4-O-(3-羟基阿魏酰)奎尼酸	Phenolic acids	酚酸类	Phenolic acids	酚酸类	-	2	327030	370940	336973	721910	747771	682967	847619	920381	848147	642797	598231	650019	670708	675135	669275	-	-
Zbfn004495	533.13	323.08	534.137	C25H26O13	[M-H]-	3-O-(3,5-Dimethoxy-4-hydroxybenzoyl)-4-O-caffeoylquinic acid	3-O-(3,5-二甲氧基-4-羟基苯甲酰)-4-O-咖啡酰基奎尼酸	Phenolic acids	酚酸类	Phenolic acids	酚酸类	-	2	1.54335e+06	1.63161e+06	1.62888e+06	2.55384e+06	2.55323e+06	2.67186e+06	5.3259e+06	5.13439e+06	5.20156e+06	2.88942e+06	2.9027e+06	2.89331e+06	3.08644e+06	3.05958e+06	3.42443e+06	-	-
Zbfn004208	503.12	323.08	504.127	C24H24O12	[M-H]-	3-O-(3-Methoxy-4-hydroxybenzoyl)-4-O-caffeoylquinic acid	3-O-(3-甲氧基-4-羟基苯甲酰)-4-O-咖啡酰基奎尼酸	Phenolic acids	酚酸类	Phenolic acids	酚酸类	-	3	461791	414493	404218	692451	747877	784129	572393	570142	506696	770412	263578	728567	621853	517819	596276	-	-
pmb0752	369.12	177.05	368.111	C17H20O9	[M+H]+	3-O-Feruloylquinic acid*	3-O-阿魏酰奎宁酸*	Phenolic acids	酚酸类	Phenolic acids	酚酸类	1899-29-2	1	1.04202e+07	9.84134e+06	1.10279e+07	7.50946e+06	1.12016e+07	9.68858e+06	1.6816e+07	2.12494e+07	2.14289e+07	1.37498e+07	1.5999e+07	1.63343e+07	1.30641e+07	1.26196e+07	1.44353e+07	C02572	-
pmb2833	529.16	193.1	530.164	C23H30O14	[M-H]-	3-O-Feruloylquinic acid-O-glucoside*	3-O-阿魏酰奎宁酸-O-葡萄糖苷*	Phenolic acids	酚酸类	Phenolic acids	酚酸类	-	1	703451	707417	723970	1.10723e+06	1.01951e+06	1.03578e+06	782491	756857	747673	890199	876217	875463	838626	869978	840503	-	-
MWSmce387	183.03	124.02	184.037	C8H8O5	[M-H]-	3-O-Methylgallic acid	3-O-甲基没食子酸	Phenolic acids	酚酸类	Phenolic acids	酚酸类	3934-84-7	3	25022.5	11670	23199.2	14567.1	8038.94	19424.9	25708.4	24876.4	15212.7	35915.6	15227	21368.6	32327.1	21396.1	17120.2	C05616	-
Zaln004082	335.08	179.03	336.084	C16H16O8	[M-H]-	3-O-caffeoylshikimic acid*	3-O-咖啡酰莽草酸*	Phenolic acids	酚酸类	Phenolic acids	酚酸类	-	1	6.1301e+06	6.60772e+06	6.20056e+06	6.96582e+06	7.08006e+06	6.52103e+06	6.53737e+06	6.44711e+06	6.6073e+06	2.91456e+06	2.83024e+06	3.02127e+06	5.3307e+06	5.27117e+06	5.36318e+06	-	-
pmn001421	337.09	191.06	338.1	C16H18O8	[M-H]-	3-O-p-Coumaroylquinic acid*	3-O-对香豆酰奎宁酸*	Phenolic acids	酚酸类	Phenolic acids	酚酸类	87099-71-6	1	1.11687e+07	1.15956e+07	1.17045e+07	8.56045e+06	9.95638e+06	9.18846e+06	1.10637e+07	8.75149e+06	1.10099e+07	1.07079e+07	1.03947e+07	1.07855e+07	1.09899e+07	1.08204e+07	9.94789e+06	-	-
pmb3064	499.15	163.2	500.153	C22H28O13	[M-H]-	3-O-p-Coumaroylquinic acid-O-glucoside	3-O-对香豆酰奎宁酸-O-葡萄糖苷	Phenolic acids	酚酸类	Phenolic acids	酚酸类	-	3	431988	361162	387967	229075	236152	213709	177357	206376	170920	120164	103328	100759	260999	248176	209218	-	-
pmb3075	319.08	145.03	320.09	C16H16O7	[M-H]-	3-O-p-Coumaroylshikimic acid	3-O-对香豆酰莽草酸	Phenolic acids	酚酸类	Phenolic acids	酚酸类	-	3	16412.4	21239	50175.8	41866.3	48216.1	93161.6	40854.7	47402.3	36777.3	29413.4	26248.2	21336.9	36777.3	15599.2	26976.3	-	-
Ysjn001064	145.01	57.04	146.022	C5H6O5	[M-H]-	3-Oxopentanedioic acid	1,3-丙酮二羧酸	Organic acids	有机酸	Organic acids	有机酸	542-05-2	1	38698.2	90990.9	91931.8	25459.8	43122.1	54023.5	72022	33004.9	65842.8	43919.6	29284.7	39636.8	46590.9	58646.5	45306.8	-	-
Sadp006908	415.14	177.06	414.132	C22H22O8	[M+H]+	3-P-Coumaroyl-1-Feruloylglycerol	3-P-香豆酰-1-阿魏酰甘油	Phenolic acids	酚酸类	Phenolic acids	酚酸类	-	1	203140	257206	270908	411141	427266	289971	219416	186580	214522	108684	215410	137945	200026	175777	248225	-	-
Zmgn000447	184.98	78.96	185.993	C3H7O7P	[M-H]-	3-Phospho-D-glyceric acid	3-磷酸-D-甘油酸	Others	其它类	Saccharides	糖类	820-11-1	2	1.0517e+06	830662	831574	2.21042e+06	1.95531e+06	2.07797e+06	2.90095e+06	2.05194e+06	2.58044e+06	1.25181e+06	1.05466e+06	1.175e+06	813707	828226	900432	C00197	ko00010,ko00030,ko00260,ko00270,ko00561,ko00630,ko00710,ko01100,ko01110,ko01200,ko01230,ko01240
Zmyn004232	501.16	223.06	502.169	C22H30O13	[M-H]-	3-Spinoyl-arabinose-rhamnoside	3-芥子酰-阿拉伯糖-鼠李糖苷	Phenolic acids	酚酸类	Phenolic acids	酚酸类	-	2	37554.1	46265.1	63350	73591.7	79180.3	96787.7	60020	88271.1	86704.4	74460.5	59319	52207.9	79598.8	91178.9	63849.3	-	-
Lmgn000160	131.05	70.03	132.054	C4H8N2O3	[M-H]-	3-Ureidopropionic Acid	3-脲基丙酸	Organic acids	有机酸	Organic acids	有机酸	462-88-4	1	33624.6	36686.7	34201.4	5.91021e+06	6.15352e+06	5.90872e+06	70855.9	63630.9	69635.9	5.92176e+06	6.31823e+06	6.3875e+06	3.80104e+06	3.88666e+06	3.69723e+06	C02642	ko00240,ko00410,ko00770,ko01100
Jmwn002494	325.09	119.05	326.1	C15H18O8	[M-H]-	3-[4-(β-D-glucopyranoside)-phenylacrylic]-acid	3-[4-(β-D-吡喃葡萄糖苷)-苯丙烯酸]酸	Phenolic acids	酚酸类	Phenolic acids	酚酸类	-	2	621649	558495	665214	777881	821382	803831	589945	523439	581968	539544	510066	539534	607056	542920	622700	-	-
Hmgp002327	188.07	118.06	187.063	C11H9NO2	[M+H]+	3-amino-2-naphthoic acid*	3-氨基-2-萘甲酸*	Alkaloids	生物碱	Alkaloids	生物碱	-	1	1.74118e+06	1.53374e+06	1.63639e+06	1.03021e+07	1.00413e+07	1.01453e+07	2.3676e+06	2.23709e+06	2.32949e+06	1.0927e+07	1.09431e+07	1.10878e+07	6.58881e+06	7.04566e+06	6.63505e+06	-	-
Lchp000218	209.08	121.06	208.074	C11H12O4	[M+H]+	3-ethyl-7-hydroxy-6-methoxyphthalide	3-乙基-7-羟基-6-甲氧基苯酞	Others	其它类	Others	其它	-	2	1.01968e+07	9.9076e+06	9.66238e+06	1.47804e+07	1.44617e+07	1.5242e+07	1.31296e+07	1.31938e+07	1.19012e+07	1.31002e+07	1.48608e+07	1.41026e+07	1.25982e+07	1.2707e+07	1.20865e+07	-	-
MWS4301	151.04	107.05	152.047	C8H8O3	[M-H]-	3-hydroxyphenylacetic acid*	3-羟基苯乙酸*	Phenolic acids	酚酸类	Phenolic acids	酚酸类	621-37-4	3	19161.2	12965	20770	16925.1	19505.4	18756.5	12973	8340	18361.2	13737.2	11670	25910.2	15403.3	6964.64	19203.4	C05593	ko00350,ko00360,ko01100
MWS2010	451.11	163.05	226.059	C9H10N2O5	[2M-H]-	3-nitro-L-tyrosine	3-硝基-L-酪氨酸	Amino acids and derivatives	氨基酸及其衍生物	Amino acids and derivatives	氨基酸及其衍生物	621-44-3	3	66494.2	72094.8	68724	86488.7	80486.2	75446.8	41347.1	49016.2	40583.8	64824.6	54211.9	55324.3	66831.1	67043.5	59799.7	-	-
Zblp001009	272.11	110.06	271.106	C12H17NO6	[M+H]+	3-pyridine-methanol-O-β-D-glucopyranosyl	3-吡啶-甲醇-O-β-D-吡喃葡萄糖基	Alkaloids	生物碱	Pyridine alkaloids	吡啶类生物碱	-	2	6.66428e+06	7.31198e+06	7.33049e+06	2.53996e+07	2.40798e+07	2.72339e+07	5.90839e+06	7.90222e+06	9.82697e+06	2.75943e+07	2.97578e+07	2.63104e+07	1.57591e+07	1.75137e+07	1.65387e+07	-	-
Ladp002935	190.05	144.04	189.043	C10H7NO3	[M+H]+	3-quinolinecarboxylic acid	3-喹啉羧酸	Alkaloids	生物碱	Quinoline alkaloids	喹啉类生物碱	-	1	6.65077e+06	6.36927e+06	6.46157e+06	4.28296e+06	4.17427e+06	4.36965e+06	8.74503e+06	8.62263e+06	8.53818e+06	5.32152e+06	5.31974e+06	5.20587e+06	6.00907e+06	6.03713e+06	6.11792e+06	-	-
Lsjp211201	209.15	137.1	208.146	C13H20O2	[M+H]+	3S-3-hydroxy-β-damascon	3S-3-羟基-β-突厥酮	Terpenoids	萜类	Monoterpenoids	倍萜	-	3	971281	672084	540233	969460	346894	807967	628698	533166	553860	809224	810537	807126	660079	577910	769103	-	-
Wcdp001930	195.06	163.04	194.058	C10H10O4	[M+H]+	3ξ-(1ξ-hydroxyethyl)-7-hydroxy-1-isobenzofuranone	3ξ-(1ξ-羟基乙基)-7-羟基-1-异苯并呋喃酮	Others	其它类	Others	其它	-	1	1.99236e+06	1.97344e+06	2.16297e+06	1.87306e+06	1.85592e+06	1.85397e+06	266700	256799	262527	189120	206349	207186	1.08564e+06	955408	1.09259e+06	-	-
pmp000004	331.08	316.06	330.074	C17H14O7	[M+H]+	4',5,7-Trihydroxy-3',6-dimethoxyflavone (Jaceosidin)*	4',5,7-三羟基-3',6-二甲氧基黄酮 (棕矢车菊素)*	Flavonoids	黄酮	Flavones	黄酮	18085-97-7	3	1.21344e+07	1.15695e+07	1.22052e+07	1.27328e+07	1.24899e+07	1.24775e+07	1.53629e+07	1.50604e+07	1.5771e+07	2.39786e+07	2.3697e+07	2.3493e+07	1.59023e+07	1.59661e+07	1.55252e+07	-	-
MWSslk146	595.17	433.12	594.159	C27H30O15	[M+H]+	4'-O-Glucosylvitexin	牡荆素葡萄糖苷	Flavonoids	黄酮	Flavones	黄酮	38950-94-6	3	1.04751e+07	1.01061e+07	9.18106e+06	2.20305e+06	2.84475e+06	3.68361e+06	1.60201e+07	1.59696e+07	1.32141e+07	1.93182e+06	1.96081e+06	2766620	1.13971e+07	1.0833e+07	4.7251e+06	-	-
Lamn006359	447.12	285.07	448.137	C22H24O10	[M-H]-	4'-demethyl-3,9-dihydroeucomin glucoside	5,7-二羟基-3-(4-羟基苄基)色满-4-酮 葡萄糖苷	Flavonoids	黄酮	Other Flavonoids	其它类黄酮	-	2	8.0682e+06	7.60167e+06	7.72307e+06	5.91888e+06	6.12721e+06	5.72748e+06	1.06081e+07	1.02024e+07	1.04762e+07	7.81183e+06	7.72305e+06	7.35944e+06	7.94427e+06	8.19838e+06	7.90784e+06	-	-
Lmgn000242	177.04	113.02	178.048	C6H10O6	[M-H]-	4,5,6-Trihydroxy-2-oxohexanoic acid	4,5,6-三羟基-2-氧己酸	Organic acids	有机酸	Organic acids	有机酸	56742-44-0	1	7.52384e+06	8.57804e+06	8.17448e+06	6.57073e+06	7.07702e+06	6.92498e+06	1.10385e+07	1.01773e+07	1.0869e+07	1.10713e+07	1.00489e+07	1.11804e+07	8.72942e+06	8.41229e+06	8.97512e+06	C01216	ko00052,ko01100
Zmcn005156	529.13	353.08	530.142	C26H26O12	[M-H]-	4,5-O-Dicaffeoylquinic Acid Methyl Ester	4,5-二咖啡酰奎宁酸甲酯	Phenolic acids	酚酸类	Phenolic acids	酚酸类	188742-80-5	1	64967.6	64454.3	75025.3	117849	97988.7	126841	284322	260055	294183	204922	147912	167963	161972	158588	156657	-	-
Lmgp001898	162.06	116.05	161.048	C9H7NO2	[M+H]+	4,6-Dihydroxyquinoline	4,6-二羟基喹啉	Alkaloids	生物碱	Quinoline alkaloids	喹啉类生物碱	3517-61-1	3	639771	646100	594115	1.16012e+06	1.2961e+06	575015	727704	769271	760997	424897	441022	353205	474515	560725	626476	C05639	ko00380,ko01100
Wbtp006564	317.07	302.04	316.058	C16H12O7	[M+H]+	4,8,10-trihydroxy-2-methoxy-1h,2h-furo[3,2-a]xanthen-11-one	4,8,10-三羟基-2-甲氧基-1h,2h-呋喃并[3,2-a]-11-蒽酮	Flavonoids	黄酮	Other Flavonoids	其它类黄酮	-	3	963412	998816	1.0252e+06	699468	730369	650546	981567	931450	927064	791737	782048	804141	864572	851277	861991	-	-
Zmtn001464	204.03	160.04	205.037	C10H7NO4	[M-H]-	4,8-Dihydroxyquinoline-2-carboxylic acid	4,8-二羟基喹啉-2-羧酸	Organic acids	有机酸	Organic acids	有机酸	59-00-7	3	489950	510407	462948	662560	675389	691091	711292	755947	705038	810519	799755	785156	685188	645940	594875	C02470	ko00380
MWSmce644	209.08	93.03	208.074	C11H12O4	[M+H]+	4-Acetoxy-3-Ethoxybenzaldehyde	4-乙酰氧基-3-乙氧基苯甲醛	Others	其它类	Aldehyde compounds	醛类化合物	72207-94-4	3	1.61218e+06	1.64134e+06	1.53788e+06	485453	472825	558435	2.4082e+06	2.32086e+06	2.35566e+06	1.1123e+06	1.10742e+06	1.0063e+06	1.36723e+06	1.34758e+06	1.42072e+06	-	-
pma1840	250.14	147.04	250.144	C14H20NO3+	[M]+	4-Coumaroylcholine	对香豆酰胆碱	Alkaloids	生物碱	Phenolamine	酚胺	-	3	230004	220572	190885	538267	434364	453999	217453	192226	238321	431026	354853	430483	297359	295741	323698	-	-
Jmwn004308	637.21	475.16	638.221	C30H38O15	[M-H]-	4-Dihydroxyphenethoxy-8-O-[6-O-(4-O-glucosyl)feruloyl]glucoside	4-二羟苯乙氧基-8-O-[6-O-(4-O-葡萄糖基)阿魏酰基]葡萄糖苷	Phenolic acids	酚酸类	Phenolic acids	酚酸类	-	2	1.03364e+06	1.08663e+06	534124	1.15472e+06	536973	536519	269140	320415	311004	435680	396842	422587	378741	376211	430436	-	-
mws0567	146.09	87.04	145.085	C5H11N3O2	[M+H]+	4-Guanidinobutyric acid	4-胍基丁酸	Organic acids	有机酸	Organic acids	有机酸	463-00-3	1	5.01776e+06	4.73987e+06	5.02538e+06	6.0133e+06	5.86837e+06	5.91449e+06	4.62529e+06	4.84607e+06	4.87682e+06	3.634e+06	3.91763e+06	3.97683e+06	4.93463e+06	4.61842e+06	4.83162e+06	C01035	ko00330,ko01100
MWSslk095	127.04	55.0189	128.047	C6H8O3	[M-H]-	4-Hydroxy-2,5-dimethyl-3(2H)furanone	4-羟基-2,5-二甲基-3(2H)呋喃酮	Others	其它类	Aldehyde compounds	醛类化合物	3658-77-3	3	742401	750163	702859	491939	554224	630191	389033	418702	427914	243768	102282	138339	454847	472026	353624	-	-
Lmbn001364	131.03	87.05	132.042	C5H8O4	[M-H]-	4-Hydroxy-2-Oxopentanoic Acid*	4-羟基-2-氧代戊酸*	Organic acids	有机酸	Organic acids	有机酸	3318-73-8	3	100403	96740.2	109853	90866.3	88369.3	89407.4	119991	109490	122109	92960.2	100386	85589.6	110364	109279	110316	C03589	ko00360,ko01100
pme2761	161.01	73.03	162.016	C5H6O6	[M-H]-	4-Hydroxy-2-oxoglutaric acid	4-羟基-2-酮戊二酸	Organic acids	有机酸	Organic acids	有机酸	1187-99-1	3	523252	521568	650662	216415	270174	230555	619477	733085	664705	149450	164723	145153	361366	348115	325658	C01127	ko00630,ko01100
MWSslk083	183.06	153.02	184.074	C9H12O4	[M-H]-	4-Hydroxy-3,5-dimethoxybenzyl alcohol	4-羟基-3,5-二甲氧基苯甲醇	Phenolic acids	酚酸类	Phenolic acids	酚酸类	530-56-3	3	81078.4	83032.1	104798	84367.7	71184.7	69868.2	55154.3	87032.6	71190.7	33620.9	34287.9	28348.2	50759.5	55380.8	47471.8	-	-
pmb2497	197.05	153.06	198.053	C9H10O5	[M-H]-	4-Hydroxy-3-methoxymandelate	4-羟基-3-甲氧基扁桃酸	Phenolic acids	酚酸类	Phenolic acids	酚酸类	55-10-7	3	392547	360358	378323	242382	249790	263896	264385	241275	222915	196948	161391	166774	210580	228423	261234	C05584	ko00350,ko01100
MWSmce190	148.09	74.02	147.089	C6H13NO3	[M+H]+	4-Hydroxy-L-Isoleucine	4-羟基-L-异亮氨酸	Amino acids and derivatives	氨基酸及其衍生物	Amino acids and derivatives	氨基酸及其衍生物	781658-23-9	3	200415	183789	205104	111235	331082	312398	305094	293068	242222	673533	366986	402183	448811	462383	345758	-	-
pme2758	162.04	144.03	163.048	C5H9NO5	[M-H]-	4-Hydroxy-L-glutamic acid	4-羟基-L-谷氨酸	Amino acids and derivatives	氨基酸及其衍生物	Amino acids and derivatives	氨基酸及其衍生物	3913-68-6	3	52366.1	21675	55259.6	58630.4	50741.2	31755.1	69630.4	60564.9	105987	81330.9	51592.4	64424.9	74123.2	117562	69078.8	C03079	-
MWSmce466	135.05	92.03	136.052	C8H8O2	[M-H]-	4-Hydroxyacetophenone	4-羟基苯乙酮	Others	其它类	Ketone compounds	酮类化合物	99-93-4	3	57503.4	56763.8	77205	57520.6	61992	61315	56689.8	43392.6	56028.5	81740.5	68875.6	73957.9	68870.2	58988.5	48467.7	C10700	ko01100
mws0628	121.03	92.03	122.037	C7H6O2	[M-H]-	4-Hydroxybenzaldehyde	4-羟基苯甲醛	Others	其它类	Aldehyde compounds	醛类化合物	123-08-0	3	827381	699582	757890	1.11633e+06	1.07362e+06	1.10643e+06	670789	661295	648121	1.97375e+06	1.98822e+06	1.91223e+06	1.09959e+06	1.13648e+06	1.05149e+06	C00633	ko01100
mws0749	137.02	93.03	138.032	C7H6O3	[M-H]-	4-Hydroxybenzoic acid	4-羟基苯甲酸	Phenolic acids	酚酸类	Phenolic acids	酚酸类	99-96-7	1	1356435	3.1309e+06	3.02767e+06	1.91845e+06	2.13567e+06	2.00655e+06	2.061e+06	2.1091e+06	2.06466e+06	2.10964e+06	2.11134e+06	2.27712e+06	2.28876e+06	2.21706e+06	2.18214e+06	C00156	ko00130,ko00790,ko01100,ko01110,ko01240
MWSslk101	225.09	147.05	224.084	C15H12O2	[M+H]+	4-Hydroxychalcone	4-羟基查耳酮	Flavonoids	黄酮	Chalcones	查耳酮	20426-12-4	3	509903	517842	562207	147043	141192	145669	355884	710108	745217	324074	294868	294001	359838	514970	496916	C14231	-
Hmqp002567	284.13	147.04	283.121	C17H17NO3	[M+H]+	4-Hydroxycinnamic acid p-hydroxyphenethylamine*	4-羟基桂皮酸酰对羟基苯乙胺*	Phenolic acids	酚酸类	Phenolic acids	酚酸类	-	1	5.87076e+06	7.741e+06	4.84086e+06	4.32642e+07	4.11367e+07	4.43876e+07	2.32001e+06	2.13535e+06	2.72143e+06	9.98652e+06	9.36077e+06	9.35112e+06	1.87637e+07	1.79885e+07	1.78425e+07	-	-
MWS2410	196.06	121.03	195.053	C9H9NO4	[M+H]+	4-Hydroxyhippurate	4-羟基马尿酸	Amino acids and derivatives	氨基酸及其衍生物	Amino acids and derivatives	氨基酸及其衍生物	2482-25-9	3	76834.8	71650.9	110445	168607	163992	207084	60845.5	50500.8	68641.1	224613	201252	165166	149398	182006	155103	-	-
Sazp001763	357.12	195.07	358.126	C16H22O9	[M-H]-	4-Hydroxyphenyl 6-O-(2-Methyl-3-Hydroxypropionyl)-Beta-D-Galactopyranoside	4-羟基苯基 6-O-(2-甲基-3-羟基丙酰基)-β-D-吡喃半乳糖苷	Phenolic acids	酚酸类	Phenolic acids	酚酸类	-	1	8.79391e+06	8.55422e+06	9.0547e+06	7.06553e+06	6.80474e+06	6.95298e+06	1.51073e+06	1.64704e+06	1.63452e+06	547970	560493	538923	3.86685e+06	3.9518e+06	3.98471e+06	-	-
MWSmce370	151.04	107.05	152.047	C8H8O3	[M-H]-	4-Hydroxyphenylacetic acid*	4-羟基苯乙酸*	Phenolic acids	酚酸类	Phenolic acids	酚酸类	156-38-7	3	10549.5	15261	10998.8	18488.9	11466.5	10005	9084.54	11504.2	12243.1	19789.5	9951.12	24390.5	19032.9	13035.7	16041.5	C00642	ko00350,ko00360,ko01100
MWS5206	181.05	135.04	182.058	C9H10O4	[M-H]-	4-Hydroxyphenyllactic Acid*	4-羟苯基乳酸*	Phenolic acids	酚酸类	Phenolic acids	酚酸类	306-23-0	3	185140	196243	191219	251311	246550	223287	146010	178618	152630	142131	136347	152738	230191	248893	210480	C03672	-
MA10074217	144.05	115.04	145.053	C9H7NO	[M-H]-	4-Hydroxyquinoline	4-羟基喹啉	Alkaloids	生物碱	Quinoline alkaloids	喹啉类生物碱	611-36-9	3	19256.6	22214.4	25318.2	52873	47141.4	61521.4	16881.8	22828.9	20243.7	71967	82355.4	81391.4	49843.7	38000.2	43434.3	C06343	-
pmb2221	318.3	60.04	317.293	C18H39NO3	[M+H]+	4-Hydroxysphinganine; Phytosphingosine	4-羟基鞘氨醇; 植物鞘氨醇	Lipids	脂质	Sphingolipids	鞘脂	554-62-1	1	9.39732e+06	8.80204e+06	9.06128e+06	8.19901e+06	8.31466e+06	8.33014e+06	1.45922e+07	1.51191e+07	1.50935e+07	1.58022e+07	1.57307e+07	1.58333e+07	1.337e+07	1.31778e+07	1.288e+07	C12144	ko00600,ko01100
Hmgn002833	371.11	297.11	372.121	C20H20O7	[M-H]-	4-Ketopinoresinol	4-酮基松脂酚	Lignans and Coumarins	木脂素和香豆素	Lignans	木脂素	66288-89-9	3	95812.5	147812	95725.3	335989	432496	357422	136034	124788	132508	657251	550785	505252	291606	310003	303117	-	-
Yalp002838	207.07	91.05	206.058	C11H10O4	[M+H]+	4-Methoxy-5-(hydroxymethyl)-2H-1-benzopyran-2-one	4-Methoxy-5-(hydroxymethyl)-2H-1-benzopyran-2-one	Lignans and Coumarins	木脂素和香豆素	Coumarins	香豆素	-	2	6.43022e+06	7.12804e+06	6.88201e+06	5.98137e+06	5.51769e+06	5.88023e+06	6.74878e+06	8.8084e+06	8.57661e+06	6.81068e+06	6.38262e+06	4.49451e+06	6.76306e+06	7.13762e+06	6.81002e+06	-	-
mws0373	129.06	83.05	130.063	C6H10O3	[M-H]-	4-Methyl-2-oxovalerate	4-甲基-2-氧代戊酸	Organic acids	有机酸	Organic acids	有机酸	816-66-0	3	20356.2	12837	6670	6529.86	7894.2	11473.9	12886	14221.4	18920.1	11648	16241.5	6670	13785.1	21726.2	20067.7	C00233	ko00280,ko00290,ko00785,ko00966,ko01100,ko01110,ko01210,ko01230
pmb0764	144.05	113.03	143.041	C6H9NOS	[M+H]+	4-Methyl-5-thiazoleethanol	4-甲基-5-噻唑乙醇	Others	其它类	Others	其它	137-00-8	3	297065	269795	286614	318955	344790	401518	574427	553436	547564	725847	741907	685990	503536	454044	443984	C04294	ko00730,ko01100,ko01240
Lamp000484	116.07	70.06	115.063	C5H9NO2	[M+H]+	4-Methylazetidine-2-Carboxylic acid*	4-甲基吖啶-2-羧酸*	Alkaloids	生物碱	Alkaloids	生物碱	1779725-63-1	1	6.17124e+06	5.95699e+06	5.72821e+06	2.3745e+07	2.34218e+07	2.52192e+07	6.69771e+06	6.38355e+06	6.49441e+06	1.0867e+07	1.09237e+07	1.14176e+07	1.30429e+07	1.31278e+07	1.30569e+07	-	-
Lmbn002644	119.05	93.03	120.058	C8H8O	[M-H]-	4-Methylbenzaldehyde*	4-甲基苯甲醛*	Others	其它类	Aldehyde compounds	醛类化合物	104-87-0	3	87130.4	102322	91136.2	213534	188717	201540	127141	143443	162347	182313	175116	186334	155118	165553	168770	C06758	ko01100
pme2828	140.03	98.96	139.027	C6H5NO3	[M+H]+	4-Nitrophenol	4-硝基苯酚	Phenolic acids	酚酸类	Phenolic acids	酚酸类	100-02-7	3	6.5337e+06	6.43773e+06	6.14682e+06	2.27209e+06	2.26406e+06	2.28142e+06	7.15302e+06	7.25067e+06	7.11421e+06	3.11453e+06	2.96281e+06	4.66194e+06	4.6452e+06	4.65825e+06	4.58527e+06	C00870	-
Wafn002319	515.14	323.08	516.148	C22H28O14	[M-H]-	4-O-(3'-O-alpha-D-Glucopyranosyl)caffeoylquinic acid	4-O-(3'-O-α-D-吡喃葡萄糖基)咖啡酰奎尼酸	Phenolic acids	酚酸类	Phenolic acids	酚酸类	1401352-63-3	3	732376	691564	759250	705805	675611	552360	326856	315410	315781	204030	212589	204734	439100	501799	437833	-	-
Wafn002874	515.14	323.08	516.148	C22H28O14	[M-H]-	4-O-(4'-O-alpha-D-Glucopyranosyl)caffeoylquinic acid	4-O-(4'-O-α-D-吡喃葡萄糖基)咖啡酰奎尼酸	Phenolic acids	酚酸类	Phenolic acids	酚酸类	1401352-62-2	3	709288	740893	739187	742033	761616	616022	412905	409534	459855	361545	366469	375277	582186	583430	635716	-	-
Zmhn002764	477.11	323.07	478.111	C22H22O12	[M-H]-	4-O-(6'-O-Glucosylcaffeoyl)-3,4-dihydroxybenzoic acid	4-O-(6'-O-葡萄糖基咖啡酰)-3,4-二羟基苯甲酸	Phenolic acids	酚酸类	Phenolic acids	酚酸类	-	2	629781	637419	717229	234744	329616	313510	1.22947e+06	1.36461e+06	1.40423e+06	613920	596515	650628	664997	663258	670345	-	-
Zmhn002545	463.12	323.08	464.132	C22H24O11	[M-H]-	4-O-(6'-O-Glucosylcaffeoyl)-3,4-dihydroxybenzyl alcohol	4-O-(6'-O-葡萄糖基咖啡酰)-3,4-二羟基苄醇	Phenolic acids	酚酸类	Phenolic acids	酚酸类	-	3	258538	238248	257008	275931	291104	260870	475227	520826	543360	393562	365556	389586	354288	319982	378461	-	-
Zmhn002750	461.11	323.08	462.116	C22H22O11	[M-H]-	4-O-(6'-O-Glucosylcaffeoyl)-4-hydroxybenzoic acid	4-O-(6'-O-葡萄糖基咖啡酰)-4-羟基苯甲酸	Phenolic acids	酚酸类	Phenolic acids	酚酸类	-	3	417527	361450	440285	403195	521270	502060	350366	358347	293237	263214	297181	258889	311989	357127	364445	-	-
Zmhn002690	447.13	323.08	448.137	C22H24O10	[M-H]-	4-O-(6'-O-Glucosylcaffeoyl)-4-hydroxybenzyl alcohol	4-O-(6'-O-葡萄糖基咖啡酰)-4-羟基苄基醇	Phenolic acids	酚酸类	Phenolic acids	酚酸类	-	3	53643.2	54731.4	29742.4	28087.4	35489	38793.4	68712.6	64681.9	72685.1	58046.6	46199.5	43772.6	39644.4	58601	32340.9	-	-
Zmhn002032	609.18	447.13	610.19	C28H34O15	[M-H]-	4-O-(6'-O-Glucosylcaffeoylglucosyl)-4-hydroxybenzyl alcohol	4-O-(6'-O-葡萄糖基咖啡酰葡萄糖基)-4-羟基苄醇	Phenolic acids	酚酸类	Phenolic acids	酚酸类	-	2	2.02878e+07	2.08888e+07	2.0042e+07	1.81476e+07	1.87832e+07	1.94075e+07	3.59191e+07	3.66582e+07	3.58951e+07	3.65204e+07	3.92469e+07	3.29003e+07	2.52557e+07	2.82912e+07	2.73399e+07	-	-
Zmhn003046	477.14	337.09	478.147	C23H26O11	[M-H]-	4-O-(6'-O-Glucosylferuloyl)-3,4-dihydroxybenzyl alcohol	4-O-(6'-O-葡萄糖基-阿魏酰)-3,4-二羟基苄醇	Phenolic acids	酚酸类	Phenolic acids	酚酸类	-	3	11670	14318.7	41625.5	68158.6	80154.7	111877	92205.7	117182	111367	200470	184055	182375	124309	114546	101110	-	-
Zbfn005127	623.2	447.15	624.205	C29H36O15	[M-H]-	4-O-Galactosyl-D-Xylose	2-(3,4-二羟基苯乙氧基)6-阿魏酰-O-葡萄糖基-D-木糖	Phenolic acids	酚酸类	Phenolic acids	酚酸类	-	2	166094	145135	153784	81575	79412.2	91694	111926	106843	111943	374997	296116	288203	161178	170401	164671	-	-
Zmhn000892	301.09	139.05	302.1	C13H18O8	[M-H]-	4-O-Glucosyl-3,4-dihydroxybenzyl alcohol	4-O-葡萄糖基-3,4-二羟基苄醇	Phenolic acids	酚酸类	Phenolic acids	酚酸类	-	1	2.09156e+06	2.02088e+06	2.07107e+06	1.58658e+06	1.51299e+06	1.43507e+06	1.81339e+06	1.88111e+06	1.81832e+06	886874	879785	863069	1.65479e+06	1.60568e+06	1.6423e+06	-	-
zjgp122321	355.1	163.05	354.095	C16H18O9	[M+H]+	4-O-acetyl-3-O-caffeoyl-2-C-methyl-D-erythronate*	4-O-乙酰基-3-咖啡酰基-2-甲基-D-赤藓糖酸*	Others	其它类	Others	其它	-	1	6.74809e+06	7.1993e+06	9.68647e+06	2.05756e+06	1284100	2.09507e+06	6.86968e+06	7.39844e+06	6.28936e+06	1.96075e+06	2.38766e+06	537692	4.87152e+06	3.55802e+06	3.94291e+06	-	-
Wasn000977	311.1	89.24	312.106	C11H20O10	[M-H]-	4-O-galactopyranosylxylose	4-O-吡喃半乳糖木糖	Others	其它类	Saccharides	糖类	14087-31-1	1	1.69421e+07	1.7798e+07	1.63527e+07	8.07797e+06	7.92295e+06	8.44032e+06	6.29437e+06	5.45491e+06	6.95022e+06	3.8115e+06	3.24158e+06	3.5766e+06	7.9867e+06	7.67747e+06	7.70735e+06	-	-
pma6460	337.09	163.04	338.1	C16H18O8	[M-H]-	4-O-p-Coumaroylquinic acid	4-O-对香豆酰奎宁酸	Phenolic acids	酚酸类	Phenolic acids	酚酸类	32451-86-8	3	9.8119e+06	9.98606e+06	9.30374e+06	7.76028e+06	8.0079e+06	7.61571e+06	9.33549e+06	9.08231e+06	9.07118e+06	8.78112e+06	8.75092e+06	8.44201e+06	8.34685e+06	8.84452e+06	8.68284e+06	C10441	-
Wdtp010604	383.2	267.12	382.199	C20H30O7	[M+H]+	4-Octylphenol-1-O-glucuronide	4-辛基苯酚-1-O-葡萄糖醛酸苷	Phenolic acids	酚酸类	Phenolic acids	酚酸类	-	3	138399	127743	145055	196518	185894	197476	262638	240141	250214	143583	145268	151212	188254	184318	172648	-	-
pmb0885	291.2	191.11	290.188	C18H26O3	[M+H]+	4-Oxo-9Z,11Z,13E,15E-Octadecatetraenoic Acid	4-氧化-9Z,11Z,13E,15E-十八碳四烯酸	Lipids	脂质	Free fatty acids	游离脂肪酸	-	3	464217	456599	460061	492007	521644	540941	532319	462497	463505	582211	634855	572621	608382	585442	585572	-	-
pme0275	115.04	97.03	116.047	C5H8O3	[M-H]-	4-Oxopentanoic Acid	4-氧代戊酸	Organic acids	有机酸	Organic acids	有机酸	123-76-2	3	83056.8	66856	89549.1	77928.9	74505.4	68930.3	83059.4	94212.3	85664.4	80937.4	79275.7	66007.2	72013.8	74495.1	78135.2	-	-
MWS5238	165.09	91.05	164.084	C10H12O2	[M+H]+	4-Phenylbutyric acid	4-苯基丁酸	Organic acids	有机酸	Organic acids	有机酸	1821-12-1	3	1.08122e+06	1.095e+06	1.09949e+06	540617	603327	577057	1.42356e+06	1.39263e+06	1.35581e+06	958644	918446	964611	1.02638e+06	974689	1.00409e+06	-	-
pme2596	184.06	148.04	183.053	C8H9NO4	[M+H]+	4-Pyridoxic acid	4-吡哆酸	Others	其它类	Vitamin	维生素	82-82-6	1	2.43728e+06	2.3933e+06	2.49587e+06	4.93362e+06	5.16071e+06	5.10591e+06	3.71406e+06	4.0485e+06	4.00487e+06	8.67461e+06	8.06509e+06	8.24392e+06	4.90806e+06	4.80681e+06	4.84301e+06	C00847	ko00750,ko01100
pmb0801	346.11	184.06	345.106	C14H19NO9	[M+H]+	4-Pyridoxic acid-O-glucoside	4-吡哆酸-O-葡萄糖苷	Others	其它类	Vitamin	维生素	-	1	6.64824e+06	6.67405e+06	6.81437e+06	7.58308e+06	7.27465e+06	7.6417e+06	4.04252e+06	3.95656e+06	3.88495e+06	4.91576e+06	5.25707e+06	4.77413e+06	5.40664e+06	5.49138e+06	5.43895e+06	-	-
Wcsn010254	277.22	277.22	278.225	C18H30O2	[M-H]-	4-[3-(4,8-dimethylnona-3,7-dienyl)-3-methyloxiran-2-yl]butan-2-one	4-[3-(4,8-二甲基壬-3,7-二苯基)-3-甲基环氧乙烷-2-基]丁-2-酮	Others	其它类	Others	其它	-	3	1.48226e+06	1.44651e+06	1.42782e+06	1.0629e+06	1.06746e+06	1.04139e+06	1.07315e+06	1.11665e+06	1.07059e+06	1.08694e+06	1.05311e+06	1.03662e+06	1.16826e+06	1.15986e+06	1.18033e+06	-	-
Zbqp002641	332.18	86.1	331.174	C14H25N3O6	[M+H]+	4-amino-2-(1-amino-3-(((S)-1-carboxyethyl)amino)-3-oxopropyl)-6-methyl-3-oxoheptanoic acid	4-氨基-2-(1-氨基-3-(((S)-1-羧乙基)氨基)-3-氧代丙基)-6-甲基-3-氧代庚酸	Amino acids and derivatives	氨基酸及其衍生物	Amino acids and derivatives	氨基酸及其衍生物	-	2	211004	222879	192035	704293	519691	565826	603372	699192	639916	2.34071e+06	2.23376e+06	2.27138e+06	1.3623e+06	1.33466e+06	1.02746e+06	-	-
Zbqp003444	217.16	84.04	216.147	C10H20N2O3	[M+H]+	4-amino-5-oxo-5-(pentylamino)pentanoic acid	4-氨基-5-氧代-5-(戊氨基)戊酸	Amino acids and derivatives	氨基酸及其衍生物	Amino acids and derivatives	氨基酸及其衍生物	-	2	143303	95944.7	106143	623844	529903	654215	750527	827094	697130	3.79661e+06	3.83324e+06	3.90149e+06	1.33797e+06	1.293e+06	1.34265e+06	-	-
Zaln004057	335.08	179.03	336.084	C16H16O8	[M-H]-	4-caffeoylshikimic acid*	4-咖啡酰莽草酸*	Phenolic acids	酚酸类	Phenolic acids	酚酸类	-	1	6.10269e+06	2.27643e+06	2.30947e+06	6.40911e+06	5.95085e+06	5.80321e+06	6.15012e+06	6.1753e+06	6.33706e+06	2.86569e+06	2.91796e+06	2.88373e+06	5.25247e+06	5.15886e+06	5.17813e+06	-	-
Ladp002110	206.04	160.04	205.037	C10H7NO4	[M+H]+	4-hydroxy-2-oxo-1,2-dihydroquinoline-3-carboxylic acid	4-羟基-2-氧代-1,2-二氢喹啉-3-羧酸	Alkaloids	生物碱	Quinoline alkaloids	喹啉类生物碱	73776-24-6	1	6.38259e+07	5.71029e+07	6.0543e+07	4.30671e+07	4.72665e+07	4.22226e+07	4.42006e+07	4.17708e+07	4.09111e+07	2.4184e+07	2.60277e+07	2.49382e+07	4.15008e+07	4.18696e+07	3.82388e+07	-	-
Wayp004564	182.08	136.08	181.074	C9H11NO3	[M+H]+	4-hydroxy-4-(3-pyridyl)-butanoic acid	4-羟基-4-(3-吡啶基)-丁酸	Alkaloids	生物碱	Pyridine alkaloids	吡啶类生物碱	15569-97-8	1	1.17293e+06	1.23697e+06	1.16205e+06	8.42756e+06	9.13238e+06	9.32858e+06	1.24907e+06	1.16139e+06	1.20342e+06	1.09067e+07	1.08896e+07	1.26816e+07	5.73526e+06	5.72048e+06	5.92451e+06	C19579	-
Wbmp001002	152.07	107.05	151.063	C8H9NO2	[M+H]+	4-methoxybenzamide	4-甲氧基苯甲酰胺	Alkaloids	生物碱	Alkaloids	生物碱	3424-93-9	3	1.03402e+06	932214	1.0016e+06	955027	1.20153e+06	1.1226e+06	1.13137e+06	1.18333e+06	1.26311e+06	809363	675536	809231	946958	871213	828596	-	-
Zmmp002106	120.08	77.04	119.07	C3H9N3O2	[M+H]+	4-methyl-1,5,2,3-dioxadiazinan-2-amine	4-甲基-1,5,2,3-二恶二嗪-2-胺	Nucleotides and derivatives	核苷酸及其衍生物	Nucleotides and derivatives	核苷酸及其衍生物	-	2	169270	182908	161924	3.14362e+06	3046715	2.95568e+06	238273	219898	247154	4.04129e+06	4.01738e+06	3.9706e+06	2.27495e+06	2.25523e+06	2.27321e+06	-	-
Zmhn002508	471.15	309.1	472.158	C21H28O12	[M-H]-	4-p-Cumaroyl-rhamnosyl-(1→6)-D-glucose	4-对香豆酰鼠李糖基-(1→6)-D-葡萄糖	Phenolic acids	酚酸类	Phenolic acids	酚酸类	-	2	1.78363e+06	1.8867e+06	1082435	1.10604e+06	745285	1.19693e+06	1.79209e+06	1.88371e+06	2.02944e+06	520425	594862	579978	1.2475e+06	1.27206e+06	1.36419e+06	-	-
pme1474	298.1	136.06	297.09	C11H15N5O3S	[M+H]+	5'-Deoxy-5'-(methylthio)adenosine	5-脱氧-5-甲硫腺苷	Nucleotides and derivatives	核苷酸及其衍生物	Nucleotides and derivatives	核苷酸及其衍生物	2457-80-9	1	1.04307e+06	961118	880069	2.55837e+06	2.38111e+06	2.56852e+06	1.41614e+06	1.36876e+06	1.44055e+06	2.62907e+06	2.62192e+06	2.62383e+06	1.67552e+06	1.89058e+06	1.61281e+06	C00170	ko00270,ko00908,ko01100
MWSmce116	252.1	136.06	251.102	C10H13N5O3	[M+H]+	5'-Deoxyadenosine*	5-脱氧腺嘌呤核苷*	Nucleotides and derivatives	核苷酸及其衍生物	Nucleotides and derivatives	核苷酸及其衍生物	4754-39-6	1	965238	946025	900681	818257	757160	764886	7.3146e+06	7.23868e+06	7.64997e+06	5.46281e+07	5.44281e+07	5.3059e+07	1.76655e+07	1.75071e+07	1.78051e+07	C05198	-
Lmzn001582	387.17	207.1	388.173	C18H28O9	[M-H]-	5'-Glucosyloxyjasmanic acid	5'-葡萄糖基氧代茉莉酸	Phenolic acids	酚酸类	Phenolic acids	酚酸类	-	1	6.14791e+06	6.66767e+06	6.61276e+06	9.89416e+06	1.02448e+07	1.01225e+07	3.69346e+06	3.94017e+06	3.85147e+06	3.90686e+06	3.72589e+06	3.91905e+06	6.11515e+06	6.22426e+06	5.99067e+06	-	-
Hmln002355	549.2	387.15	550.205	C27H34O12	[M-H]-	5'-Methoxymatairesinoside*	5'-甲氧基罗汉松脂苷*	Lignans and Coumarins	木脂素和香豆素	Lignans	木脂素	1691201-82-7	2	1.72847e+06	1.70259e+06	1.82895e+06	3.64248e+06	3.71841e+06	3.60799e+06	3.44407e+06	3.35359e+06	3.52626e+06	3.54262e+06	3.54015e+06	3.44964e+06	2.90388e+06	3.10547e+06	3.09443e+06	-	-
Yyyn008289	313.07	298.05	314.079	C17H14O6	[M-H]-	5,3'-Dihydroxy-7,4'-Dimethoxyflavone	5,3'-二羟基-7,4'-二甲氧基黄酮	Flavonoids	黄酮	Flavones	黄酮	32174-62-2	1	43564.6	41998.5	49427.5	14715.3	11960	13317.1	49191.2	51131	38594.2	19583.9	23525.3	21943.8	33502.6	34710.2	34798	-	-
mws0038	313.07	283.02	314.079	C17H14O6	[M-H]-	5,4'-Dihydroxy-3,7-dimethoxyflavone(Kumatakenin)*	5,4'-二羟基-3,7-二甲氧基黄酮(华良姜素,熊竹素)*	Flavonoids	黄酮	Flavonols	黄酮醇	3301-49-3	1	166915	157796	218348	83606.7	75349.1	71965.5	205133	178881	222922	86071.6	82430.7	81377.7	145170	146919	142480	-	-
Zmjp004852	509.13	347.08	508.122	C23H24O13	[M+H]+	5,6,3',4'-Tetrahydroxy-3,7-dimethoxyflavone-6-O-glucoside*	5,6,3',4'-四羟基-3,7-二甲氧基黄酮-6-O-葡萄糖苷*	Flavonoids	黄酮	Flavones	黄酮	-	1	8.71839e+06	8.84358e+06	6.71698e+06	5.45305e+06	4.5527e+06	5.29721e+06	7.17732e+06	6.9073e+06	6.95042e+06	4.24728e+06	4.05314e+06	4.69724e+06	6.76991e+06	6.10824e+06	5.97985e+06	-	-
Wbmp007680	484.3	484.3	483.298	C29H41NO5	[M+H]+	5,6,6a,7-tetrahydro-1,2,9,10-tetraethoxy-6-n-pentyl-4H-dibenzo[de,g]quinolin-4-ol	5,6,6a,7-四氢-1,2,9,10-四乙氧基-6-n-戊基-4H-二苯并[de,g]喹啉-4-醇	Alkaloids	生物碱	Alkaloids	生物碱	-	3	3.95027e+06	4.82462e+06	4.67189e+06	3.25096e+06	3.38778e+06	3.10283e+06	5.27068e+06	5.12167e+06	5.28724e+06	5.08226e+06	4.95063e+06	4.60374e+06	4.30115e+06	4.71363e+06	4.95527e+06	-	-
Zbzp007397	181.12	135.12	180.115	C11H16O2	[M+H]+	5,6,7,7a-tetrahydro-4,4,7a-trimethyl-2(4H)-benzofuranone	5,6,7,7a-四氢-4,4,7a-三甲基-2(4H)-苯并呋喃酮	Others	其它类	Others	其它	15356-74-8	1	2.97223e+06	2.80876e+06	2.96308e+06	2.35459e+06	2.12752e+06	2.22244e+06	3.14931e+06	3.24503e+06	3.28302e+06	2.41652e+06	2.43053e+06	2.33149e+06	2.58905e+06	2.58517e+06	2.55852e+06	-	-
pme0152	129.07	84.04	128.059	C5H8N2O2	[M+H]+	5,6-Dihydro-5-methyluracil	5,6-二氢胸腺嘧啶	Nucleotides and derivatives	核苷酸及其衍生物	Nucleotides and derivatives	核苷酸及其衍生物	696-04-8	3	159925	188908	174684	410100	418429	394772	282108	293136	258713	506031	500767	511396	359772	363649	353712	C00906	-
pme0151	115.05	98.02	114.043	C4H6N2O2	[M+H]+	5,6-Dihydrouracil	5,6-二氢尿嘧啶	Nucleotides and derivatives	核苷酸及其衍生物	Nucleotides and derivatives	核苷酸及其衍生物	504-07-4	3	123971	80774.2	91575	831876	860031	894760	114219	107238	81468.7	405735	414227	351871	433818	413054	409713	C00429	ko00240,ko00410,ko00770,ko01100
Lmtp001399	312.11	150.05	311.101	C14H17NO7	[M+H]+	5,6-Dihydroxyindole-5-O-β-glucoside	5,6-二羟基吲哚-5-O-β-葡萄糖苷	Alkaloids	生物碱	Plumerane	吲哚类生物碱	-	2	178405	148802	189475	75025	49409.1	55015	385681	314891	357684	261899	268290	167096	269377	208084	226725	-	-
Zmhp002734	347.08	332.06	346.069	C17H14O8	[M+H]+	5,7,2',5'-Tetrahydroxy-8,6'-dimethoxyflavone	5,7,2',5'-四羟基-8,6-二甲氧基黄酮	Flavonoids	黄酮	Flavones	黄酮	-	3	120564	110650	118681	88764.3	145305	130813	244335	148267	196464	137497	140780	101194	126425	136515	98348.5	-	-
Zmhn003257	299.06	284.04	300.063	C16H12O6	[M-H]-	5,7,2'-Trihydroxy-8-methoxyflavone*	韧黄芩素 II*	Flavonoids	黄酮	Flavones	黄酮	-	1	866425	779009	837794	458876	507932	510296	1.42168e+06	1.33448e+06	1.40972e+06	821368	888733	799377	899178	862697	906345	-	-
Hajp007218	301.07	286.05	300.063	C16H12O6	[M+H]+	5,7,3',5'-tetrahydroxy-6-methylfavanone*	5,7,3',5'-四羟基-6-甲基黄酮*	Flavonoids	黄酮	Flavones	黄酮	-	3	1.04292e+06	1.10519e+06	1.10794e+06	660604	663897	808776	2.14493e+06	2.10359e+06	2.2635e+06	1.1468e+06	1.13827e+06	1.17558e+06	1.24557e+06	1.42285e+06	1.15337e+06	-	-
Lmgp004539	655.188	331.08	654.18	C29H34O17	[M+H]+	5,7,4'-Trihydroxy-6,8-dimethoxyisoflavone-7-O-galactoside-glucoside*	5,7,4'-三羟基-6,8-二甲氧基异黄酮-7-O-半乳糖苷-葡萄糖苷*	Flavonoids	黄酮	Isoflavones	异黄酮	-	2	707740	789579	684021	1.21043e+06	894982	801787	1.13953e+06	1.27281e+06	1.19431e+06	2.07839e+06	2.05307e+06	2.12761e+06	1.09345e+06	1.13921e+06	1.23461e+06	-	-
Lmgp003803	655.19	331.08	654.18	C29H34O17	[M+H]+	5,7,4'-Trihydroxy-6,8-dimethoxyisoflavone-7-O-galactoside-rhamnose*	5,7,4'-三羟基-6,8-二甲氧基异黄酮-7-O-半乳糖苷-鼠李糖*	Flavonoids	黄酮	Isoflavones	异黄酮	-	2	824723	737417	910791	1.16197e+06	1.10171e+06	1.31688e+06	749275	778071	694162	1.57026e+06	1.17773e+06	1.51289e+06	878758	882288	941165	-	-
Zmhn001420	165.02	121.03	166.027	C8H6O4	[M-H]-	5,7-Dihydroxy-1(3H)-isobenzofuranone*	5,7-二羟基-1(3H)-异苯并呋喃酮*	Phenolic acids	酚酸类	Phenolic acids	酚酸类	27979-58-4	3	653444	703281	673677	801928	777551	765283	689211	666163	638436	840110	745165	872158	704098	767839	730070	-	-
MWSmce221	193.05	91.05	192.042	C10H8O4	[M+H]+	5,7-Dihydroxy-4-methylcoumarin	5,7-二羟基-4-甲基香豆素	Lignans and Coumarins	木脂素和香豆素	Coumarins	香豆素	2107-76-8	3	2.31488e+06	2.54667e+06	2.5254e+06	741082	783432	678621	2.70215e+06	2.94741e+06	2.95209e+06	2.12291e+06	2.06728e+06	2.15422e+06	2.16228e+06	2.08001e+06	1.91717e+06	-	-
Lmln001856	479.09	316.02	480.09	C21H20O13	[M-H]-	5,7-Dihydroxy-4-oxo-2-(3,4,5-trihydroxyphenyl)-4H-chromen-3-yl-alloside	5,7-二羟基-4-氧代-2-(3,4,5-三羟基苯基)-4H-色烯-3-基-阿洛糖苷	Others	其它类	Others	其它	-	3	178450	116720	133400	188801	219193	230429	79086	28376.5	100528	33621.4	44796	35206.6	159546	132783	135973	-	-
Layp002880	341.09	179.03	340.079	C15H16O9	[M+H]+	5,7-Dihydroxychromone glucoside	5,7-二羟基色酮葡萄糖苷	Others	其它类	Chromone	色酮类	-	1	7.17748e+06	7.23274e+06	7.01841e+06	3.47572e+06	3.41549e+06	3.49209e+06	4.68216e+06	4.68406e+06	4.82993e+06	1.75227e+06	1.70046e+06	1.73957e+06	3.90643e+06	3.89531e+06	4.11464e+06	-	-
Lmwp102712	225.19	67.06	224.178	C14H24O2	[M+H]+	5,8-Tetradecadienoic Acid; Goshuyic acid	5,8-十四碳二烯酸; 吴茱萸酸	Lipids	脂质	Free fatty acids	游离脂肪酸	39039-37-7	3	131582	151692	113026	63350	42934.6	128551	251182	261558	242801	258930	220347	199488	187194	164183	191328	-	-
Hmtn001120	315.11	153.06	316.116	C14H20O8	[M-H]-	5-(2-Hydroxyethyl)-2-O-glucosylphenol	5-(2-羟乙基)-2-O-葡萄糖基苯酚	Phenolic acids	酚酸类	Phenolic acids	酚酸类	-	3	3.73933e+06	3.58893e+06	3.60077e+06	3.84672e+06	3.90409e+06	3.76741e+06	2.82443e+06	2.84333e+06	2.84703e+06	2.40145e+06	2.44991e+06	2.56974e+06	2.9824e+06	3.13679e+06	3.43612e+06	-	-
Hmcp001105	200.17	140.14	199.157	C11H21NO2	[M+H]+	5-(2-Hydroxypropyl)hygrine	5-(2-羟丙基)古豆碱	Alkaloids	生物碱	Pyrrole alkaloids	吡咯类生物碱	-	2	996613	869835	932606	303684	300537	226026	1.47013e+06	1.4647e+06	1.41635e+06	1.0616e+06	1.16005e+06	1.07211e+06	935167	1.0011e+06	868134	-	-
Zbqn005180	314.16	88.04	315.168	C15H25NO6	[M-H]-	5-(4-(((S)-1-carboxyethyl)carbamoyl)cyclohexyl)-2-hydroxypentanoicacid	5-(4-(((S)-1-羧乙基)氨基甲酰基)环己基)-2-羟基戊酸	Alkaloids	生物碱	Pyridine alkaloids	吡啶类生物碱	-	2	1.70843e+06	1.67108e+06	1.79948e+06	264737	272730	277591	921051	876839	840461	242343	258052	253670	640750	719882	704075	-	-
Lmbn001467	158.08	116.07	159.089	C7H13NO3	[M-H]-	5-Acetamidopentanoic Acid*	5-乙酰氨基戊酸*	Organic acids	有机酸	Organic acids	有机酸	1072-10-2	3	151363	133522	162876	334001	321290	318606	325827	365109	329939	682420	730157	718152	355748	352955	356179	C03087	ko00310,ko01100
Lmqp000329	296.07	104.11	295.057	C8H14N3O7P	[M+H]+	5-Aminoimidazole ribonucleotide	5-氨基咪唑核糖核苷酸	Nucleotides and derivatives	核苷酸及其衍生物	Nucleotides and derivatives	核苷酸及其衍生物	25635-88-5	1	5.27439e+06	4.5665e+06	4.48438e+06	4.07219e+06	4.12026e+06	4.37505e+06	1.72009e+06	1.77434e+06	1.88812e+06	669849	686296	667341	2.61103e+06	2.73072e+06	2.93341e+06	-	-
pma3649	132.07	86.06	131.058	C5H9NO3	[M+H]+	5-Aminolevulinic Acid	5-氨基酮戊酸	Alkaloids	生物碱	Alkaloids	生物碱	106-60-5	3	231554	298940	211980	3.76643e+06	3.58812e+06	3.6538e+06	398161	379764	364934	5.01538e+06	4.42618e+06	3.95225e+06	2.3517e+06	2.20022e+06	2.47715e+06	C00430	ko00260,ko00860,ko01100,ko01110,ko01240,ko02010
Cmbn003318	537.16	161.03	538.169	C25H30O13	[M-H]-	5-Hydroxy-10-O-(p-methoxycinnamoyl)adoxosidic acid	5-羟基-10-O-p-甲氧基肉桂酰基五福花苷酸	Terpenoids	萜类	Monoterpenoids	倍萜	-	3	9.32603e+06	9.65071e+06	9.54927e+06	6.16729e+06	6.31377e+06	6.07161e+06	1.92625e+06	1.87608e+06	2.01986e+06	1.04277e+06	1.01541e+06	1.01306e+06	3.98011e+06	4.08767e+06	4.06653e+06	-	-
MWStz073	102.05	84.05	101.048	C4H7NO2	[M+H]+	5-Hydroxy-2-pyrrolidinone	5-羟基-2-吡咯烷酮	Alkaloids	生物碱	Pyrrole alkaloids	吡咯类生物碱	62312-55-4	3	1.59697e+06	1.31828e+06	1.36928e+06	719981	788709	731709	1.75618e+06	1.7307e+06	1.95476e+06	1.49693e+06	1.63232e+06	1.49831e+06	1.46735e+06	1.68617e+06	1.42865e+06	-	-
Lmqn009304	325.11	293.08	326.115	C19H18O5	[M-H]-	5-Hydroxy-7,4'-dimethoxy-6,8-dimethylflavone; Eucalyptin	5-羟基-7,4'-二甲氧基-6,8-二甲基黄酮; 桉树素	Flavonoids	黄酮	Flavones	黄酮	3122-88-1	3	1.45282e+06	1.43351e+06	1.44408e+06	1.04204e+06	1.02245e+06	1.00177e+06	2.21005e+06	2.11608e+06	2.13118e+06	970260	881543	915573	1.3668e+06	1.36146e+06	1.32215e+06	-	-
MWSprf117	221.09	130.06	220.085	C11H12N2O3	[M+H]+	5-Hydroxy-DL-tryptophan(5-HTP)	5-羟色氨酸	Amino acids and derivatives	氨基酸及其衍生物	Amino acids and derivatives	氨基酸及其衍生物	56-69-9	1	1.18426e+06	1.21915e+06	1.0974e+06	1.09827e+07	1.04583e+07	1.09278e+07	2.07644e+06	1.97749e+06	1.7805e+06	1.36238e+07	1.32698e+07	1.32099e+07	7.15942e+06	7.22969e+06	7.1701e+06	C01017	-
mws0597	190.05	146.06	191.058	C10H9NO3	[M-H]-	5-Hydroxyindole-3-acetic acid	5-羟基吲哚-3-乙酸	Alkaloids	生物碱	Plumerane	吲哚类生物碱	54-16-0	3	146530	171112	124965	181335	175531	181203	129535	124171	118415	93712.5	109734	107919	147404	158992	158302	C05635	ko00380,ko01100
MWS20172	127.04	53.04	126.032	C6H6O3	[M+H]+	5-Hydroxymethylfurfural*	5-羟甲基糠醛*	Others	其它类	Aldehyde compounds	醛类化合物	67-47-0	3	606427	655520	697592	698253	784081	729163	531740	482200	579736	902096	844769	856575	770667	691070	699807	C11101	-
pme2566	217.08	199.07	218.09	C8H14N2O5	[M-H]-	5-L-Glutamyl-L-Alanine	5-L-谷氨酰-L-丙氨酸	Amino acids and derivatives	氨基酸及其衍生物	Amino acids and derivatives	氨基酸及其衍生物	5875-41-2	3	1.7785e+07	1.88717e+07	1.87691e+07	9.61302e+06	9.68486e+06	1.05243e+07	1.52267e+07	1.38306e+07	1.46175e+07	8.38535e+06	8.05929e+06	8.24724e+06	1.21933e+07	1.17806e+07	1.23274e+07	-	-
MWSHC20158	127.038	53.0385	126.032	C6H6O3	[M+H]+	5-Methoxyfurfural*	5-甲氧基糠醛*	Others	其它类	Aldehyde compounds	醛类化合物	21300-07-2	3	606427	655520	697592	698253	784081	729163	531740	482200	579736	902096	844769	856575	770667	691070	699807	-	-
mws0333	191.12	159.07	190.111	C11H14N2O	[M+H]+	5-Methoxytryptamine	5-甲氧基色胺	Alkaloids	生物碱	Plumerane	吲哚类生物碱	608-07-1	3	1.57663e+06	1.58831e+06	1.46894e+06	969095	845197	936071	1.27148e+06	1.27008e+06	1.29073e+06	822415	754280	815106	1.21443e+06	1.2287e+06	1.22666e+06	C05659	ko00380
MWS2910	242.11	126.07	241.106	C10H15N3O4	[M+H]+	5-Methyl-2'-Deoxycytidine	5-甲基-2'-脱氧胞苷	Nucleotides and derivatives	核苷酸及其衍生物	Nucleotides and derivatives	核苷酸及其衍生物	838-07-3	3	42315.3	166020	157294	115888	75025	138330	160743	141481	39291.3	466756	376084	361426	173873	174931	187692	C03592	-
mws0572	126.07	109.04	125.059	C5H7N3O	[M+H]+	5-Methylcytosine	5-甲基胞嘧啶	Nucleotides and derivatives	核苷酸及其衍生物	Nucleotides and derivatives	核苷酸及其衍生物	554-01-8	3	76656.6	102979	62850.6	87794	75463.7	91836	165396	96876	141240	750007	700976	761171	252926	270846	259752	C02376	ko00240,ko01100
MWSHC20125	335.08	135.05	336.084	C16H16O8	[M-H]-	5-O-Caffeoylshikimic acid	5-O-咖啡酰莽草酸	Phenolic acids	酚酸类	Phenolic acids	酚酸类	73263-62-4	1	4.26655e+06	4.28443e+06	1.78685e+06	4.68495e+06	4.20484e+06	4.37794e+06	5.09166e+06	4.96053e+06	5.24672e+06	2.08485e+06	2.27371e+06	2.30149e+06	3.99709e+06	4.09988e+06	3.88804e+06	-	-
pmb2554	529.156	193.1	530.164	C23H30O14	[M-H]-	5-O-Feruloyl quinic acid glucoside*	5-O-阿魏酰奎宁酸葡萄糖苷*	Phenolic acids	酚酸类	Phenolic acids	酚酸类	-	1	722234	720002	669320	1.10316e+06	1.07676e+06	1.1207e+06	733390	785780	767557	839057	835744	864872	853700	873079	807509	-	-
Lmgn003073	735.22	367.11	368.111	C17H20O9	[2M-H]-	5-O-Feruloylquinic acid	5-O-阿魏酰奎尼酸	Phenolic acids	酚酸类	Phenolic acids	酚酸类	-	1	511313	539366	311814	322115	351942	368064	379766	151790	382342	343755	452115	328715	327045	217634	489640	-	-
Zmhn001703	331.07	169.02	332.074	C13H16O10	[M-H]-	5-O-Galloyl-D-hamamelose*	5-O-没食子酰-D-金缕梅糖*	Phenolic acids	酚酸类	Phenolic acids	酚酸类	-	1	2.7238e+06	2.60565e+06	2.78486e+06	3.04435e+06	2.9052e+06	3.09712e+06	2.02215e+06	2.05698e+06	2.0536e+06	2.29655e+06	2.53647e+06	2.38907e+06	2.51782e+06	2.4473e+06	2.41651e+06	-	-
Lhmp122205	301.14	245.09	300.136	C18H20O4	[M+H]+	5-O-Methyllatifolin	5-甲氧基阔叶黄檀酚	Others	其它类	Others	其它	-	3	176243	150455	162816	178438	185953	172739	180628	171944	160889	180187	188111	189145	184338	166916	171383	-	-
MWSmce417	453.17	291.13	452.168	C22H28O10	[M+H]+	5-O-Methylvisammioside	5-O-甲基维斯阿米醇苷	Others	其它类	Chromone	色酮类	84272-85-5	3	709205	1.57909e+06	1.49765e+06	1.45704e+06	2.81466e+06	2.99176e+06	877698	727107	934577	3.01934e+06	3.00136e+06	2.9462e+06	1.85055e+06	1.82849e+06	1.63626e+06	-	-
pmb3074	337.09	191.06	338.1	C16H18O8	[M-H]-	5-O-p-Coumaroylquinic acid	5-O-对香豆酰奎宁酸	Phenolic acids	酚酸类	Phenolic acids	酚酸类	1899-30-5	1	7.04649e+06	7.74613e+06	8.83895e+06	1.61793e+06	2.07505e+06	1.93252e+06	1.41443e+07	1.22064e+07	1.34139e+07	4.0698e+06	4.38715e+06	3.31758e+06	7.50491e+06	7.06002e+06	7.03237e+06	C12208	ko00940,ko00941,ko00945,ko01110
pmb3061	499.15	163.1	500.153	C22H28O13	[M-H]-	5-O-p-Coumaroylquinic acid O-glucoside	5-O-对香豆酰奎宁酸-O-葡萄糖苷	Phenolic acids	酚酸类	Phenolic acids	酚酸类	-	3	74026.2	70498.9	78091	39565.7	43299.2	52869.6	37562	43329.4	42599.5	29567	21648.9	24554.5	45048	43272.1	45789.1	-	-
Zmmp000969	255.1	123.06	254.09	C11H14N2O5	[M+H]+	5-Ribofuranosylnicotinamide	5-呋喃核糖基烟酰胺	Nucleotides and derivatives	核苷酸及其衍生物	Nucleotides and derivatives	核苷酸及其衍生物	107325-67-7	1	4.16666e+06	4.04703e+06	3.65998e+06	1.74611e+06	1.6245e+06	1.74362e+06	8.14287e+06	8.01002e+06	8.08695e+06	3.09764e+06	3.27173e+06	3.20876e+06	4.01108e+06	3.8501e+06	3.80906e+06	-	-
Zahn007990	197.12	153.13	198.126	C11H18O3	[M-H]-	5-hydroxy-3,4-dimethyl-5-pentylfuran-2(5H)-one	5-羟基-3,4-二甲基-5-戊基呋喃-2(5H)-酮	Others	其它类	Others	其它	-	2	203805	222663	220469	255045	245495	245524	182055	179898	194852	174361	160279	170723	200781	192017	189685	-	-
Wcfp005519	163.04	133.03	162.032	C9H6O3	[M+H]+	5-hydroxyindene-1,3-dione	5-羟基茚-1,3-二酮	Terpenoids	萜类	Sesquiterpenoids	倍半萜	131977-61-2	3	257890	332568	329869	293692	314719	249753	369751	277524	424929	313777	384697	350613	327883	275929	332779	-	-
Lmbn004685	311.22	223.17	312.23	C18H32O4	[M-H]-	5S,8R-DiHODE; (5S,8R,9Z,12Z)-5,8-Dihydroxyoctadeca-9,12-dienoate	5,8-二羟基-9,12-十八碳二烯酸	Lipids	脂质	Free fatty acids	游离脂肪酸	-	1	6.06722e+06	5.66347e+06	5.35787e+06	1.67122e+06	1.60975e+06	1.61284e+06	3.99104e+06	3.98829e+06	4.11167e+06	9.20977e+06	9.11438e+06	8.58541e+06	5.07869e+06	5.10253e+06	4.98467e+06	C20186	ko00591
Jmcn007352	249.15	203.14	250.157	C15H22O3	[M-H]-	5α-Hydroxycostic acid	5α-羟基木香酸	Terpenoids	萜类	Sesquiterpenoids	倍半萜	-	3	1.07857e+06	1.0955e+06	1.08205e+06	423253	395323	397721	1.40194e+06	1.43725e+06	1.37608e+06	1.07129e+06	1.03436e+06	1.04389e+06	1.06092e+06	1.02579e+06	1.05698e+06	-	-
pmp000194	519.11	271.06	518.106	C24H22O13	[M+H]+	6''-O-Malonylgenistin	6''-O-丙二酰染料木苷	Flavonoids	黄酮	Isoflavones	异黄酮	51011-05-3	3	643636	621619	607871	626949	629990	610216	206563	226732	50015	223361	145114	179610	474814	443332	394523	C16192	-
Hmbn002692	517.16	175.04	518.164	C22H30O14	[M-H]-	6'-O-Feruloyl-D-sucrose*	6'-O-阿魏酰-D-蔗糖*	Phenolic acids	酚酸类	Phenolic acids	酚酸类	118230-77-6	2	1.67374e+06	1.52603e+06	1.61269e+06	1.21902e+06	1.31987e+06	1.3837e+06	1.51165e+06	1.34466e+06	1.44826e+06	1.55454e+06	1.66948e+06	1.57425e+06	1.39927e+06	1.50836e+06	1.44544e+06	-	-
Lmsn003628	547.17	223.06	548.174	C23H32O15	[M-H]-	6'-O-Sinapoylsucrose*	6'-O-芥子酰蔗糖*	Phenolic acids	酚酸类	Phenolic acids	酚酸类	-	2	1.80272e+06	1.73366e+06	1.70144e+06	762519	803127	776959	839061	885635	832586	632241	626703	544969	750600	1.03815e+06	1.06899e+06	-	-
Wcsn010496	277.22	233.23	278.225	C18H30O2	[M-H]-	6,10,14-Trimethylpentadeca-5,9-Diene-2,13-Dione	6,10,14-三甲基十五碳-5,9-二烯-2,13-二酮	Others	其它类	Others	其它	-	3	2.47941e+06	2.43067e+06	2.18714e+06	1.70157e+06	1.84375e+06	1.69037e+06	1.65239e+06	1.8772e+06	1.69264e+06	1.73458e+06	1.77129e+06	1.75641e+06	1.79813e+06	1.95104e+06	1.89752e+06	-	-
Zmhp003514	301.07	286.05	300.063	C16H12O6	[M+H]+	6,7,8-Tetrahydroxy-5-methoxyflavone	6,7,8-三羟基-5-甲氧基黄酮	Flavonoids	黄酮	Flavones	黄酮	-	3	1.16997e+06	1.08559e+06	1.21123e+06	713254	721870	710474	2.29911e+06	2.18422e+06	2.36922e+06	1.21267e+06	1.22725e+06	1.16098e+06	1.37621e+06	1.29294e+06	1.28107e+06	-	-
MWSmce159	193.05	147.04	192.042	C10H8O4	[M+H]+	6,7-Dihydroxy-4-methylcoumarin	6,7-二羟基-4-甲基香豆素	Lignans and Coumarins	木脂素和香豆素	Coumarins	香豆素	529-84-0	3	293198	313304	335938	338715	383874	363151	431653	384294	369872	604332	545474	500032	413121	347095	322775	-	-
Lmyp003317	196.06	150.06	195.053	C9H9NO4	[M+H]+	6,7-Dimethoxy-2-benzoxazolinone (DMBOA)	6,7-二甲氧基-2-苯并恶唑啉酮 (DMBOA)	Alkaloids	生物碱	Alkaloids	生物碱	29550-09-2	3	1.45996e+06	1.76928e+06	1.39745e+06	1.13073e+06	936664	1.12027e+06	582575	824305	530799	743125	704864	643372	983360	920452	1.13403e+06	-	-
Zbdn007423	207.07	192.04	208.074	C11H12O4	[M-H]-	6,7-Dimethoxy-4-chromanone	6,7-二甲氧基-4-二氢色原酮	Flavonoids	黄酮	Other Flavonoids	其它类黄酮	-	1	119687	112502	120439	208834	223608	214793	152432	128544	134201	252242	262631	257009	172843	181315	181845	-	-
Wbtn006810	287.05	135.04	288.063	C15H12O6	[M-H]-	6,7-dihydroxy-1,3-dimethoxyxanthen-9-one	6,7-二羟基-1,3-二甲氧基-9-蒽酮	Flavonoids	黄酮	Other Flavonoids	其它类黄酮	-	3	193328	204816	192756	100858	93700.4	102944	161687	146658	161408	65840.5	70539.8	75875.2	134234	132969	153999	-	-
Lmbp007453	283.1	177.05	282.089	C17H14O4	[M+H]+	6,8-Dihydroxy-2-(2-phenylethyl)chromone	6,8-二羟基-2-(2-苯乙基)色酮	Others	其它类	Chromone	色酮类	-	3	184531	235513	212549	156666	124949	98915.9	148060	147599	134364	77964	128800	94919.4	206036	157703	135553	-	-
Wbtn006721	285.04	133.03	286.048	C15H10O6	[M-H]-	6,8-dihydroxy-3-methyl-9-oxoxanthene-1-carboxylic acid	6,8-二羟基-3-甲基-9-氧杂蒽-1-羧酸	Others	其它类	Ketone compounds	酮类化合物	-	2	363093	371874	370803	96219.6	98965.9	89423.2	727121	698790	668085	152568	151866	120085	320490	313816	321228	-	-
Lmqp003432	227.16	121.1	226.157	C13H22O3	[M+H]+	6,9-Dihydroxy-7-megastigmen-3-one	6,9-二羟基-7-巨豆烯-3-酮	Terpenoids	萜类	Sesquiterpenoids	倍半萜	-	3	1.34821e+06	1.0293e+06	1.11754e+06	1.45586e+06	1.21862e+06	1.1335e+06	1.08412e+06	1.20852e+06	1.05197e+06	884091	717145	740523	834475	1.25455e+06	1.11504e+06	-	-
pme0274	132.1	69.07	131.095	C6H13NO2	[M+H]+	6-Aminocaproic acid	6-氨基己酸	Organic acids	有机酸	Organic acids	有机酸	60-32-2	2	14367.1	26224.2	26553.5	422988	424141	373723	35836.9	44063.6	46303.7	612335	500870	417783	241778	233158	244510	C02378	ko01100
Jmgn004021	449.11	269.05	450.116	C21H22O11	[M-H]-	6-C-Glucosyl-2-Hydroxynaringenin	6-碳葡萄糖基-2-羟基柚皮素	Flavonoids	黄酮	Flavanones	二氢黄酮	-	2	626557	442368	555071	926267	829221	708616	228771	306028	274281	493882	498222	560620	469020	442811	551205	-	-
Lmjp003655	463.12	301.08	462.116	C22H22O11	[M+H]+	6-C-MethylKaempferol-3-glucoside*	6-甲基山柰酚-3-O-葡萄糖苷*	Flavonoids	黄酮	Flavonols	黄酮醇	-	1	2.13686e+07	2.1464e+07	2.26592e+07	1.53113e+07	1.52302e+07	1.56785e+07	2.66966e+07	2.56784e+07	2.55791e+07	1.71121e+07	1.67671e+07	1.7509e+07	1.90298e+07	1.93792e+07	1.92429e+07	-	-
pma0214	479.12	317.07	478.111	C22H22O12	[M+H]+	6-C-Methylquercetin-3-O-glucoside	6-C-甲基槲皮素-3-O-葡萄糖苷	Flavonoids	黄酮	Flavonols	黄酮醇	-	3	523343	931963	656729	425070	415397	442673	561459	458379	423383	339985	326956	327448	466379	880303	387888	-	-
Lmmp002963	625.18	317.06	624.169	C28H32O16	[M+H]+	6-C-Methylquercetin-3-O-rutinoside	6-C-甲基槲皮素-3-O-芸香糖苷	Flavonoids	黄酮	Flavonols	黄酮醇	-	2	346163	349959	298545	221845	330986	241761	158332	188166	144787	97844.2	54816.4	52665.4	165733	276466	161126	-	-
MWSslk102	155.01	119.04	154.005	C5H3ClN4	[M+H]+	6-Chloropurine	6-氯嘌呤	Nucleotides and derivatives	核苷酸及其衍生物	Nucleotides and derivatives	核苷酸及其衍生物	87-42-3	3	5.23183e+06	4.92658e+06	4.46362e+06	4.15441e+06	4.19264e+06	4.36597e+06	5.10141e+06	5.04009e+06	5.05371e+06	4.33001e+06	4.11439e+06	4.31618e+06	4.50301e+06	4.69275e+06	4.08535e+06	-	-
pmp001198	132.1	57.03	131.095	C6H13NO2	[M+H]+	6-Deoxyfagomine	6-脱氧荞麦碱	Alkaloids	生物碱	Piperidine alkaloids	哌啶类生物碱	197449-09-5	1	481610	517358	609912	3.52633e+06	3.87842e+06	3.90956e+06	781629	855041	768642	4.99832e+06	4.43749e+06	4.71217e+06	3.15724e+06	3.01284e+06	3.16054e+06	-	-
Wasn002512	489.089	337.078	490.096	C19H22O15	[M-H]-	6-Galloylglucosyl Aascorbic acid	6-没食子酰葡萄糖基 抗坏血酸	Others	其它类	Vitamin	维生素	-	3	84695.7	89583.6	69429.4	100117	105020	95959.9	96363.7	102969	81703.7	88447.8	82523.7	98054.4	82044.6	103147	82503.4	-	-
Zmyn003693	267.07	252.04	268.074	C16H12O4	[M-H]-	6-Hydroxy-2'-methoxyflavone	6-羟基-2'-甲氧基黄酮	Flavonoids	黄酮	Flavones	黄酮	61546-59-6	3	52825.9	56575.3	52254.3	59771.9	57446	51147.4	40004.2	46936.4	51889.3	48536.8	55891.3	46837.8	47844	54016.3	50762.3	C15203	-
pmb2673	210.04	135.04	211.048	C9H9NO5	[M-H]-	6-Hydroxydopaquinone	6-羟基多巴醌	Amino acids and derivatives	氨基酸及其衍生物	Amino acids and derivatives	氨基酸及其衍生物	135791-48-9	3	24637	21542.2	18924.9	78916.7	73411.6	65509.9	51132.1	58344.4	42561	126849	133233	161116	65952.4	70355.5	62380.2	-	-
mws0972	131.07	85.07	132.079	C6H12O3	[M-H]-	6-Hydroxyhexanoic acid	6-羟基己酸	Organic acids	有机酸	Organic acids	有机酸	1191-25-9	3	145421	136514	157444	128862	148496	147195	113703	105052	109280	112842	136023	118199	141861	140629	151857	C06103	-
ZBN0065	771.198	609.146	772.206	C33H40O21	[M-H]-	6-Hydroxykaempferol-3-O-Rutinoside-6-O-glucoside	野黄芩素-3-O-芸香糖-6-O-葡萄糖苷	Flavonoids	黄酮	Flavonols	黄酮醇	-	3	168105	146304	134453	132875	131835	213713	428220	406475	428174	325181	369522	346613	284925	288918	261841	-	-
pmp001309	465.1	303.1	464.096	C21H20O12	[M+H]+	6-Hydroxykaempferol-7-O-glucoside	6-羟基山柰酚-7-O-葡萄糖苷	Flavonoids	黄酮	Flavonols	黄酮醇	-	1	2.58531e+06	2.56157e+06	1.81259e+06	3.32574e+06	1.2522e+06	2.5195e+06	3.01456e+06	3.18484e+06	1.51185e+06	741930	629226	623471	2.44418e+06	2.82629e+06	3.15749e+06	-	-
Latp003160	195.06	117.03	194.057	C10H10O4	[M+H]+	6-Hydroxymellein	6-羟基蜂蜜曲菌素	Others	其它类	Chromone	色酮类	70901-60-9	2	856304	891689	860573	1.32502e+06	1.18718e+06	1.39887e+06	3.50106e+06	1.2353e+06	1.21596e+06	1.77502e+06	1.72164e+06	1.65016e+06	1.26693e+06	1.28911e+06	1.43265e+06	C02379	-
pme1137	140.03	94.03	139.027	C6H5NO3	[M+H]+	6-Hydroxynicotinic acid	6-羟基烟酸	Alkaloids	生物碱	Pyridine alkaloids	吡啶类生物碱	5006-66-6	3	651910	586209	662417	1.08077e+06	1.10354e+06	1.13757e+06	667788	709054	716262	971017	1.13149e+06	1.23281e+06	849035	803188	761765	C01020	ko00760,ko01100
pmn001352	393.12	231.1	394.126	C19H22O9	[M-H]-	6-Hydroxyrumicin-8-O-D-glucoside	6-羟基大黄酸-8-O-D-葡萄糖苷	Quinones	醌类	Anthraquinone	蒽醌	-	3	106424	200810	187565	1.0095e+06	685391	736633	12097.1	43160.7	60641.8	2.85137e+06	2.13718e+06	2.14648e+06	877669	752104	739020	-	-
Lmbp010382	281.12	91.05	280.11	C18H16O3	[M+H]+	6-Methoxy-2-(2-phenylethyl)chromone	6-甲氧基-2-(2-苯乙基)色酮	Others	其它类	Chromone	色酮类	84294-89-3	3	85305	74507.4	78041.2	32829	42123.6	50805.1	108685	108937	111005	51574.7	40783	30575.4	72242.1	76005.9	73290	-	-
Lmbp010207	311.13	121.06	310.12	C19H18O4	[M+H]+	6-Methoxy-2-(4-methoxyphenethyl)chromone	6-甲氧基-2-(4-甲氧基苯乙基)色酮	Others	其它类	Chromone	色酮类	111286-05-6	3	204120	271978	229948	89386.3	97177.4	109736	146194	122964	127085	212684	231038	253863	167038	153031	153733	-	-
Lmjp003295	479.12	317.07	478.111	C22H22O12	[M+H]+	6-Methoxykaempferol-3-O-glucoside*	6-甲氧基山柰酚-3-O-葡萄糖苷*	Flavonoids	黄酮	Flavonols	黄酮醇	63422-27-5	3	9.0616e+06	9.35658e+06	9.06902e+06	4.66518e+06	4.68847e+06	4.08176e+06	8.69086e+06	9.33416e+06	1.03697e+07	4.59919e+06	4.69898e+06	4.99002e+06	6.72493e+06	6.52736e+06	6.04587e+06	-	-
MWS2032	137.07	65.04	136.064	C7H8N2O	[M+H]+	6-Methylnicotinamide	6-甲基烟酰胺	Alkaloids	生物碱	Pyridine alkaloids	吡啶类生物碱	6960-22-1	3	5.06133e+06	3.46778e+06	5.01034e+06	4.48949e+06	4.45929e+06	4.41867e+06	6.89606e+06	9.64584e+06	8.32244e+06	6.0628e+06	6.08626e+06	8.84917e+06	6.37766e+06	5.33076e+06	6.33022e+06	-	-
Ymjm000116	313.09	151.04	314.1	C14H18O8	[M-H]-	6-O-Acetylarbutin	6-O-乙酰熊果苷	Phenolic acids	酚酸类	Phenolic acids	酚酸类	10338-88-2	3	545923	516140	525113	684705	689104	717685	515001	495930	459985	393454	366706	370077	526627	523951	519038	-	-
Zmhn001793	341.09	179.03	342.095	C15H18O9	[M-H]-	6-O-Caffeoyl-D-glucose*	6-O-咖啡酰-D-葡萄糖*	Phenolic acids	酚酸类	Phenolic acids	酚酸类	-	1	7.71807e+06	3.40323e+06	7.97202e+06	8.22103e+06	7.60214e+06	7.63123e+06	4.45407e+06	4.36113e+06	4.30603e+06	5.22013e+06	4.96065e+06	4.8403e+06	6.03914e+06	6.1042e+06	5.50124e+06	-	-
Zmhn002334	355.1	193.05	356.111	C16H20O9	[M-H]-	6-O-Feruloyl-β-D-glucose	6-O-阿魏酰-D-葡萄糖	Phenolic acids	酚酸类	Phenolic acids	酚酸类	137887-25-3	3	2.45405e+06	2.45921e+06	2.52252e+06	4.06664e+06	3.87756e+06	3.81336e+06	3.46269e+06	3.39745e+06	3.05875e+06	6.71281e+06	6.56239e+06	6.71447e+06	4.1691e+06	4.10083e+06	3.9067e+06	-	-
Lmfn000604	331.07	169.01	332.074	C13H16O10	[M-H]-	6-O-Galloyl-β-D-glucose*	6-O-没食子酰-β-D-葡萄糖*	Phenolic acids	酚酸类	Phenolic acids	酚酸类	13186-19-1	1	2.64434e+06	2.5113e+06	2.58791e+06	2.84791e+06	2.83596e+06	2.9764e+06	1.85598e+06	1.90375e+06	1.91563e+06	2.30941e+06	2.40566e+06	2.17544e+06	2.32366e+06	2.17959e+06	2226376	-	-
Zmhn002909	445.11	323.08	446.121	C22H22O10	[M-H]-	6-O-Glucosyl-caffeoylbenzoic acid	6-O-葡萄糖基-咖啡酰苯甲酸	Phenolic acids	酚酸类	Phenolic acids	酚酸类	-	3	163808	136880	116714	78259.5	100442	73255.6	132047	107320	119395	43390.3	47406.9	47495.5	111352	88409.9	51993.5	-	-
Wbmn003453	497.17	437.2	498.174	C23H30O12	[M-H]-	6-O-Vanilloylajugol	6-O-香草酰基筋骨草醇	Terpenoids	萜类	Monoterpenoids	倍萜	124168-04-3	3	90976.5	88430.1	81870.1	67446.8	66685	55015	119411	135568	141167	155761	163930	162402	143414	133423	131973	-	-
Wasn000495	311.1	89.02	312.106	C11H20O10	[M-H]-	6-O-alpha-L-arabinopyranosyl-D-glucopyranose	6-O-α-L-阿拉伯吡喃糖基-D-吡喃葡萄糖	Others	其它类	Saccharides	糖类	14116-69-9	2	1.9277e+07	1.83665e+07	1.77366e+07	8.82891e+06	8.17619e+06	9.08441e+06	6.95411e+06	7.2884e+06	7.64274e+06	4.20839e+06	3.80071e+06	3.90362e+06	8.52796e+06	8.2278e+06	8.26084e+06	C01625	-
MWS4525	166.07	124.05	165.065	C6H7N5O	[M+H]+	6-O-methylguanine	6-O-甲基鸟嘌呤	Nucleotides and derivatives	核苷酸及其衍生物	Nucleotides and derivatives	核苷酸及其衍生物	20535-83-5	2	2.39782e+06	2.25889e+06	2.14303e+06	4.7553e+06	5.10306e+06	4.85037e+06	2.67086e+06	2.39368e+06	2.6266e+06	5.75484e+06	4.86958e+06	5.88542e+06	4.66222e+06	4.14843e+06	4.17286e+06	-	-
Lmfn003035	325.09	145.03	326.1	C15H18O8	[M-H]-	6-O-p-Coumaroyl-β-D-glucose	6-O-对香豆酰-β-D-葡萄糖	Phenolic acids	酚酸类	Phenolic acids	酚酸类	114297-65-3	1	364105	286013	332466	1.45971e+06	1.40009e+06	1.32961e+06	266150	231652	360776	910749	899070	857934	630255	656566	665243	-	-
Latp009929	279.12	149.02	278.115	C15H18O5	[M+H]+	6α,10α-Dihydroxy-1-oxoeremophila-7(11),8(9)-dien-12,8-olide	6α,10α-二羟基-1-氧代雅槛蓝烷-7(11),8(9)-二烯-12,8-交酯	Terpenoids	萜类	Sesquiterpenoids	倍半萜	-	3	3.75054e+07	5.32213e+07	3.4965e+07	3.63581e+07	8.95445e+06	5.74743e+07	4.51389e+07	4.96631e+07	5.92132e+07	8.36969e+06	5.79439e+07	4.29401e+07	3.33763e+07	5.33329e+07	6.15426e+07	-	-
Lagp003663	507.15	345.1	506.142	C24H26O12	[M+H]+	7,3',4'-Trihydroxyquercetin glucoside	7,3',4'-三甲氧基槲皮素葡萄糖苷	Flavonoids	黄酮	Flavones	黄酮	-	1	1.26452e+06	1.17693e+06	1.32038e+06	851815	913278	972571	1.51474e+06	1.49658e+06	1.40388e+06	797810	936996	947745	1.10918e+06	1.17465e+06	1.087e+06	-	-
Hmgp002746	345.1	312.06	344.09	C18H16O7	[M+H]+	7,3'-Dihydroxy-5,4',5'-trimethoxyxanthone	7,3'-二羟基-5,4',5'-三甲氧基氧杂蒽酮	Flavonoids	黄酮	Other Flavonoids	其它类黄酮	-	2	1.79948e+06	1.84699e+06	2.03619e+06	248128	215537	244641	2.05782e+06	1.51513e+06	1.92601e+06	771373	734474	692080	1.09574e+06	1.17826e+06	1.12148e+06	-	-
Hagn003556	387.16	207.1	388.095	C23H16O6	[M-H]-	7-Benzyloxy-5-hydroxy-3',4'-methylenedioxyflavonoid	7-苄氧基-5-羟基-3',4'-亚甲二氧基黄酮	Flavonoids	黄酮	Flavones	黄酮	-	3	6.1115e+06	6.5382e+06	6.35786e+06	1.00882e+07	1.03553e+07	1.02603e+07	3.93379e+06	3.80278e+06	3.79322e+06	3.89967e+06	3.91562e+06	3.90478e+06	5.87831e+06	6.05067e+06	6.02275e+06	-	-
Hmmn003964	359.13	197.08	360.142	C16H24O9	[M-H]-	7-Deoxyloganic acid	7-脱氧马钱苷酸	Terpenoids	萜类	Monoterpenoids	倍萜	22487-36-1	3	162482	85411.9	130197	72097.9	71516.9	78209.3	61272.9	58791.9	85681.9	54372.3	75240.6	26461.6	79050.7	74982.7	51680	C11636	ko00902,ko01110
Lafp005024	485.24	219.17	484.23	C24H36O10	[M+H]+	7-Hydroxy-costol-malonyl glucoside	7-羟基广木香醇丙二酰葡萄糖苷	Terpenoids	萜类	Sesquiterpenoids	倍半萜	-	3	108125	152960	92046.9	96128.8	93071.4	125526	69309.6	46365.7	40591.5	33692.7	49761.6	23520	68641.4	68560.3	66818.9	-	-
Hmqn002118	161.02	133.03	162.032	C9H6O3	[M-H]-	7-Hydroxycoumarin;Umbelliferone	7-羟基香豆素;伞形酮	Lignans and Coumarins	木脂素和香豆素	Coumarins	香豆素	93-35-6	3	236568	190900	223458	131735	154358	178413	312244	364398	328561	229425	252143	226629	222668	228719	216247	C09315	ko00999,ko01110
pme3968	166.07	149.05	165.065	C6H7N5O	[M+H]+	7-Methylguanine	7-甲基鸟嘌呤	Nucleotides and derivatives	核苷酸及其衍生物	Nucleotides and derivatives	核苷酸及其衍生物	578-76-7	3	40107.5	39759.1	19146.5	255037	255237	266496	102838	186896	113626	523181	458317	502159	233690	223854	203612	C02242	-
pme2801	167.06	150.03	166.049	C6H6N4O2	[M+H]+	7-Methylxanthine	7-甲基黄嘌呤	Nucleotides and derivatives	核苷酸及其衍生物	Nucleotides and derivatives	核苷酸及其衍生物	552-62-5	3	278081	346188	306263	81402.1	53503.3	109287	768041	577980	611341	455494	526282	524276	491204	511291	526913	C16353	ko00232,ko01100,ko01110
Lmhn004960	441.08	289.07	442.09	C22H18O10	[M-H]-	7-O-Galloyltricetiflavan	7-O-没食子酰基特利色黄烷	Flavonoids	黄酮	Flavanols	黄烷醇类	-	3	51822.3	47161.1	16675	22979.1	16327.5	19191.6	34736.5	151117	33535	101263	10497	35631	72747.3	42881.3	52879.7	-	-
Smnp003415	409.15	247.09	408.142	C20H24O9	[M+H]+	7-O-Methylaloesin	7-O-甲基芦荟苦素	Flavonoids	黄酮	Other Flavonoids	其它类黄酮	-	2	2.72152e+07	2.61748e+07	2.73469e+07	2.95829e+07	2.5901e+07	2.69367e+07	2.85661e+07	2.82878e+07	2.73795e+07	3.01765e+07	3.05087e+07	2.92998e+07	2.86989e+07	2.77948e+07	2.58859e+07	-	-
Wadp008571	335.22	149.1	334.214	C20H30O4	[M+H]+	7-Oxo-2-hydroxy-Pimara-15-en-19-oic acid	7-Oxo-2-hydroxy-Pimara-15-en-19-oic acid	Terpenoids	萜类	Ditepenoids	二萜	-	3	3.14985e+06	3.21377e+06	3.08275e+06	2.56591e+06	2.80425e+06	2.53905e+06	2.41773e+06	2.40886e+06	2.39542e+06	2.25758e+06	2.22687e+06	2.08502e+06	2.4613e+06	2.64003e+06	2.68125e+06	-	-
Wadp009200	299.2	147.08	298.193	C20H26O2	[M+H]+	7-Oxo-pimara-1,8a,11,15-Tetraen-19-ol	7-Oxo-pimara-1,8a,11,15-Tetraen-19-ol	Terpenoids	萜类	Ditepenoids	二萜	-	3	520393	594902	739052	132480	163652	178090	880350	1.10725e+06	1.22249e+06	637844	782137	806939	563180	543674	522125	-	-
Wadp007964	301.22	147.08	300.209	C20H28O2	[M+H]+	7-Oxo-pimara-8,11,15-trien-2-ol	7-Oxo-pimara-8,11,15-trien-2-ol	Terpenoids	萜类	Ditepenoids	二萜	-	3	179816	179859	193500	59239.2	66462	58828.9	303565	294965	306462	264625	249686	262480	208142	204503	201374	-	-
Wadp008172	335.22	147.08	334.214	C20H30O4	[M+H]+	7-Oxo-pimara-8,15-dien-2,6,19-triol	7-Oxo-pimara-8,15-dien-2,6,19-triol	Terpenoids	萜类	Ditepenoids	二萜	-	3	1.91538e+06	1.98084e+06	1.89839e+06	1.54487e+06	1.63872e+06	1.6133e+06	1.53553e+06	1.52373e+06	1.53009e+06	1.40763e+06	1.32711e+06	1.28455e+06	1.61786e+06	1.64885e+06	1.67668e+06	-	-
Wadp009564	317.21	147.08	316.204	C20H28O3	[M+H]+	7-Oxopimaric acid	7-Oxopimaric acid	Terpenoids	萜类	Ditepenoids	二萜	-	3	138488	242160	173409	81130.3	133762	115372	130805	116126	102298	79801.8	85040.5	74305.9	112048	98203.8	129800	-	-
HX1341	163.04	89.04	162.032	C9H6O3	[M+H]+	7-hydroxy-2H-1-benzopyran-2-one	7-羟基-2H-1-苯并吡喃-2-酮	Lignans and Coumarins	木脂素和香豆素	Coumarins	香豆素	-	1	3.44876e+07	3.33427e+07	33704847	1.07194e+07	1.01035e+07	9.82324e+06	2.64269e+07	2.81825e+07	2.85859e+07	7.58375e+06	7.69516e+06	7.40452e+06	1.39269e+07	1.44259e+07	1.42561e+07	-	-
Wbtp004798	301.07	286.05	300.063	C16H12O6	[M+H]+	8,11-dimethoxy-2h-[1,3]dioxolo[4,5-b]xanthen-10-one	8,11-二甲氧基-2h-[1,3]二氧基[4,5-b]-10-蒽酮	Flavonoids	黄酮	Other Flavonoids	其它类黄酮	-	3	1.24714e+06	1.41862e+06	1.36494e+06	1.14428e+06	1.27962e+06	1.02386e+06	1.21863e+06	1.25325e+06	1.28169e+06	1.18909e+06	1.24267e+06	1.20702e+06	1.19426e+06	1.14748e+06	1.20499e+06	-	-
MWS2984	153.05	136.03	152.045	C4H4N6O	[M+H]+	8-Azaguanine	8-氮鸟嘌呤	Nucleotides and derivatives	核苷酸及其衍生物	Nucleotides and derivatives	核苷酸及其衍生物	134-58-7	3	1.5914e+06	1.70664e+06	1.70472e+06	477602	481099	458779	993697	814215	672139	606125	576771	535006	656700	576044	581534	-	-
Sacn001940	375.13	195.07	376.137	C16H24O10	[M-H]-	8-Epiloganic acid	8-表马钱子苷酸	Terpenoids	萜类	Monoterpenoids	倍萜	82509-41-9	2	383754	323271	352214	279965	331196	280959	73138.7	76870.9	93302.8	54798.8	36696.3	51931.9	186474	196356	183913	-	-
Hmgn004693	371.11	327.03	372.121	C20H20O7	[M-H]-	8-Hydroxy-α-conidendrin	8-羟基-α-铁杉脂素	Lignans and Coumarins	木脂素和香豆素	Lignans	木脂素	-	3	63068.1	54163.8	52403.3	174353	194523	178302	94978.3	74839.7	112388	471628	481226	461828	221665	234140	241540	-	-
Lmxp004495	163.04	89.04	162.032	C9H6O3	[M+H]+	8-Hydroxycoumarin	8-羟基香豆素	Lignans and Coumarins	木脂素和香豆素	Coumarins	香豆素	2442-31-1	3	1.14496e+07	1.18665e+07	1.15401e+07	1.12035e+07	9.42739e+06	9.42066e+06	9.37028e+06	1.23775e+07	2.00216e+07	1.45096e+07	1.42722e+07	1.24429e+07	1.08666e+07	1.26468e+07	1.33122e+07	-	-
mws0724	298.08	208.05	299.087	C10H13N5O6	[M-H]-	8-Hydroxyguanosine	8-羟基鸟苷	Nucleotides and derivatives	核苷酸及其衍生物	Nucleotides and derivatives	核苷酸及其衍生物	3868-31-3	3	112024	93486.5	84382.1	103550	103344	101861	128657	138747	131794	134177	125051	128082	128048	134893	122901	-	-
MWSHC20110	301.07	286.05	300.063	C16H12O6	[M+H]+	8-Methoxyapigenin*	8-甲氧基芹菜素*	Flavonoids	黄酮	Flavones	黄酮	57096-02-3	3	1.13213e+06	1.11339e+06	1.25079e+06	636963	579220	589878	2.08979e+06	2.30448e+06	2.18189e+06	1.11207e+06	1.10791e+06	1.14114e+06	1.09299e+06	1.2255e+06	1.20679e+06	-	-
Lmpn006208	461.11	315.05	462.116	C22H22O11	[M-H]-	8-Methoxykaempferol-7-O-rhamnoside	8-甲氧基山柰酚-7-O-鼠李糖苷	Flavonoids	黄酮	Flavonols	黄酮醇	-	3	133493	144029	120385	119809	113731	107149	348053	318978	311652	302059	278537	292953	224546	221695	220277	-	-
Wcjp002598	146.06	91.05	145.053	C9H7NO	[M+H]+	8-hydroxyquinoline	8-羟基喹啉	Alkaloids	生物碱	Quinoline alkaloids	喹啉类生物碱	148-24-3	1	4.68773e+06	4.08126e+06	4.21311e+06	2.38874e+07	2.42874e+07	2.41813e+07	5.9462e+06	5.9511e+06	5.92556e+06	2.5825e+07	2.57929e+07	2.72312e+07	1.64186e+07	1.69858e+07	1.56634e+07	C19434	-
Lmbn005662	295.23	171.1	296.235	C18H32O3	[M-H]-	9(10)-EpOME;(9R,10S)-(12Z)-9,10-Epoxyoctadecenoic acid	9,10-环氧十八烯酸	Lipids	脂质	Free fatty acids	游离脂肪酸	16833-56-0	3	907583	890447	862198	196618	184961	184877	1.09942e+06	1.14554e+06	1.08307e+06	846342	802876	811169	751663	736196	739301	C14825	ko00591,ko01100
Hmqn003054	329.23	311.22	330.241	C18H34O5	[M-H]-	9,10,11-Trihydroxy-12-octadecenoic acid	9,10,11-三羟基-12-十八碳烯酸	Lipids	脂质	Free fatty acids	游离脂肪酸	61911-67-9	3	365918	322864	369839	143909	148664	159670	849473	800777	807607	639166	639810	611505	503518	471592	473290	-	-
pmn001694	329.23	229.15	330.241	C18H34O5	[M-H]-	9,10,13-Trihydroxy-11-Octadecenoic Acid	9,10,13-三羟基-11-十八碳烯酸	Lipids	脂质	Free fatty acids	游离脂肪酸	29907-57-1	1	4.50071e+06	4.30201e+06	4.5523e+06	1.76095e+06	1.73171e+06	1.79694e+06	1.05057e+07	1.06465e+07	1.05755e+07	8.88181e+06	8.76735e+06	8.9926e+06	6.45355e+06	6.36259e+06	6.35386e+06	C14835	ko00591
Lmbn004240	329.23	199.13	330.241	C18H34O5	[M-H]-	9,10-Dihydroxy-12,13-epoxyoctadecanoic acid	9,10-二羟基-12,13-环氧十八酸	Lipids	脂质	Free fatty acids	游离脂肪酸	-	2	113747	106728	91900	46693.3	47874.6	58637.8	222804	213960	256853	302481	287435	252435	146086	176740	159476	C14837	ko00591
Wcdp010180	261.22	121.1	260.214	C18H28O	[M+H]+	9,11,13,15-Octadecatetraenal	9,11,13,15-十八碳四烯醛	Others	其它类	Aldehyde compounds	醛类化合物	148408-16-6	2	2.56215e+06	6.04334e+06	2.42964e+06	3.41902e+06	3.54378e+06	3.59548e+06	2.44366e+06	5.83552e+06	5.89465e+06	5.29342e+06	4.71422e+06	5.27669e+06	3.64865e+06	3.40691e+06	3.41728e+06	-	-
Wbtn007603	299.06	284.03	300.063	C16H12O6	[M-H]-	9,11-dimethoxy-2h-[1,3]dioxolo[4,5-b]xanthen-10-one	9,11-二甲氧基-2h-[1,3]二氧基[4,5-b]-10-蒽酮	Flavonoids	黄酮	Other Flavonoids	其它类黄酮	-	1	894697	843971	898631	530980	519115	477566	1.4925e+06	1.42047e+06	1.42142e+06	760274	838427	829412	919709	906856	917434	-	-
Lmbn003970	329.23	211.14	330.241	C18H34O5	[M-H]-	9,12,13-TriHOME; 9(S),12(S),13(S)-Trihydroxy-10(E)-octadecenoic acid	9(S),12(S),13(S)-三羟基-10(E)-十八烯酸	Lipids	脂质	Free fatty acids	游离脂肪酸	97134-11-7	2	6.3334e+06	6.21299e+06	6.32761e+06	2.53026e+06	2.4783e+06	2.59956e+06	1.52723e+07	1.51204e+07	1.51979e+07	1.29697e+07	1.28445e+07	1.29166e+07	9.29033e+06	9.42743e+06	9.05638e+06	C14833	ko00591
pmn001691	327.22	291.2	328.225	C18H32O5	[M-H]-	9,12,13-Trihydroxy-10,15-octadecadienoic acid	9,12,13-三羟基-10,15-十八碳二烯酸	Lipids	脂质	Free fatty acids	游离脂肪酸	-	1	5.14371e+06	3.27402e+06	4.96091e+06	1.28168e+06	1.2526e+06	1.31959e+06	6.98278e+06	6.99939e+06	6.6243e+06	4.45648e+06	4.15094e+06	4.34762e+06	4.47298e+06	4.59509e+06	4.40328e+06	-	-
pmb1574	277.22	93.07	276.209	C18H28O2	[M+H]+	9,12-Octadecadien-6-Ynoic Acid	十八碳二烯-6-炔酸	Lipids	脂质	Free fatty acids	游离脂肪酸	61481-29-6	3	3.17169e+06	3.04995e+06	3.65379e+06	1.39599e+06	1.24321e+06	1.17366e+06	8.85493e+06	7.82851e+06	8.7015e+06	4.1498e+06	4.14868e+06	4.07619e+06	4.52915e+06	4.33103e+06	4.24064e+06	-	-
Zasn010433	307.26	307.26	308.272	C20H36O2	[M-H]-	9,12-Octadecadienoic acid,ethyl ester*	9,12-亚油酸乙酯*	Others	其它类	Others	其它	6114-21-2	1	597810	564410	569488	53622.5	51228.9	49538.7	376598	361224	313241	642028	515089	549578	439359	375511	382623	-	-
Lmyn007883	287.22	287.22	288.23	C16H32O4	[M-H]-	9,16-Dihydroxypalmitic acid	9,16-二羟基棕榈酸	Lipids	脂质	Free fatty acids	游离脂肪酸	38076-49-2	3	5.88008e+06	5.83058e+06	5.92909e+06	1.18666e+06	1.20286e+06	1.1267e+06	3.55137e+06	3.5288e+06	3.54814e+06	547439	550562	521403	1.5706e+06	1.5481e+06	1.57781e+06	-	-
pmf0085	427.39	345.32	426.386	C30H50O	[M+H]+	9,19-Cyclolanost-24-en-3-ol (Cycloartenol)	9,19-环羊毛甾-24-烯-3-醇 (环阿尔廷醇)	Terpenoids	萜类	Triterpene	三萜	469-38-5	3	5.38902e+06	5.57682e+06	5.45988e+06	5.64566e+06	5.78402e+06	5.62711e+06	5.2564e+06	5.35625e+06	5.5577e+06	5.44881e+06	5.5938e+06	5.46315e+06	5.67121e+06	5.64953e+06	5.43325e+06	C01902	ko00100,ko01100,ko01110
mws1060	267.07	135.03	268.081	C10H12N4O5	[M-H]-	9-(Arabinosyl)hypoxanthine	9-(阿拉伯糖基)次黄嘌呤	Nucleotides and derivatives	核苷酸及其衍生物	Nucleotides and derivatives	核苷酸及其衍生物	7013-16-3	1	2.77108e+06	2.60576e+06	2.77092e+06	2.2591e+06	2.27703e+06	2.33775e+06	2.17629e+06	2.15934e+06	2.09312e+06	2.5927e+06	2.71416e+06	2.47553e+06	2.53827e+06	2.26869e+06	2.31728e+06	-	-
Zmsp001773	268.11	136.07	267.097	C10H13N5O4	[M+H]+	9-Arabinosyladenine*	9-阿拉伯糖基腺嘌呤*	Nucleotides and derivatives	核苷酸及其衍生物	Nucleotides and derivatives	核苷酸及其衍生物	-	1	6.38054e+06	6.37744e+06	5.71406e+06	3.86182e+06	3.95694e+06	3.89899e+06	4.79414e+07	4.63337e+07	4.66268e+07	4.5218e+07	4.54943e+07	4.27025e+07	2.58186e+07	2.61092e+07	2.6234e+07	-	-
MWS1894	183.08	98.98	182.073	C13H10O	[M+H]+	9-Fluorenol	9-芴醇	Others	其它类	Others	其它	1689-64-1	3	1.04889e+06	1.1112e+06	1.07393e+06	958210	909227	943146	940904	996025	1.03257e+06	942384	1.01585e+06	952251	534719	512451	561244	-	-
pmb2791	309.21	209.05	310.214	C18H30O4	[M-H]-	9-Hydroperoxy-10E,12,15Z-octadecatrienoic acid	9-羟基过氧-10E,12,15Z-十八碳三烯酸	Lipids	脂质	Free fatty acids	游离脂肪酸	111004-08-1	3	5.21505e+06	5.08329e+06	5.31924e+06	1.83025e+06	1.78333e+06	1.82491e+06	4.61913e+06	4.68788e+06	4.58477e+06	2.90063e+06	2.79512e+06	2.87325e+06	3.80031e+06	3.82473e+06	3.76631e+06	C16321	ko00592,ko01110
pmb2786	293.21	235.17	294.219	C18H30O3	[M-H]-	9-Hydroxy-10,12,15-octadecatrienoic acid*	9-羟基-10,12,15-十八碳三烯酸*	Lipids	脂质	Free fatty acids	游离脂肪酸	89886-42-0	3	2.47484e+06	2.44655e+06	2.5438e+06	340200	325687	363331	1.52269e+06	1.55907e+06	1.48785e+06	895517	818829	869881	1.37235e+06	1.28355e+06	1.28866e+06	C16326	ko00592
Zmyn004449	309.21	171.1	310.214	C18H30O4	[M-H]-	9-Hydroxy-12-oxo-10(E),15(Z)-octadecadienoic acid	9-羟基-12-氧代-10(E),15(Z)-十八碳二烯酸	Lipids	脂质	Free fatty acids	游离脂肪酸	-	3	821153	753035	784816	235009	229033	238515	1.81671e+06	1.7846e+06	1.72994e+06	1.02407e+06	1.00024e+06	980872	992120	968540	957837	C21923	ko00592,ko01110
pmn001689	311.22	223.17	312.23	C18H32O4	[M-H]-	9-Hydroxy-12-oxo-15(Z)-octadecenoic acid*	9-羟基-12-氧代-15(Z)-十八碳烯酸*	Lipids	脂质	Free fatty acids	游离脂肪酸	-	3	582794	535287	576078	204560	166448	181630	563054	534618	564532	610869	742392	661643	475355	429538	422330	C21924	ko00592,ko01110
Rfmb087	311.22	293.21	312.23	C18H32O4	[M-H]-	9-Hydroxy-13-oxo-10-octadecenoic Acid	9-羟基-13-氧代-10-十八碳烯酸	Lipids	脂质	Free fatty acids	游离脂肪酸	-	3	5.20315e+06	4.74115e+06	4.85517e+06	1.92763e+06	1.94352e+06	1.9174e+06	8.3566e+06	8.60687e+06	8.45683e+06	1.29762e+07	1.28397e+07	1.24548e+07	6.73523e+06	7.104e+06	7.04822e+06	-	-
WaYn010298	291.2	165.13	292.204	C18H28O3	[M-H]-	9-Hydroxyoctadeca-6,10,12,15-Tetraenoic Acid	9-羟基十八烷-6,10,12,15-四烯酸	Lipids	脂质	Free fatty acids	游离脂肪酸	326492-79-9	2	4.58777e+06	4.13773e+06	4.13597e+06	1.32961e+06	1.26862e+06	1.25835e+06	6.10628e+06	5.30903e+06	5.42145e+06	6.04912e+06	5.40679e+06	5.44472e+06	4.37731e+06	4.32627e+06	4.36013e+06	-	-
Qmyp101114	371.21	209.15	370.199	C19H30O7	[M+H]+	9-O-β-D-Glucoside of 3-hydroxy-7,8-didehydro-β-ionol*	9-O-β-D-葡萄糖苷3-羟基-7,8-二氢-β-紫罗兰醇*	Terpenoids	萜类	Sesquiterpenoids	倍半萜	-	3	344959	897818	643268	515886	838155	655570	625660	902108	595530	1.02225e+06	637760	699038	428023	654404	511569	-	-
pmb2787	293.21	275.2	294.219	C18H30O3	[M-H]-	9-Oxo-10E,12Z-octadecadienoic acid*	9-过氧-10E,12Z-十八碳二烯酸*	Lipids	脂质	Free fatty acids	游离脂肪酸	54232-59-6	2	4.75651e+06	4.47838e+06	4.58508e+06	750779	786722	745433	3.53841e+06	3.64554e+06	3.68952e+06	2.11729e+06	2.08268e+06	2.05364e+06	2.78558e+06	2.77985e+06	2.73317e+06	C14766	ko00591
Hmqp005411	297.24	81.07	296.235	C18H32O3	[M+H]+	9-Oxo-12Z-Octadecenoic acid*	9-氧代-12Z-十八碳烯酸*	Lipids	脂质	Free fatty acids	游离脂肪酸	112543-32-5	3	221958	227423	225948	79619.8	82420.5	76010.8	282738	290831	306980	229463	202384	211877	193257	209685	201459	-	-
Zmjn004133	311.22	293.21	312.23	C18H32O4	[M-H]-	9S-Hydroperoxy-10E,12Z-octadecadienoic acid	9S-氢过氧-10E,12Z-十八碳二烯酸	Lipids	脂质	Free fatty acids	游离脂肪酸	5502-91-0	3	1.21415e+07	1.11421e+07	1.12191e+07	3.57635e+06	3.38917e+06	3.58128e+06	2.30062e+07	2.23363e+07	2.29412e+07	5.12059e+06	5.10725e+06	5.05248e+06	1.53772e+07	1.49351e+07	14738636	C14827	ko00591,ko01100
Rfmb091	295.23	195.14	296.235	C18H32O3	[M-H]-	9S-Hydroxy-10E,12Z-octadecadienoic acid*	9S-羟基-10E,12Z-十八碳二烯酸*	Lipids	脂质	Free fatty acids	游离脂肪酸	15514-85-9	1	4.14228e+07	3.94296e+07	4.11821e+07	1.19927e+07	1.1791e+07	1.25914e+07	5.49436e+07	5.67978e+07	5.55351e+07	2.6484e+07	2.58538e+07	2.54101e+07	3.41035e+07	3.36812e+07	3.43852e+07	C14767	ko00591
Lmtn004049	263.13	204.12	264.136	C15H20O4	[M-H]-	Abscisic acid	脱落酸	Organic acids	有机酸	Organic acids	有机酸	21293-29-8	3	22540.3	26150.5	20174.9	294813	261547	303172	21393.9	24918.7	27322.4	135508	131171	125547	132630	134892	112323	C06082	ko00906,ko01100,ko01110,ko04075
mws0051	285.08	242.05	284.068	C16H12O5	[M+H]+	Acacetin	金合欢素	Flavonoids	黄酮	Flavones	黄酮	480-44-4	3	546110	136532	224415	2.11631e+06	1.07168e+06	1.1174e+06	491495	413056	1.14357e+06	121354	154245	138064	632884	610130	618607	C01470	ko00944
Wagp003518	338.12	176.07	337.116	C16H19NO7	[M+H]+	Acetoxyindole N-Glucoside	乙酰氧吲哚 N-葡萄糖苷	Alkaloids	生物碱	Plumerane	吲哚类生物碱	-	3	190624	190125	209191	1.03058e+06	1.08121e+06	1.08771e+06	303431	298471	192084	699535	826190	644902	701866	696447	751265	-	-
pmb0130	203.12	144.08	202.111	C12H14N2O	[M+H]+	Acetryptine	乙酰色胺	Alkaloids	生物碱	Plumerane	吲哚类生物碱	3551-18-6	3	78475	80891.6	64107.2	294172	310915	268374	84990.3	78613.3	79262	348466	339081	356558	199597	200858	199774	-	-
Lasp003707	225.08	119.05	224.069	C11H12O5	[M+H]+	Acropyrone	Acropyrone	Phenolic acids	酚酸类	Phenolic acids	酚酸类	-	3	917427	373692	444134	621756	600865	618791	804857	795116	903410	812827	758281	838462	809918	704624	677003	-	-
Hmln002149	623.2	461.17	624.205	C29H36O15	[M-H]-	Acteoside; Verbascoside	毛蕊花糖苷	Phenolic acids	酚酸类	Phenolic acids	酚酸类	61276-17-3	3	201163	193070	164332	193232	153440	184864	172516	174573	185821	137094	163324	147403	179252	177312	165674	C10501	-
Lhsp101905	167.11	93.07	166.099	C10H14O2	[M+H]+	Actinidialactone*	猕猴桃新内酯*	Terpenoids	萜类	Monoterpenoids	倍萜	76729-80-1	3	1.52303e+06	1.51641e+06	1.43126e+06	1.58798e+06	1.6815e+06	1.74298e+06	1.19636e+06	1.19093e+06	1.31336e+06	844838	914861	809073	1.29136e+06	1.25541e+06	1.40411e+06	-	-
MWSHC2054	136.06	119.04	135.054	C5H5N5	[M+H]+	Adenine*	腺嘌呤*	Nucleotides and derivatives	核苷酸及其衍生物	Nucleotides and derivatives	核苷酸及其衍生物	73-24-5	2	1.67234e+06	1.77616e+06	1.58976e+06	2.96478e+06	3.17543e+06	2.95435e+06	1.2432e+06	1.14307e+06	1.08951e+06	2.5768e+06	2.91782e+06	3.04422e+06	2.44896e+06	2.47742e+06	2.52547e+06	C00147	ko00230,ko00908,ko01100,ko01110,ko01232
Zmjn001030	346.06	211	347.063	C10H14N5O7P	[M-H]-	Adenosine 2'-Phosphate	腺苷-2'-磷酸	Nucleotides and derivatives	核苷酸及其衍生物	Nucleotides and derivatives	核苷酸及其衍生物	130-49-4	3	235678	207352	240291	447272	444880	481450	612572	613313	599343	1.17739e+06	1.19058e+06	1.20255e+06	575841	589562	591605	C00946	-
pme2117	426.02	158.93	427.029	C10H15N5O10P2	[M-H]-	Adenosine 5'-diphosphate	腺苷-5'-二磷酸	Nucleotides and derivatives	核苷酸及其衍生物	Nucleotides and derivatives	核苷酸及其衍生物	58-64-0	3	140447	299292	135852	86994.8	84880.9	81903.3	111214	149793	173640	93292.4	114860	96922.3	107250	98933.8	93225.1	C00008	ko00190,ko00195,ko00230,ko00908,ko01100,ko01110,ko01232,ko01240
pmb0981	348.07	136.06	347.063	C10H14N5O7P	[M+H]+	Adenosine 5'-monophosphate	腺苷-5'-单磷酸	Nucleotides and derivatives	核苷酸及其衍生物	Nucleotides and derivatives	核苷酸及其衍生物	61-19-8	3	5.50994e+06	4.97537e+06	4.89673e+06	4.21036e+06	4.69615e+06	4.94741e+06	9.36218e+06	9.77085e+06	9.91019e+06	1.61926e+07	1.49934e+07	1.70249e+07	8108788	7.64141e+06	8.06566e+06	C00020	ko00230,ko00908,ko01100,ko01110,ko01232,ko01240
pme0230	268.1	136.06	267.097	C10H13N5O4	[M+H]+	Adenosine*	腺苷*	Nucleotides and derivatives	核苷酸及其衍生物	Nucleotides and derivatives	核苷酸及其衍生物	58-61-7	1	5.50536e+06	5.45682e+06	5.5202e+06	3.18765e+06	3.24236e+06	3.21046e+06	4.18551e+07	4.11787e+07	4.14449e+07	3.81372e+07	37465416	3.57731e+07	2.26831e+07	2.24062e+07	2.12122e+07	C00212	ko00230,ko01100,ko01232,ko02010
MWS0155	462.07	96.97	463.074	C14H18N5O11P	[M-H]-	Adenylocuccinic Acid	腺苷酸基琥珀酸	Organic acids	有机酸	Organic acids	有机酸	19046-78-7	3	75029	71198.2	78848.5	84326.1	80571.1	71183.4	71053.6	72851	76925.6	84085.6	83009.4	99789.6	77572.3	77547.9	81170.7	C03794	ko00230,ko00250,ko01100,ko01232,ko01240
mws0208	145.05	101.06	146.058	C6H10O4	[M-H]-	Adipic Acid*	己二酸*	Organic acids	有机酸	Organic acids	有机酸	124-04-9	3	211118	227202	214320	411533	352145	382176	570962	571972	521891	373497	322654	307265	361469	341953	382047	C06104	ko01100
Wmhp000012	389.14	209.03	390.153	C17H26O10	[M-H]-	Ajugoside	筋骨草苷	Terpenoids	萜类	Monoterpenoids	倍萜	52916-96-8	3	313616	267173	235401	154694	350623	275705	176234	199928	221903	249012	235235	246049	267292	255903	253075	-	-
Lcsp001369	318.17	157.13	317.159	C13H23N3O6	[M+H]+	Ala-Ile-Asp	L-丙氨酰-L-异亮氨酰-L-天冬氨酸	Amino acids and derivatives	氨基酸及其衍生物	Amino acids and derivatives	氨基酸及其衍生物	-	2	160465	138060	213653	150114	119113	148501	337818	315814	313091	384353	406609	382478	306068	246336	251503	-	-
Lcsp003132	316.22	157.13	315.216	C15H29N3O4	[M+H]+	Ala-Ile-Leu	丙氨酸-异亮氨酸-亮氨酸	Amino acids and derivatives	氨基酸及其衍生物	Amino acids and derivatives	氨基酸及其衍生物	-	2	415887	418441	452251	353001	360800	458948	670448	550701	671266	1.37683e+06	1.48304e+06	1.57358e+06	665299	723999	729236	-	-
Lcsp001437	332.18	86.1	331.174	C14H25N3O6	[M+H]+	Ala-Leu-Glu	L-丙氨酰-L-亮氨酰-L-谷氨酸	Amino acids and derivatives	氨基酸及其衍生物	Amino acids and derivatives	氨基酸及其衍生物	-	2	26282.5	15311.5	27484.5	83321.8	86154.5	68547.1	75437.7	95072.7	77153.4	358275	337078	308110	108477	126639	109531	-	-
MWS0205	157.04	97	158.044	C4H6N4O3	[M-H]-	Allantoin	尿囊素	Organic acids	有机酸	Organic acids	有机酸	97-59-6	3	29055.2	12137.3	25566.6	100807	90327.2	98900.1	46756.2	25158.3	32277.7	113997	137834	112771	67178.3	58691.7	66606.7	C01551	-
MWSslk235	181.07	59.01	182.079	C6H14O6	[M-H]-	Allitol	蒜糖醇	Others	其它类	Saccharides	糖类	488-44-8	3	893255	827572	968872	829541	825650	850970	750729	647220	671373	482070	408191	423937	657869	652158	650283	-	-
Hmcp009386	271.1	147.05	270.089	C16H14O4	[M+H]+	Alloimperatorin	别欧前胡素	Lignans and Coumarins	木脂素和香豆素	Coumarins	香豆素	642-05-7	3	103704	87963.3	89708	58642.6	48225.2	26506.2	116651	107372	143572	113845	104902	113845	95829.5	89438.6	100689	C09053	-
pme1173	137.05	110.03	136.038	C5H4N4O	[M+H]+	Allopurinol	别嘌呤醇	Nucleotides and derivatives	核苷酸及其衍生物	Nucleotides and derivatives	核苷酸及其衍生物	315-30-0	3	2.97507e+06	2.94419e+06	2.94896e+06	2.49297e+06	2.39813e+06	2.44336e+06	2.42953e+06	2.24939e+06	2.30136e+06	2.55781e+06	2.33711e+06	2.56822e+06	2.55564e+06	2.58756e+06	2.50418e+06	-	-
pme3351	144.07	126.06	145.074	C6H11NO3	[M-H]-	Allysine(6-Oxo DL-Norleucine)	醛赖氨酸	Amino acids and derivatives	氨基酸及其衍生物	Amino acids and derivatives	氨基酸及其衍生物	1962-83-0	3	264060	341266	355974	129670	125707	124984	185489	178273	182507	135863	144811	159717	182706	208814	204524	C04076	ko00300,ko00310,ko00960,ko01100,ko01110,ko01230
Lmqp002761	313.14	151.08	312.136	C19H20O4	[M+H]+	Alnusonol	赤杨醇	Phenolic acids	酚酸类	Phenolic acids	酚酸类	52330-12-8	3	176593	209192	312477	533790	493581	435276	565887	261541	234830	613992	382084	559360	233219	252097	279760	-	-
MWSslk173	263.14	91.06	262.136	C19H18O	[M+H]+	Alnustone	桤木酮	Others	其它类	Others	其它	33457-62-4	3	274201	248216	256358	270940	296112	274342	231712	235109	215068	345423	331526	321658	275286	266933	262120	-	-
Zmdn004052	431.1	269.05	432.106	C21H20O10	[M-H]-	Aloe emodin-1-O-glucoside	芦荟大黄素-1-O-β-D-葡萄糖苷	Quinones	醌类	Anthraquinone	蒽醌	-	2	548797	470087	583657	527080	562900	556533	152816	420207	148714	409235	479724	368688	455748	371069	432108	-	-
Zmdn004863	231.066	187.046	232.074	C13H12O4	[M-H]-	Aloesone	芦荟松	Phenolic acids	酚酸类	Phenolic acids	酚酸类	40738-40-7	3	335030	327934	344266	115631	126307	119866	609989	632020	584436	291576	269188	261882	414180	374115	316468	-	-
pme3096	118.01	74.02	119.022	C3H5NO4	[M-H]-	Aminomalonic acid	氨基丙二酸	Organic acids	有机酸	Organic acids	有机酸	1068-84-4	3	811226	809160	870514	727349	739026	709914	1.39578e+06	1.42845e+06	1.45485e+06	2.13318e+06	2.09819e+06	2.09934e+06	1.29064e+06	1.27905e+06	1.24896e+06	C00872	-
Lacp003788	369.12	177.06	368.111	C17H20O9	[M+H]+	Amurenlaetone A*	关黄柏内酯 A*	Phenolic acids	酚酸类	Phenolic acids	酚酸类	-	1	6.16155e+06	7.47371e+06	3.37231e+06	5.01495e+06	4.13978e+06	3.84918e+06	1.03904e+07	9.48231e+06	7.47347e+06	8.98735e+06	6.19886e+06	1.08327e+07	5.98158e+06	4.10276e+06	6.64045e+06	-	-
Lacp003271	369.12	177.06	368.111	C17H20O9	[M+H]+	Amurenlaetone B*	关黄柏内酯 B*	Phenolic acids	酚酸类	Phenolic acids	酚酸类	-	1	6.38128e+06	4.71081e+06	5.79409e+06	5.26109e+06	3.32295e+06	4.55181e+06	1.01446e+07	1.13437e+07	9.23427e+06	7.7306e+06	8.12603e+06	1.03437e+07	6.29638e+06	5.16761e+06	5.88795e+06	-	-
Lmyp003934	349.27	123.08	348.266	C22H36O3	[M+H]+	Anacardic acid	漆树酸	Organic acids	有机酸	Organic acids	有机酸	16611-84-0	2	1.78827e+06	1.8537e+06	1.85521e+06	2.5487e+06	2.83445e+06	2.78675e+06	3.49598e+06	3.61267e+06	3.72241e+06	5.0316e+06	5.17567e+06	4.84746e+06	3.47399e+06	3.74962e+06	3.7815e+06	C10759	-
Lmtn002233	327.11	165.05	328.116	C15H20O8	[M-H]-	Androsin	草夹竹桃苷	Phenolic acids	酚酸类	Phenolic acids	酚酸类	531-28-2	2	1.54405e+06	500603	561528	2.28894e+06	2.32509e+06	2.28301e+06	2.66169e+06	2.78778e+06	2.87569e+06	2.74892e+06	2.6907e+06	2.71756e+06	2.29953e+06	2.22354e+06	2.2838e+06	-	-
Qmgp102504	332.133	152.07	331.132	C20H17N3O2	[M+H]+	Angustoline	牛眼马钱灵/安枯斯特林碱	Alkaloids	生物碱	Plumerane	吲哚类生物碱	40041-95-0	3	2.18491e+07	2.36772e+07	2.06659e+07	1.64029e+07	1.8594e+07	2.01763e+07	1.41801e+06	1.89054e+06	1.80419e+06	2.10926e+06	2.12051e+06	1.87451e+06	1.08436e+07	1.09451e+07	10120825	-	-
MWS3105	94.07	51.03	93.0578	C6H7N	[M+H]+	Aniline	苯胺	Alkaloids	生物碱	Alkaloids	生物碱	62-53-3	3	203099	249434	235246	314748	319219	350987	280239	248202	256711	364788	326873	282157	289615	289744	240982	C00292	-
pmb0758	491.15	329	490.147	C24H26O11	[M+H]+	Anisic acid-O-feruloyl glucoside	茴香酸-O-阿魏酰葡萄糖苷	Phenolic acids	酚酸类	Phenolic acids	酚酸类	-	3	3.17183e+07	2.80918e+07	2.2015e+07	2.77609e+07	2.43097e+07	2.74462e+07	5.25731e+07	6.1197e+07	5.61445e+07	3.44306e+07	3.56394e+07	2.56382e+07	3.59696e+07	3.62607e+07	3.80654e+07	-	-
pmb2654	460.15	117.9	461.153	C19H27NO12	[M-H]-	Anthranilate-1-O-Sophoroside	邻氨基苯甲酸-1-O-槐糖苷	Phenolic acids	酚酸类	Phenolic acids	酚酸类	-	3	1.1588e+07	1.27527e+07	1.52462e+07	2.24538e+07	1.91962e+07	2.29046e+07	8.48068e+06	7.67202e+06	8.78371e+06	7.93709e+06	6.53632e+06	6.93859e+06	2.60881e+07	2.14315e+07	1.82115e+07	-	-
MWSmce329	185.08	125.06	184.074	C9H12O4	[M+H]+	Antiarol; 3,4,5-Trimethoxyphenol	3,4,5-三甲氧基苯酚	Phenolic acids	酚酸类	Phenolic acids	酚酸类	642-71-7	3	343020	358525	331280	260217	261870	250628	241253	175426	185186	123579	128513	151831	230819	232782	275414	C10765	-
MWS20148	433.11	271.07	432.106	C21H20O10	[M+H]+	Apigenin-4'-O-glucoside*	芹菜素-4'-O-葡萄糖苷*	Flavonoids	黄酮	Flavones	黄酮	20486-34-4	3	1.30976e+06	1.38421e+06	1.29746e+06	1.84598e+06	1.8071e+06	1.64186e+06	599219	654840	1.15667e+06	1.44101e+06	1.7105e+06	1.69567e+06	1.42772e+06	1.64055e+06	1.33e+06	-	-
mws0072	433.11	271.06	432.106	C21H20O10	[M+H]+	Apigenin-5-O-glucoside	芹菜素-5-O-葡萄糖苷	Flavonoids	黄酮	Flavones	黄酮	28757-27-9	3	3.83628e+06	3.5099e+06	3.9182e+06	2.81724e+06	3.28448e+06	2.97281e+06	4.28261e+06	4.16251e+06	4.03924e+06	3.25272e+06	2.23814e+06	1599944	3.43005e+06	3.51726e+06	3.62067e+06	-	-
Lmtp002942	535.14	499.12	534.137	C25H26O13	[M+H]+	Apigenin-6,8-di-C-arabinoside*	芹菜素-6,8-二-C-阿拉伯糖苷*	Flavonoids	黄酮	Flavones	黄酮	-	1	1.4199e+06	1.69525e+06	1.54561e+06	1.57131e+06	1.61113e+06	1.78914e+06	1.78496e+06	1.37252e+06	1.46087e+06	2.19534e+06	2.20729e+06	2.44279e+06	1.81932e+06	1.62673e+06	1.78675e+06	-	-
Zbsp003407	595.17	427.1	594.159	C27H30O15	[M+H]+	Apigenin-6,8-di-C-glucoside (Vicenin-2)	芹菜素-6,8-二-C-葡萄糖苷 (新西兰牡荆苷 II)	Flavonoids	黄酮	Flavones	黄酮	23666-13-9	2	6.36907e+06	5.62015e+06	5.75392e+06	6.4581e+06	7.03882e+06	6.82914e+06	5.2469e+06	4.63201e+06	5980744	6.53945e+06	5.47173e+06	6.96443e+06	5.89989e+06	6.45995e+06	6.21102e+06	C10195	-
Lmtp002474	565.16	427.1	564.148	C26H28O14	[M+H]+	Apigenin-6-C-(2''-glucosyl)arabinoside	芹菜素-6-C-(2''-葡萄糖基)阿拉伯糖苷	Flavonoids	黄酮	Flavones	黄酮	-	1	4.07185e+07	3.86069e+07	4.23498e+07	5.15077e+07	5.19636e+07	6.09282e+07	3.22813e+07	3.66885e+07	3.27963e+07	4.30567e+07	4.0782e+07	4.55497e+07	4.31729e+07	4.72422e+07	4.70737e+07	-	-
pmp000240	609.14	489.1	608.138	C27H28O16	[M+H]+	Apigenin-6-C-(2''-glucuronyl)glucoside	芹菜素-6-C-(2''-葡萄糖醛酸基)葡萄糖苷	Flavonoids	黄酮	Flavones	黄酮	-	3	93024.6	77822.3	86644.7	43632.3	80701.6	62370.2	141848	144549	132601	75360.7	90903.9	100816	98098.3	85363.2	96885.4	-	-
pmp000237	579.13	283.06	578.127	C26H26O15	[M+H]+	Apigenin-6-C-(2''-glucuronyl)xyloside	芹菜素-6-C-(2''-葡萄糖醛酸基)木糖苷	Flavonoids	黄酮	Flavones	黄酮	-	3	2.05714e+07	1.84454e+07	1.74015e+07	1.81066e+07	1.97961e+07	1.94426e+07	2.10561e+07	2.57933e+07	2.8232e+07	1.19688e+07	1.09505e+07	1.13879e+07	1.73665e+07	1.7517e+07	1.62503e+07	-	-
Lmyp004963	579.17	415.11	578.164	C27H30O14	[M+H]+	Apigenin-6-C-(2''-rhamnosyl)glucoside	芹菜素-6-C-(2''-鼠李糖基)葡萄糖苷	Flavonoids	黄酮	Flavones	黄酮	-	1	1.12537e+07	9.53447e+06	1.16577e+07	3.41148e+06	3.16623e+06	2.76885e+06	1.49774e+07	1.00167e+07	1.03463e+07	3.19693e+06	2.39045e+06	2.10655e+06	6.55442e+06	8.04161e+06	6.09106e+06	-	-
Zbsp005056	403.1	367.08	402.095	C20H18O9	[M+H]+	Apigenin-6-C-arabinoside*	芹菜素-6-C-阿拉伯糖苷*	Flavonoids	黄酮	Flavones	黄酮	-	2	2.67017e+06	3.42632e+06	7.9695e+06	4386555	3.07456e+06	2.29319e+06	2.36812e+06	2.19781e+06	2.28669e+06	1.20553e+06	2586620	2118985	3550390	2.13281e+06	1.80738e+06	-	-
Lmtp002822	535.14	499.12	534.137	C25H26O13	[M+H]+	Apigenin-6-C-arabinoside-8-C-xyloside*	芹菜素-6-C-阿拉伯糖苷-8-C-木糖苷*	Flavonoids	黄酮	Flavones	黄酮	-	1	1.57934e+06	1.4829e+06	1.44172e+06	1.43808e+06	1.66009e+06	1.64334e+06	1.68513e+06	1.4617e+06	1.54978e+06	2.40071e+06	2.09344e+06	2.54337e+06	1.8242e+06	1.86281e+06	1.82438e+06	-	-
Lmyp005932	417.12	381.1	416.111	C21H20O9	[M+H]+	Apigenin-6-C-fucoside	芹菜素-6-C-岩藻糖苷	Flavonoids	黄酮	Flavones	黄酮	-	1	5.06303e+06	5.03011e+06	5.05588e+06	2.34482e+06	2.48438e+06	2.3747e+06	7.20271e+06	7.08122e+06	7.43497e+06	1.33063e+06	1.33097e+06	1.3206e+06	3.94711e+06	3.98755e+06	3.71792e+06	-	-
Zbsp004086	579.17	423.1	578.164	C27H30O14	[M+H]+	Apigenin-6-C-glucose-8-C-rhamnoside	芹菜素-6-C-葡萄糖苷-8-C-鼠李糖苷	Flavonoids	黄酮	Flavones	黄酮	-	2	5.80716e+06	5.69223e+06	5.81246e+06	6.23119e+06	2.59916e+06	6.52919e+06	4.29016e+06	4368681	4.30255e+06	4.42926e+06	4.22976e+06	4.12793e+06	5.10463e+06	5.10666e+06	4.88574e+06	-	-
MWSHY0008	433.11	313.07	432.106	C21H20O10	[M+H]+	Apigenin-6-C-glucoside (Isovitexin)*	芹菜素-6-C-葡萄糖苷 (异牡荆素)*	Flavonoids	黄酮	Flavones	黄酮	38953-85-4	1	1.79742e+07	1.93572e+07	1.80755e+07	6.19518e+07	5.59688e+07	6.06053e+07	5.83711e+07	5.98963e+07	5.45638e+07	4.70234e+07	4.61871e+07	4.39135e+07	5.76198e+07	5.78699e+07	6.02522e+07	C01714	ko00944
Hmgp003664	417.12	381.1	416.111	C21H20O9	[M+H]+	Apigenin-6-C-rhamnoside	芹菜素-6-C-鼠李糖苷	Flavonoids	黄酮	Flavones	黄酮	-	1	2.58436e+06	2.07234e+06	2.1699e+06	783724	866011	961010	2.56844e+06	2.68484e+06	2.62089e+06	614750	829065	811098	1.51572e+06	1.85764e+06	1.6132e+06	-	-
Zbsp004060	535.14	481.11	534.137	C25H26O13	[M+H]+	Apigenin-6-C-xyloside-8-C-arabinoside	芹菜素-6-C-木糖苷-8-C-阿拉伯糖苷	Flavonoids	黄酮	Flavones	黄酮	-	1	697446	960389	1.00876e+06	825406	1.00566e+06	825163	740578	758851	748990	1.19215e+06	1.15201e+06	1.17816e+06	722937	782178	970331	-	-
pmp001290	623.12	271.06	622.117	C27H26O17	[M+H]+	Apigenin-7-O-(2''-glucurosyl)glucuronide	芹菜素-7-O-(2''-葡萄糖醛酸基)葡萄糖醛酸苷	Flavonoids	黄酮	Flavones	黄酮	74696-01-8	3	2.88092e+06	2.72014e+06	2.98242e+06	2.51199e+06	2.51782e+06	2.4562e+06	5.99624e+06	6.27258e+06	6.31786e+06	5.55253e+06	5.39908e+06	5.47445e+06	4.24216e+06	4.13499e+06	4.37037e+06	-	-
Lmpp003930	579.15	271.06	578.142	C30H26O12	[M+H]+	Apigenin-7-O-(6''-p-Coumaryl)glucoside	芹菜素-7-O-(6''-对香豆酰)葡萄糖苷	Flavonoids	黄酮	Flavones	黄酮	-	3	434034	396443	492148	151750	411961	359687	566415	582242	610293	506609	523541	494411	538395	599512	449003	-	-
Zbsn004929	431.1	269.05	432.106	C21H20O10	[M-H]-	Apigenin-7-O-glucoside(Cosmosiin)*	芹菜素-7-O-葡萄糖苷*	Flavonoids	黄酮	Flavones	黄酮	578-74-5	2	307760	355773	330044	374774	400279	349153	204481	236395	192259	226657	205660	259202	242327	233623	239963	C04608	ko00944
MWSmce498	579.17	271.07	578.164	C27H30O14	[M+H]+	Apigenin-7-O-neohesperidoside (Rhoifolin)*	芹菜素-7-O-新橙皮糖苷 (野漆树苷)*	Flavonoids	黄酮	Flavones	黄酮	17306-46-6	3	618195	543746	445472	303133	365175	335806	557651	495253	503479	509271	506962	492344	512158	467960	380066	C12627	ko00944
pme0368	579.17	271.06	578.164	C27H30O14	[M+H]+	Apigenin-7-O-rutinoside (Isorhoifolin)*	芹菜素-7-O-芸香糖苷 (异野漆树苷)*	Flavonoids	黄酮	Flavones	黄酮	552-57-8	3	326640	402369	422109	315856	322853	296613	346523	468192	407738	403270	382829	470429	510387	364910	475179	-	-
Lmtp002642	565.16	457.11	564.148	C26H28O14	[M+H]+	Apigenin-8-C-(2''-glucosyl)arabinoside	芹菜素-8-C-(2''-葡萄糖基)阿拉伯糖苷	Flavonoids	黄酮	Flavones	黄酮	-	1	1.72561e+07	1.72289e+07	1.87997e+07	2.17255e+07	2.1016e+07	2.51373e+07	1.56526e+07	1.44762e+07	1.32741e+07	1.76612e+07	1.93099e+07	2.18454e+07	1.9208e+07	1.77049e+07	2.06054e+07	-	-
pmb0681	403.1	367.08	402.095	C20H18O9	[M+H]+	Apigenin-8-C-Arabinoside*	芹菜素-8-C-阿拉伯糖苷*	Flavonoids	黄酮	Flavones	黄酮	-	2	2.61005e+06	3.42147e+06	3.63345e+06	3.11719e+06	3.14181e+06	2.6253e+06	3156270	2.05886e+06	1.83431e+06	1612415	1.02814e+06	1946550	2461090	2.00632e+06	2.21668e+06	-	-
MWSHY0181	433.11	313.07	432.106	C21H20O10	[M+H]+	Apigenin-8-C-Glucoside (Vitexin)*	芹菜素-8-C-葡萄糖苷 (牡荆素)*	Flavonoids	黄酮	Flavones	黄酮	3681-93-4	1	26678610	1.86213e+07	27994930	6.16467e+07	6.02653e+07	6.1674e+07	5.62105e+07	5.73506e+07	5.49106e+07	4.57746e+07	4.79807e+07	4.64398e+07	5.21409e+07	2.14599e+07	5.34748e+07	C01460	ko00941,ko00944
pmb0639	757.22	595.2	756.211	C33H40O20	[M+H]+	Apigenin-8-C-glucoside-7-O-Sophoroside	芹菜素-8-C-葡萄糖苷-7-O-槐糖苷	Flavonoids	黄酮	Flavones	黄酮	-	3	1.1144e+06	1.24047e+06	1.35293e+06	754279	758305	643990	817844	882344	982641	304557	206376	182890	737100	694876	780345	-	-
MWS20151	271.06	153.02	270.053	C15H10O5	[M+H]+	Apigenin; 4',5,7-Trihydroxyflavone*	芹菜素*	Flavonoids	黄酮	Flavones	黄酮	520-36-5	3	81890.7	29575.7	57287.7	193787	154102	203448	94194.7	129089	65635.8	282315	278371	260902	197479	216881	208717	C01477	ko00941,ko00944,ko01100,ko01110
MWSmce675	271.08	108.02	272.09	C12H16O7	[M-H]-	Arbutin	熊果苷	Phenolic acids	酚酸类	Phenolic acids	酚酸类	497-76-7	3	459576	447947	475204	397722	361630	387039	361392	377299	406848	238768	265050	225843	392533	356798	332898	C06186	ko00010
Zmdp000292	189.14	70.07	188.127	C7H16N4O2	[M+H]+	Arginine methyl ester*	精氨酸甲酯*	Amino acids and derivatives	氨基酸及其衍生物	Amino acids and derivatives	氨基酸及其衍生物	-	2	254379	211858	310640	1.4956e+06	1.7891e+06	1.80906e+06	262152	317479	335525	1.69849e+06	1.7779e+06	2.21945e+06	1.35401e+06	1.34164e+06	1.28615e+06	-	-
pmb2657	289.12	131.08	290.123	C10H18N4O6	[M-H]-	Argininosuccinic acid	精氨基琥珀酸	Organic acids	有机酸	Organic acids	有机酸	2387-71-5	3	19712.6	33719.1	7933.69	512280	483985	486362	10205.1	29200	29470.9	307881	345467	291754	293950	317791	310692	C03406	ko00220,ko00250,ko01100,ko01110,ko01230
Lmtn002796	449.11	287.06	450.116	C21H22O11	[M-H]-	Aromadendrin-7-O-glucoside	香橙素-7-O-葡萄糖苷	Flavonoids	黄酮	Flavanonols	二氢黄酮醇	28189-90-4	2	361666	340938	356487	245064	286354	220786	191575	177624	175154	196159	206041	131551	137900	257256	322144	-	-
Hmcn007243	263.13	219.13	264.136	C15H20O4	[M-H]-	Artemisiifolin	美洲豚草内酯	Terpenoids	萜类	Sesquiterpenoids	倍半萜	26931-87-3	3	133891	160720	166784	83053	78047.4	74327	689569	682619	595791	605523	578311	604335	379582	375718	401070	C09304	-
MWS201388	246.11	141.07	245.101	C9H15N3O5	[M+H]+	Asn-Hyp	L-天冬酰胺-L-羟脯氨酸	Amino acids and derivatives	氨基酸及其衍生物	Amino acids and derivatives	氨基酸及其衍生物	844640-50-2	3	241180	172524	200403	136724	143385	150640	227944	231920	171580	148117	182373	174196	212762	182331	216692	-	-
MWS201449	246.14	141.1	245.138	C10H19N3O4	[M+H]+	Asn-Leu	L-天冬酰胺-L-亮氨酸	Amino acids and derivatives	氨基酸及其衍生物	Amino acids and derivatives	氨基酸及其衍生物	22601-71-4	3	238638	238442	243971	955919	941975	954742	565707	617072	576685	1.62715e+06	1.48578e+06	1.65527e+06	796710	741174	746820	-	-
MWS201455	262.14	84.08	261.132	C10H19N3O5	[M+H]+	Asp-Lys*	L-天冬氨酸-L-赖氨酸*	Amino acids and derivatives	氨基酸及其衍生物	Amino acids and derivatives	氨基酸及其衍生物	5891-51-0	3	261988	257282	275295	152897	161847	150266	546082	332773	193811	407180	408811	454084	275671	290018	353502	-	-
pmn001587	431.12	269.07	432.127	C18H24O12	[M-H]-	Asperulosidic acid	车叶草苷酸	Terpenoids	萜类	Monoterpenoids	倍萜	25368-11-0	3	1.97328e+07	1.89403e+07	1.91411e+07	1.00506e+07	9.65831e+06	1.02211e+07	1.31394e+07	1.17744e+07	1.26093e+07	1.13497e+07	1.2538e+07	1.21291e+07	1.30901e+07	1.31263e+07	1.36604e+07	-	-
Wcgn008207	223.1	179.11	224.105	C12H16O4	[M-H]-	Aspidinol	绵马酚	Others	其它类	Others	其它	519-40-4	3	1.86159e+06	1.86439e+06	1.88825e+06	421611	445399	438879	2.55728e+06	2.59111e+06	2.49224e+06	931581	909330	895571	1.46297e+06	1.46281e+06	1.4489e+06	-	-
pmp000608	493.13	331.08	492.127	C23H24O12	[M+H]+	Aurantio-obtusin-6-O-Glucoside	橙黄决明素-6-O-葡萄糖苷	Quinones	醌类	Anthraquinone	蒽醌	129025-96-3	1	6.98828e+06	7.43765e+06	7.72534e+06	6.72074e+06	7.27785e+06	6.94291e+06	8.12755e+06	8.68705e+06	8.50635e+06	8.65717e+06	8.56047e+06	8.65296e+06	7.15967e+06	7.19194e+06	7.97331e+06	C10303	-
Lmdp003808	317.07	302.04	316.058	C16H12O7	[M+H]+	Azaleatin (5-O-Methylquercetin)	杜鹃黄素	Flavonoids	黄酮	Flavonols	黄酮醇	529-51-1	3	384014	373549	384875	472976	482848	899880	462644	467893	738898	577079	818065	968720	503560	470241	490089	C10022	-
pmf0508	278.05	142.01	277.038	C9H7N7O2S	[M+H]+	Azathioprine	硫唑嘌呤	Nucleotides and derivatives	核苷酸及其衍生物	Nucleotides and derivatives	核苷酸及其衍生物	446-86-6	3	210059	212717	202849	257888	282173	258127	109034	152312	146631	131563	82017.1	104178	155022	142420	178432	C06837	-
mws0237	187.1	125.1	188.105	C9H16O4	[M-H]-	Azelaic acid	壬二酸	Organic acids	有机酸	Organic acids	有机酸	123-99-9	1	7.14579e+06	7.1577e+06	7.11216e+06	3.44569e+06	3.29465e+06	3.23504e+06	7.83215e+06	7.32125e+06	7.4984e+06	7.17062e+06	6.8475e+06	7.14651e+06	6.47323e+06	6.26216e+06	5.99004e+06	C08261	-
MWS2027	129.03	69	128.022	C4H4N2O3	[M+H]+	Barbituric acid;Malonylurea;2,4,6-Pyrimidinetrione	巴比妥酸;丙二酰脲;2,4,6-嘧啶三酮	Nucleotides and derivatives	核苷酸及其衍生物	Nucleotides and derivatives	核苷酸及其衍生物	67-52-7	1	1.33696e+06	1.24686e+06	1.26962e+06	909064	1.01828e+06	1.02289e+06	2.0418e+06	2.22367e+06	2.10095e+06	1.68483e+06	1.75791e+06	1.92793e+06	1.5135e+06	1.51186e+06	1.65375e+06	C00813	ko00240,ko01100
pmb0069	122.06	105.03	121.053	C7H7NO	[M+H]+	Benzamide	苯甲酰胺	Alkaloids	生物碱	Alkaloids	生物碱	55-21-0	3	1.43959e+06	1.50536e+06	1.5306e+06	1.91481e+06	2.19154e+06	1.8563e+06	3.43898e+06	3.26317e+06	3.39166e+06	4.24912e+06	4.80825e+06	4.50597e+06	2.96663e+06	2.77197e+06	2.8741e+06	C09815	-
Lmhn003240	237.04	121.03	238.048	C11H10O6	[M-H]-	Benzoylmalic acid	苯甲酰苹果酸	Phenolic acids	酚酸类	Phenolic acids	酚酸类	22138-51-8	3	20808	21609.6	24811.2	9804.9	14710.9	19814.3	51224.3	39219.4	37628.5	25330.8	13998.2	26415.1	23210.4	23217.7	24819.1	-	-
Laln006487	449.14	287.1	450.153	C22H26O10	[M-H]-	Benzyl 3,6-dimethoxy-2-{[3,4,5-trihydroxy-6-(hydroxymethyl)oxan-2-yl]oxy}benzoate	3,6-二甲氧基-2-{[3,4,5-三羟基-6-(羟甲基)氧杂环己烷-2-基]氧}苯甲酸苄酯	Phenolic acids	酚酸类	Phenolic acids	酚酸类	-	2	1.87807e+06	2.00724e+06	1.8929e+06	1.80508e+06	1.7828e+06	1.88692e+06	1.55152e+06	1.7391e+06	1.73231e+06	1.61174e+06	1.55881e+06	1.44039e+06	1.79982e+06	1.80809e+06	1.77477e+06	-	-
Labn002576	577.21	179.07	578.221	C25H38O15	[M-H]-	Benzyl alcohol rhamnosyl glucosyl glucoside	苯甲醇 鼠李糖基葡萄糖葡萄糖苷	Phenolic acids	酚酸类	Phenolic acids	酚酸类	-	2	105610	124295	141645	261594	346842	321847	72990	82644.7	75066.7	133634	146646	58216.5	149074	188298	189175	-	-
mws1297	269.1	101.02	270.11	C13H18O6	[M-H]-	Benzyl glucoside	苄基葡萄糖苷	Phenolic acids	酚酸类	Phenolic acids	酚酸类	4304-12-5	3	51270.3	68467.1	49018	68168.1	61554.9	49739.5	43637.8	51364.3	54808	103596	112361	114171	60152	74636.1	67698.9	-	-
Lmtn002324	431.15	269.1	432.163	C19H28O11	[M-H]-	Benzyl-(2''-O-glucosyl)glucoside*	苄基-(2''-O-葡萄糖基)葡萄糖苷*	Phenolic acids	酚酸类	Phenolic acids	酚酸类	-	1	1.55138e+07	1.4872e+07	1.4885e+07	8.45813e+06	8.09729e+06	8.75831e+06	9.91599e+06	9.85999e+06	1.03489e+07	1.08084e+07	1.03487e+07	9.82692e+06	1.04886e+07	1.0129e+07	1.06159e+07	C17564	-
Lmyn003028	431.16	269.1	432.163	C19H28O11	[M-H]-	Benzyl-β-gentiobioside*	苄基-β-龙胆二糖苷*	Phenolic acids	酚酸类	Phenolic acids	酚酸类	56775-64-5	1	1.46773e+07	1.47389e+07	1.36587e+07	8.28427e+06	8.56723e+06	8.56512e+06	1.01804e+07	1.00756e+07	9.53974e+06	9.93298e+06	9.43604e+06	1.00418e+07	1.05735e+07	1.07973e+07	1.02896e+07	-	-
MWSslk226	149.09	91.05	148.089	C10H12O	[M+H]+	Benzylacetone	苄基丙酮	Others	其它类	Ketone compounds	酮类化合物	2550-26-7	3	2.30235e+06	2.29214e+06	2.3426e+06	506878	500113	527224	1.56258e+06	1.63688e+06	1.54666e+06	599965	644249	554005	865661	868030	831798	-	-
Zbfn013528	271.23	225.22	272.235	C16H32O3	[M-H]-	Beta-Hydroxypalmitic Acid*	Beta-Hydroxypalmitic Acid*	Lipids	脂质	Free fatty acids	游离脂肪酸	-	1	2.0121e+06	1.95971e+06	1.98491e+06	558398	536578	540220	227308	242203	277768	326312	281075	304274	748021	734781	741890	-	-
MWSmce548	118.09	58.07	117.079	C5H11NO2	[M+H]+	Betaine	甜菜碱	Alkaloids	生物碱	Alkaloids	生物碱	107-43-7	1	1.74865e+06	1.72431e+06	1.67514e+06	2.05771e+06	2.142e+06	2.21798e+06	2.46365e+06	2.35307e+06	2.39916e+06	2.02948e+06	2.04987e+06	2.01348e+06	1.9866e+06	2.10934e+06	2.18208e+06	C00719	ko00260,ko01100,ko02010
mad2116	441.08	295.05	442.09	C22H18O10	[M-H]-	Bis(p-Coumaroyl)tartaric acid	二对香豆酰酒石酸	Phenolic acids	酚酸类	Phenolic acids	酚酸类	-	2	195788	297118	263225	128917	117183	125504	197834	255925	268880	163320	144804	94131.9	224623	153049	159915	-	-
Hmlp008487	211.17	81.07	210.162	C13H22O2	[M+H]+	Blumenol C	布卢门醇 C	Terpenoids	萜类	Monoterpenoids	倍萜	36151-02-7	3	848933	596602	598691	225845	218798	279678	1.27401e+06	1.30135e+06	1.23825e+06	1.06908e+06	1.04101e+06	1.06349e+06	860596	807190	809074	-	-
Lacp005602	459.22	211.17	458.215	C22H34O10	[M+H]+	Blumenol C malonyl Glucoside	布卢门醇 C 丙二酰葡萄糖苷	Terpenoids	萜类	Sesquiterpenoids	倍半萜	-	2	434134	486968	418323	308525	323987	379366	121601	100520	38345	154251	89797.6	102099	289310	258502	242406	-	-
mws2120	291.01	247.02	292.022	C13H8O8	[M-H]-	Brevifolin carboxylic acid	短叶苏木酚酸	Phenolic acids	酚酸类	Phenolic acids	酚酸类	18490-95-4	3	517110	548540	624823	518114	492125	555241	536757	582231	571145	597676	547058	549387	556713	553076	566049	-	-
HJN090	433.11	271.06	434.121	C21H22O10	[M-H]-	Butin-7-O-glucoside*	紫铆素-7-O-葡萄糖苷*	Flavonoids	黄酮	Flavanones	二氢黄酮	-	3	198057	205770	194714	278734	265574	286456	194640	229613	276814	218167	208700	214056	207109	226116	253834	-	-
Jmbn003202	235.12	59.01	236.126	C10H20O6	[M-H]-	Butyl Beta-D-Fructopyranoside	丁基-β-D-吡喃果糖苷	Others	其它类	Saccharides	糖类	67884-27-9	3	138845	135111	115622	116383	152221	132885	15005	22886.1	25432.8	30191.2	19113.8	27125	92800.6	83158	89850.5	-	-
Hmqp001042	237.13	98.97	236.126	C10H20O6	[M+H]+	Butyl beta-D-glucoside	丁基-葡萄糖苷	Others	其它类	Saccharides	糖类	5391-18-4	2	258348	278821	579976	413265	329952	382017	297717	312365	303339	454694	474516	501027	330363	329396	400693	-	-
MWSmce341	279.16	149.03	278.152	C16H22O4	[M+H]+	Butyl isobutyl phthalate*	邻苯二甲酸-1-丁酯-2-异丁酯*	Phenolic acids	酚酸类	Phenolic acids	酚酸类	17851-53-5	3	1.41054e+06	2.06829e+06	1.64666e+06	2.2575e+06	1.60403e+06	1.69027e+06	1.70017e+06	2.34776e+06	1.66906e+06	1.85092e+06	2.45407e+06	1.68343e+06	1.86953e+06	2.2352e+06	2.29131e+06	-	-
pme1841	103.12	86.1	102.116	C5H14N2	[M+H]+	Cadaverine	尸胺	Alkaloids	生物碱	Alkaloids	生物碱	462-94-2	3	35999.4	34007.1	36001.3	236936	210308	228718	130406	124619	120921	200774	204573	203375	162785	142567	143281	C01672	ko00310,ko00470,ko00480,ko00960,ko01100,ko01110
pme3459	317.21	299.2	316.204	C20H28O3	[M+H]+	Cafestol	咖啡醇	Terpenoids	萜类	Ditepenoids	二萜	469-83-0	3	614560	563610	606322	640594	647247	689203	706748	673866	563840	699935	821034	788545	674477	710293	666174	C09066	-
mws2212	179.03	135.05	180.042	C9H8O4	[M-H]-	Caffeic acid	咖啡酸	Phenolic acids	酚酸类	Phenolic acids	酚酸类	331-39-5	1	5.04655e+06	3.95366e+06	5.15733e+06	4.50264e+06	5.08658e+06	4.53077e+06	2.6768e+06	3.03015e+06	2.57129e+06	1.98913e+06	2.19782e+06	1.82774e+06	3.39322e+06	2.94482e+06	3.04771e+06	C01197	ko00940,ko01100,ko01110
MWSCX015	165.05	91.05	164.047	C9H8O3	[M+H]+	Caffeic aldehyde	咖啡醛	Phenolic acids	酚酸类	Phenolic acids	酚酸类	141632-15-7	3	428478	306458	227842	503800	272814	357786	931849	1.07131e+06	862775	1.36754e+06	1.25702e+06	1.41355e+06	900198	559869	820925	C10945	ko00940,ko01110
mws2218	195.09	83.06	194.08	C8H10N4O2	[M+H]+	Caffeine	咖啡碱	Alkaloids	生物碱	Alkaloids	生物碱	58-08-2	3	1.36013e+06	1.37027e+06	1.32266e+06	1.03601e+06	962715	996809	1.67104e+06	2.28449e+06	1.40389e+06	1.42248e+06	1.74021e+06	1.6514e+06	2.16021e+06	1.42107e+06	1.28564e+06	C07481	ko00232,ko01100,ko01110
Zbfn002396	343.102	163.04	344.111	C15H20O9	[M-H]-	Caffeoyl-O-mannitol	咖啡酰-O-甘露糖醇	Phenolic acids	酚酸类	Phenolic acids	酚酸类	-	3	328573	319783	359494	399384	415131	385589	227481	220344	209026	270738	273976	293193	298288	319228	312819	-	-
Lmmp003112	472.24	222.11	471.237	C25H33N3O6	[M+H]+	Caffeoyl-dihydrocaffeoyl spermidine	咖啡酰-二氢咖啡酰亚精胺	Alkaloids	生物碱	Phenolamine	酚胺	-	3	62695.9	57075.2	81188.1	119674	141521	130162	80165.7	87317.7	89314.7	27848.6	60785.7	88315.9	76099.4	107520	65613.8	-	-
mad2085	457.08	295.04	458.085	C22H18O11	[M-H]-	Caffeoyl-p-coumaroyltartaric acid	咖啡酰对香豆酰酒石酸	Phenolic acids	酚酸类	Phenolic acids	酚酸类	-	3	7.96291e+06	7.31836e+06	9.58916e+06	3.961e+06	4.78162e+06	4.81313e+06	5.53864e+06	5.72683e+06	5.97914e+06	1.82483e+06	1.42132e+06	1.37225e+06	4.45016e+06	4.18839e+06	5.71612e+06	-	-
pmp001244	266.14	207.07	266.139	C14H20NO4+	[M]+	Caffeoylcholine	咖啡酰胆碱	Alkaloids	生物碱	Phenolamine	酚胺	87189-10-4	3	141497	146275	168047	104783	99248.3	154469	167566	200653	155359	146995	128046	129145	182071	159506	133399	-	-
Labn003679	327.11	147.05	328.116	C15H20O8	[M-H]-	Caffeyl alcohol 4-O-β-D-glucopyranoside	咖啡醇 4-O-β-D-葡萄糖苷	Phenolic acids	酚酸类	Phenolic acids	酚酸类	-	1	1.13436e+06	1.13065e+06	1.12385e+06	1.42566e+06	1.41656e+06	1.37605e+06	1.8804e+06	1.81393e+06	1.71748e+06	1.60388e+06	1.66398e+06	1.51488e+06	1.43916e+06	1.47268e+06	1.49055e+06	-	-
Sakn004315	609.185	447.152	610.19	C28H34O15	[M-H]-	Calceolarioside C*	木通苯乙醇苷 C*	Phenolic acids	酚酸类	Phenolic acids	酚酸类	-	3	389060	432352	354277	272275	198151	502830	529882	541828	544218	261783	349670	235443	250407	373559	383357	-	-
Sakn004343	609.185	447.153	610.19	C28H34O15	[M-H]-	Calceolarioside E*	木通苯乙醇苷 E*	Phenolic acids	酚酸类	Phenolic acids	酚酸类	-	3	409804	466363	384086	292148	275594	282271	529088	533518	533443	214686	235348	300685	316543	348914	399926	-	-
MWStz322	340.15	340.15	339.147	C20H21NO4	[M+H]+	Canadine; Tetrahydroberberine	四氢小檗碱	Alkaloids	生物碱	Isoquinoline alkaloids	异喹啉类生物碱	5096-57-1	3	2.57274e+06	3.65539e+06	2.99287e+06	4.21602e+06	4.4614e+06	4.37008e+06	2.26366e+06	2.54314e+06	3.45024e+06	4.19247e+06	4.17818e+06	4.01305e+06	3.35281e+06	3.22816e+06	3.17654e+06	C03329	ko00950,ko01100,ko01110
Hmcp009963	180.14	123.07	180.138	C11H18NO+	[M]+	Candicine	N-甲基大麦芽碱	Alkaloids	生物碱	Phenolamine	酚胺	6656-13-9	3	233444	234428	214587	362523	389710	338883	263566	251655	225139	398782	366176	392535	294183	287992	279166	C10575	-
HJN016	623.24	460.18	624.247	C36H36N2O8	[M-H]-	Cannabisin D	大麻酰胺 D	Alkaloids	生物碱	Alkaloids	生物碱	-	3	193840	207594	184911	176383	178355	196571	122320	126364	119028	135107	154477	145647	158900	158900	168995	C17908	-
pmp001253	625.25	488.17	624.247	C36H36N2O8	[M+H]+	Cannabisin F	大麻酰胺 F	Alkaloids	生物碱	Phenolamine	酚胺	163136-19-4	3	286351	336523	267735	279524	215055	268283	216034	218437	199933	216046	207512	237067	257504	255235	256434	C17910	-
pmn001716	447.09	285.04	448.101	C21H20O11	[M-H]-	Carthamone*	醌式红花苷*	Flavonoids	黄酮	Chalcones	查耳酮	86579-00-2	1	4.13467e+07	4.37638e+07	4.5295e+07	1.25093e+07	1.1972e+07	1.23113e+07	3.82041e+07	3.76506e+07	3.91136e+07	1.07475e+07	1.05057e+07	1.13419e+07	2.5632e+07	2.59191e+07	2.61542e+07	C08598	-
Lhlp120627	195.14	67.05	194.131	C12H18O2	[M+H]+	Carvylacetate	乙酸香芹酯	Terpenoids	萜类	Monoterpenoids	倍萜	97-42-7	2	1.12714e+06	1.05373e+06	1.03906e+06	322823	289395	265999	1.47105e+06	1.45923e+06	1.40302e+06	874858	958902	867170	875554	891857	903757	-	-
MWSHY0065	291.09	139.04	290.079	C15H14O6	[M+H]+	Catechin	儿茶素	Flavonoids	黄酮	Flavanols	黄烷醇类	154-23-4	3	119413	98934.6	91211.4	140037	110369	152171	89058.2	133948	101227	93589.4	82900.7	106737	120269	108087	93591.7	C06562	ko00941,ko01110
mws0355	441.08	169.01	442.09	C22H18O10	[M-H]-	Catechin gallate*	儿茶素没食子酸酯*	Flavonoids	黄酮	Flavanols	黄烷醇类	130405-40-2	3	75937.7	71143.2	54363.3	51968.8	36387.9	51968.8	47974.2	295940	47976.8	161503	44768.5	41971.9	131920	82359.3	54901.3	-	-
MWSHC20163	255.24	255.24	256.24	C16H32O2	[M-H]-	Cetostearic acid	十六烷酸	Lipids	脂质	Free fatty acids	游离脂肪酸	-	1	4.95409e+07	4.93239e+07	4.3666e+07	3.71756e+07	3.67456e+07	3.82434e+07	5.4842e+07	5.39525e+07	5.32895e+07	5.09449e+07	4.73573e+07	5.18881e+07	4.97157e+07	4.74808e+07	4.69139e+07	-	-
MWSmce210	183	67.02	184.001	C7H4O6	[M-H]-	Chelidonic acid	白屈菜酸	Organic acids	有机酸	Organic acids	有机酸	99-32-1	3	347909	343221	302835	300714	323850	278819	15247.6	27776.6	17554.5	12398.2	17078.7	3368.35	170385	177332	171617	C08476	-
HX1270	343.15	151.04	342.147	C20H22O5	[M+H]+	Chicanin	奇卡宁	Lignans and Coumarins	木脂素和香豆素	Lignans	木脂素	-	3	245816	245007	254642	174538	196993	218121	265273	264718	216948	259224	246284	276811	254982	250993	246873	-	-
mws0178	353.09	191.06	354.095	C16H18O9	[M-H]-	Chlorogenic acid (3-O-Caffeoylquinic acid)*	绿原酸 (3-O-咖啡酰奎宁酸)*	Phenolic acids	酚酸类	Phenolic acids	酚酸类	327-97-9	1	1.10412e+07	1.16627e+07	1.16176e+07	1.01864e+07	1.09162e+07	1.06278e+07	1.17228e+07	1.10946e+07	1.14908e+07	8.92039e+06	8.34321e+06	8.16657e+06	1.05506e+07	1.06722e+07	1.0323e+07	C00852	ko00940,ko00941,ko00945,ko01110
mws0179	367.1	190.9	368.111	C17H20O9	[M-H]-	Chlorogenic acid methyl ester	绿原酸甲酯	Phenolic acids	酚酸类	Phenolic acids	酚酸类	29708-87-0	1	1.80389e+07	1.86732e+07	1.8635e+07	5.12788e+06	5.69898e+06	5.43458e+06	3.07523e+07	3.12185e+07	2.7802e+07	9050454	8.23758e+06	7.9505e+06	1.65933e+07	1.76485e+07	1.67982e+07	-	-
Zmhn001036	433.11	271.06	434.121	C21H22O10	[M-H]-	Choerospondin	南酸枣苷	Flavonoids	黄酮	Flavanones	二氢黄酮	81202-36-0	3	237183	177600	203148	226381	303581	301910	92790.9	65174.6	131959	191017	181118	156982	186336	179600	168000	-	-
Lmln008320	407.28	345.279	408.288	C24H40O5	[M-H]-	Cholic acid	胆酸	Organic acids	有机酸	Organic acids	有机酸	81-25-4	3	93578	71602.1	85583.4	69619.5	66360.7	65771.7	24455.1	34418	39160.7	64970.6	55971.6	59718.3	45218.2	46763	43452.7	C00695	ko01100
pmb0484	104.11	60.08	104.107	C5H14NO+	[M]+	Choline	胆碱	Alkaloids	生物碱	Alkaloids	生物碱	62-49-7	3	4.94868e+06	5.18487e+06	4.95791e+06	4.10465e+06	4.42172e+06	4.05003e+06	4.86695e+06	4.85419e+06	5.15465e+06	4.08741e+06	3.91401e+06	4.03304e+06	4.63042e+06	4.65985e+06	4.65719e+06	C00114	ko00260,ko00564,ko01100,ko02010
mws0120	258.11	104.11	257.103	C8H20NO6P	[M+H]+	Choline Alfoscerate	甘磷酸胆碱 GPC	Lipids	脂质	PC	磷脂酰胆碱	28319-77-9	1	4.54183e+06	4.73041e+06	4.19617e+06	1.75226e+06	1.88076e+06	1.90707e+06	1.69664e+06	1.73804e+06	1.73513e+06	293341	340442	335697	1.69127e+06	1.7972e+06	1.71901e+06	C00670	ko00564,ko00565
Lmhp002832	549.16	411.11	548.153	C26H28O13	[M+H]+	Chrysin-6-C-arabinoside-8-C-glucoside	白杨素-6-C-阿拉伯糖苷-8-C-葡萄糖苷	Flavonoids	黄酮	Flavones	黄酮	185145-33-9	3	3.40125e+06	3.2587e+06	3.30448e+06	3.35137e+06	3.10293e+06	3.33823e+06	2.49449e+06	3.47954e+06	3.46556e+06	2.98261e+06	2.4917e+06	2.72626e+06	3.00044e+06	3.02499e+06	3.22994e+06	-	-
Zmxp002867	625.17	301.07	624.169	C28H32O16	[M+H]+	Chrysoeriol-5,7-di-O-glucoside	金圣草黄素-5,7-二-O-葡萄糖苷	Flavonoids	黄酮	Flavones	黄酮	-	3	264115	253049	203338	240280	228172	249650	323455	358668	327740	379945	378511	410443	343261	331269	277102	-	-
pmp000127	625.18	487.12	624.169	C28H32O16	[M+H]+	Chrysoeriol-6,8-di-C-glucoside	金圣草黄素-6,8-二-C-葡萄糖苷	Flavonoids	黄酮	Flavones	黄酮	-	1	819090	842089	875791	878200	798456	843029	1.65175e+06	1.77852e+06	1.80556e+06	1.57086e+06	1675606	1.56548e+06	1.13929e+06	1.29543e+06	1.14131e+06	-	-
Zbsp003708	463.12	313.07	462.116	C22H22O11	[M+H]+	Chrysoeriol-6-C-glucoside (Isoscoparin)	金圣草黄素-6-C-葡萄糖苷 (异金雀花素)	Flavonoids	黄酮	Flavones	黄酮	20013-23-4	2	713841	590770	821656	864345	970549	868301	1.67041e+06	1.66247e+06	1.54269e+06	1.86716e+06	1.90441e+06	1.63989e+06	1.30689e+06	1.29083e+06	1.219e+06	C05990	-
HJAP026	625.18	463.13	624.169	C28H32O16	[M+H]+	Chrysoeriol-6-C-glucoside-4'-O-glucoside	金圣草黄素-6-C-葡萄糖苷-4'-O-葡萄糖苷	Flavonoids	黄酮	Flavones	黄酮	-	1	2.19785e+06	1.86615e+06	2.11518e+06	2.35404e+06	2.12231e+06	2.16088e+06	3.62539e+06	3.69613e+06	3.31987e+06	4.22208e+06	4.01122e+06	3.63448e+06	3.32335e+06	3118072	3.05643e+06	-	-
Zbsp003971	625.18	445.11	624.169	C28H32O16	[M+H]+	Chrysoeriol-6-C-glucoside-7-O-glucoside	金圣草黄素-6-C-葡萄糖苷-7-O-葡萄糖苷	Flavonoids	黄酮	Flavones	黄酮	-	1	4.57636e+06	4.1524e+06	4.72376e+06	6.58294e+06	4.92501e+06	5.12389e+06	1.08656e+07	1.1659e+07	9.67262e+06	1.11974e+07	1.29095e+07	1.18916e+07	5.79541e+06	8.35991e+06	7.58372e+06	-	-
Hmgp003641	593.18	447.13	592.179	C28H32O14	[M+H]+	Chrysoeriol-6-C-rhamnoside-7-O-rhamnoside	金圣草黄素-6-C-鼠李糖苷-7-O-鼠李糖苷	Flavonoids	黄酮	Flavones	黄酮	-	1	3.65218e+06	4.02572e+06	4.30247e+06	2.22626e+06	2.20237e+06	2.26195e+06	8.94948e+06	8.61655e+06	8.83889e+06	2.65571e+06	2.88356e+06	2.39894e+06	4.12135e+06	4.53647e+06	4.32353e+06	-	-
pmp001289	653.13	301.07	652.128	C28H28O18	[M+H]+	Chrysoeriol-7-O-(2''-O-glucuronyl)glucuronide	金圣草黄素-7-O-(2''-O-葡萄糖醛酸基)葡萄糖醛酸苷	Flavonoids	黄酮	Flavones	黄酮	-	1	4.76927e+06	5.06311e+06	4.67188e+06	3.23336e+06	3.24653e+06	3.2771e+06	8.53031e+06	8.35855e+06	8.22537e+06	5.11054e+06	5.43271e+06	5.73459e+06	4.95906e+06	5.66661e+06	5.37142e+06	-	-
Zbsn005918	503.122	299.058	504.127	C24H24O12	[M-H]-	Chrysoeriol-7-O-(6''-acetyl)glucoside*	金圣草黄素-7-O-(6''-乙酰)葡萄糖苷*	Flavonoids	黄酮	Flavones	黄酮	-	3	24951.1	10023.5	44640.2	69117.7	69428.9	52650.2	25212.6	14905	18497.8	31050.4	18298.8	14933.1	45150.4	36757.4	41375.8	-	-
Lmgp005868	639.17	301.07	638.164	C32H30O14	[M+H]+	Chrysoeriol-7-O-(6''-feruloyl)glucoside	金圣草黄素-7-O-(6''-阿魏酰)葡萄糖苷	Flavonoids	黄酮	Flavones	黄酮	-	3	180535	215128	204015	263578	322227	292821	603246	560632	544563	486411	503896	505025	395492	369368	393192	-	-
pmb0608	549.12	301.07	548.117	C25H24O14	[M+H]+	Chrysoeriol-7-O-(6''-malonyl)glucoside	金圣草黄素-7-O-(6''-丙二酰)葡萄糖苷	Flavonoids	黄酮	Flavones	黄酮	-	1	2.363e+06	2.57366e+06	2.68515e+06	2.99722e+06	3.03744e+06	2.93432e+06	431210	397633	394431	338725	334951	313661	1576448	1.5104e+06	1.50636e+06	-	-
pmb0579	669.18	207.07	668.174	C33H32O15	[M+H]+	Chrysoeriol-7-O-(6''-sinapoyl)glucoside	金圣草黄素-7-O-(6''-芥子酰)葡萄糖苷	Flavonoids	黄酮	Flavones	黄酮	-	3	349953	332895	358786	341888	376727	422483	1.01668e+06	1.03346e+06	923124	721163	662032	632508	620417	508380	530816	-	-
Zmxp004480	625.18	301.07	624.169	C28H32O16	[M+H]+	Chrysoeriol-7-O-gentiobioside	金圣草黄素-7-O-龙胆双糖苷	Flavonoids	黄酮	Flavones	黄酮	-	3	2.32054e+06	2.38466e+06	2.40542e+06	1.67135e+06	1.81567e+06	1.94122e+06	1.63002e+06	1.71138e+06	1.76212e+06	1.54914e+06	1.35623e+06	1.45255e+06	1.84147e+06	1.93535e+06	1.91705e+06	-	-
pmb3012	461.11	299.06	462.116	C22H22O11	[M-H]-	Chrysoeriol-7-O-glucoside	金圣草黄素-7-O-葡萄糖苷	Flavonoids	黄酮	Flavones	黄酮	19993-32-9	3	183493	192675	185706	182433	200245	467832	119617	180357	188086	430278	393702	254811	189530	178139	197266	-	-
HJAP011	463.11	343.08	462.116	C22H22O11	[M+H]+	Chrysoeriol-8-C-glucoside (Scoparin)*	金圣草黄素-8-C-葡萄糖苷 (金雀花素)*	Flavonoids	黄酮	Flavones	黄酮	301-16-6	1	1.86385e+07	20962151	1.64449e+07	3.67566e+07	3.56694e+07	3.74028e+07	7.42434e+07	3.60077e+07	7.62998e+07	5.66872e+07	5.3828e+07	5.61833e+07	5.51126e+07	5.5132e+07	5.2246e+07	-	-
Zmdn011161	239.07	223.03	240.079	C15H12O3	[M-H]-	Chrysophanol-9-anthrone	大黄酚-9-蒽酮	Quinones	醌类	Anthraquinone	蒽醌	491-58-7	2	462371	449652	429122	408860	446111	404363	450933	406258	462148	401220	412700	393942	618821	690781	473974	C10314	-
Zmjp006442	375.11	342.07	374.1	C19H18O8	[M+H]+	Chrysosplenol G	猫眼草酚 G	Flavonoids	黄酮	Flavones	黄酮	-	2	3.90523e+06	3.69178e+06	4.05109e+06	2.42992e+06	2.27334e+06	2.19783e+06	9.11009e+06	9.0043e+06	8.59668e+06	7.48257e+06	8.83608e+06	9.23763e+06	5.67885e+06	5.77309e+06	5.38412e+06	-	-
Zmpn002553	339.07	177.02	340.079	C15H16O9	[M-H]-	Cichoriin*	菊苣苷*	Lignans and Coumarins	木脂素和香豆素	Coumarins	香豆素	531-58-8	1	24923146	2.54762e+07	2.59312e+07	1.52396e+07	1.59074e+07	1.47614e+07	1.47543e+07	1.44733e+07	1.49897e+07	6.99789e+06	6.76879e+06	7.15214e+06	1.60597e+07	1.6786e+07	1.68565e+07	C09206	-
pmp001141	506.2	145.06	505.195	C25H31NO10	[M+H]+	Cimicifugamide	升麻酰胺	Alkaloids	生物碱	Phenolamine	酚胺	-	3	567222	555507	619772	524347	518447	338870	570843	469118	613334	368695	422617	444372	487792	550518	475417	-	-
pmp001142	492.19	145.06	491.179	C24H29NO10	[M+H]+	Cimicifugamide A	升麻酰胺 A	Alkaloids	生物碱	Phenolamine	酚胺	-	2	162919	157549	184207	239564	176240	228965	257247	119646	120834	176239	72572.2	188364	313525	168175	165395	-	-
Wbmp003345	609.15	447.1	610.153	C27H30O16	[M+H]+	Cimicifugic acid A-glucose	升麻酸A葡萄糖	Phenolic acids	酚酸类	Phenolic acids	酚酸类	-	1	2.11535e+07	2.12488e+07	1.91183e+07	1.85609e+07	1.81896e+07	1.86965e+07	3.60806e+07	3.67457e+07	3.51861e+07	3.46155e+07	3.57393e+07	3.50552e+07	2.62414e+07	2.67998e+07	2.69568e+07	-	-
Lmnn102707	315.11	135.04	316.116	C14H20O8	[M-H]-	Cimidahurinine*	北升麻宁*	Phenolic acids	酚酸类	Phenolic acids	酚酸类	142542-89-0	2	747850	695387	762861	608646	612902	675516	1.21857e+06	1.12638e+06	1.08115e+06	1.14066e+06	1.17013e+06	1.16376e+06	938643	924744	916787	-	-
pma2172	268.13	121.06	267.126	C17H17NO2	[M+H]+	Cinnamoyltyramine	肉桂酰酪胺	Alkaloids	生物碱	Phenolamine	酚胺	20384-14-9	3	41219.8	51639.4	37461.9	628951	585211	646112	31247.7	41290.9	38673.2	509394	479130	473577	280548	277473	303390	-	-
Lmjp005016	331.08	298.05	330.074	C17H14O7	[M+H]+	Cirsiliol (3',4',5-Trihydroxy-6,7-Dimethoxyflavone)	条叶蓟素	Flavonoids	黄酮	Flavanones	二氢黄酮	34334-69-5	3	707044	662959	728443	713984	711962	730350	855893	912729	851980	1.39755e+06	1.36094e+06	1.32201e+06	899706	923192	931826	C10033	-
Lmnp002616	655.19	493.14	654.18	C29H34O17	[M+H]+	Cirsiliol-8-C-(2''-glucosyl)glucoside	条叶蓟素-8-C-(2''-葡萄糖基)葡萄糖苷	Flavonoids	黄酮	Flavones	黄酮	-	3	761220	1.50085e+06	544580	931270	655541	815014	426506	705571	549886	1.08622e+06	862510	733713	607414	566933	714066	-	-
MWSmce415	315.09	282.06	314.079	C17H14O6	[M+H]+	Cirsimaritin (4',5-dihydroxy-6,7-dimethoxyflavone)*	蓟黄素 (4',5-二羟基-6,7-二甲氧基黄酮)*	Flavonoids	黄酮	Flavones	黄酮	6601-62-3	3	65073.2	39368.7	58120.4	47465.2	50459.5	62609.9	125453	93688.7	134375	73297.3	56539.7	45004.6	88218	68867	81591.1	C17785	-
Lmnp002762	639.2	477.14	638.185	C29H34O16	[M+H]+	Cirsimaritin-8-C-[glucosyl-(1-2)]-glucoside	蓟黄素-8-C-[葡萄糖基-(1-2)]-葡萄糖苷	Flavonoids	黄酮	Flavones	黄酮	-	3	1.0022e+06	1.02145e+06	1.09639e+06	1.0859e+06	1.26107e+06	1.07729e+06	992249	914261	993622	1.04068e+06	1.15605e+06	1.09116e+06	1.05003e+06	1.12086e+06	944032	-	-
mws0371	327.23	283.24	328.24	C22H32O2	[M-H]-	Cis-4,7,10,13,16,19-Docosahexaenoic Acid	顺式-4,7,10,13,16,19-二十二碳六烯酸	Lipids	脂质	Free fatty acids	游离脂肪酸	6217-54-5	3	39982.5	33897.3	41183	62732.8	40619.7	29393	33528.1	38515.6	38294.7	54367.7	69525.6	33231	37128.4	36265.1	37217.9	C06429	ko01040
pmn001687	295.05	163.04	296.053	C13H12O8	[M-H]-	Cis-Coutaric acid	顺式-对香豆酰酒石酸	Phenolic acids	酚酸类	Phenolic acids	酚酸类	67920-37-0	3	207623	184395	194702	181221	240820	283408	268801	284585	295031	289412	297621	309635	245320	220799	245314	-	-
Lmmn004032	163.11	148.06	164.12	C11H16O	[M-H]-	Cis-Jasmone	顺式-茉莉酮	Others	其它类	Ketone compounds	酮类化合物	488-10-8	3	455398	442029	444453	599817	547602	522512	115331	123484	132712	159448	173602	169348	311089	304502	303978	C08490	-
pme2063	220.12	136.06	219.112	C10H13N5O	[M+H]+	Cis-Zeatin	顺式玉米素	Alkaloids	生物碱	Alkaloids	生物碱	32771-64-5	3	458369	519774	545816	366246	354927	324184	269868	216516	287612	137456	133541	150716	281143	325949	360542	C15545	ko00908,ko01100,ko01110
pmb0891	382.17	220.12	381.165	C16H23N5O6	[M+H]+	Cis-Zeatin-7-N-glucoside	顺式玉米素-7-N-葡萄糖苷	Alkaloids	生物碱	Alkaloids	生物碱	38165-56-9	3	2.15275e+06	2.6803e+06	2.85187e+06	2.80228e+06	2.83216e+06	2.00652e+06	1.78272e+06	2.71312e+06	3.08064e+06	1.81522e+06	1.29072e+06	1.63579e+06	1.69513e+06	1.58486e+06	2.2473e+06	C16443	ko00908,ko01110
MWSmce613	489.12	264.04	488.107	C14H26N4O11P2	[M+H]+	Citicoline	胞磷胆碱	Nucleotides and derivatives	核苷酸及其衍生物	Nucleotides and derivatives	核苷酸及其衍生物	987-78-0	3	50388.6	58082.3	59080.1	65064.7	63431.9	51583.3	34616.2	37352.2	62829.3	17118.9	10155.8	18645.7	69362.5	72821.6	60866.4	C00307	ko00564,ko01100
mws0425	129.02	85.03	130.027	C5H6O4	[M-H]-	Citraconic acid	柠康酸	Organic acids	有机酸	Organic acids	有机酸	498-23-7	2	5.38022e+06	5.02482e+06	5.78502e+06	5.67427e+06	5.7125e+06	5.90262e+06	3.82921e+06	3.56694e+06	3.41749e+06	3.96787e+06	4.14109e+06	3.89086e+06	5.1566e+06	4.5557e+06	4.62758e+06	C02226	ko00290,ko00660,ko01100,ko01210
mws0281	191.02	111.01	192.027	C6H8O7	[M-H]-	Citric Acid	柠檬酸	Organic acids	有机酸	Organic acids	有机酸	77-92-9	1	9.6033e+06	9.86634e+06	9.95875e+06	6.68695e+06	6.80602e+06	7.24817e+06	1.86335e+07	1.81862e+07	1.95431e+07	2.11671e+07	2.06871e+07	2.11251e+07	1.49809e+07	1.47682e+07	1.46247e+07	C00158	ko00020,ko00250,ko00630,ko01100,ko01110,ko01200,ko01210,ko01230,ko01240
Wayn000884	353.073	111.004	354.08	C12H18O12	[M-H]-	Citric acid glucoside	柠檬酸葡萄糖苷	Organic acids	有机酸	Organic acids	有机酸	-	3	71790.1	46495.9	46494.7	42344.9	49110.6	60253.3	39483.1	54769.8	40408.1	43214	49800.4	30109.8	54341.4	42895.4	51599.8	-	-
Wayn000597	515.12	111.01	516.133	C18H28O17	[M-H]-	Citric acid-1-O-diglucoside	柠檬酸 1-O-二葡萄糖苷	Organic acids	有机酸	Organic acids	有机酸	-	2	407684	312836	371412	106953	102165	112530	166888	156192	180760	128346	137391	93198.3	163490	149816	178177	-	-
Hmdp103165	741.22	287.06	740.216	C33H40O19	[M+H]+	Clitorin*	蝶豆素*	Flavonoids	黄酮	Flavones	黄酮	55804-74-5	1	125486	154883	78304	93523.4	64090.7	117265	144958	285694	218236	150973	90070.9	141083	105528	114041	153992	-	-
pmp001235	195.14	79.05	194.131	C12H18O2	[M+H]+	Cnidilide	蛇床内脂	Others	其它类	Lactones	内酯类化合物	-	2	715449	677674	726454	252865	235137	234054	1.32127e+06	1.25949e+06	1.34364e+06	751697	750125	723253	726314	757001	762599	-	-
Hmyn005972	589.52	283.26	590.527	C38H70O4	[M-H]-	Coixenolide	薏苡仁酯	Lipids	脂质	Free fatty acids	游离脂肪酸	-	3	14320.6	38363	34806.7	11727	31314.8	29751.9	12845	31285.9	39911.8	11865.9	57562.1	57176.1	12598.3	11707.4	11920	C17566	-
Lmyp003025	206.08	146.06	205.074	C11H11NO3	[M+H]+	Coixlactam	薏苡仁内酰胺	Alkaloids	生物碱	Quinoline alkaloids	喹啉类生物碱	-	3	1.59295e+06	1.58785e+06	1.59166e+06	1.79804e+06	1.79441e+06	1.62906e+06	1.25111e+06	1.23321e+06	1.17473e+06	1.43154e+06	1.27795e+06	1.6922e+06	1.2725e+06	1.29066e+06	1.26321e+06	-	-
mws1368	166.05	95.05	165.043	C8H7NO3	[M+H]+	Coixol; 6-Methoxy-2-benzoxazolinone; MBOA	薏苡素; 6-甲氧基-2-苯并恶唑啉酮	Alkaloids	生物碱	Alkaloids	生物碱	532-91-2	1	2.95804e+06	2.96556e+06	3.05515e+06	712114	831824	712231	3.68975e+06	3.68098e+06	3.46393e+06	762868	775262	775568	2.19843e+06	2.12267e+06	2.05683e+06	-	-
ML10174588	233.16	233.16	234.162	C15H22O2	[M-H]-	Confertifoline	密叶辛木素	Terpenoids	萜类	Sesquiterpenoids	倍半萜	1811-23-0	3	3.09297e+06	2.92219e+06	3.32768e+06	3.62076e+06	3.24888e+06	3.36763e+06	3.30123e+06	2.86582e+06	3.20868e+06	3.9873e+06	3.71258e+06	4.08079e+06	3.44322e+06	3.513e+06	3.43259e+06	C09376	-
mws0906	341.12	179.07	342.132	C16H22O8	[M-H]-	Coniferin	松柏苷	Phenolic acids	酚酸类	Phenolic acids	酚酸类	531-29-3	2	1.25101e+06	2.29739e+06	1.2432e+06	4.13571e+06	4.21751e+06	4.10181e+06	1.01422e+06	1.01908e+06	1.1536e+06	2.88375e+06	2.95756e+06	2.87381e+06	1.87771e+06	3.76485e+06	1.70046e+06	C00761	ko00940,ko01110
Lsmp010418	227.16	131.08	226.157	C13H22O3	[M+H]+	Corchoionol A	Corchoionol A	Terpenoids	萜类	Monoterpenoids	倍萜	189351-22-2	3	894445	859217	937961	1.22506e+06	1.23266e+06	1.16511e+06	528072	628932	507726	536268	562696	523938	723473	871881	844750	-	-
mws1715	252.11	136.06	251.102	C10H13N5O3	[M+H]+	Cordycepin (3'-Deoxyadenosine)*	虫草素(3'-脱氧腺苷)*	Nucleotides and derivatives	核苷酸及其衍生物	Nucleotides and derivatives	核苷酸及其衍生物	73-03-0	1	722031	695163	685665	586180	551395	539674	5.71233e+06	5.95754e+06	5.52546e+06	3.82002e+07	3.8547e+07	3.70925e+07	1.30277e+07	1.30039e+07	1.30945e+07	C08431	-
Lhhp102907	233.15	131.08	232.146	C15H20O2	[M+H]+	Costunolide	木香烃内酯	Terpenoids	萜类	Sesquiterpenoids	倍半萜	553-21-9	3	248755	288431	281521	173119	127507	133962	431308	425980	434811	490783	492336	527624	358924	381985	331087	C09382	ko00909,ko01110
pmf0323	177.1	118.07	176.095	C10H12N2O	[M+H]+	Cotinine; (S)-1-Methyl-5-(3-pyridinyl)-2-pyrrolidinone	可替宁; (S)-1-甲基-5-(3-吡啶基)-2-吡咯烷酮	Alkaloids	生物碱	Pyridine alkaloids	吡啶类生物碱	486-56-6	3	350861	350037	316208	2.1457e+06	2.10271e+06	2.28507e+06	195153	186162	164955	3.99912e+06	3.75413e+06	3.78738e+06	2.10999e+06	1.98399e+06	1.97395e+06	-	-
ML10197929	130.09	88.04	131.07	C4H9N3O2	[M-H]-	Creatine	肌酸	Organic acids	有机酸	Organic acids	有机酸	57-00-1	3	71453.9	45609.2	75490.6	76171.2	70574.9	63858	182611	189071	175647	176823	119626	169493	123566	85263.7	132807	C00300	ko00260,ko00330,ko01100
pme1936	114.07	86.07	113.059	C4H7N3O	[M+H]+	Creatinine	肌酸酐	Organic acids	有机酸	Organic acids	有机酸	60-27-5	3	553405	567949	581237	336007	343617	324074	585215	667794	654132	491984	582093	593702	545687	533992	497854	C00791	ko00330,ko01100
Lmbn005923	277.22	59.01	278.225	C18H30O2	[M-H]-	Crepenynic acid*	顺式十八碳-9-烯-12-炔酸*	Lipids	脂质	Free fatty acids	游离脂肪酸	2277-31-8	1	4.41049e+06	4.46082e+06	4.39448e+06	3.25357e+06	3.21175e+06	3.12823e+06	3.31346e+06	3.40197e+06	3.35254e+06	3.21859e+06	3.14781e+06	3.17694e+06	3.64759e+06	3.51987e+06	3.47582e+06	C07289	ko00591
Zmyp000878	284.1	152.06	283.092	C10H13N5O5	[M+H]+	Crotonoside; 2-Hydroxyadenosine	巴豆苷; 2-羟基腺苷	Nucleotides and derivatives	核苷酸及其衍生物	Nucleotides and derivatives	核苷酸及其衍生物	1818-71-9	1	2.6088e+06	2.82976e+06	2.81993e+06	2.58645e+06	2.72778e+06	2.70407e+06	4.06158e+06	4.30792e+06	4.27564e+06	5.84259e+06	6.01325e+06	6.26542e+06	3.8339e+06	3.56522e+06	4.024e+06	C08432	-
mws2108	353.09	191.06	354.095	C16H18O9	[M-H]-	Cryptochlorogenic acid (4-O-Caffeoylquinic acid)*	隐绿原酸 (4-O-咖啡酰奎宁酸)*	Phenolic acids	酚酸类	Phenolic acids	酚酸类	905-99-7	1	4.73361e+06	5.22413e+06	5.2285e+06	996241	770385	731446	2.96212e+06	3.04061e+06	3.07002e+06	975947	919190	931461	2.1114e+06	2.18792e+06	2.1932e+06	-	-
pmb0557	621.11	287.06	621.109	C27H25O17+	[M]+	Cyanidin-3-O-(3'',6''-O-dimalonyl)glucoside	矢车菊素-3-O-(3'',6''-O-二丙二酰)葡萄糖苷	Flavonoids	黄酮	Anthocyanidins	花青素	171828-60-7	3	1.22249e+06	1.6058e+06	1.12397e+06	25667.7	73754.4	55096.1	4.59473e+06	3.3354e+06	3.26872e+06	3.22282e+06	3.82415e+06	3.43261e+06	1.97727e+06	2.29411e+06	2.04838e+06	C16289	ko00942
pmb0542	535.11	287.06	535.108	C24H23O14+	[M]+	Cyanidin-3-O-(6''-O-malonyl)glucoside	矢车菊素-3-O-(6''-O-丙二酰)葡萄糖苷	Flavonoids	黄酮	Anthocyanidins	花青素	171828-62-9	3	2.27145e+06	2.89694e+06	1.88235e+06	123185	104167	88272.2	9.2478e+06	5.93748e+06	6.28338e+06	4.25347e+06	4.68159e+06	4.63216e+06	3.05228e+06	3.22021e+06	3.33722e+06	C12643	ko00942
MWSslk070	173.18	70.07	172.169	C8H20N4	[M+H]+	Cyclen	轮环藤宁	Alkaloids	生物碱	Alkaloids	生物碱	294-90-6	3	96687.5	67264.7	95207.8	78229.5	98048.9	74424.4	108498	116015	96924.2	119873	77261	90222.7	88994.3	68317.1	75139	-	-
mws0884	328.05	134.05	329.053	C10H12N5O6P	[M-H]-	Cyclic 3',5'-Adenylic acid	环-3',5'-腺嘌呤核苷酸	Nucleotides and derivatives	核苷酸及其衍生物	Nucleotides and derivatives	核苷酸及其衍生物	60-92-4	1	2.4129e+06	2.21732e+06	2.17584e+06	1.76335e+06	1.63602e+06	1.8404e+06	2.61836e+06	2.44965e+06	2.33975e+06	8.71316e+06	8.63989e+06	8.76715e+06	3.88577e+06	3.78452e+06	3.85936e+06	C00575	ko00230,ko01100
MWStz170	227.14	86.06	226.132	C11H18N2O3	[M+H]+	Cyclo(L-Leu-trans-4-hydroxy-L-Pro)	环(L-亮氨酸-反-4-羟基-L-脯氨酸)	Amino acids and derivatives	氨基酸及其衍生物	Amino acids and derivatives	氨基酸及其衍生物	115006-86-5	3	42775.3	56988.6	22596.8	115973	65492	42633.7	141752	94438.8	145255	213349	141608	215488	109405	91989.6	131843	-	-
Lmrj002793	277.12	120.08	276.111	C14H16N2O4	[M+H]+	Cyclo(Phe-Glu)	环(苯丙氨酸-谷氨酸)	Amino acids and derivatives	氨基酸及其衍生物	Amino acids and derivatives	氨基酸及其衍生物	-	3	70741.2	114543	61163.7	101988	118184	121259	107619	101121	114675	119598	177886	127051	117975	92142.6	110911	-	-
Lmhp001430	227.1	116.07	226.095	C10H14N2O4	[M+H]+	Cyclo(Pro-Glu)	环(脯氨酸-谷氨酸)	Amino acids and derivatives	氨基酸及其衍生物	Amino acids and derivatives	氨基酸及其衍生物	-	3	543500	537648	597545	920703	856158	810318	716989	728031	731236	769687	726016	734562	707134	756469	734880	-	-
Lmrj001341	185.09	70.06	184.085	C8H12N2O3	[M+H]+	Cyclo(Ser-Pro)	环(丝氨酸-脯氨酸)	Amino acids and derivatives	氨基酸及其衍生物	Amino acids and derivatives	氨基酸及其衍生物	-	3	603651	610984	609800	704607	718112	635240	145803	251808	330173	140432	201601	169656	434588	391800	353447	-	-
Hmlp001371	235.11	120.08	234.1	C12H14N2O3	[M+H]+	Cyclo(Tyr-Ala)	环(酪氨酸-丙氨酸)	Amino acids and derivatives	氨基酸及其衍生物	Amino acids and derivatives	氨基酸及其衍生物	21754-26-7	3	113257	88563.9	93230.4	172982	175950	223862	115882	129043	135079	307916	315355	294167	168156	172663	190935	-	-
mws1648	111.05	69.03	112.052	C6H8O2	[M-H]-	Cyclohexane-1,3-dione	1,3-环己二酮	Others	其它类	Ketone compounds	酮类化合物	504-02-9	3	78540.9	93449.2	86560	71087.6	62731.5	56129.1	81722.6	84258.5	79420.2	50457	55572.3	58468.7	64463.2	66750.5	63963.9	C01066	-
ML10181668	130.09	84.08	129.079	C6H11NO2	[M+H]+	Cycloleucine	环亮氨酸	Amino acids and derivatives	氨基酸及其衍生物	Amino acids and derivatives	氨基酸及其衍生物	52-52-8	1	2.47378e+06	2.55505e+06	2.45784e+06	3.3681e+07	3.57006e+07	4.17175e+07	1.72729e+06	1.66378e+06	1.7044e+06	1.65876e+07	1.61428e+07	1.61231e+07	1.5175e+07	1.50796e+07	1.48021e+07	C03969	-
Zmdn003480	537.2	375.15	538.205	C26H34O12	[M-H]-	Cycloolivil-6-O-glucoside	环橄榄树脂素-6-O-葡萄糖苷	Lignans and Coumarins	木脂素和香豆素	Lignans	木脂素	-	3	907651	806587	910795	896420	877040	901586	846466	907853	845965	877727	828279	831509	909646	926669	862135	-	-
ML10180524	244.09	112.05	243.085	C9H13N3O5	[M+H]+	Cytarabine	胞嘧啶阿拉伯糖苷	Nucleotides and derivatives	核苷酸及其衍生物	Nucleotides and derivatives	核苷酸及其衍生物	147-94-4	1	4.68489e+06	4.82648e+06	4.38888e+06	4.13165e+06	4.0976e+06	3.99614e+06	8.37739e+06	7.38209e+06	8.65756e+06	1.01153e+07	8.76417e+06	9.81322e+06	6.62502e+06	5.79217e+06	6.05468e+06	C02961	-
pme3732	244.09	112.05	243.085	C9H13N3O5	[M+H]+	Cytidine	胞苷	Nucleotides and derivatives	核苷酸及其衍生物	Nucleotides and derivatives	核苷酸及其衍生物	65-46-3	1	1.17431e+06	1.18582e+06	1.00084e+06	814642	617614	786461	1.62956e+06	1.87583e+06	1.63544e+06	1.58101e+06	1.77735e+06	1.75711e+06	1.33285e+06	1.40079e+06	1.24288e+06	C00475	ko00240,ko01100,ko01232,ko02010
mws0255	112.05	95.02	111.043	C4H5N3O	[M+H]+	Cytosine	胞嘧啶	Nucleotides and derivatives	核苷酸及其衍生物	Nucleotides and derivatives	核苷酸及其衍生物	71-30-7	3	1.38112e+06	1.38504e+06	1.37644e+06	1.39846e+06	1.37429e+06	1.46526e+06	1.49951e+06	1.57263e+06	1.54882e+06	1.91808e+06	2.03235e+06	2.16921e+06	1.55146e+06	1.62869e+06	1.60216e+06	C00380	ko00240,ko01100,ko01232
MWS04555g	132.1	86.1	131.095	C6H13NO2	[M+H]+	D-Allo-Isoleucine*	别异亮氨酸*	Amino acids and derivatives	氨基酸及其衍生物	Amino acids and derivatives	氨基酸及其衍生物	1509-35-9	1	2.28303e+06	2.31846e+06	2.39357e+06	1.84229e+07	1.90562e+07	1.93523e+07	3.84026e+06	3.50039e+06	3.70666e+06	2.19074e+07	2.02415e+07	2.17491e+07	1.56605e+07	1.46667e+07	1.57094e+07	-	-
ML10171848	147.03	85.03	148.037	C5H8O5	[M-H]-	D-Arabinono-1,4-lactone*	D-阿拉伯-1,4-内酯*	Others	其它类	Saccharides	糖类	2782-09-4	3	342756	656016	540778	138253	141243	222810	416723	493891	1.25841e+06	393705	191164	553279	273052	259345	274648	C00652	ko00053,ko01100
MWSmce676	149.05	59.01	150.053	C5H10O5	[M-H]-	D-Arabinose*	D-阿拉伯糖*	Others	其它类	Saccharides	糖类	10323-20-3	1	760256	734320	821315	888111	913300	945840	565927	522311	565443	537077	494121	498682	668182	627527	651898	C00216	ko00040,ko00053,ko00520,ko01100,ko01250
mws0437	151.06	59.01	152.069	C5H12O5	[M-H]-	D-Arabitol*	D-阿拉伯糖醇*	Others	其它类	Saccharides	糖类	488-82-4	3	112040	96494.3	110005	194473	239131	217249	152922	131051	147117	142613	135370	109814	160499	141867	130193	C01904	ko00040,ko01100
MWSmce203	341.12	73.03	342.116	C12H22O11	[M-H]-	D-Cellobiose	D-纤维二糖	Others	其它类	Saccharides	糖类	528-50-7	3	7.66345e+06	7.76071e+06	8.06444e+06	3.09478e+06	3.14614e+06	3.10603e+06	3.81385e+06	4.22331e+06	3.7888e+06	1.30805e+06	1.29645e+06	1.34525e+06	3.71002e+06	3.2816e+06	3.40821e+06	-	-
pme1730	117.02	73.03	118.027	C4H6O4	[M-H]-	D-Erythronolactone	D-赤酮酸内酯	Organic acids	有机酸	Organic acids	有机酸	15667-21-7	3	3.80984e+06	4.27097e+06	3.74761e+06	1.97876e+06	2.05824e+06	1.94345e+06	6.82516e+06	7.07662e+06	6.9346e+06	3.71589e+06	3.75392e+06	4.41639e+06	4.06286e+06	4.01593e+06	4.24515e+06	-	-
Zmzn000079	199	78.96	200.009	C4H9O7P	[M-H]-	D-Erythrose-4-phosphate	D-赤藓糖-4-磷酸	Others	其它类	Saccharides	糖类	585-18-2	3	882904	875381	893227	423186	405240	425259	653791	631030	657041	81486.9	279006	81486.9	540804	515361	546656	C00279	ko00030,ko00400,ko00710,ko00750,ko01100,ko01110,ko01200,ko01230,ko01240
MWS2442	259.02	96.97	260.03	C6H13O9P	[M-H]-	D-Fructose 6-Phosphate*	D-果糖-6-磷酸*	Others	其它类	Saccharides	糖类	643-13-0	1	1.3576e+07	1.39671e+07	1.37797e+07	4.38889e+06	4.46459e+06	4.40951e+06	1.09797e+07	8.13004e+06	1.0972e+07	3.01708e+06	2.17908e+06	3.01265e+06	7.53038e+06	7.4648e+06	7.46759e+06	C00085	ko00010,ko00030,ko00051,ko00052,ko00500,ko00520,ko00710,ko01100,ko01110,ko01200,ko01230,ko01240,ko01250
mws1164	179.06	59.01	180.063	C6H12O6	[M-H]-	D-Fructose*	D-果糖*	Others	其它类	Saccharides	糖类	57-48-7	1	6.42043e+06	6.10807e+06	6.6113e+06	5.64626e+06	5.48622e+06	5.95038e+06	5.34656e+06	5.31046e+06	5.42455e+06	3.41203e+06	3.60583e+06	3.53311e+06	5.22475e+06	4.95318e+06	4.90728e+06	C05003	-
pme3311	338.99	96.97	339.996	C6H14O12P2	[M-H]-	D-Fructose-1,6-biphosphate	D-果糖-1,6-二磷酸	Others	其它类	Saccharides	糖类	488-69-7	3	54753.8	51074.9	53134.2	41155.1	45708.6	44886.1	31286.5	39943.6	39097.5	29631.4	32905.1	30876.5	41167.5	40342.7	45297.3	C00354	ko00010,ko00030,ko00051,ko00400,ko00710,ko01100,ko01110,ko01200,ko01230
mws1595	163.06	59.01	164.069	C6H12O5	[M-H]-	D-Fucose*	D-岩藻糖*	Others	其它类	Saccharides	糖类	3615-37-0	3	46853.3	39341.1	54926.2	113971	99645.2	68517.4	91051.6	43372.2	73904	45395.3	38501.1	33977.4	80002.5	71014.9	99300.6	C01018	-
Zmpn000199	209.03	85.03	210.038	C6H10O8	[M-H]-	D-Galactaric acid	D-半乳糖二酸	Others	其它类	Saccharides	糖类	526-99-8	1	1.50685e+06	1.53628e+06	1.35418e+06	1.458e+06	1.44745e+06	1.45673e+06	1.3407e+06	1.25001e+06	1.26744e+06	1.2812e+06	1.16877e+06	1.30198e+06	1.45094e+06	1.39995e+06	1.40133e+06	C00879	ko00053,ko01100
pmf0139	179.06	59.01	180.063	C6H12O6	[M-H]-	D-Galactose*	D-半乳糖*	Others	其它类	Saccharides	糖类	59-23-4	1	5.94454e+06	6.23872e+06	4.98877e+06	5.52081e+06	5.68463e+06	5.10628e+06	3.37384e+06	4.04087e+06	3.96735e+06	3.78993e+06	3.64306e+06	3.7246e+06	5.21236e+06	5.07524e+06	5.02612e+06	C00124	ko00052,ko01100
mws1189	193.04	72.99	194.043	C6H10O7	[M-H]-	D-Galacturonic acid*	D-半乳糖醛酸*	Others	其它类	Saccharides	糖类	685-73-4	3	594797	644975	613033	584932	552391	544265	850574	810349	759594	600590	611415	610713	715213	655660	695239	C00333	ko00040,ko00053,ko00520,ko01100,ko01240,ko01250,ko02010
MWSmce220	177.04	59.01	178.048	C6H10O6	[M-H]-	D-Glucono-1,5-lactone*	D-葡萄糖酸-1,5-内酯*	Others	其它类	Saccharides	糖类	90-80-2	3	280096	298361	352386	87688.9	276396	287988	616605	584905	562557	347289	307565	302506	302605	309415	281232	C00198	ko00030,ko01100,ko01110,ko01200
pme3705	193.04	72.99	194.043	C6H10O7	[M-H]-	D-Glucoronic acid*	D-葡萄糖醛酸*	Others	其它类	Saccharides	糖类	6556-12-3	3	557495	585101	594541	673667	663896	669508	722116	691605	637892	649033	657523	667612	718332	615965	718306	C00191	ko00040,ko00053,ko00520,ko00562,ko01100,ko01240,ko01250
Zmyn000110	258.04	78.96	259.046	C6H14NO8P	[M-H]-	D-Glucosamine 1-phosphate	D-氨基葡萄糖-1-磷酸	Others	其它类	Saccharides	糖类	2152-75-2	3	184412	178559	193084	250293	246076	260901	135594	117341	139163	120836	82221.4	99754.5	152271	172476	164662	C06156	ko00520,ko01100,ko01250
mws0866	259.02	96.97	260.03	C6H13O9P	[M-H]-	D-Glucose 6-phosphate*	D-葡萄糖-6-磷酸*	Others	其它类	Saccharides	糖类	56-73-5	1	1.82993e+07	1.82337e+07	1.86874e+07	5.517e+06	5.6125e+06	5.34278e+06	1.44862e+07	1.08335e+07	8.89875e+06	3.67836e+06	2.93688e+06	3.65834e+06	9.59681e+06	9.85593e+06	9.72884e+06	C00092	ko00500,ko00562,ko01100,ko01110
mws4170	179.06	59.01	180.063	C6H12O6	[M-H]-	D-Glucose*	D-葡萄糖*	Others	其它类	Saccharides	糖类	50-99-7	1	6.23463e+06	6.42323e+06	6.79339e+06	5.47187e+06	5.773e+06	5.7267e+06	5.1734e+06	5.28141e+06	5.48037e+06	3.46961e+06	3.55662e+06	3.53661e+06	5.22408e+06	4.98683e+06	4.97117e+06	C00031	ko00010,ko00030,ko00052,ko00500,ko00520,ko00901,ko01100,ko01110,ko02010,ko04148
mws1090	259.02	96.97	260.03	C6H13O9P	[M-H]-	D-Glucose-1-phosphate*	D-葡萄糖-1-磷酸*	Others	其它类	Saccharides	糖类	59-56-3	1	9.50048e+06	9.4722e+06	9.89661e+06	2.98318e+06	2.9187e+06	3.0842e+06	8.18155e+06	8.0743e+06	8.26697e+06	2.09604e+06	2.10627e+06	2.06436e+06	5.36376e+06	5.21097e+06	5.27935e+06	C00103	ko00010,ko00040,ko00052,ko00500,ko00520,ko00561,ko01100,ko01110,ko01240,ko01250
mws4175	175.02	85.03	176.032	C6H8O6	[M-H]-	D-Glucurono-6,3-lactone	D-葡萄糖醛酸-6,3-内酯	Others	其它类	Saccharides	糖类	32449-92-6	3	543312	513831	451255	579476	773724	667370	409154	520774	317016	464527	322942	637865	408539	620455	447302	C02670	ko00053,ko01100
MA10039641	341.11	89.02	342.116	C12H22O11	[M-H]-	D-Lactose*	D-乳糖*	Others	其它类	Saccharides	糖类	63-42-3	1	4.53174e+06	4.52038e+06	5.33113e+06	1.76666e+06	1.66502e+06	1.30718e+06	2.2656e+06	2.33594e+06	2.24476e+06	614360	775659	510577	2.14779e+06	2.22273e+06	2.24148e+06	C01970	-
Lmsn000381	341.11	89.02	342.116	C12H22O11	[M-H]-	D-Maltose*	D-麦芽糖*	Others	其它类	Saccharides	糖类	69-79-4	1	5.29745e+06	4.95921e+06	5.48686e+06	1.64672e+06	1.86612e+06	1.85526e+06	2.54034e+06	2.52081e+06	2.454e+06	853977	878909	654640	2.08873e+06	2.15837e+06	2.18032e+06	C01971	-
mws1593	665.21	161.04	666.222	C24H42O21	[M-H]-	D-Maltotetraose	D-麦芽四糖	Others	其它类	Saccharides	糖类	34612-38-9	3	127795	92210.5	117231	88219.1	82328.9	83647.5	149407	126573	136932	64316.5	55336.4	55343.1	82933.7	92887.9	98159	C02052	-
mws1155	181.07	101.02	182.079	C6H14O6	[M-H]-	D-Mannitol*	D-甘露醇*	Others	其它类	Saccharides	糖类	69-65-8	3	235876	226773	253792	258416	252701	270849	228573	231548	223398	124940	135379	134014	207180	200230	208006	C00392	ko00051,ko01100,ko02010
pmf0138	179.06	59.01	180.063	C6H12O6	[M-H]-	D-Mannose*	甘露糖*	Others	其它类	Saccharides	糖类	3458-28-4	1	4.8541e+06	4.87056e+06	4.78896e+06	3.68766e+06	4.16351e+06	3.71944e+06	4.26144e+06	3.93185e+06	2.36025e+06	2.71844e+06	2.60988e+06	2.84698e+06	3.99742e+06	4.05526e+06	3.93183e+06	C00159	ko00051,ko00052,ko00520,ko01100,ko01250,ko02010
pme0500	503.16	323.1	504.169	C18H32O16	[M-H]-	D-Melezitose	D-松三糖	Others	其它类	Saccharides	糖类	597-12-6	1	5.99358e+06	6.76683e+06	6.74587e+06	1.40041e+06	1.36187e+06	1.36926e+06	5.1829e+06	4.2823e+06	4.69513e+06	699435	712646	745563	2.888e+06	2.6441e+06	2.66323e+06	C08243	-
mws4532g	133.1	70.07	132.09	C5H12N2O2	[M+H]+	D-Ornithine	D-鸟氨酸	Amino acids and derivatives	氨基酸及其衍生物	Amino acids and derivatives	氨基酸及其衍生物	348-66-3	2	155389	169827	168157	1.93239e+06	1.94737e+06	1.95605e+06	110629	78711.8	132580	3.2084e+06	3.0953e+06	3.09048e+06	577868	602991	610225	-	-
mws1589	503.16	179.06	504.169	C18H32O16	[M-H]-	D-Panose*	D-潘糖*	Others	其它类	Saccharides	糖类	33401-87-5	1	2.28298e+07	2.33877e+07	2.21864e+07	3.35952e+06	3.18896e+06	3.32147e+06	1.52137e+07	1.36441e+07	1.318e+07	1.26101e+06	1.09941e+06	1.22278e+06	8.54696e+06	8.01793e+06	8.95962e+06	C00713	-
MWSmce257	218.11	88.04	219.111	C9H17NO5	[M-H]-	D-Pantothenic Acid	D-泛酸(维生素B5)	Others	其它类	Vitamin	维生素	79-83-4	1	1.37793e+06	1.46007e+06	1.44909e+06	1.14657e+06	1.22291e+06	1.08939e+06	2.30401e+06	2.29997e+06	2.35712e+06	2.36286e+06	2.38566e+06	2.36914e+06	1.83973e+06	1.76169e+06	1.8389e+06	C00864	ko00410,ko00770,ko01100,ko01110,ko01240
mws2104	193.07	59.01	194.079	C7H14O6	[M-H]-	D-Pinitol	D-松醇	Others	其它类	Saccharides	糖类	10284-63-6	3	1.35069e+06	1.32364e+06	1.31779e+06	1.51186e+06	1.67614e+06	1.40047e+06	1.26275e+06	1.25368e+06	1.21187e+06	1.37403e+06	1.36942e+06	1.41169e+06	1.47418e+06	1.45077e+06	1.44629e+06	C03844	-
Rfmb318	144.1	84.08	144.102	C7H14NO2+	[M]+	D-Proline betaine	脯氨酸甜菜碱	Amino acids and derivatives	氨基酸及其衍生物	Amino acids and derivatives	氨基酸及其衍生物	1195-94-4	3	1.40745e+06	1.55495e+06	1.58846e+06	877804	627331	218505	1.88963e+06	1.87553e+06	1.85456e+06	850376	809376	1.34365e+06	1.39352e+06	1.31413e+06	1.41121e+06	C21514	-
Zmgn000173	149.05	75.01	150.053	C5H10O5	[M-H]-	D-Ribose	D-核糖	Others	其它类	Saccharides	糖类	50-69-1	1	379282	400844	391190	482600	542783	510550	284929	286127	286349	230489	215556	223708	366748	341397	338691	C00121	ko00030,ko01100,ko02010
Zmyn000108	209.03	85.03	210.038	C6H10O8	[M-H]-	D-Saccharic acid	D-蔗糖酸	Others	其它类	Saccharides	糖类	87-73-0	1	1.50066e+06	1.63515e+06	1.48647e+06	1.54544e+06	1.70518e+06	1.52249e+06	1.48906e+06	1.30255e+06	1.3069e+06	1.29472e+06	1.33488e+06	1.3578e+06	1.47236e+06	1.3637e+06	1.50127e+06	C00818	ko00053,ko01100
mws0214	181.07	71.01	182.079	C6H14O6	[M-H]-	D-Sorbitol	D-山梨糖醇	Others	其它类	Saccharides	糖类	50-70-4	3	828982	833557	850142	814633	765232	841644	661289	676743	636538	406446	436290	373214	656112	638164	598562	C00794	ko00051,ko00052,ko01100,ko02010
pme0519	341.11	119.03	342.116	C12H22O11	[M-H]-	D-Sucrose*	D-蔗糖*	Others	其它类	Saccharides	糖类	57-50-1	1	3.57191e+06	3.69712e+06	3.52134e+06	1.3717e+06	1.32417e+06	1.25837e+06	1.83252e+06	1.8675e+06	1.69573e+06	658791	575892	637838	1.72515e+06	1.6908e+06	1.60483e+06	C00089	ko00052,ko00500,ko01100,ko01110,ko02010
mws0889	135.03	75.01	136.037	C4H8O5	[M-H]-	D-Threonic Acid	D-苏糖酸	Others	其它类	Saccharides	糖类	3909-12-4	1	3.28067e+06	3.23202e+06	3.26784e+06	3.48998e+06	3.66183e+06	3.47808e+06	2.20165e+06	2.30141e+06	2.24121e+06	2.99529e+06	2.79754e+06	2.85832e+06	3.54446e+06	3.35053e+06	3.3091e+06	C21649	-
pma0134	121.05	93.06	120.042	C4H8O4	[M+H]+	D-Threose	D-苏阿糖	Others	其它类	Saccharides	糖类	95-43-2	3	4.77727e+06	3.95922e+06	4.80394e+06	3.33213e+06	3.69846e+06	3.61424e+06	6.10798e+06	5.65739e+06	5.85116e+06	4.74739e+06	4.50507e+06	4.76451e+06	4.34999e+06	4.22185e+06	3.80605e+06	C06463	-
mws0264	341.11	119.03	342.116	C12H22O11	[M-H]-	D-Trehalose*	D-海藻糖*	Others	其它类	Saccharides	糖类	99-20-7	1	3.89754e+06	3.79468e+06	3.78796e+06	1.45503e+06	1.35643e+06	1.36556e+06	1.81829e+06	1.94048e+06	1.72468e+06	586099	707459	625278	1.79263e+06	1.73762e+06	1.74212e+06	C01083	ko00500,ko01100,ko01110,ko02010
mws0344	165.04	75.01	166.048	C5H10O6	[M-H]-	D-Xylonic acid	D-木糖酸	Others	其它类	Saccharides	糖类	526-91-0	1	9.75295e+06	1.07428e+07	1.06012e+07	1.24498e+07	1.21985e+07	1.2244e+07	9.73972e+06	8.90267e+06	9.33281e+06	7.13089e+06	7.28756e+06	7.41821e+06	1.007e+07	9.6781e+06	9.50709e+06	C00502	ko00040,ko01100
pmb0064	374.11	198.08	373.101	C15H19NO10	[M+H]+	DIMBOA glucoside	2,4-二羟基-7-甲氧基-1,4-苯并恶嗪-3-酮 葡糖苷	Alkaloids	生物碱	Alkaloids	生物碱	18607-79-9	3	1.61829e+07	1.48806e+07	1.5463e+07	1.51178e+07	1.43332e+07	1.55981e+07	6.60025e+07	6.55181e+07	6.45335e+07	3.17213e+07	3.06511e+07	3.21758e+07	2.85614e+07	3.15903e+07	3.10949e+07	C04831	ko00402,ko00999,ko01100,ko01110
mws1346	162.076	98.0601	161.069	C6H11NO4	[M+H]+	DL-2-Aminoadipic acid*	DL-2-氨基己二酸*	Alkaloids	生物碱	Alkaloids	生物碱	542-32-5	3	480578	308518	544115	4.92428e+06	5.14261e+06	5.58057e+06	612269	587531	567147	1.00327e+07	1.01204e+07	1.01528e+07	5.3629e+06	5.5178e+06	5.18486e+06	C00956	ko00300,ko00310,ko01100,ko01110,ko01210,ko01230
MWS4295	299.26	253.25	300.266	C18H36O3	[M-H]-	DL-2-hydroxystearic acid*	DL-2-羟基硬脂酸*	Lipids	脂质	Free fatty acids	游离脂肪酸	629-22-1	3	60766.6	58287.2	61462.8	68961.5	49231.2	65189.2	25583.3	29532.8	28572	60088.3	49898.7	54207.4	54171.2	62161.8	56733.5	-	-
mws0267	105.02	105.02	106.027	C3H6O4	[M-H]-	DL-Glyceric Acid	DL-甘油酸	Organic acids	有机酸	Organic acids	有机酸	473-81-4	3	2.82404e+06	2.80991e+06	3.17303e+06	1.12212e+06	1.09014e+06	1.04096e+06	1.91561e+06	1.86806e+06	1.78476e+06	982115	876840	1.00418e+06	1.66407e+06	1.52028e+06	1.49259e+06	C00258	ko00030,ko00260,ko00561,ko00630,ko01100,ko01110,ko01200
mws0224	150.06	61.01	149.051	C5H11NO2S	[M+H]+	DL-Methionine	DL-蛋氨酸	Amino acids and derivatives	氨基酸及其衍生物	Amino acids and derivatives	氨基酸及其衍生物	59-51-8	3	732365	711945	819035	1.29751e+07	1.0665e+07	1.09329e+07	1.23848e+06	1.40445e+06	1.37479e+06	2.99536e+07	3.22899e+07	3.26544e+07	1.09514e+07	1.14925e+07	1.06682e+07	C01733	-
MWSmce682	149.05	59.01	150.053	C5H10O5	[M-H]-	DL-Xylose*	DL-木糖*	Others	其它类	Saccharides	糖类	25990-60-7	1	783975	803458	838951	876611	899099	901925	590974	551912	556638	562192	494792	525930	673646	618052	616678	-	-
pmb2653	649.22	145.05	650.227	C24H42O20	[M-H]-	DMelezitose O-rhamnoside	松三糖 O-鼠李糖苷	Others	其它类	Saccharides	糖类	-	3	790716	780315	877285	764857	790683	772344	837602	817193	729809	324557	287159	296653	1.32047e+06	1.52287e+06	946628	-	-
Lmsn000954	207.09	59.01	208.095	C8H16O6	[M-H]-	Dambonitol	橡胶肌醇	Others	其它类	Saccharides	糖类	523-94-4	3	55625.1	39203.1	51173.5	94823	90405.6	85304.7	84561.3	115455	99581.5	249800	236443	240195	114554	122257	117862	-	-
Wcfn008271	239.03	223.02	240.042	C14H8O4	[M-H]-	Danthron; 1,8-Dihydroxyanthraquinone	丹蒽醌; 1,8-二羟基蒽醌	Quinones	醌类	Anthraquinone	蒽醌	117-10-2	3	1.6428e+07	1.56308e+07	1.6187e+07	1.68055e+07	1.60814e+07	1.54163e+07	1.44138e+07	1.27355e+07	1.27906e+07	13329012	1.35328e+07	1.44723e+07	1.79402e+07	1.73121e+07	1.68162e+07	C10312	-
Wcdp001713	341.08	179.04	340.079	C15H16O9	[M+H]+	Daphnetin-8-Glucoside	瑞香素-8-葡萄糖苷	Lignans and Coumarins	木脂素和香豆素	Coumarins	香豆素	20853-56-9	2	308923	343568	342139	366154	318153	291604	360855	329437	341701	155542	199857	185924	286578	344090	284017	-	-
Cmyn001328	339.07	177.02	340.079	C15H16O9	[M-H]-	Daphnin*	瑞香苷*	Lignans and Coumarins	木脂素和香豆素	Coumarins	香豆素	486-55-5	1	2.72468e+07	2.672e+07	2.70485e+07	1.6169e+07	1.62513e+07	1.65112e+07	1.48086e+07	1.558e+07	1.49803e+07	7.63383e+06	7.10838e+06	7.41419e+06	1.7446e+07	1.76296e+07	17076695	C01421	-
Cmmn012461	299.2	299.2	300.209	C20H28O2	[M-H]-	Dehydroabietic acid	脱氢松香酸	Terpenoids	萜类	Ditepenoids	二萜	1740-19-8	3	4.31734e+06	3.76348e+06	3.67749e+06	3.10502e+06	3.21963e+06	3.38236e+06	2.37215e+06	2.45766e+06	2.40972e+06	3.62876e+06	2.97164e+06	3.23222e+06	3.30639e+06	3.33442e+06	3.40727e+06	C12078	-
MA10039492	173.01	71.03	174.016	C6H6O6	[M-H]-	Dehydroascorbic acid	脱氢抗坏血酸	Others	其它类	Vitamin	维生素	490-83-5	2	303041	335653	349668	186652	194854	181669	214261	210796	229185	130578	131064	153599	214648	216454	180263	C05422	ko00053,ko00480,ko01100
Lmsp003655	521.2	131.05	520.194	C26H32O11	[M+H]+	Dehydrodiconiferyl alcohol-gamma'-O-glucoside*	脱氢双松柏醇-γ'-O-葡萄糖苷*	Lignans and Coumarins	木脂素和香豆素	Lignans	木脂素	-	3	41347.2	54643.6	51936.9	96567.9	46910.3	124758	27035.5	38945.5	11299.5	20337.8	47461.1	40180.6	49315.4	55668.3	42147.7	-	-
MWSHC20122	223.134	111.081	222.126	C13H18O3	[M+H]+	Dehydrovomifoliol	去氢催吐萝芙木醇	Terpenoids	萜类	Sesquiterpenoids	倍半萜	39763-38-7	3	76131.9	72015.4	53711.3	94267.1	118785	88792.4	100691	86463	145362	243444	275121	252075	173010	158082	155536	-	-
MWS2056	115.08	69.07	114.068	C6H10O2	[M+H]+	Delta-Hexalactone	δ-己内酯	Others	其它类	Lactones	内酯类化合物	823-22-3	3	122889	80179.6	111600	48811.2	42718.3	61197.5	201156	176769	175717	69744.4	84884	75119.2	101446	116316	118964	-	-
Hmsn002272	327.11	165.05	328.116	C15H20O8	[M-H]-	Demethyl coniferin	去甲松柏苷	Phenolic acids	酚酸类	Phenolic acids	酚酸类	-	1	1.09988e+06	987255	1.01126e+06	906824	860537	858509	3.23818e+06	2.94502e+06	3.04406e+06	1.98304e+06	1.87941e+06	1.90996e+06	1.49031e+06	1.56671e+06	1.55318e+06	-	-
Lmap001823	312.11	132.04	311.101	C14H17NO7	[M+H]+	Dhurrin	蜀黍苷	Alkaloids	生物碱	Phenolamine	酚胺	499-20-7	2	22588.5	33340	51680	144882	120478	114077	49089.4	29253.8	50826	114612	113662	133325	167587	70676	156621	C05143	ko00460,ko01100,ko01110
Lmgp002501	474.16	312.11	473.153	C20H27NO12	[M+H]+	Dhurrin-6'-O-Glucoside	蜀黍苷-6'-O-葡萄糖苷	Alkaloids	生物碱	Phenolamine	酚胺	-	3	3.93233e+06	4.05914e+06	4.04199e+06	3.27747e+06	1.48671e+06	3.3659e+06	4.60091e+06	4.41765e+06	4.64616e+06	1.61141e+06	1.27319e+06	1.31708e+06	3.17397e+06	2.76414e+06	2.98627e+06	-	-
Lmgp003989	499.13	163.04	498.116	C25H22O11	[M+H]+	Dicaffeoylshikimic acid	二咖啡酰基莽草酸	Phenolic acids	酚酸类	Phenolic acids	酚酸类	-	3	443905	358414	363570	357031	389803	251199	577119	776679	784491	371423	503362	582906	447441	486104	497856	-	-
MWSmce232	337.06	163.04	336.063	C19H12O6	[M+H]+	Dicumarol	双香豆素	Lignans and Coumarins	木脂素和香豆素	Coumarins	香豆素	66-76-2	3	128660	133505	143212	195047	185972	181959	163736	152213	155442	207444	209742	208516	197628	160206	181028	C00796	-
Lhmp122104	533.15	177.05	532.137	C29H24O10	[M+H]+	Diferuloyl caffeic acid	二阿魏酰咖啡酸	Others	其它类	Others	其它	-	3	493844	415407	408124	91649.5	310867	249008	652097	787761	704710	153296	72172.2	79712.4	401187	408210	349949	-	-
Lmhp005872	455.22	177.05	454.21	C25H30N2O6	[M+H]+	Diferuloylcadaverine	二阿魏酰尸胺	Alkaloids	生物碱	Phenolamine	酚胺	-	2	136245	157229	130592	2.09939e+06	2.05443e+06	2.18729e+06	140187	147415	148487	1.13773e+06	1.128e+06	1.22778e+06	911343	898611	911017	-	-
Lmxn000380	415.145	89.0243	416.153	C15H28O13	[M-H]-	Digalactosylglycerol	二半乳糖基甘油	Others	其它类	Saccharides	糖类	-	3	4.64798e+06	4.754e+06	4.71598e+06	1.39277e+06	1.37606e+06	1.28481e+06	2.51132e+06	2.82538e+06	2.47419e+06	955484	906665	917923	1.82715e+06	1.78763e+06	1.94212e+06	-	-
Cmyp007180	181.12	107.09	180.115	C11H16O2	[M+H]+	Dihydroactinidiolide	二氢猕猴桃内酯	Others	其它类	Lactones	内酯类化合物	17092-92-1	1	3.53924e+06	3.45858e+06	3.50433e+06	2.69614e+06	2.79448e+06	2.63866e+06	3.95648e+06	4.04197e+06	4.09801e+06	2.94524e+06	2.98057e+06	2.88659e+06	3.22815e+06	3.26003e+06	3.29169e+06	-	-
Lmmn000774	343.1	181.05	344.111	C15H20O9	[M-H]-	Dihydrocaffeoylglucose*	二氢咖啡酰葡萄糖*	Phenolic acids	酚酸类	Phenolic acids	酚酸类	-	3	1.77995e+07	1.75382e+07	1.7718e+07	9.12341e+06	8.69556e+06	8.77337e+06	1.29671e+07	1.24281e+07	1.23973e+07	5.39891e+06	5.38901e+06	5.18795e+06	1.19072e+07	1.15963e+07	1.14946e+07	-	-
HJN055	435.13	273.08	436.137	C21H24O10	[M-H]-	Dihydrocharcone-4'-O-glucoside	二氢查耳酮-4'-O-葡萄糖苷	Flavonoids	黄酮	Chalcones	查耳酮	-	3	73807.6	77088	216183	748962	711749	765158	61405.3	58300.2	67617.2	750615	501240	455468	413889	350202	385959	-	-
Lmyn003971	521.2	359.15	522.21	C26H34O11	[M-H]-	Dihydrodehydrodiconiferyl alcohol-4-O-glucoside*	二氢脱氢双松柏醇-4-O-葡萄糖苷*	Lignans and Coumarins	木脂素和香豆素	Lignans	木脂素	-	3	738037	929128	940144	706105	741806	870146	511168	496141	524220	278753	143880	304689	467168	548786	556271	-	-
Wafn002827	357.12	195.07	358.126	C16H22O9	[M-H]-	Dihydroferulic acid glucoside	二氢阿魏酸 葡萄糖苷	Phenolic acids	酚酸类	Phenolic acids	酚酸类	-	2	1.28805e+06	1.17163e+06	1.23836e+06	1.32963e+06	2.42628e+06	1.14619e+06	576899	616262	1.46616e+06	435474	412183	420529	1.68586e+06	1.68943e+06	1.6406e+06	-	-
Lmmp002013	267.17	179.07	266.163	C14H22N2O3	[M+H]+	Dihydroferuloylputrescine	二氢阿魏酰腐胺	Alkaloids	生物碱	Phenolamine	酚胺	-	2	247535	188305	254441	3.63872e+06	3.51093e+06	3.81252e+06	309223	333146	312029	850445	846497	959430	1.34174e+06	1.23278e+06	1.34933e+06	-	-
Latp010375	235.17	133.1	234.161	C15H22O2	[M+H]+	Dihydroisoalantolactone	二氢异土木香内酯	Terpenoids	萜类	Sesquiterpenoids	倍半萜	1856-58-2	3	93435.8	195662	199785	248593	92080.9	106698	211356	188365	315424	241536	291415	278168	167465	174934	166835	-	-
Cmsp004086	303.09	229.08	302.079	C16H14O6	[M+H]+	Dihydrokaempferide	二氢山柰素	Flavonoids	黄酮	Flavanonols	二氢黄酮醇	137225-59-3	3	171555	189231	205063	287377	251181	314775	220175	180120	179199	211006	230190	184908	235051	191121	263992	-	-
Lmlp005236	451.12	289.08	450.116	C21H22O11	[M+H]+	Dihydrokaempferol-3-O-glucoside*	二氢山柰酚-3-O-葡萄糖苷*	Flavonoids	黄酮	Flavanonols	二氢黄酮醇	31049-08-8	2	754816	460767	489941	1.22062e+06	619546	495660	379000	455260	507854	413596	349680	334106	481687	404814	851533	-	-
Lmmn004625	449.11	287.06	450.116	C21H22O11	[M-H]-	Dihydrokaempferol-7-O-glucoside	二氢山柰酚-7-O-葡萄糖苷	Flavonoids	黄酮	Flavanonols	二氢黄酮醇	-	1	3.19422e+06	3.12516e+06	3.19587e+06	2.48337e+06	2.26479e+06	2.27857e+06	2.26737e+06	2.35553e+06	2.12152e+06	1.96517e+06	2.03305e+06	1.91052e+06	2.41581e+06	2.38944e+06	2.41534e+06	-	-
Lakn004098	281.14	171.12	282.147	C15H22O5	[M-H]-	Dihydrophaseic acid	二氢红花菜豆酸	Terpenoids	萜类	Sesquiterpenoids	倍半萜	41756-77-8	3	26490.6	29855.4	28105.6	295793	286585	321313	35600.2	49667.4	33094.1	173924	170810	172641	115127	134101	116238	C15971	ko00906
HJAP057	315.09	282.06	314.079	C17H14O6	[M+H]+	Dihydroxy-dimethoxyflavone*	二羟基二甲氧基黄酮*	Flavonoids	黄酮	Flavones	黄酮	-	3	55922.6	64090.8	65737.7	53098.8	45387.2	58403.3	100744	80247	114502	63219.7	62624.1	84665.6	57742.4	65663.2	58960	-	-
Zmzn000078	168.99	78.96	169.998	C3H7O6P	[M-H]-	Dihydroxyacetone phosphate	磷酸二羟基丙酮	Others	其它类	Saccharides	糖类	57-04-5	3	238958	256536	246444	167115	172454	186438	234364	212995	208127	130403	131345	115288	182720	170306	188102	C00111	ko00010,ko00040,ko00051,ko00052,ko00561,ko00562,ko00564,ko00630,ko00640,ko00710,ko00760,ko01100,ko01110,ko01200,ko01230
Wafn003485	337.15	179.06	338.158	C14H26O9	[M-H]-	Dihydroxyoctanoic acid glucoside	二羟基辛酸葡糖苷	Others	其它类	Saccharides	糖类	-	3	53544.8	45688.1	68824	66722.5	78865.2	75964.4	53684.6	48410.8	49303	70339.6	70188.6	101965	80498.9	42062.3	92940.2	-	-
Lmxp011770	279.16	149.02	278.152	C16H22O4	[M+H]+	Diisobutyl phthalate*	邻苯二甲酸二异丁酯*	Phenolic acids	酚酸类	Phenolic acids	酚酸类	84-69-5	3	4.63844e+07	6.44118e+07	7.44575e+07	4.79428e+07	6.02671e+07	4.49596e+07	6.23212e+07	5.85338e+07	5.53325e+07	5.9851e+07	4.96553e+07	6.75692e+07	5.07023e+07	6.49309e+07	7.04775e+07	C15205	-
MWSslk097	195.06	163.04	194.058	C10H10O4	[M+H]+	Dimethyl phthalate	邻苯二甲酸二甲酯	Phenolic acids	酚酸类	Phenolic acids	酚酸类	131-11-3	3	127562	141517	126472	118575	130193	111831	115728	99183.7	138950	151578	125685	126728	138342	126409	131963	C11233	-
Lmmn000806	131.03	87.05	132.042	C5H8O4	[M-H]-	Dimethylmalonic acid*	二甲基丙二酸*	Organic acids	有机酸	Organic acids	有机酸	595-46-0	3	60793.3	62507.9	51585.7	173914	204871	184457	80091.8	77799.2	67762	372221	383865	348120	175201	166195	162908	-	-
mws0058	299.06	284.03	300.063	C16H12O6	[M-H]-	Diosmetin (5,7,3'-Trihydroxy-4'-methoxyflavone)*	香叶木素*	Flavonoids	黄酮	Flavones	黄酮	520-34-3	1	854413	816953	832349	555488	533150	519154	1.46913e+06	1.39925e+06	1.48154e+06	852529	851098	799902	961920	899204	939121	C10038	-
pmp000120	463.12	427.1	462.116	C22H22O11	[M+H]+	Diosmetin-6-C-glucoside	香叶木素-6-C-葡萄糖苷	Flavonoids	黄酮	Flavones	黄酮	-	1	8.26354e+06	8.00081e+06	5.65396e+06	7.289e+06	1.16642e+07	5.89085e+06	1.31991e+07	1.28904e+07	2.82884e+07	2.02683e+07	1.28269e+07	2.02601e+07	1.07418e+07	8.40371e+06	2.04321e+07	-	-
pmp001080	609.18	301.07	608.174	C28H32O15	[M+H]+	Diosmetin-7-O-Neohesperidoside (Neodiosmin)	香叶木素-7-O-新橘皮糖苷	Flavonoids	黄酮	Flavones	黄酮	38665-01-9	3	173200	228790	210849	610207	569202	513314	204029	553674	489590	423813	348177	394461	431536	495254	526304	-	-
pmp000579	463.12	301.07	462.116	C22H22O11	[M+H]+	Diosmetin-7-O-galactoside*	香叶木素-7-O-半乳糖苷*	Flavonoids	黄酮	Flavones	黄酮	-	1	2.21526e+07	2.14149e+07	2.15326e+07	1.50142e+07	1.51171e+07	1.46586e+07	2.49184e+07	2.54504e+07	2.501e+07	1.67873e+07	1.72458e+07	1.61243e+07	1.86404e+07	1.98617e+07	1.83401e+07	-	-
Hmmp004965	463.124	301.07	462.116	C22H22O11	[M+H]+	Diosmetin-7-O-glucoside*	香叶木素-7-O-葡萄糖苷*	Flavonoids	黄酮	Flavones	黄酮	20126-59-4	1	2.28557e+07	2.15711e+07	2.19899e+07	1.54411e+07	1.62484e+07	1.58562e+07	2.75212e+07	2.73251e+07	2.72389e+07	1.73868e+07	1.73288e+07	1.69797e+07	2.06357e+07	2.01366e+07	2.01963e+07	-	-
pmp000583	477.1	301.07	476.096	C22H20O12	[M+H]+	Diosmetin-7-O-glucuronide	香叶木素-7-O-葡萄糖醛酸苷	Flavonoids	黄酮	Flavones	黄酮	35110-20-4	3	297866	309631	255538	221311	169323	247137	240265	187152	232131	139288	132425	255502	238484	192282	262723	-	-
ZBN0295	607.166	299.064	608.174	C28H32O15	[M-H]-	Diosmetin-7-O-rutinoside (Diosmin)	香叶木苷	Flavonoids	黄酮	Flavones	黄酮	520-27-4	3	1.10807e+06	1.09526e+06	988411	604262	560114	585451	542152	544853	987829	289254	284404	377439	1.00921e+06	1.07613e+06	1.02516e+06	C10039	-
Lmgp004152	595.17	445.11	594.159	C27H30O15	[M+H]+	Diosmetin-8-C-(2''-O-arabinosyl)glucoside	香叶木素-8-C-(2''-O-阿拉伯糖基)葡萄糖苷	Flavonoids	黄酮	Flavones	黄酮	-	3	693788	826227	876041	925204	772369	899100	1.24628e+06	1.21515e+06	1.48804e+06	1.33032e+06	1.36246e+06	1.44835e+06	1.07347e+06	1.26452e+06	1.02877e+06	-	-
Zbnp004262	609.18	463.12	608.174	C28H32O15	[M+H]+	Diosmetin-8-C-(2''-O-rhamnosyl)glucoside	香叶木素-8-C-(2''-O-鼠李糖基)葡萄糖苷	Flavonoids	黄酮	Flavones	黄酮	98891-92-0	1	2.41635e+07	2.10237e+07	2.58946e+07	1.87438e+07	1.41265e+07	1.54314e+07	3.09465e+07	3.98796e+07	2.94313e+07	1.71803e+07	1.7435e+07	1.77898e+07	2.60247e+07	2.09971e+07	2.24258e+07	-	-
Lmyn003131	206.05	162.06	207.053	C10H9NO4	[M-H]-	Dioxindole-3-acetic acid	二氧吲哚-3-乙酸	Alkaloids	生物碱	Plumerane	吲哚类生物碱	-	3	136946	132918	115832	184265	161563	184572	120364	92908.4	100049	71308	65916.5	61179.9	112057	109151	125181	-	-
Lmyn002540	368.1	162.06	369.106	C16H19NO9	[M-H]-	Dioxindole-3-acetyl-3-O-glucoside	二氧吲哚-3-乙酰-3-O-葡萄糖苷	Alkaloids	生物碱	Plumerane	吲哚类生物碱	-	1	1.73884e+06	1.69775e+06	1.79056e+06	1.38118e+06	1.35625e+06	1.36819e+06	1.17789e+06	1.01179e+06	1.08475e+06	813087	793441	784352	1.24233e+06	1.25513e+06	1.19219e+06	-	-
pmb2936	591.17	367.2	592.179	C28H32O14	[M-H]-	Disinapoyl glucoside	二芥子酰葡萄糖苷	Phenolic acids	酚酸类	Phenolic acids	酚酸类	-	3	288178	321211	316113	115940	99423.1	95901.7	544498	504924	530716	156248	165558	146996	270604	254208	264804	-	-
mws0474	229.14	211.13	230.152	C12H22O4	[M-H]-	Dodecanedioic aicd	十二烷二酸	Lipids	脂质	Free fatty acids	游离脂肪酸	693-23-2	2	28470.3	32305.4	29274.5	24192.2	16071	14562.4	26868.7	22736.1	30750.3	27527.5	19062.6	31502.5	25911.5	24311.9	21952.6	C02678	-
pmb2640	199.17	199.17	200.178	C12H24O2	[M-H]-	Dodecanoic acid (Lauric acid)	十二烷酸(月桂酸)	Lipids	脂质	Free fatty acids	游离脂肪酸	143-07-7	3	462551	409014	434497	658890	610344	645560	348819	313589	314600	369308	379512	399147	433411	429470	426737	C02679	ko00061,ko01100,ko01110
mws4002	154.09	137.06	153.079	C8H11NO2	[M+H]+	Dopamine	多巴胺	Alkaloids	生物碱	Phenolamine	酚胺	51-61-6	2	1.57598e+06	1.94438e+06	1.80791e+06	1.39213e+06	1.39589e+06	1.36662e+06	5.11633e+06	5.52671e+06	5.10155e+06	3.87736e+06	3.37252e+06	3.61381e+06	3.01455e+06	2.92007e+06	3.09321e+06	C03758	ko00350,ko00950,ko00965,ko01100,ko01110
pme2237	181.07	101.02	182.079	C6H14O6	[M-H]-	Dulcitol*	半乳糖醇*	Others	其它类	Saccharides	糖类	608-66-2	3	855015	783393	894918	907554	886799	899714	862514	715060	765894	504871	457466	471401	762270	790520	712528	C01697	ko00052,ko01100
Lwhp010633	160.08	115.05	159.068	C10H9NO	[M+H]+	Echinopsine	1-甲基-4(1H)-喹诺酮	Alkaloids	生物碱	Quinoline alkaloids	喹啉类生物碱	83-54-5	1	9.28215e+06	8.68703e+06	8.35763e+06	4.26878e+07	4.50228e+07	4.48515e+07	8.21833e+06	6.58202e+06	8.47838e+06	4.44121e+07	4.0929e+07	4.51642e+07	2.83249e+07	2.45277e+07	2.21649e+07	-	-
Lmlp004754	312.11	294.21	311.101	C14H17NO7	[M+H]+	Ehretioside B	2-(葡萄糖基氧基)-4-羟基苯乙腈	Alkaloids	生物碱	Phenolamine	酚胺	156368-84-2	3	814801	749401	590446	371989	315729	348569	1.54925e+06	1.77272e+06	1.70593e+06	900189	962362	1.07617e+06	878538	1.02694e+06	805019	-	-
pmn001610	307.264	307.264	308.272	C20H36O2	[M-H]-	Eicosadienoic acid*	二十碳二烯酸*	Lipids	脂质	Free fatty acids	游离脂肪酸	5598-38-9	1	1.97976e+06	2.26298e+06	2.00081e+06	1.28825e+06	636224	1.21391e+06	927755	1.15698e+06	1.09953e+06	733293	1.67285e+06	1.41504e+06	1.37409e+06	1.25723e+06	1.25829e+06	C16525	ko01040
pmn001606	309.28	309.28	310.287	C20H38O2	[M-H]-	Eicosenoic acid	二十碳烯酸	Lipids	脂质	Free fatty acids	游离脂肪酸	26764-41-0	1	7.03828e+06	8.50963e+06	8.91957e+06	8.2082e+06	8.25426e+06	8.8757e+06	6.92435e+06	1.24902e+07	8.39008e+06	8.07901e+06	1.03275e+07	1.04968e+07	6.56405e+06	6.94909e+06	6.15761e+06	C16526	ko01040
mws0396	281.25	281.25	282.256	C18H34O2	[M-H]-	Elaidic Acid*	反油酸*	Lipids	脂质	Free fatty acids	游离脂肪酸	112-79-8	1	3.6519e+07	3.61198e+07	3.43565e+07	1.682e+07	1.74869e+07	1.67108e+07	4.36846e+07	4.27946e+07	3.87029e+07	2.23405e+07	2.20388e+07	1.99226e+07	3.11099e+07	3.13872e+07	2.9789e+07	C01712	-
MWSmce294	209.11	153.05	208.11	C12H16O3	[M+H]+	Elemicin	榄香素	Phenolic acids	酚酸类	Phenolic acids	酚酸类	487-11-6	3	92788.1	82780.9	98488.2	102817	92744.8	84077.1	109315	107475	95498.7	99102.6	90441.2	99060.3	75203.6	95333.6	87258	C10451	-
Hmcp003852	223.21	207.03	222.198	C15H26O	[M+H]+	Elemol	榄香醇	Terpenoids	萜类	Sesquiterpenoids	倍半萜	639-99-6	3	6.08344e+07	5.74496e+07	5.5579e+07	5.96412e+07	5.67476e+07	5.82117e+07	5.3116e+07	4.9037e+07	4.90527e+07	4.88402e+07	5.16355e+07	5.6361e+07	6.71555e+07	6.62223e+07	6.72748e+07	-	-
Zmcn003916	741.27	709.24	742.268	C34H46O18	[M-H]-	Eleutheroside D	刺五加苷 D	Lignans and Coumarins	木脂素和香豆素	Lignans	木脂素	79484-75-6	2	628513	622324	510210	597937	633179	659544	95391.3	138339	145517	87800.2	319373	370643	588447	558162	594966	-	-
Zbzn008048	293.18	221.15	294.183	C17H26O4	[M-H]-	Embelin	酸藤子酚	Quinones	醌类	Quinones	醌类	550-24-3	1	662043	646813	614771	679880	670261	677229	641849	648171	601541	622248	630199	636381	636884	621860	615206	-	-
mws1659	269.05	225.06	270.053	C15H10O5	[M-H]-	Emodin	大黄素	Quinones	醌类	Anthraquinone	蒽醌	518-82-1	3	17777.6	18907.4	20244.6	32919.3	32224.7	35714.4	30220.2	28728.9	32609	39693	36869.4	39056.4	27914.7	29465.1	28167.2	C10343	-
Lasp010382	335.26	67.05	334.25	C21H34O3	[M+H]+	Ent-16beta-Methoxy-19-Kauranoic Acid	对映-16-甲氧基-19-贝壳杉酸	Terpenoids	萜类	Ditepenoids	二萜	38308-35-9	3	945379	810068	907275	692403	662096	779484	646817	583699	672614	437732	564915	452672	630233	626404	633745	-	-
Lmsp013116	321.24	123.08	320.235	C20H32O3	[M+H]+	Ent-16α,17-Dihydroxykauran-2-one	对映-16α,17-二羟基-贝壳杉-2-酮	Terpenoids	萜类	Ditepenoids	二萜	-	3	71066	84037.9	65965.2	43824.1	40028.2	44528	65159.4	70429.6	91330.9	39268.9	44695.6	27760.6	52465.5	54079.4	52124.2	-	-
mws1397	441.08	169.02	442.09	C22H18O10	[M-H]-	Epicatechin gallate*	表儿茶素没食子酸酯*	Flavonoids	黄酮	Flavanols	黄烷醇类	1257-08-5	3	77539.1	94324.6	56493	48770.2	56670.8	36389.4	51507.1	282325	35666.9	191898	35976.9	39176.8	115924	66367	78367.6	-	-
HJN041	451.12	289.07	452.132	C21H24O11	[M-H]-	Epicatechin glucoside	表儿茶素苷	Flavonoids	黄酮	Flavanols	黄烷醇类	-	3	252639	226509	224425	269529	267105	234383	204419	232454	238559	219398	221752	221334	211700	208846	230970	-	-
Zmdn002400	451.13	289.07	452.132	C21H24O11	[M-H]-	Epicatechin-3'-O-β-D-glucopyranoside*	表儿茶素-3'-O-β-D-葡萄糖苷*	Flavonoids	黄酮	Flavanols	黄烷醇类	-	3	222787	273934	224389	330411	302241	281779	233330	209591	210792	231426	208375	195002	254231	284641	212959	-	-
Zmdn002049	451.13	289.07	452.132	C21H24O11	[M-H]-	Epicatechin-4'-O-β-D-glucopyranoside*	表儿茶素-4'-O-β-D-葡萄糖苷*	Flavonoids	黄酮	Flavanols	黄烷醇类	-	3	98532.3	117078	120914	144091	157365	141997	50015	34986.7	30640.7	14305.8	19515.6	29528.2	79633.3	86861.2	81547	-	-
Zmdn002353	451.13	289.07	452.132	C21H24O11	[M-H]-	Epicatechin-6-C-β-D-glucopyranoside*	表儿茶素-6-C-β-D-葡萄糖苷*	Flavonoids	黄酮	Flavanols	黄烷醇类	-	3	461059	141684	372100	420930	451724	420815	284701	294201	313052	263925	236747	267301	286573	385796	351147	-	-
MWSHY0098	307.08	139.04	306.074	C15H14O7	[M+H]+	Epigallocatechin	表没食子儿茶素	Flavonoids	黄酮	Flavanols	黄烷醇类	970-74-1	3	159625	135603	142261	55760.7	73545.1	81001.5	88375.5	181591	187552	65998.5	58893.1	47212.8	101059	104820	76645.7	C12136	ko00941,ko01110
MWSHC2016	457.08	169.01	458.085	C22H18O11	[M-H]-	Epigallocatechin-3-O-gallate	表没食子儿茶素-3-O-没食子酸酯	Flavonoids	黄酮	Flavanols	黄烷醇类	989-51-5	3	26303.6	18340	18340	5868.91	11670	11276.8	48028.8	40572.2	63218.1	34867.4	67445.2	70795.1	31675	27032.1	18952.1	C09731	-
Zmpp001726	184.1	124.07	183.089	C9H13NO3	[M+H]+	Epinephrine	肾上腺素	Alkaloids	生物碱	Alkaloids	生物碱	51-43-4	3	738323	769190	726926	651661	605814	629762	989603	675915	817928	703903	775173	707480	726458	682485	659011	C00788	ko00350,ko01100
MWSmce253	307.15	229.12	306.147	C17H22O5	[M+H]+	Ergolide	麦角内酯	Terpenoids	萜类	Sesquiterpenoids	倍半萜	54999-07-4	3	180727	178987	211158	68373.1	79603.2	48820.5	212980	178101	195609	74020.8	57176.9	76194.3	109505	99578.1	111641	-	-
Xmzp003621	326.19	223.13	325.179	C19H23N3O2	[M+H]+	Ergometrinine	麦角异新碱	Alkaloids	生物碱	Plumerane	吲哚类生物碱	479-00-5	3	1.34744e+06	1.31906e+06	1.37361e+06	1.80713e+06	1.73597e+06	1.96233e+06	1.19452e+06	1.13537e+06	1.28568e+06	540985	381961	571432	1.30962e+06	1.1339e+06	1.17766e+06	-	-
Lmyn004037	601.12	439.09	602.127	C28H26O15	[M-H]-	Eriodictyol-7-O-(6''-O-galloyl)glucoside	圣草酚-7-O-(6''-O-没食子酰)葡萄糖苷	Flavonoids	黄酮	Flavanones	二氢黄酮	-	3	319962	390436	412618	550031	510166	526504	387273	415753	357221	250704	269490	273056	370413	335796	379629	-	-
mws1519	595.17	287.06	596.174	C27H32O15	[M-H]-	Eriodictyol-7-O-Rutinoside (Eriocitrin)	圣草次苷	Flavonoids	黄酮	Flavanones	二氢黄酮	13463-28-0	3	71068.5	57785	61682.3	47232.4	39054.2	42179.1	51173.3	62477.2	44615.1	35220.1	27335.2	29588.2	39940.9	32879.3	36710.1	C09732	-
mws0057	451.12	289.07	450.116	C21H22O11	[M+H]+	Eriodictyol-7-O-glucoside*	圣草酚-7-O-葡萄糖苷*	Flavonoids	黄酮	Flavanones	二氢黄酮	38965-51-4	2	2.63933e+06	1.83578e+06	2.00564e+06	1.66481e+06	1.71517e+06	1.42252e+06	2.10118e+06	2.18931e+06	2.34316e+06	1.02979e+06	1.05838e+06	1.23656e+06	1.74698e+06	1.65389e+06	1.63747e+06	-	-
Hmmn002379	919.26	757.2	920.28	C39H52O25	[M-H]-	Eriodictyol-7-O-rutinoside-4'-O-Sophoroside	圣草酚-7-O-芸香糖苷-4'-O-槐糖苷	Flavonoids	黄酮	Flavanones	二氢黄酮	-	3	263668	194648	204623	191989	140376	153182	179769	232041	189959	25005	38278.9	74499.8	159053	154308	159974	-	-
pmb0628	613.18	451.1	612.169	C27H32O16	[M+H]+	Eriodictyol-8-C-glucoside-4'-O-glucoside	圣草酚-8-C-葡萄糖苷-4'-O-葡萄糖苷	Flavonoids	黄酮	Flavanones	二氢黄酮	-	3	2.42274e+06	2.12554e+06	2.39548e+06	2.03526e+06	1.81409e+06	1.76414e+06	3.72718e+06	4.2171e+06	4.10739e+06	3.0343e+06	2.53247e+06	2.59411e+06	2.36263e+06	2.69201e+06	3.15501e+06	-	-
MWSmce690	175.02	59.01	176.032	C6H8O6	[M-H]-	Erythorbic Acid; Isoascorbic Acid	异抗坏血酸	Others	其它类	Vitamin	维生素	89-65-6	2	227289	215142	285680	37232.1	56685	50833.5	133391	122575	255112	115944	82451.4	69808.6	86488.3	34859.1	79743.7	-	-
Lazn002600	439.16	195.07	440.168	C21H28O10	[M-H]-	Erythro-Guaiacylglycerol-β-threo-syringylglycerol Ether	赤式-愈创木基甘油-β-苏式-丁香酰甘油醚	Lignans and Coumarins	木脂素和香豆素	Lignans	木脂素	1313434-74-0	3	160821	95611.3	213262	188188	192131	203977	138717	112859	86390.7	117472	134324	99571	148273	158708	98975.2	-	-
mws1013	177.02	133.03	178.027	C9H6O4	[M-H]-	Esculetin (6,7-Dihydroxycoumarin)	秦皮乙素; 6,7-二羟基香豆素	Lignans and Coumarins	木脂素和香豆素	Coumarins	香豆素	305-01-1	2	1.24927e+06	1.30041e+06	1.4424e+06	1.18157e+06	1.17731e+06	1.22714e+06	1.66531e+06	1.63553e+06	1.38709e+06	1.29276e+06	1.17712e+06	1.06129e+06	1.36446e+06	1.26202e+06	1.25319e+06	C09263	ko00999,ko01110
pmb0808	353.1	179	352.079	C16H16O9	[M+H]+	Esculetin-6-O-quinic acid	秦皮乙素-6-O-奎宁酸	Lignans and Coumarins	木脂素和香豆素	Coumarins	香豆素	-	3	690982	1.15038e+06	899159	382558	443534	465501	788345	719469	575490	354793	298720	254077	541164	533388	539427	-	-
Lmbn001162	339.07	177.02	340.079	C15H16O9	[M-H]-	Esculetin-7-O-glucoside*	秦皮乙素-7-O-葡萄糖苷*	Lignans and Coumarins	木脂素和香豆素	Coumarins	香豆素	-	1	2.79208e+07	2.74116e+07	2.74806e+07	1.63361e+07	1.64267e+07	1.59243e+07	1.57621e+07	1.54658e+07	1.53687e+07	7.00891e+06	7.11168e+06	7.1322e+06	1.67611e+07	1.76291e+07	1.74921e+07	-	-
pmb3093	351.07	105.1	352.079	C16H16O9	[M-H]-	Esculetin-7-O-quinic acid	秦皮乙素-7-O-奎宁酸	Lignans and Coumarins	木脂素和香豆素	Coumarins	香豆素	-	3	1.70312e+07	1.66867e+07	1.67231e+07	1.59298e+07	1.59075e+07	1.41238e+07	1.72501e+07	1.51421e+07	1.42443e+07	1.23112e+07	1.17271e+07	1.17456e+07	1.65329e+07	1.6457e+07	1.56409e+07	-	-
mws1015	339.07	177.02	340.079	C15H16O9	[M-H]-	Esculin (6,7-Dihydroxycoumarin-6-O-glucoside)*	秦皮甲素; 6,7-二羟基香豆素-6-O-葡萄糖苷*	Lignans and Coumarins	木脂素和香豆素	Coumarins	香豆素	531-75-9	1	2.84931e+07	2.75615e+07	2.75405e+07	1.61773e+07	1.73142e+07	1.69934e+07	1.51277e+07	1.59697e+07	1.52567e+07	7.62308e+06	7.17585e+06	7.6156e+06	1.7048e+07	1.80395e+07	1.71382e+07	C09264	-
Lbhp011918	503.14	179.03	502.132	C21H26O14	[M+H]+	Esculin glucoside	秦皮甲素葡萄糖苷	Lignans and Coumarins	木脂素和香豆素	Coumarins	香豆素	-	2	94040.4	98743.4	94650.9	212997	239718	218391	173605	169468	155122	200498	209698	246447	183536	180987	175635	-	-
Wcsn011332	279.23	261.23	280.24	C18H32O2	[M-H]-	Ethyl (10Z,13Z)-hexadeca-10,13-dienoate	十六碳-10,13-二烯酸乙酯	Others	其它类	Others	其它	-	2	728075	744793	648604	620105	688571	619017	597281	637705	642431	752015	709033	782889	693985	639613	602179	-	-
MWS1752	117.09	89.06	116.084	C6H12O2	[M+H]+	Ethyl butyrate*	丁酸乙酯*	Organic acids	有机酸	Organic acids	有机酸	105-54-4	3	481493	561740	485322	489561	490487	442416	397034	352357	390205	277510	287638	276994	414088	419816	381062	-	-
mws2184	207.07	135.04	208.074	C11H12O4	[M-H]-	Ethyl caffeate	咖啡酸乙酯	Phenolic acids	酚酸类	Phenolic acids	酚酸类	102-37-4	3	238335	227506	208900	87447.3	92631.1	88077.7	93975.6	87202.7	34146	94171.9	110623	72338.9	150383	125446	140136	-	-
mws1500	177.09	131.05	176.084	C11H12O2	[M+H]+	Ethyl cinnamate	肉桂酸乙酯	Phenolic acids	酚酸类	Phenolic acids	酚酸类	103-36-6	3	107966	107678	88331.8	38198.6	124386	49303.8	190055	186763	193434	114860	108711	109875	102123	110716	105076	C06359	-
MWS2085	117.09	89.06	116.084	C6H12O2	[M+H]+	Ethyl isobutyrate*	异丁酸乙酯*	Organic acids	有机酸	Organic acids	有机酸	97-62-1	3	481493	561740	485322	489561	490487	442416	397034	352357	390205	277510	287638	276994	414088	419816	381062	-	-
pme3034	131.03	87.05	132.042	C5H8O4	[M-H]-	Ethylmalonic acid*	乙基丙二酸*	Organic acids	有机酸	Organic acids	有机酸	601-75-2	3	62936.5	67237.4	76267.3	203428	199786	212880	84870	83838.1	88234.8	410970	394269	428515	195758	191411	178191	-	-
MWS1839	165.06	92.03	166.063	C9H10O3	[M-H]-	Ethylparaben	4-羟基苯甲酸乙酯	Phenolic acids	酚酸类	Phenolic acids	酚酸类	120-47-8	3	36608.4	33218.2	34264.5	41841.1	46052.6	39189	31790.5	31172.9	32930.9	28924.8	32291	31782.4	28648.4	33409.5	30876.2	-	-
pmn001371	549.2	387.15	550.205	C27H34O12	[M-H]-	Eucommin A*	杜仲脂素 A*	Lignans and Coumarins	木脂素和香豆素	Lignans	木脂素	99633-12-2	2	1.93727e+06	1.77171e+06	1.81194e+06	3.87576e+06	3.72516e+06	3.7717e+06	3.64622e+06	3.66061e+06	3.84136e+06	3.85526e+06	3.82328e+06	3.75945e+06	3.31604e+06	3.27962e+06	3.12947e+06	C10560	-
pmn001380	187.1	169.09	188.105	C9H16O4	[M-H]-	Eucommiol	杜仲醇	Others	其它类	Alcohol compounds	醇类化合物	55930-44-4	1	772620	705175	731588	412864	380961	361196	817791	737007	793388	777313	711574	776220	671066	635163	639669	C17878	-
Lhhp120823	193.08	105.07	192.079	C11H12O3	[M+H]+	Eugenyl formate	甲酸丁子香酚酯	Others	其它类	Others	其它	-	1	9.89361e+06	9.73429e+06	9.93056e+06	9.12453e+06	8.33144e+06	8.06233e+06	7.3963e+06	7.33478e+06	7.3807e+06	3.69398e+06	3.59164e+06	3.61185e+06	7.62816e+06	7.22083e+06	7.31649e+06	-	-
pmp000013	507.15	345.09	506.142	C24H26O12	[M+H]+	Eupatilin-7-O-glucoside	异泽兰黄素-7-O-葡萄糖苷	Flavonoids	黄酮	Flavones	黄酮	-	2	624350	816979	944649	783293	1.50732e+06	804135	1.70212e+06	2.0688e+06	2.82274e+06	1.67882e+06	1.70862e+06	1.34566e+06	1.59949e+06	1.12119e+06	1.15656e+06	-	-
Wagp002534	248.13	177.05	247.121	C14H17NO3	[M+H]+	Fagaramide	花椒酰胺	Alkaloids	生物碱	Alkaloids	生物碱	495-86-3	2	318313	309025	305974	5.50073e+06	6.44537e+06	6.0899e+06	450234	396892	426311	1.40802e+06	1.38659e+06	1.28353e+06	2.19508e+06	2.21868e+06	2.03216e+06	C10455	-
MWSmce083	207.07	133.03	208.074	C11H12O4	[M-H]-	Ferulic acid methyl ester	阿魏酸甲酯	Phenolic acids	酚酸类	Phenolic acids	酚酸类	2309-07-1	1	232716	210472	265826	313436	316813	318108	202401	159694	202869	331216	402365	346763	261192	260571	262995	-	-
mws0014	193.05	134.04	194.058	C10H10O4	[M-H]-	Ferulic acid*	阿魏酸*	Phenolic acids	酚酸类	Phenolic acids	酚酸类	537-98-4	1	1.66491e+06	1.67703e+06	1.65237e+06	1.65897e+06	1.87712e+06	1.5933e+06	3.96822e+06	4.00512e+06	3.90525e+06	7.24202e+06	7.65602e+06	7.27012e+06	3.84659e+06	3.26845e+06	3.14369e+06	C01494	ko00940,ko01100,ko01110
Hmmn002544	355.1	193.05	356.111	C16H20O9	[M-H]-	Ferulic acid-4-O-glucoside	阿魏酸-4-O-葡萄糖苷	Phenolic acids	酚酸类	Phenolic acids	酚酸类	117405-51-3	1	1.28263e+07	1.25072e+07	1.30678e+07	1.07201e+07	1.17863e+07	1.17032e+07	1.27672e+07	1.2718e+07	1.33558e+07	9.36801e+06	9.35458e+06	9.73483e+06	1.19568e+07	1.17169e+07	1.20339e+07	-	-
MWSHC2062	355.1	193.05	356.111	C16H20O9	[M-H]-	Ferulic β-glucoside*	阿魏酸 β-葡萄糖苷*	Phenolic acids	酚酸类	Phenolic acids	酚酸类	14364-12-6	1	3.41997e+06	3.71651e+06	2.87314e+06	1.41698e+06	1.4352e+06	1.40862e+06	2.91947e+06	3.23007e+06	2.46701e+06	1.28556e+06	1.31338e+06	1.29825e+06	1.77859e+06	2.05148e+06	1.96912e+06	-	-
Lmhn002895	487.09	193.06	488.096	C23H20O12	[M-H]-	Feruloylcaffeoyltartaric acid	阿魏酰咖啡酰酒石酸	Phenolic acids	酚酸类	Phenolic acids	酚酸类	-	3	139470	162754	143639	151114	149491	180165	174492	192884	191276	113521	139469	151121	172756	191003	206656	-	-
pmp001245	280.15	221.08	280.154	C15H22NO4+	[M]+	Feruloylcholine	阿魏酰胆碱	Alkaloids	生物碱	Phenolamine	酚胺	85927-25-9	3	171131	216033	236041	223656	263211	270145	353286	402277	316728	372813	358609	301717	312110	247252	243183	-	-
Lmhn003799	501.1	307.05	502.111	C24H22O12	[M-H]-	Feruloylferuloyltartaric acid	阿魏酰阿魏酰酒石酸	Phenolic acids	酚酸类	Phenolic acids	酚酸类	-	3	9934.97	20525	21002	125329	152343	146579	24276.7	31898.4	25921.7	38610.7	39162.3	39080.6	61922.4	62873.5	72159.8	-	-
pmp000727	288.13	177.05	287.127	C15H17N3O3	[M+H]+	Feruloylhistamine	阿魏酰组胺	Alkaloids	生物碱	Phenolamine	酚胺	94848-18-7	3	1.20298e+06	1.23102e+06	1.11071e+06	1.83448e+06	1.99673e+06	1.81625e+06	1.66429e+06	1.66944e+06	1.872e+06	1.45048e+06	1.52097e+06	1.44729e+06	1.45692e+06	1.45867e+06	1.48844e+06	-	-
Lmhn003074	309.06	193.05	310.069	C14H14O8	[M-H]-	Feruloylmalic acid	阿魏酰苹果酸	Phenolic acids	酚酸类	Phenolic acids	酚酸类	-	3	70925.6	91158.2	92894.9	77696	70201.8	90512	101734	143428	123351	64646.3	77693.6	69694.1	71304	78522.8	76117.4	-	-
Lmhn003801	531.12	337.06	532.122	C25H24O13	[M-H]-	Feruloylsinapoyltartaric acid	阿魏酰芥子酰酒石酸	Phenolic acids	酚酸类	Phenolic acids	酚酸类	-	2	173827	191708	179189	1.12083e+06	1.16934e+06	1.16272e+06	352460	322996	365709	886084	816137	862440	667338	608374	636776	-	-
Lmhn002140	325.06	193.05	326.064	C14H14O9	[M-H]-	Feruloyltartaric acid (Fertaric acid)	阿魏酰酒石酸	Phenolic acids	酚酸类	Phenolic acids	酚酸类	-	2	144828	145500	138665	166893	177892	168721	70678.2	75911.2	57662.1	95029.3	110825	111158	112645	123722	120875	-	-
MWS5083	455.1	96.97	456.105	C17H21N4O9P	[M-H]-	Flavin Single Nucleotide(FMN)	黄素单核苷酸(FMN)	Nucleotides and derivatives	核苷酸及其衍生物	Nucleotides and derivatives	核苷酸及其衍生物	6184-17-4	2	852742	875494	1.12002e+06	1.30017e+06	1.55087e+06	1.37193e+06	519193	474278	409002	1.1383e+06	961885	1.00546e+06	951046	1.00942e+06	1.05262e+06	C00061	ko00740,ko01100,ko01110,ko01240
Lahp004593	493.13	331.08	492.127	C23H24O12	[M+H]+	Flavoyadorinin A*	黄槲寄生苷 A*	Flavonoids	黄酮	Flavonols	黄酮醇	-	1	7.30122e+06	6.8992e+06	7.12585e+06	7.49783e+06	7.19451e+06	7.22913e+06	7.88902e+06	7.75241e+06	9.03043e+06	9.12009e+06	9.2811e+06	7.9337e+06	7.40508e+06	7.91123e+06	7.97304e+06	-	-
Wbmp003302	165.09	91.05	164.084	C10H12O2	[M+H]+	Frambinone	羟苯基丁酮	Others	其它类	Ketone compounds	酮类化合物	-	3	1.61421e+06	1.63072e+06	1.63906e+06	1.45317e+06	1.47157e+06	1.6409e+06	1.59395e+06	1.59225e+06	1.63104e+06	1.47094e+06	1.38179e+06	1.40381e+06	1.43876e+06	1.46171e+06	1.45549e+06	-	-
mws1014	209.04	149.02	208.037	C10H8O5	[M+H]+	Fraxetin (7,8-Dihydroxy-6-methoxycoumarin)	秦皮素	Lignans and Coumarins	木脂素和香豆素	Coumarins	香豆素	574-84-5	2	5.76201e+06	6.10946e+06	5.02958e+06	8.62847e+06	8.47833e+06	8.68847e+06	7.46606e+06	7.64911e+06	8.1702e+06	8.82597e+06	8.8988e+06	8.69031e+06	7.57758e+06	7.80275e+06	7.83656e+06	C09265	ko00999,ko01110
MWSmce025	369.09	207.03	370.09	C16H18O10	[M-H]-	Fraxetin-8-O-glucoside (Fraxin)	秦皮苷	Lignans and Coumarins	木脂素和香豆素	Coumarins	香豆素	524-30-1	2	9.87944e+06	1.03117e+07	1.07261e+07	7.89842e+06	8.15598e+06	8.18264e+06	5.32422e+06	5.50191e+06	5.98397e+06	3.32214e+06	3.47423e+06	3.53979e+06	6.36961e+06	6.40608e+06	6.32562e+06	C09266	-
mws0376	115	71.01	116.011	C4H4O4	[M-H]-	Fumaric acid	延胡索酸(富马酸,反丁烯二酸)	Organic acids	有机酸	Organic acids	有机酸	110-17-8	1	4.05298e+06	3.39472e+06	4.08526e+06	4.52581e+06	4.70414e+06	4.60213e+06	8.00721e+06	7.81924e+06	8.05045e+06	5.44373e+06	5.26038e+06	5.36064e+06	5.78964e+06	5.38751e+06	5.50428e+06	C00122	ko00020,ko00190,ko00220,ko00250,ko00350,ko00360,ko00620,ko00650,ko00760,ko01100,ko01110,ko01200
pmn001672	547.17	223.1	548.174	C23H32O15	[M-H]-	Furanofructosyl-α-D-(3-mustard acyl)glucoside*	呋喃果糖基-α-D-(3-芥子酰基)葡萄糖苷*	Phenolic acids	酚酸类	Phenolic acids	酚酸类	-	2	706755	482200	461563	587881	664998	672340	235227	237955	243561	447284	421248	600873	566130	522630	402141	-	-
pmn001671	547.17	223.1	548.174	C23H32O15	[M-H]-	Furanofructosyl-α-D-(6-mustard acyl)glucoside*	呋喃果糖基-α-D-(6-芥子酰基)葡萄糖苷*	Phenolic acids	酚酸类	Phenolic acids	酚酸类	-	2	1.53253e+06	1.54919e+06	1.54119e+06	849612	854889	759220	845091	731355	787534	192246	219790	123945	1.02341e+06	985155	1.02282e+06	-	-
mws1080	341.11	179.06	342.116	C12H22O11	[M-H]-	Galactinol	肌醇半乳糖苷	Others	其它类	Saccharides	糖类	3687-64-7	1	1.31586e+07	1.25706e+07	1.37489e+07	4.42355e+06	4.81979e+06	3.26466e+06	6.21834e+06	6.34369e+06	6.13931e+06	1.68075e+06	2.08241e+06	1.98331e+06	5.92993e+06	5.76578e+06	5.97613e+06	C01235	ko00052,ko01100
Lmyn006227	269.05	151	270.053	C15H10O5	[M-H]-	Galangin (3,5,7-Trihydroxyflavone)	高良姜素 (3,5,7-三羟基黄酮)	Flavonoids	黄酮	Flavonols	黄酮醇	548-83-4	3	18250.2	23238	21278.8	60655.2	52304.5	60306.3	22679.5	25188.3	23195.1	43040.4	37368.4	43798.8	35826	35237.6	40713.1	C10044	ko00941
Lmlp005572	433.11	271.06	432.106	C21H20O10	[M+H]+	Galangin-7-O-glucoside	高良姜素-7-O-葡萄糖苷	Flavonoids	黄酮	Flavonols	黄酮醇	-	3	911072	514407	497897	565621	712500	739498	890041	730681	692118	376294	685930	537226	848089	820411	386283	-	-
Hmbp001276	169.05	65.03	168.042	C8H8O4	[M+H]+	Gallacetophenone	没食子苯乙酮	Phenolic acids	酚酸类	Phenolic acids	酚酸类	528-21-2	3	46951.1	77983.4	80953.3	109709	85726.4	102898	87658.2	97413.2	96412.9	204222	250472	180824	107057	115419	104082	-	-
pmb0475	671.18	509	670.174	C29H34O18	[M+H]+	Gallic acid-4-O-(6'''-feruloyl)sophoroside	没食子酸-4-O-(6'''-阿魏酰)槐糖苷	Phenolic acids	酚酸类	Phenolic acids	酚酸类	-	1	1.20448e+07	1.18204e+07	1.17086e+07	1.27978e+07	1.17642e+07	1.17627e+07	8.78585e+06	9.05917e+06	8.24113e+06	1.41268e+07	1.47972e+07	1.46836e+07	1.20593e+07	1.14253e+07	1.23377e+07	-	-
Lmmp000897	611.14	287.05	610.132	C30H26O14	[M+H]+	Gallocatechin-(4α→8)-gallocatechin	没食子儿茶素-(4α→8)-没食子儿茶素	Flavonoids	黄酮	Flavanols	黄烷醇类	-	3	3.09852e+06	3.13957e+06	3.26623e+06	2.10518e+06	2.00477e+06	2.09852e+06	5.11979e+06	4.27253e+06	4.52033e+06	3.35127e+06	3.08346e+06	3.68754e+06	3.34278e+06	3.14232e+06	3.03459e+06	-	-
mws1173	271.06	243.07	272.068	C15H12O5	[M-H]-	Garbanzol	鹰嘴豆醇; 3,4',7-三羟基黄烷酮	Flavonoids	黄酮	Flavonols	黄酮醇	1226-22-8	3	121475	125013	135699	121808	131199	130863	135175	149861	160031	174131	230301	193904	132650	158819	131408	C09751	ko00941
Lajp005193	567.17	405.12	566.164	C26H30O14	[M+H]+	Gardenin C glucoside	栀子宁 C 葡萄糖苷	Flavonoids	黄酮	Flavones	黄酮	-	2	5.66762e+06	6.20335e+06	7.37516e+06	5.45403e+06	5.46837e+06	5.98491e+06	7.60115e+06	7.54887e+06	7.25608e+06	1.01658e+07	9.52632e+06	9.04339e+06	8.04155e+06	8.10856e+06	7.65679e+06	-	-
Lmdp002381	227.09	149.06	226.084	C11H14O5	[M+H]+	Genipin	京尼平	Terpenoids	萜类	Monoterpenoids	倍萜	6902-77-8	3	1.42925e+06	1.53115e+06	1.49672e+06	1.99055e+06	1.94187e+06	1.94438e+06	1.05738e+06	1.02031e+06	1.10057e+06	943026	917952	916510	1.19743e+06	1.30537e+06	1.40732e+06	C09780	-
mws1574	373.11	123.01	374.121	C16H22O10	[M-H]-	Geniposidic acid	京尼平苷酸	Terpenoids	萜类	Monoterpenoids	倍萜	27741-01-1	3	77096.6	89666.1	57845.9	51262.1	107724	95724.3	167763	149603	161886	154122	138043	107677	118524	101263	118720	C11673	ko00902,ko01110
Lssp210422	271.06	153.02	270.053	C15H10O5	[M+H]+	Genistein	染料木素 (金雀异黄素)	Flavonoids	黄酮	Isoflavones	异黄酮	446-72-0	3	81890.7	29575.7	57287.7	193787	154102	203448	94194.7	129089	65635.8	282315	278371	260902	197479	216881	208717	C06563	ko01100,ko01110
mws0895	431.1	269.05	432.106	C21H20O10	[M-H]-	Genistein-7-O-Glucoside (Genistin)*	染料木苷(金雀异黄苷)*	Flavonoids	黄酮	Isoflavones	异黄酮	529-59-9	3	307760	355773	330044	374774	400279	349153	204481	236395	192259	226657	205660	259202	242327	233623	239963	C09126	-
Lmgp004731	433.11	271.06	432.106	C21H20O10	[M+H]+	Genistein-7-O-galactoside*	染料木素-7-O-半乳糖苷*	Flavonoids	黄酮	Isoflavones	异黄酮	-	3	1.40087e+06	942394	1.39133e+06	1.88836e+06	1.89202e+06	2.04913e+06	615460	600845	648103	1.63586e+06	1.64912e+06	1.88097e+06	1.64465e+06	1.51477e+06	1.5974e+06	-	-
Lmgp004474	579.17	271.06	578.164	C27H30O14	[M+H]+	Genistein-7-O-galactoside-rhamnose	染料木素-7-O-半乳糖苷-鼠李糖	Flavonoids	黄酮	Isoflavones	异黄酮	-	3	413681	521290	379437	504914	409071	423671	563036	560301	473421	460496	349233	470113	582508	540914	475510	-	-
pmp000413	433.11	283.06	432.106	C21H20O10	[M+H]+	Genistein-8-C-glucoside	染料木素-8-C-葡萄糖苷	Flavonoids	黄酮	Isoflavones	异黄酮	66026-80-0	2	7.40649e+07	7.46303e+07	8.09582e+07	7.23968e+07	7.32852e+07	7.46269e+07	7.18405e+07	6.92743e+07	7.62912e+07	5.75347e+07	5.5931e+07	5.6649e+07	7.32498e+07	6.74829e+07	6.95977e+07	C10420	-
Lmnp002741	579.17	447.13	578.164	C27H30O14	[M+H]+	Genkwanin-6-C-(2''-O-apiosyl)glucoside	芫花素-6-C-(2''-O-芹糖基)葡萄糖苷	Flavonoids	黄酮	Flavones	黄酮	-	3	965876	1.03616e+06	1.0047e+06	1.10685e+06	1.13061e+06	1.16827e+06	760904	769355	761327	251409	747468	792454	980905	888030	833121	-	-
WaYn005157	491.12	315.07	492.127	C23H24O12	[M-H]-	Gentisic acid 2-O-(6''-O-Feruloyl)Glucoside*	龙胆酸 2-O-(6''-O-阿魏酰)葡糖苷*	Phenolic acids	酚酸类	Phenolic acids	酚酸类	-	1	1.57428e+06	1.51715e+06	1.62286e+06	1.70241e+06	1.8125e+06	1.97494e+06	7.76101e+06	7.78624e+06	8.0499e+06	8.24406e+06	7.79549e+06	7.88961e+06	4.7658e+06	4.70609e+06	4.70448e+06	-	-
Labn004481	459.11	153.02	460.122	C19H24O13	[M-H]-	Gentisic acid-[6''-(3-hydroxy-3-methylglutaryl)]-glucoside	龙胆酸-6''-β-羟基-β-甲基戊二酸半酯葡萄糖苷	Phenolic acids	酚酸类	Phenolic acids	酚酸类	-	1	1.39176e+06	1.52859e+06	1.42389e+06	1.01352e+06	933509	1.06278e+06	4.16182e+06	4.21207e+06	4.41011e+06	8.04526e+06	8.01808e+06	8.02179e+06	3.64423e+06	3.68804e+06	3.63356e+06	-	-
Lmyn005812	675.36	397.14	676.367	C33H56O14	[M-H]-	Gingerglycolipid A	姜糖脂 A	Lipids	脂质	Glycerol ester	甘油酯	145937-22-0	2	531963	653657	496542	515538	439333	433649	308765	347352	310293	294082	320769	369264	484961	389948	463396	-	-
Lmyn006011	677.38	397.13	678.383	C33H58O14	[M-H]-	Gingerglycolipid B	姜糖脂 B	Lipids	脂质	Glycerol ester	甘油酯	88168-90-5	1	3.35279e+06	2.88123e+06	3.4765e+06	5.2524e+06	4.1204e+06	4.80053e+06	3.71032e+06	3.34067e+06	3.8679e+06	5.01252e+06	4.1724e+06	4.898e+06	4.21208e+06	3.7271e+06	3.60285e+06	-	-
Lmyn006221	679.39	397.13	680.398	C33H60O14	[M-H]-	Gingerglycolipid C	姜糖脂 C	Lipids	脂质	Glycerol ester	甘油酯	-	2	41307.8	31764.3	48778.4	35652	30316.4	31917.6	31206.1	35239.1	47623.6	18897.6	15456	22189.1	32044.1	38635.4	37313.8	-	-
MWS201444	204.1	84.04	203.091	C7H13N3O4	[M+H]+	Gln-Gly	L-谷氨酰胺-L-甘氨酸	Amino acids and derivatives	氨基酸及其衍生物	Amino acids and derivatives	氨基酸及其衍生物	2650-65-9	3	1.92151e+07	2.01863e+07	1.88529e+07	8.71601e+06	8.72692e+06	8.75344e+06	2.53359e+07	1.45976e+07	2.95148e+07	2.83035e+07	2.6545e+07	2.80857e+07	1.97871e+07	2.10154e+07	2.54822e+07	-	-
Lcsn000385	260.088	131.047	261.096	C9H15N3O6	[M-H]-	Glu-Asn	谷氨酸-天冬酰胺	Amino acids and derivatives	氨基酸及其衍生物	Amino acids and derivatives	氨基酸及其衍生物	36314-37-1	3	5406.6	24781.8	5005	172031	169883	188763	16675	12126.1	31978.8	202799	205344	215818	146226	147541	146940	-	-
MWS201465	295.13	120.08	294.122	C14H18N2O5	[M+H]+	Glu-Phe	L-谷氨酸-L-苯丙氨酸	Amino acids and derivatives	氨基酸及其衍生物	Amino acids and derivatives	氨基酸及其衍生物	20556-22-3	3	359086	354330	346038	1.17164e+06	1.13246e+06	1.18305e+06	740694	711191	688587	2.71562e+06	2.83285e+06	2.78651e+06	1.21422e+06	1.25514e+06	1.28121e+06	-	-
MWS20672	366.17	120.08	365.159	C17H23N3O6	[M+H]+	Glu-Phe-Ala	谷氨酰-苯丙氨酸-丙氨酸	Amino acids and derivatives	氨基酸及其衍生物	Amino acids and derivatives	氨基酸及其衍生物	-	3	64935.9	83717.6	43107.6	132153	85625.3	88464.4	136169	219574	169436	335221	334870	333210	122714	143966	124247	-	-
Zmmp002373	362.19	86.1	361.185	C15H27N3O7	[M+H]+	Glu-Thr-Leu	谷氨酰-苏氨酰-亮氨酸	Amino acids and derivatives	氨基酸及其衍生物	Amino acids and derivatives	氨基酸及其衍生物	-	3	133007	167428	142588	212286	200792	235240	360088	413677	403157	367265	352279	328093	292777	267122	271423	-	-
pme0534	195.05	75.01	196.058	C6H12O7	[M-H]-	Gluconic acid	葡萄糖酸	Others	其它类	Saccharides	糖类	526-95-4	1	5.01769e+06	5.6344e+06	5.39925e+06	7.30585e+06	7.70146e+06	7.51275e+06	5.42182e+06	5.66945e+06	5.63809e+06	5.56635e+06	5.56747e+06	5.57729e+06	6.1475e+06	5.99603e+06	6.08378e+06	C00257	ko00030,ko01100,ko01110,ko01200
Wafn003182	409.21	161.05	350.194	C16H30O8	[M+CH3COOH-H]-	Glucopyranose 6-Hydroxydecanoate	吡喃葡萄糖 6-羟基癸酸酯	Others	其它类	Saccharides	糖类	-	2	594694	575331	883587	781154	800046	762367	698560	746496	682880	550595	460958	519898	575027	546245	551931	-	-
Wasn006047	431.23	251.17	432.236	C21H36O9	[M-H]-	Glucosyl 10,11-dihydroxy-2,6-farneSadienoate	葡萄糖基 10,11-二羟基-2,6-法尼二烯酸	Others	其它类	Others	其它	-	3	386034	369672	392907	2.28834e+06	2.22732e+06	2.30251e+06	328064	331708	329644	4.07263e+06	3.93321e+06	3.74133e+06	1.64708e+06	1.57413e+06	1.76856e+06	-	-
Wasn001627	295.1	89.02	296.111	C11H20O9	[M-H]-	Glucosyl 2,3-Dihydroxy-2-Methylbutanoic Acid	葡萄糖基 2,3-二羟基-2-甲基丁酸	Organic acids	有机酸	Organic acids	有机酸	-	1	1.93847e+07	2.21138e+07	2.03982e+07	2.47012e+07	2.68436e+07	2.53289e+07	1.70942e+07	8.76292e+06	1.86236e+07	1.67172e+07	4.51961e+06	1.70867e+07	1.83231e+07	1.92569e+07	2.11211e+07	-	-
Wasn003258	293.12	131.07	294.132	C12H22O8	[M-H]-	Glucosyl 2-Hydroxy-4-Methylpentanoic Acid	葡萄糖基 2-羟基-4-甲基戊酸	Organic acids	有机酸	Organic acids	有机酸	-	1	5.77008e+06	5.95722e+06	6.12874e+06	1.06175e+07	1.05774e+07	1.06687e+07	8.61797e+06	8.84605e+06	8.2453e+06	14728207	1.42662e+07	1.31898e+07	9.15045e+06	9.2945e+06	9.37148e+06	-	-
Wasn003821	409.21	187.13	350.194	C16H30O8	[M+CH3COOH-H]-	Glucosyl 3,7-dimethyloct-2-ene-1,6,7-triol	葡萄糖基 3,7-二甲基辛-2-烯-1,6,7-三醇	Others	其它类	Others	其它	-	2	178973	156031	141872	157727	188236	203979	86798.8	118543	120538	94529.1	88789.3	92217.1	104707	151428	106076	-	-
Wasn003817	361.15	199.1	362.158	C16H26O9	[M-H]-	Glucosyl 5,8-dihydroxy-2,6-dimethylocta-2,6-dienoic acid	葡萄糖基 5,8-二羟基-2,6-二甲基八碳-2,6-二烯酸	Others	其它类	Others	其它	-	3	266615	274350	208878	193671	190012	203807	200087	222042	209505	378472	179212	135571	180558	165349	172612	-	-
Lahp002045	503.14	179.03	502.132	C21H26O14	[M+H]+	Glucosyl-5-hydroxychromone-7-O-β-D-glucoside	葡萄糖基-5-羟基色原酮-7-O-β-D-葡萄糖苷	Others	其它类	Chromone	色酮类	-	2	113282	115655	130472	216432	238415	266125	168349	182510	201175	253312	250270	216221	196609	194396	196641	-	-
Lahp003997	655.19	331.08	654.18	C29H34O17	[M+H]+	Glucosyl-rhamnazin-3-O-β-D-glucoside*	葡萄糖基-鼠李秦素-3-O-β-D-葡萄糖苷*	Flavonoids	黄酮	Flavonols	黄酮醇	-	1	718018	887297	933050	858049	735449	910011	1.21385e+06	1.32336e+06	1.35163e+06	2.15372e+06	1.84397e+06	2.2517e+06	900680	1.04996e+06	1.13607e+06	-	-
Hmtn001302	299.08	137.02	300.084	C13H16O8	[M-H]-	Glucosyloxybenzoic acid	葡萄糖氧基苯甲酸	Phenolic acids	酚酸类	Phenolic acids	酚酸类	-	2	7.96361e+06	9.14556e+06	8.1679e+06	7.99899e+06	8.39384e+06	8.36935e+06	7.84075e+06	5.3389e+06	5.07571e+06	5.12279e+06	5.34676e+06	6.03047e+06	8.68237e+06	9.24394e+06	9.10165e+06	-	-
pmb3107	359.1	182.02	360.106	C15H20O10	[M-H]-	Glucosyringic Acid	葡萄糖基丁香酸	Phenolic acids	酚酸类	Phenolic acids	酚酸类	33228-65-8	3	1.56178e+06	1.57575e+06	1.65263e+06	1.90904e+06	1.95604e+06	1.85768e+06	1.54064e+06	1.46109e+06	1.53962e+06	1.61725e+06	1.52417e+06	1.63972e+06	1.65402e+06	1.72142e+06	1.5815e+06	-	-
pme0243	131.035	87.0452	132.042	C5H8O4	[M-H]-	Glutaric acid*	戊二酸*	Organic acids	有机酸	Organic acids	有机酸	110-94-1	3	616026	596377	694707	1.69263e+06	1.88608e+06	1.78848e+06	909808	867423	910794	3.45571e+06	3.42825e+06	3.53386e+06	1.82931e+06	1.7473e+06	1.71311e+06	C00489	ko00071,ko00310,ko01100
pme1086	306.08	143.05	307.084	C10H17N3O6S	[M-H]-	Glutathione reduced form	谷胱甘肽还原型	Amino acids and derivatives	氨基酸及其衍生物	Amino acids and derivatives	氨基酸及其衍生物	70-18-8	3	213620	212848	132232	464258	403475	346443	267097	280332	239434	257665	235556	263308	278529	257066	234945	C00051	ko00270,ko00480,ko01100,ko01240,ko02010
MWS20645	239.1	136.08	238.095	C11H14N2O4	[M+H]+	Gly-Tyr*	甘氨酸-酪氨酸*	Amino acids and derivatives	氨基酸及其衍生物	Amino acids and derivatives	氨基酸及其衍生物	658-79-7	3	675379	658574	683907	983275	991569	991611	1.06447e+06	1.07714e+06	1.09002e+06	1.97803e+06	1.96316e+06	2.11625e+06	1.20346e+06	1.12553e+06	1.17343e+06	-	-
Lmfp009701	353.27	261.22	352.261	C21H36O4	[M+H]+	Glycerol 9,11,13-octadecatrienoyl ester*	9,11,13-十八碳三烯酸甘油酯*	Lipids	脂质	Glycerol ester	甘油酯	-	1	2.38036e+07	1.04236e+07	2.37588e+07	5.21773e+07	5.25508e+07	5.37219e+07	9.61443e+06	1.1313e+07	9.83482e+06	6.58188e+07	6.55008e+07	5.78596e+07	4.39554e+07	4.26892e+07	4.16767e+07	-	-
Walp013004	337.27	263.24	336.266	C21H36O3	[M+H]+	Glycidyl Linoleate*	亚油酸缩水甘油酯*	Lipids	脂质	Glycerol ester	甘油酯	24305-63-3	3	112323	145731	115111	205979	209712	209787	168242	181376	180013	197383	170714	163733	169534	146155	166681	-	-
MWS4309	262.12	188.07	261.111	C13H15N3O3	[M+H]+	Glycyl-tryptophan	甘氨酰-色氨酸	Amino acids and derivatives	氨基酸及其衍生物	Amino acids and derivatives	氨基酸及其衍生物	2390-74-1	2	323245	305427	284669	1.42524e+06	1.43465e+06	1.5612e+06	429528	420390	557941	2.09262e+06	2.11186e+06	2.09522e+06	1.08967e+06	1.15406e+06	1.05401e+06	-	-
MWS4296	223.11	120.08	222.1	C11H14N2O3	[M+H]+	Glycylphenylalanine	甘氨酰苯基丙氨酸	Amino acids and derivatives	氨基酸及其衍生物	Amino acids and derivatives	氨基酸及其衍生物	3321-03-7	1	824554	913614	882541	4.53859e+06	4.23759e+06	4.76952e+06	2.08079e+06	2.09953e+06	2.0817e+06	1.08602e+07	1.06436e+07	1.06722e+07	3.45295e+06	4.52161e+06	4.62072e+06	-	-
Xmyn008071	299.06	284.03	300.063	C16H12O6	[M-H]-	Gnetifolin B*	买麻滕乙素*	Flavonoids	黄酮	Flavones	黄酮	140671-06-3	1	827640	821675	899601	508407	522721	519128	1.4436e+06	1.43663e+06	1.46407e+06	809660	844074	808917	952738	919905	954446	-	-
Lmmp001947	481.1	319.05	480.09	C21H20O13	[M+H]+	Gossypetin-3-O-glucoside*	棉黄素-3-O-葡萄糖苷*	Flavonoids	黄酮	Flavonols	黄酮醇	-	2	872123	1.2146e+06	1.02773e+06	1.25363e+06	631853	1.38312e+06	354805	542507	544275	437360	430117	418971	843291	774733	957932	-	-
Zmhp004034	465.1	303.05	464.096	C21H20O12	[M+H]+	Gossypetin-7-O-rhamnoside; Rhodiolgin	棉黄素-7-O-鼠李糖苷	Flavonoids	黄酮	Flavonols	黄酮醇	94696-39-6	3	667264	557614	678513	1.2177e+06	712244	647705	422141	756872	563645	683302	909131	1.03045e+06	635102	527125	362677	-	-
ZBN0132	479.083	316.022	480.09	C21H20O13	[M-H]-	Gossypetin-8-O-glucoside*	棉黄素-8-O-葡萄糖苷*	Flavonoids	黄酮	Flavonols	黄酮醇	652-78-8	3	281294	135070	123390	170399	181578	204497	21675	102322	102173	41092.3	14195.2	17913.3	125575	116774	142371	C10051	-
mws1105	175.12	130.07	174.116	C11H14N2	[M+H]+	Gramine	芦竹碱	Alkaloids	生物碱	Plumerane	吲哚类生物碱	87-52-5	3	168260	285419	247188	894946	541668	724677	372440	371484	360011	731933	772248	1.08762e+06	495834	562778	534903	C08304	ko00999,ko01110
Lman002731	341.09	135.04	342.095	C15H18O9	[M-H]-	Grevilloside F	银桦苷 F	Phenolic acids	酚酸类	Phenolic acids	酚酸类	1094004-50-8	2	1.76412e+06	1.7591e+06	1.76834e+06	3.55902e+06	3.36022e+06	3.3915e+06	1.35908e+06	1.68162e+06	1.50702e+06	1.75627e+06	1.64432e+06	1.73881e+06	1.82511e+06	1.96698e+06	1.96546e+06	-	-
Lman002117	341.09	179.04	342.095	C15H18O9	[M-H]-	Grevilloside Q	银桦苷 Q	Others	其它类	Ketone compounds	酮类化合物	1708967-64-9	2	1.46914e+06	1.75185e+06	1.66402e+06	1.61517e+06	1.48337e+06	1.52103e+06	1.32518e+06	1.15462e+06	1.2159e+06	759448	703803	658946	1.36874e+06	1.35023e+06	1.14199e+06	-	-
pmp001254	625.25	488.17	624.247	C36H36N2O8	[M+H]+	Grossamide	克罗酰胺	Alkaloids	生物碱	Phenolamine	酚胺	80510-06-1	3	429960	430942	380769	601969	632118	615971	307019	292807	292438	349706	373777	376175	407079	402652	455344	-	-
pme1109	152.06	135.03	151.049	C5H5N5O	[M+H]+	Guanine	鸟嘌呤	Nucleotides and derivatives	核苷酸及其衍生物	Nucleotides and derivatives	核苷酸及其衍生物	73-40-5	1	4.41085e+06	4.96672e+06	4.41873e+06	3.45744e+06	3.39606e+06	3.22184e+06	6.26473e+06	6.22618e+06	6.18255e+06	4.54728e+06	3.87022e+06	3.76179e+06	3.38366e+06	3.64048e+06	3.36209e+06	C00242	ko00230,ko01100,ko01232
pme1178	284.1	152.06	283.092	C10H13N5O5	[M+H]+	Guanosine	鸟苷	Nucleotides and derivatives	核苷酸及其衍生物	Nucleotides and derivatives	核苷酸及其衍生物	118-00-3	1	3.8419e+07	3.40583e+07	3.43858e+07	3.65387e+07	3.40466e+07	3.42088e+07	5.5738e+07	58898494	5.54999e+07	7.64612e+07	7.51564e+07	7.41981e+07	5.00898e+07	5.0206e+07	5.27505e+07	C00387	ko00230,ko01100,ko01232,ko02010
mws0609	344.04	150.04	345.047	C10H12N5O7P	[M-H]-	Guanosine 3',5'-cyclic monophosphate	鸟苷 3',5'-环单磷酸	Nucleotides and derivatives	核苷酸及其衍生物	Nucleotides and derivatives	核苷酸及其衍生物	7665-99-8	1	1.76841e+06	1.56542e+06	1.64893e+06	1.55591e+06	1.4523e+06	1.52512e+06	2.77451e+06	2.84141e+06	2.6278e+06	5.43906e+06	5.81234e+06	5.30693e+06	2.68342e+06	2.69765e+06	2.64272e+06	C00942	ko00230,ko01100,ko04075
pmb0998	364.07	152.06	363.058	C10H14N5O8P	[M+H]+	Guanosine 5'-monophosphate	鸟苷 5'-单磷酸	Nucleotides and derivatives	核苷酸及其衍生物	Nucleotides and derivatives	核苷酸及其衍生物	85-32-5	3	58236.5	165080	44441.3	99320.3	111730	92998.1	207678	123217	111927	295211	326065	142352	119385	135936	173039	C00144	ko00230,ko01100,ko01232
Lcsp003035	318.18	205.1	317.174	C17H23N3O3	[M+H]+	H-Leu-Trp-OH	H-亮氨酸-色氨酸-OH	Amino acids and derivatives	氨基酸及其衍生物	Amino acids and derivatives	氨基酸及其衍生物	5156-22-9	2	37584.1	19502.3	50045.4	284646	263307	274594	102491	84337.4	103263	431510	411383	539519	237222	234222	205078	-	-
MWSHC2029	227.082	167.06	226.074	C13H10N2O2	[M+H]+	Harman-3-carboxylic acid	哈尔满-3-羧酸	Alkaloids	生物碱	Plumerane	吲哚类生物碱	22329-38-0	3	1.53761e+06	1.49708e+06	1.43768e+06	461360	414467	346974	2.1835e+06	1.93673e+06	1.80888e+06	413876	364360	406794	703744	683302	685065	-	-
Lsj214147	325.09	163.04	324.084	C15H16O8	[M+H]+	Hedycaffeoylglucoside A	剑叶耳草苷 A	Quinones	醌类	Anthraquinone	蒽醌	-	2	6.41544e+06	6.73511e+06	6.64948e+06	3.17666e+06	3.37315e+06	3.41419e+06	8.364e+06	8.42243e+06	8.81768e+06	3.48918e+06	4109195	4.18259e+06	5.2915e+06	5.48314e+06	5.40066e+06	-	-
mws1326	301.04	211.04	302.043	C15H10O7	[M-H]-	Herbacetin	草棉黄素	Flavonoids	黄酮	Flavonols	黄酮醇	527-95-7	3	102179	84630.7	100346	2925.22	3260.17	7370.35	107152	106125	103621	50482.1	39016	51562.5	74459.5	66431.8	60174.4	C02806	-
pmb2970	625.18	565.3	626.185	C28H34O16	[M-H]-	Hesperetin-5,7-di-O-glucoside	橙皮素-5,7-二-O-葡萄糖苷	Flavonoids	黄酮	Flavanones	二氢黄酮	-	3	105418	143299	125395	62275.5	69622.3	70734.9	40072.2	47569.2	13845.2	12978.5	8061.19	30106.8	54430.7	35534.5	69828.9	-	-
pme1598	463.12	301.07	464.132	C22H24O11	[M-H]-	Hesperetin-5-O-glucoside	橙皮素-5-O-葡萄糖苷	Flavonoids	黄酮	Flavanones	二氢黄酮	69651-80-5	1	1.16552e+06	1.19111e+06	1.13825e+06	1.78111e+06	1.74481e+06	1.56821e+06	1.3223e+06	1.21774e+06	1.23013e+06	1.27321e+06	1.26903e+06	1.21295e+06	1.37304e+06	1.38534e+06	1.41125e+06	-	-
pmb0645	627.19	465.2	626.185	C28H34O16	[M+H]+	Hesperetin-6-C-glucoside-7-O-glucoside	橙皮素-6-C-葡萄糖苷-7-O-葡萄糖苷	Flavonoids	黄酮	Flavonols	黄酮醇	-	3	452488	297622	313988	220092	506960	498614	241325	682792	681818	489032	323334	600408	444590	408344	446981	-	-
Lmzp002365	465.14	303.09	464.132	C22H24O11	[M+H]+	Hesperetin-7-O-glucoside*	橙皮素-7-O-葡萄糖苷*	Flavonoids	黄酮	Flavanones	二氢黄酮	31712-49-9	3	4.48217e+06	4.05607e+06	3.99969e+06	3.00803e+06	3.1729e+06	2.67646e+06	3.26947e+06	3.23328e+06	3.40962e+06	2.52686e+06	2.2962e+06	2.30447e+06	3.19387e+06	3.3144e+06	3.08671e+06	C16422	ko00941
mws0036	609.18	301.09	610.19	C28H34O15	[M-H]-	Hesperetin-7-O-rutinoside (Hesperidin)	橙皮素-7-O-芸香糖苷 (橙皮苷)	Flavonoids	黄酮	Flavanones	二氢黄酮	520-26-3	3	221283	166191	185417	187592	195803	236558	142515	166827	137018	199290	213786	169618	213532	154426	159222	C09755	-
Hamp011640	256.26	102.09	255.256	C16H33NO	[M+H]+	Hexadecanamide	十六碳酰胺	Alkaloids	生物碱	Alkaloids	生物碱	629-54-9	3	396844	242575	245197	738219	288969	429977	288508	313102	328590	403232	312086	250588	309332	327984	285107	-	-
MWSslk132	285.21	223.21	286.214	C16H30O4	[M-H]-	Hexadecanedioic acid	十六烷基二酸	Lipids	脂质	Free fatty acids	游离脂肪酸	505-54-4	3	60314.3	60251.6	59935.3	62431.5	58078.8	60940.2	68573.8	64656.8	66669.5	68339.1	70354.5	64789.4	61308.8	58139.2	56965	C19615	ko00073,ko01100
pmp001269	286.31	268.3	285.303	C18H39NO	[M+H]+	Hexadecyl ethanolamine	十六烷基乙醇胺	Alkaloids	生物碱	Alkaloids	生物碱	-	3	404485	373796	338076	289103	233227	323465	263740	292908	339535	382336	218038	239324	381033	368763	388625	-	-
pmp001264	274.27	256.27	273.267	C16H35NO2	[M+H]+	Hexadecylsphingosine	十六烷基鞘胺醇	Lipids	脂质	Sphingolipids	鞘脂	-	1	7.07416e+06	6.93211e+06	7.47238e+06	7.61448e+06	7.10665e+06	7.07904e+06	6.85406e+06	6.86847e+06	7.49939e+06	7.3575e+06	7.33289e+06	7.00664e+06	3.04959e+07	2.94846e+07	3.00952e+07	-	-
pmf0534	165.09	123.08	164.084	C10H12O2	[M+H]+	Hinokitiol	桧木醇	Terpenoids	萜类	Monoterpenoids	倍萜	499-44-5	3	320532	213430	216242	282036	263192	217187	192694	175776	210478	192276	224329	258487	221373	233894	270402	C09904	-
MWSHY0069	301.07	286.05	300.063	C16H12O6	[M+H]+	Hispidulin (5,7,4'-Trihydroxy-6-methoxyflavone)*	高车前素*	Flavonoids	黄酮	Flavones	黄酮	1447-88-7	3	1.14958e+06	1.04509e+06	1.18382e+06	671918	697920	602296	2.14664e+06	2.07281e+06	2.29102e+06	1.15685e+06	1.19953e+06	1.12882e+06	1.31999e+06	1.21481e+06	1.21795e+06	C10058	-
Hmgp002189	463.13	301.07	462.116	C22H22O11	[M+H]+	Hispidulin-7-O-glucoside(Homoplantaginin)*	高车前素-7-O-葡萄糖苷; 高车前苷*	Flavonoids	黄酮	Flavones	黄酮	17680-84-1	1	2.07441e+07	2.0071e+07	2.04716e+07	1.45566e+07	1.5518e+07	1.60408e+07	2.74995e+07	2.6774e+07	2.8272e+07	1.62483e+07	1.76681e+07	1.6263e+07	1.99133e+07	2.02205e+07	2.02282e+07	C17762	-
Lmnp002584	625.18	463.13	624.169	C28H32O16	[M+H]+	Hispidulin-8-C-(2''-O-glucosyl)glucoside	高车前素-8-C-(2''-O-葡萄糖基)葡萄糖苷	Flavonoids	黄酮	Flavones	黄酮	-	2	1.92486e+06	1.9041e+06	1.94761e+06	2.12315e+06	2.29749e+06	1.92084e+06	3.71734e+06	3.91086e+06	3.73609e+06	3.91713e+06	4.4505e+06	3.98617e+06	2.89512e+06	3.23013e+06	2.80558e+06	-	-
Lmnp102682	595.17	463.13	594.159	C27H30O15	[M+H]+	Hispidulin-8-C-(2''-O-xylosyl)glucoside	高车前素-8-C-(2''-O-木糖基)葡萄糖苷	Flavonoids	黄酮	Flavones	黄酮	-	3	723709	651578	733926	628216	566828	641163	1.04912e+06	1.09327e+06	1.07841e+06	1.18481e+06	1.25234e+06	916512	861360	908060	798707	-	-
Lmnp002845	463.13	343.09	462.116	C22H22O11	[M+H]+	Hispidulin-8-C-glucoside*	高车前素-8-C-葡萄糖苷*	Flavonoids	黄酮	Flavones	黄酮	-	1	1.59774e+07	1.91319e+07	2.0284e+07	1.7425e+07	3.13108e+07	3.60519e+07	7.87075e+07	7.49102e+07	7.35938e+07	5.39723e+07	4.73044e+07	5.25705e+07	5.25146e+07	5.2009e+07	5.49552e+07	-	-
pma2987	142.1	124.09	141.09	C6H11N3O	[M+H]+	Histidinol	组氨醇	Alkaloids	生物碱	Alkaloids	生物碱	501-28-0	1	2.12589e+07	1.70761e+07	2.03012e+07	7.81047e+06	7.56515e+06	1.20297e+07	2.32578e+07	2.29819e+07	2.93103e+07	2.39059e+07	1.78603e+07	1.90554e+07	2.23824e+07	1.45502e+07	1.61509e+07	C00860	ko00340,ko01100,ko01110,ko01230
Wayn001528	205.03	111.01	206.043	C7H10O7	[M-H]-	Homocitrate	高柠檬酸	Organic acids	有机酸	Organic acids	有机酸	13052-73-8	1	3.52037e+06	3.50199e+06	3.71404e+06	3.65826e+06	3.6982e+06	3.61967e+06	7.56246e+06	7.54753e+06	7.67702e+06	7.42656e+06	7.46901e+06	7.51922e+06	5.50456e+06	5.3994e+06	5.42039e+06	C01251	ko00300,ko00620,ko01100,ko01110,ko01210,ko01230,ko01240
Wahp004841	465.14	303.09	464.131	C22H24O11	[M+H]+	Homoeriodictyol-7-O-β-O-glucoside*	高圣草酚-7-O-β-O-葡萄糖苷*	Flavonoids	黄酮	Flavanones	二氢黄酮	-	3	4.32809e+06	3.8936e+06	4.58579e+06	3.1354e+06	2.24668e+06	2.5905e+06	3.42064e+06	3.26512e+06	3.23762e+06	2.12439e+06	2.1897e+06	2.31262e+06	2.80419e+06	3.06212e+06	3.14344e+06	-	-
pme1292	167.03	123.05	168.042	C8H8O4	[M-H]-	Homogentisic acid*	高龙胆酸*	Phenolic acids	酚酸类	Phenolic acids	酚酸类	451-13-8	3	701007	635383	455406	680497	574881	546566	819334	521924	555859	326391	399226	267543	642670	614037	617755	C00544	ko00130,ko00350,ko01100,ko01240
MWS04447	130.09	70.07	129.079	C6H11NO2	[M+H]+	Homoproline	高脯氨酸	Amino acids and derivatives	氨基酸及其衍生物	Amino acids and derivatives	氨基酸及其衍生物	56879-46-0	3	386942	718622	750679	3.04882e+06	3.11836e+06	3.0666e+06	705747	478745	882651	1.62081e+06	1.8148e+06	1.98128e+06	1.82229e+06	1.79126e+06	1.8391e+06	-	-
WaYn002313	373.11	193.05	374.121	C16H22O10	[M-H]-	Homosyringic Acid 4'-O-Glucoside	高丁香酸 4'-O-葡萄糖苷	Phenolic acids	酚酸类	Phenolic acids	酚酸类	-	2	1.47164e+06	1.56096e+06	1.57226e+06	2.85431e+06	2.89826e+06	2.89677e+06	1.40002e+06	1.36261e+06	1.28674e+06	2.4349e+06	2.45635e+06	2.98449e+06	2.062e+06	2.17697e+06	2.22443e+06	-	-
Lcsn002137	261.007	181.052	262.015	C9H10O7S	[M-H]-	Homovanillic acid sulfate	硫酸高香草酸	Organic acids	有机酸	Organic acids	有机酸	38339-06-9	3	4.1122e+06	4.1388e+06	4.22874e+06	2.86719e+06	2.97935e+06	2.90651e+06	3.35847e+06	3.35107e+06	3.37489e+06	1.93237e+06	1.9136e+06	1.76593e+06	2.91986e+06	3.02946e+06	3.04653e+06	-	-
pmb3056	355.1	121.03	356.111	C16H20O9	[M-H]-	Homovanilloylquinic acid	高香草酰奎宁酸	Phenolic acids	酚酸类	Phenolic acids	酚酸类	-	3	605520	620382	630254	460313	433637	479173	745070	745079	682971	446591	475656	430570	605695	587007	559014	-	-
pmb0037	166.12	121.06	165.115	C10H15NO	[M+H]+	Hordenine	大麦芽碱	Alkaloids	生物碱	Phenolamine	酚胺	539-15-1	3	86046.3	100804	93212.7	218302	232276	200093	191278	172668	135359	320198	393550	411774	217599	201270	202353	C06199	ko00350,ko01100
Lmyn002435	415.16	253.07	416.168	C19H28O10	[M-H]-	Hydrangeifolin I	苄基芸香糖苷	Phenolic acids	酚酸类	Phenolic acids	酚酸类	-	3	224204	110929	223313	194212	183491	190970	965782	982223	1.04896e+06	200643	208088	1.27527e+06	452055	577504	352514	-	-
Zadn009075	311.22	223.17	312.23	C18H32O4	[M-H]-	Hydroperoxylinoleic acid*	氢过氧基亚油酸*	Lipids	脂质	Free fatty acids	游离脂肪酸	34444-18-3	3	613854	587175	263028	217518	221668	215463	606962	553886	592238	660840	760297	1.08734e+06	506888	463528	447208	-	-
Lmbn007891	313.24	183.14	314.246	C18H34O4	[M-H]-	Hydroxy ricinoleic acid	羟基蓖麻油酸	Lipids	脂质	Free fatty acids	游离脂肪酸	-	2	213938	224815	213628	126274	128233	129733	261703	272596	259921	503380	486681	474546	265889	269370	279819	-	-
Zmhn001905	447.09	285.04	448.101	C21H20O11	[M-H]-	HydroxyAloe-emodin-8-O-glucoside	羟基芦荟大黄素-8-O-葡萄糖苷	Quinones	醌类	Anthraquinone	蒽醌	-	1	5.62357e+06	5.78405e+06	5.68482e+06	4.26438e+06	4.20542e+06	3.99911e+06	8.98118e+06	8.3207e+06	8.86567e+06	6.32433e+06	6.33088e+06	6.22127e+06	5.92134e+06	6.23022e+06	6.25429e+06	-	-
Lmxn008846	197.12	153.13	198.126	C11H18O3	[M-H]-	Hydroxydihydrobovolide	羟基二氢博伏内酯	Others	其它类	Lactones	内酯类化合物	6067-11-4	2	214331	219792	243964	268129	275404	273884	180835	180888	204756	175022	174027	188145	213964	214881	201900	-	-
Wafn003070	371.098	209.046	372.106	C16H20O10	[M-H]-	Hydroxyferulic acid glucoside	羟基阿魏酸 葡萄糖苷	Phenolic acids	酚酸类	Phenolic acids	酚酸类	-	3	563598	584820	539204	477018	626835	639391	550189	568397	441116	505793	523432	548816	602598	454755	571094	-	-
Wafn015217	327.29	59.01	328.298	C20H40O3	[M-H]-	Hydroxyicosanoic Acid	羟基二十烷酸	Lipids	脂质	Free fatty acids	游离脂肪酸	-	3	121402	115392	97270.5	166212	131490	167172	92814.8	58281.1	63920.6	129554	109550	131909	112128	119560	100669	-	-
Wacn005438	477.27	161.04	418.257	C21H38O8	[M+CH3COOH-H]-	Hydroxypentadecenoic acid glucoside	羟基十五碳烯酸葡萄糖苷	Lipids	脂质	Free fatty acids	游离脂肪酸	-	2	3.0879e+06	2.74031e+06	3.04021e+06	2.33431e+06	2.55963e+06	2.48686e+06	1.55484e+06	1.78644e+06	1.45663e+06	1.34361e+06	1.30968e+06	1.20094e+06	2.05175e+06	1.91074e+06	2.07636e+06	-	-
ML10172161	103	59.01	104.011	C3H4O4	[M-H]-	Hydroxypyruvic acid*	羟基丙酮酸*	Organic acids	有机酸	Organic acids	有机酸	1113-60-6	3	110787	124857	131291	172467	184904	153278	78028.8	70693.9	91516.6	80190.6	73173.3	70637.3	125273	100763	127739	C00168	ko00260,ko00630,ko01100,ko01110,ko01200
MWS201396	318.15	188.07	317.138	C16H19N3O4	[M+H]+	Hyp-Trp	L-羟脯氨酸-L-色氨酸	Amino acids and derivatives	氨基酸及其衍生物	Amino acids and derivatives	氨基酸及其衍生物	-	3	147745	142239	166105	137568	143281	144934	132712	137725	143341	161085	101569	98005.5	118887	124981	134327	-	-
pme0033	137.05	119.04	136.038	C5H4N4O	[M+H]+	Hypoxanthine	次黄嘌呤	Nucleotides and derivatives	核苷酸及其衍生物	Nucleotides and derivatives	核苷酸及其衍生物	68-94-0	3	2.12426e+06	1.68034e+06	1.70415e+06	4.12645e+06	4.47891e+06	1.47315e+06	7.6757e+06	7.5785e+06	7.15925e+06	6.25775e+06	5.60836e+06	6.20078e+06	5.64868e+06	5.21931e+06	5.17876e+06	C00262	ko00230,ko01100,ko01232
MWS201424	246.15	86.1	245.138	C10H19N3O4	[M+H]+	Ile-Asn	L-异亮氨酸-L-天冬酰胺	Amino acids and derivatives	氨基酸及其衍生物	Amino acids and derivatives	氨基酸及其衍生物	59652-59-4	3	107909	94637.8	92811.1	433779	388352	408487	221337	182405	196255	830672	842225	863392	414982	490900	483810	-	-
Zmqp003920	318.18	188.07	317.174	C17H23N3O3	[M+H]+	Ile-Trp	异亮氨酰-色氨酸	Amino acids and derivatives	氨基酸及其衍生物	Amino acids and derivatives	氨基酸及其衍生物	13589-06-5	2	349600	244096	286447	1.5717e+06	1.58178e+06	1.53076e+06	571309	566764	530226	3.01168e+06	3.32696e+06	3.40725e+06	1.18349e+06	1.42865e+06	1.15834e+06	-	-
pmb0812	127.05	81.04	126.043	C5H6N2O2	[M+H]+	Imidazole-4-Acetic Acid	咪唑-4-乙酸	Alkaloids	生物碱	Alkaloids	生物碱	645-65-8	3	1.17863e+06	1.22039e+06	1.45724e+06	882220	820373	1.52619e+06	1.08679e+06	1.2353e+06	1.42156e+06	929303	873579	1.05319e+06	983160	998766	1.11227e+06	C02835	ko00340,ko01100
MWS1882	132.03	88.04	133.037	C4H7NO4	[M-H]-	Iminodiacetic acid*	亚氨基二乙酸*	Organic acids	有机酸	Organic acids	有机酸	142-73-4	1	1.44697e+06	1.44863e+06	1.45962e+06	645388	707812	668565	1.28216e+06	1.22303e+06	1.15499e+06	332410	344273	357257	903650	891782	870165	C19911	-
pmb1096	118.07	91.05	117.058	C8H7N	[M+H]+	Indole	吲哚	Alkaloids	生物碱	Plumerane	吲哚类生物碱	120-72-9	1	1.78156e+07	1.67722e+07	1.64776e+07	6.99075e+07	6.87011e+07	6.94111e+07	2.0188e+07	20879140	2.20338e+07	7.54902e+07	7.32385e+07	7.85016e+07	5.22867e+07	5.20383e+07	4.99009e+07	C00463	ko00380,ko00400,ko00402,ko00999,ko01100,ko01110
Lcsn004327	289.08	88.04	290.09	C14H14N2O5	[M-H]-	Indole-3-acetyl-L-aspartic acid	吲哚乙酸-天冬氨酸	Alkaloids	生物碱	Plumerane	吲哚类生物碱	2456-73-7	3	9906.37	12378.6	8246.84	423498	433125	450474	5784.35	12374.9	19777.9	290659	343324	284429	176536	174746	192883	C22224	-
mws0103	146.06	91.05	145.053	C9H7NO	[M+H]+	Indole-3-carboxaldehyde	吲哚-3-甲醛	Alkaloids	生物碱	Plumerane	吲哚类生物碱	487-89-8	3	348055	371503	377609	901328	948106	951948	358267	391222	332561	1.30867e+06	1.30496e+06	1.332e+06	729112	681089	705537	C08493	-
mws1417	160.04	116.05	161.048	C9H7NO2	[M-H]-	Indole-3-carboxylic acid*	吲哚-3-甲酸*	Alkaloids	生物碱	Plumerane	吲哚类生物碱	771-50-6	3	87288	95862	92202.3	127093	117487	136897	174419	162629	120320	221529	176214	195139	137392	145651	137795	C19837	-
mws0102	160.04	116.05	161.048	C9H7NO2	[M-H]-	Indole-5-carboxylic acid*	吲哚-5-甲酸*	Alkaloids	生物碱	Plumerane	吲哚类生物碱	1670-81-1	3	62612.6	52000.3	63046.2	96716.6	84628.3	63951.4	95888.2	98691.4	95047.3	133281	130176	122019	79623.8	95157.3	77938.8	-	-
pmb0532	349.05	137.05	348.047	C10H13N4O8P	[M+H]+	Inosine 5'-monophosphate	5'-肌苷酸	Nucleotides and derivatives	核苷酸及其衍生物	Nucleotides and derivatives	核苷酸及其衍生物	131-99-7	3	347087	351496	324383	255523	273064	313523	585253	639055	664764	1.09125e+06	911721	1.17283e+06	561600	482671	492975	C00130	ko00230,ko01100,ko01110,ko01232,ko01240
Hmln000297	179.05	59.01	180.063	C6H12O6	[M-H]-	Inositol*	肌醇*	Others	其它类	Saccharides	糖类	87-89-8	1	5.81241e+06	5.7392e+06	5.59909e+06	5.02558e+06	5.25079e+06	5.10983e+06	4.74352e+06	4.44583e+06	3.14387e+06	3.47408e+06	3.2326e+06	3.36142e+06	4.86494e+06	4.88965e+06	4.98294e+06	C00137	ko00052,ko00053,ko00562,ko01100,ko01110,ko01250,ko02010,ko04070
Wasn001007	337.08	277.06	338.085	C12H18O11	[M-H]-	Isoascorbic acid 2-O-glucoside	异抗坏血酸 2-O-葡萄糖苷	Others	其它类	Vitamin	维生素	-	1	34656.5	22697.6	35903.5	30867	34249.9	28475	22279.4	30111.1	41646	12374.9	21814.4	18978.2	30109.8	30939.9	21877.9	-	-
pmn001382	515.12	353.09	516.127	C25H24O12	[M-H]-	Isochlorogenic acid A*	异绿原酸 A*	Phenolic acids	酚酸类	Phenolic acids	酚酸类	2450-53-5	1	3.56385e+06	3.85292e+06	3.60334e+06	2.79921e+06	2.84578e+06	2.77795e+06	8.45697e+06	6.916e+06	6.84188e+06	3.71075e+06	3.99455e+06	3.77125e+06	4.13643e+06	4.10025e+06	4.16583e+06	-	-
Li512115	515.12	353.09	516.127	C25H24O12	[M-H]-	Isochlorogenic acid B	异绿原酸 B	Phenolic acids	酚酸类	Phenolic acids	酚酸类	14534-61-3	1	4.17295e+06	4.50874e+06	3.48884e+06	3.49673e+06	3.64015e+06	3.39359e+06	9.17456e+06	8.26767e+06	8.32058e+06	4.95712e+06	4.97539e+06	4.56693e+06	5.29125e+06	4.67901e+06	4.97163e+06	C10468	-
pmn001384	515.12	353.09	516.127	C25H24O12	[M-H]-	Isochlorogenic acid C*	异绿原酸 C*	Phenolic acids	酚酸类	Phenolic acids	酚酸类	57378-72-0	1	3.9902e+06	4.32037e+06	3.68326e+06	3.14782e+06	3.52016e+06	3.61138e+06	8.03536e+06	8.20855e+06	8.17009e+06	4.30964e+06	4.5619e+06	4.48425e+06	4.49482e+06	5.00138e+06	4.64999e+06	-	-
Zmyn000453	191.02	111.01	192.027	C6H8O7	[M-H]-	Isocitric Acid	异柠檬酸	Organic acids	有机酸	Organic acids	有机酸	320-77-4	1	1.10315e+07	1.50273e+07	1.05631e+07	9.76536e+06	1.03211e+07	9.60578e+06	2.23125e+07	2.55567e+07	2.97849e+07	2.57316e+07	32983960	2.69211e+07	1.92873e+07	17051944	1.83314e+07	C00311	ko00020,ko00630,ko01100,ko01110,ko01200,ko01210,ko01230,ko01240
Wayn000918	515.124	111.009	516.133	C18H28O17	[M-H]-	Isocitric acid-1-O-diglucoside	异柠檬酸 1-O-二葡萄糖苷	Organic acids	有机酸	Organic acids	有机酸	-	3	31287.7	21006.8	29657.9	13583.8	14032	12579.6	20996.7	20623.3	15641.5	16503.7	24664.6	16056.8	20827.6	23103.2	22237.4	-	-
pme0422	193.051	134.037	194.058	C10H10O4	[M-H]-	Isoferulic Acid*	异阿魏酸*	Phenolic acids	酚酸类	Phenolic acids	酚酸类	25522-33-2	1	1.75279e+06	1.87228e+06	1.87809e+06	1.75583e+06	1.79462e+06	1.74533e+06	4.01466e+06	4.10227e+06	3.77485e+06	7.44708e+06	7.77557e+06	7.16952e+06	3.72314e+06	3.70139e+06	3.6892e+06	C10470	-
Lmbp002962	209.05	194.02	208.037	C10H8O5	[M+H]+	Isofraxetin	异秦皮素	Lignans and Coumarins	木脂素和香豆素	Coumarins	香豆素	50656-75-2	3	535776	459286	491335	500767	497116	441631	593379	580037	537379	420557	464980	436942	528426	524229	508131	-	-
pme0183	152.06	135.03	151.049	C5H5N5O	[M+H]+	Isoguanine	异鸟嘌呤	Nucleotides and derivatives	核苷酸及其衍生物	Nucleotides and derivatives	核苷酸及其衍生物	3373-53-3	3	1.70514e+06	1.71783e+06	1.58867e+06	1.79972e+06	1.62644e+06	1.75971e+06	2.60253e+06	2.51788e+06	2.31126e+06	3.24146e+06	3.69092e+06	3.37883e+06	2.13664e+06	2.43562e+06	2.0939e+06	-	-
pme1611	433.11	313.07	434.121	C21H22O10	[M-H]-	Isohemiphloin	异柚葡萄糖苷	Flavonoids	黄酮	Flavanones	二氢黄酮	3682-02-8	3	354855	376675	389873	453754	378803	456150	226758	238832	244366	274008	254799	280456	256441	302196	307810	-	-
Lmmn002274	521.2	359.15	522.21	C26H34O11	[M-H]-	Isolariciresinol-9'-O-glucoside*	异落叶松脂素-9'-O-葡萄糖苷*	Lignans and Coumarins	木脂素和香豆素	Lignans	木脂素	63358-12-3	3	872589	1.12468e+06	961651	916231	868622	822260	491334	483586	514716	261004	313774	405033	566018	562971	609208	-	-
Zmhp002409	611.16	491.12	610.153	C27H30O16	[M+H]+	Isoluteolin-6,8-di-C-glucoside	异木犀草素-6,8-二-C-葡萄糖苷	Flavonoids	黄酮	Flavones	黄酮	-	3	1.17617e+07	1.1148e+07	1.2081e+07	7.8476e+06	7.75638e+06	8.63485e+06	2.15391e+07	2.05184e+07	1.83369e+07	1.42733e+07	1.04825e+07	1.10434e+07	1.19601e+07	1.36477e+07	1.33536e+07	-	-
mws5038	341.11	89.02	342.116	C12H22O11	[M-H]-	Isomaltulose*	异麦芽酮糖*	Others	其它类	Saccharides	糖类	13718-94-0	1	4.36286e+06	4.43477e+06	4.88758e+06	1.69116e+06	1.78628e+06	1.56512e+06	2.14931e+06	2.45906e+06	2.20408e+06	806398	782131	855796	2.06594e+06	1.95033e+06	1.97357e+06	C01742	-
ZBN0296	421.077	301.041	422.085	C19H18O11	[M-H]-	Isomangiferin	异芒果苷	Flavonoids	黄酮	Other Flavonoids	其它类黄酮	24699-16-9	3	99234.9	131404	106330	122066	96221.9	114045	123601	120433	116580	85630	102355	103744	103890	89078.5	106165	C16979	-
Lmbp000668	124.04	78.03	123.032	C6H5NO2	[M+H]+	Isonicotinic acid	异烟酸	Others	其它类	Vitamin	维生素	55-22-1	2	1.04998e+07	9.01431e+06	1.0229e+07	9.41171e+06	9.9131e+06	9.52044e+06	1.03569e+07	1.14878e+07	1.02758e+07	1.06906e+07	9.79662e+06	1.16414e+07	1.03999e+07	9.87016e+06	9.61245e+06	C07446	-
pmb0662	787.21	463.1	786.201	C37H38O19	[M+H]+	Isoorientin-7-O-(6''-feruloyl)glucoside	异荭草素-7-O-(6''-阿魏酰)葡萄糖苷	Flavonoids	黄酮	Flavones	黄酮	-	3	31175.6	27589.7	41888.5	30011.7	33353.8	35666.7	17493	40010	38127.7	30307.8	18373.1	13848.3	22974	23340	26938.1	-	-
Zbzp003056	611.17	449.11	610.153	C27H30O16	[M+H]+	Isoorientin-7-O-glucoside*	异荭草素-7-O-葡萄糖苷*	Flavonoids	黄酮	Flavones	黄酮	-	2	2.58236e+06	2.7277e+06	2.96055e+06	2.04717e+06	2.07752e+06	2.28959e+06	4.72895e+06	4.2465e+06	4.0067e+06	3.1386e+06	2.25351e+06	2.9172e+06	3.16056e+06	2.79981e+06	3.11365e+06	-	-
Cmmn013275	301.22	301.22	302.225	C20H30O2	[M-H]-	Isopimaric acid*	异海松酸*	Terpenoids	萜类	Ditepenoids	二萜	5835-26-7	3	294073	263376	245037	276631	275856	275049	260523	220973	224291	246851	222082	208310	290658	243398	270385	C09118	ko00904,ko01110
MWSmce709	130.06	103.05	129.058	C9H7N	[M+H]+	Isoquinoline	异喹啉	Alkaloids	生物碱	Isoquinoline alkaloids	异喹啉类生物碱	119-65-3	2	2.94323e+06	2.77572e+06	2.66314e+06	1.23131e+07	1.25626e+07	1.21817e+07	3.78631e+06	3.8862e+06	3.80261e+06	1.39574e+07	1.35276e+07	1.40353e+07	8.93469e+06	9.74629e+06	9.50046e+06	C06323	-
Lmsp004045	625.18	317.07	624.169	C28H32O16	[M+H]+	Isorhamnetin-3-O-glucoside-7-O-rhamnoside	异鼠李素-3-O-葡萄糖苷-7-O-鼠李糖苷	Flavonoids	黄酮	Flavonols	黄酮醇	17331-71-4	3	292312	345604	436906	232599	225249	283913	179536	132856	151195	71690	95035	115570	216082	251871	197160	-	-
ZBN0003	637.14	315.05	638.148	C28H30O17	[M-H]-	Isorhamnetin-3-O-glucuronide-7-O-rhamnoside	异鼠李素-3-O-葡萄糖醛酸苷-7-O-鼠李糖苷	Flavonoids	黄酮	Flavonols	黄酮醇	-	3	30518	38768.6	11621.1	10773.1	11670	15663	86906.5	75020.9	75005.4	53664.8	58506.3	64563	28157.9	28996.6	41236.5	-	-
MWSHY0064	625.17	317.07	624.169	C28H32O16	[M+H]+	Isorhamnetin-3-O-neohesperidoside*	异鼠李素-3-O-新橙皮糖苷*	Flavonoids	黄酮	Flavonols	黄酮醇	55033-90-4	2	227552	183279	164084	220988	196402	273918	464820	280053	269943	365673	409570	530698	240968	150085	276528	-	-
MWSHY0135	625.18	317.08	624.169	C28H32O16	[M+H]+	Isorhamnetin-3-O-rutinoside (Narcissin)*	异鼠李素-3-O-芸香糖苷 (水仙苷)*	Flavonoids	黄酮	Flavonols	黄酮醇	604-80-8	2	380462	224708	211857	234745	332649	212068	299301	337220	770039	389450	486438	476361	297593	356681	254551	-	-
Hmcp002207	479.12	317.06	478.111	C22H22O12	[M+H]+	Isorhamnetin-7-O-glucoside (Brassicin)*	异鼠李素-7-O-葡萄糖苷 (蔓菁苷)*	Flavonoids	黄酮	Flavonols	黄酮醇	6743-96-0	1	9.1762e+06	8.92328e+06	9.39347e+06	4.4786e+06	4.57277e+06	3.86224e+06	9.02966e+06	8.94223e+06	1.01168e+07	4.51173e+06	4.5734e+06	4.90501e+06	6.72266e+06	6.49673e+06	6.30572e+06	-	-
MWSHY0165	449.14	287.1	448.137	C22H24O10	[M+H]+	Isosakuranetin-7-O-glucoside (Isosakuranin)	异樱花素-7-O-葡萄糖苷 (异野樱黄苷)	Flavonoids	黄酮	Flavonols	黄酮醇	491-69-0	3	1.14999e+06	350621	1.27763e+06	1.36025e+06	1.53085e+06	1.49471e+06	1.14575e+06	1.14288e+06	341896	1.08269e+06	1.05076e+06	1.10877e+06	1.29742e+06	1.34975e+06	1.23701e+06	-	-
Lmlp006175	435.13	273.09	434.121	C21H22O10	[M+H]+	Isosalipurposide (Phlorizin Chalcone)*	异杞柳苷 (根皮苷查耳酮)*	Flavonoids	黄酮	Chalcones	查耳酮	4547-85-7	2	317025	695431	360826	935783	870976	837052	833639	816120	818806	3.34302e+06	2.00237e+06	2.94712e+06	1.17673e+06	1.18792e+06	1.17075e+06	C16406	ko00941
Lmlp002990	595.17	313.07	594.159	C27H30O15	[M+H]+	Isosaponarin(Isovitexin-4'-O-glucoside)	异皂草苷(异牡荆黄素-4'-O-葡萄糖苷)	Flavonoids	黄酮	Flavones	黄酮	19416-87-6	3	4.36438e+06	5.76439e+06	4.93121e+06	860378	1.05596e+06	1.66213e+06	7.59288e+06	1.00093e+07	1.10526e+07	2.20613e+06	1.70452e+06	2.01512e+06	4.6594e+06	4.19146e+06	3.32765e+06	-	-
mws1292	565.16	409.09	564.148	C26H28O14	[M+H]+	Isoschaftoside	异夏佛塔苷	Flavonoids	黄酮	Flavones	黄酮	52012-29-0	1	3.511e+07	3.67986e+07	3.57499e+07	4.58491e+07	5.19017e+07	4.61196e+07	2.91114e+07	3.09309e+07	2.83243e+07	3.78516e+07	4.035e+07	3.58644e+07	3.47434e+07	3.29241e+07	3.8889e+07	-	-
Lcyp000676	355.1	163.04	354.095	C16H18O9	[M+H]+	Isoscopoletin-β-D-glucoside	异莨菪亭-β-D-葡萄糖苷	Lignans and Coumarins	木脂素和香豆素	Coumarins	香豆素	20186-29-2	1	1.19979e+07	1.09979e+07	6.92638e+06	2.27214e+06	2.46539e+06	1.77577e+06	6.7072e+06	4.90807e+06	9.27562e+06	2.70594e+06	2.0554e+06	2.08157e+06	4.42877e+06	3.35676e+06	3.83913e+06	-	-
Hmbp002730	287.06	153.01	286.048	C15H10O6	[M+H]+	Isoscutellarein	异野黄芩素	Flavonoids	黄酮	Flavones	黄酮	41440-05-5	3	266152	236162	245435	99873.7	93688.1	47610.5	410659	389464	423751	124194	140732	113501	187385	231860	219744	C10097	-
MWSmce040	153.05	65.04	152.047	C8H8O3	[M+H]+	Isovanillin	异香草醛	Others	其它类	Aldehyde compounds	醛类化合物	621-59-0	3	776648	712004	678970	685624	735663	802856	938272	914582	919477	1.16086e+06	1.23238e+06	1.24599e+06	933736	883120	902147	-	-
Lmyp004081	579.17	313.07	578.164	C27H30O14	[M+H]+	Isovitexin-2''-O-rhamnoside	异牡荆素-2''-O-鼠李糖苷	Flavonoids	黄酮	Flavones	黄酮	-	2	1.85249e+06	1.91469e+06	1.84216e+06	955596	918683	1.16695e+06	2.23322e+06	2.54938e+06	2.33872e+06	614076	658006	633172	1.55851e+06	1.47755e+06	1.46939e+06	-	-
Smhp004476	565.15	433.11	564.148	C26H28O14	[M+H]+	Isovitexin-2''-O-xyloside	异牡荆素-2''-O-木糖苷	Flavonoids	黄酮	Flavones	黄酮	-	3	496349	426119	403023	414776	277188	360209	431756	468465	432363	500448	372774	620784	653639	472770	246790	-	-
Hmmp003156	595.16	313.07	594.159	C27H30O15	[M+H]+	Isovitexin-7-O-glucoside(Saponarin)	异牡荆素-7-O-葡萄糖苷 (皂草苷)	Flavonoids	黄酮	Flavones	黄酮	20310-89-8	3	164647	258575	227881	170866	169119	156206	199344	142626	172538	168868	201919	213611	263580	181761	228186	C08064	-
Lmhn000858	129.02	85.03	130.027	C5H6O4	[M-H]-	Itaconic acid	衣康酸	Organic acids	有机酸	Organic acids	有机酸	97-65-4	1	2.14976e+07	2.45231e+07	2.72106e+07	2.52698e+07	2.54207e+07	2.59269e+07	1.86195e+07	1.89392e+07	1.89864e+07	1.88409e+07	1.92512e+07	1.94232e+07	2.21689e+07	2.24315e+07	2.02039e+07	C00490	ko00660,ko01100
Hmgp002238	493.14	331.08	492.127	C23H24O12	[M+H]+	Jaceosidin-7-O-Glucoside*	棕矢车菊素-7-O-葡萄糖苷*	Flavonoids	黄酮	Flavones	黄酮	25474-11-7	1	7.60793e+06	7.82875e+06	7.72606e+06	7.70727e+06	8.56991e+06	9.07681e+06	9.64874e+06	1.23001e+07	1.24498e+07	1.19951e+07	1.05982e+07	1.01012e+07	1.03388e+07	1.01593e+07	1.04078e+07	-	-
pme1654	209.12	59.02	210.126	C12H18O3	[M-H]-	Jasmonic acid	茉莉酸	Organic acids	有机酸	Organic acids	有机酸	77026-92-7	3	1.0814e+06	1.03068e+06	1.08301e+06	562003	601384	609655	1.05659e+06	996678	1.00209e+06	845034	871852	827536	882833	900671	871285	C08491	ko00592,ko01100,ko01110,ko04075
Qmyp101336	293.21	149.1	292.204	C18H28O3	[M+H]+	JiangxiBaiyingsu I	江西白英素I	Terpenoids	萜类	Sesquiterpenoids	倍半萜	-	3	1.97136e+07	1.85977e+07	1.91044e+07	2.88568e+06	2.53821e+06	2.48754e+06	3.52531e+07	3.48768e+07	3.47445e+07	1.65453e+07	1.64826e+07	1.6066e+07	1.85127e+07	1.83694e+07	1.85757e+07	-	-
Zbjn005825	503.122	299.057	504.127	C24H24O12	[M-H]-	Kaempferide-3-O-（6'-O-acetyl）glucoside*	山柰素-3-O-（6'-O-乙酰基）葡萄糖苷*	Flavonoids	黄酮	Flavonols	黄酮醇	-	3	24951.1	10023.5	44640.2	69117.7	69428.9	52650.2	25212.6	14905	18497.8	31050.4	18298.8	14933.1	45150.4	36757.4	41375.8	-	-
Lmbp002592	611.16	287.05	610.153	C27H30O16	[M+H]+	Kaempferol-3,7-O-diglucoside	山柰酚-3,7-O-双葡萄糖苷	Flavonoids	黄酮	Flavonols	黄酮醇	25615-14-9	3	3.05945e+06	3.16361e+06	2.6125e+06	2.17343e+06	2.04462e+06	2.02503e+06	4.84773e+06	4.51492e+06	5.0526e+06	3.40818e+06	3.26937e+06	3.55886e+06	3.43411e+06	3.30279e+06	3.38063e+06	-	-
MWSHY0201	579.17	287.06	578.164	C27H30O14	[M+H]+	Kaempferol-3,7-O-dirhamnoside (Kaempferitrin)	山柰酚-3,7-O-二鼠李糖苷 (山柰苷)	Flavonoids	黄酮	Flavonols	黄酮醇	482-38-2	2	2.4928e+07	2.36603e+07	2.34847e+07	1.05694e+07	1.14287e+07	1.1167e+07	3.20833e+07	3.06805e+07	3.45906e+07	6.64173e+06	5.77376e+06	6.95453e+06	1.94228e+07	1.85494e+07	1.77423e+07	C16981	-
pmn001642	503.08	459.1	504.09	C23H20O13	[M-H]-	Kaempferol-3-O-(2''-O-acetyl)glucuronide	山柰酚-3-O-(2''-O-乙酰)葡萄糖醛酸苷	Flavonoids	黄酮	Flavonols	黄酮醇	-	3	103636	84234.1	103623	206415	180103	151626	123704	86084.8	91965.5	114506	70769.3	107779	124367	125540	140297	-	-
Lmmn003398	489.11	285.04	490.111	C23H22O12	[M-H]-	Kaempferol-3-O-(6''-O-acetyl)glucoside	山柰酚-3-O-(6''-O-乙酰)葡萄糖苷	Flavonoids	黄酮	Flavonols	黄酮醇	-	3	255883	262301	256573	131068	163837	151998	144260	137323	135896	62741.3	55072.4	69703.5	172882	151285	179200	-	-
Lmdp004892	535.11	287.05	534.101	C24H22O14	[M+H]+	Kaempferol-3-O-(6''-malonyl)galactoside*	山柰酚-3-O-(6''-丙二酰)半乳糖苷*	Flavonoids	黄酮	Flavonols	黄酮醇	-	3	459292	525807	251292	310777	149170	345116	384909	325398	202509	237176	125232	236452	390771	285589	396739	-	-
Lmmp003817	535.11	287.05	534.101	C24H22O14	[M+H]+	Kaempferol-3-O-(6''-malonyl)glucoside*	山柰酚-3-O-(6''-丙二酰)葡萄糖苷*	Flavonoids	黄酮	Flavonols	黄酮醇	81149-02-2	3	459292	525807	251292	310777	149170	345116	384909	325398	202509	237176	125232	236452	390771	285589	396739	-	-
mws0913	447.09	285.04	448.101	C21H20O11	[M-H]-	Kaempferol-3-O-galactoside (Trifolin)*	山柰酚-3-O-半乳糖苷(三叶豆苷)*	Flavonoids	黄酮	Flavonols	黄酮醇	23627-87-4	1	3.07919e+07	3.28862e+07	3.1179e+07	8.08241e+06	7.99771e+06	8.96162e+06	2.53727e+07	2.76016e+07	2.74174e+07	8.28446e+06	8.34956e+06	7.5941e+06	1.84938e+07	1.89786e+07	1.85196e+07	C12626	ko00944,ko01110
MWSslk254	595.17	287.06	594.159	C27H30O15	[M+H]+	Kaempferol-3-O-glucorhamnoside*	山柰酚-3-O-葡萄糖鼠李糖苷*	Flavonoids	黄酮	Flavonols	黄酮醇	40437-72-7	3	410168	380060	405527	343060	1.46666e+06	327849	744394	407662	303859	219634	382945	403246	595009	269153	294815	-	-
Lmsp004670	595.17	287.06	594.159	C27H30O15	[M+H]+	Kaempferol-3-O-glucoside-7-O-rhamnoside*	山柰酚-3-O-葡萄糖苷-7-O-鼠李糖苷*	Flavonoids	黄酮	Flavonols	黄酮醇	2392-95-2	3	1.74896e+06	1.34497e+06	2.13941e+06	1.49444e+06	890392	1.12112e+06	2.23238e+06	2.80298e+06	2.0005e+06	357520	305937	461522	1.03359e+06	1.41962e+06	1.48242e+06	-	-
Zbjn004120	623.125	285.041	624.133	C27H28O17	[M-H]-	Kaempferol-3-O-glucuronide-7-O-glucoside	山柰酚-3-O-葡萄糖醛酸苷-7-O-葡萄糖苷	Flavonoids	黄酮	Flavonols	黄酮醇	-	3	842074	895642	936325	325100	336781	316441	1.09039e+06	1.17703e+06	1.04292e+06	200475	199772	183334	584144	536243	583372	-	-
Lmwp003442	449.11	287.06	448.101	C21H20O11	[M+H]+	Kaempferol-3-O-mannoside（Amoenin）	山柰酚-3-O-甘露糖苷(山野豌豆苷)	Flavonoids	黄酮	Flavonols	黄酮醇	-	1	2.9012e+07	3.22919e+07	3.03175e+07	2.11302e+07	2.04745e+07	1.84364e+07	4.27769e+07	4.20467e+07	3.98644e+07	2.27759e+07	2.23674e+07	2.41131e+07	2.99979e+07	2.80638e+07	2.90131e+07	-	-
MWSHY0061	595.16	287.06	594.159	C27H30O15	[M+H]+	Kaempferol-3-O-neohesperidoside*	山柰酚-3-O-新橙皮糖苷*	Flavonoids	黄酮	Flavonols	黄酮醇	32602-81-6	3	561991	598948	384987	481112	411546	523322	736384	531760	627951	340366	589491	288287	592218	413707	333754	-	-
pmp001105	757.22	287.06	756.211	C33H40O20	[M+H]+	Kaempferol-3-O-neohesperidoside-7-O-glucoside*	山柰酚-3-O-新橙皮糖苷-7-O-葡萄糖苷*	Flavonoids	黄酮	Flavonols	黄酮醇	-	3	43340.6	14950.5	15749.2	20703.1	61218.5	24373.7	34548	5959.88	20099.7	14058.7	16697.5	1224.44	28020.5	28634.6	21718.9	-	-
mws0919	431.1	285.04	432.106	C21H20O10	[M-H]-	Kaempferol-3-O-rhamnoside (Afzelin)(Kaempferin)	山柰酚-3-O-鼠李糖苷 (阿福豆苷)(番泻叶山柰苷)	Flavonoids	黄酮	Flavonols	黄酮醇	482-39-3	2	203047	213220	155771	101757	78898.9	28340	175587	164388	180582	72690	77465.7	61497.6	158222	141229	111724	C16911	ko00944
ZBN0179	593.151	285.041	594.158	C27H30O15	[M-H]-	Kaempferol-3-O-rhamnosyl(1→2)glucoside	山柰酚-3-O-鼠李糖基(1→2)葡萄糖苷	Flavonoids	黄酮	Flavonols	黄酮醇	-	3	1.86154e+06	1.84075e+06	1.9635e+06	1.09316e+06	1.24563e+06	1.21563e+06	1.71681e+06	1.41517e+06	1.40783e+06	851333	887736	807860	1.25155e+06	1.26099e+06	1.37427e+06	-	-
pme1605	593.15	285.04	594.159	C27H30O15	[M-H]-	Kaempferol-3-O-robinobioside(Biorobin)*	山柰酚-3-O-洋槐糖苷*	Flavonoids	黄酮	Flavonols	黄酮醇	17297-56-2	2	1.50002e+06	1.50466e+06	1.51338e+06	1.3311e+06	1.31555e+06	1449188	1.61415e+06	1.29485e+06	1.58747e+06	408809	364078	379142	1.18095e+06	848326	825443	-	-
Lmsn002815	593.15	285.04	594.159	C27H30O15	[M-H]-	Kaempferol-3-O-rutinoside(Nicotiflorin)*	山柰酚-3-O-芸香糖苷(烟花苷)*	Flavonoids	黄酮	Flavonols	黄酮醇	17650-84-9	2	255718	329569	421930	469111	445453	391570	269774	228356	295753	138073	117393	94277.2	263974	230013	261368	C21833	ko00944,ko01110
Lmsp003881	741.22	287.06	740.216	C33H40O19	[M+H]+	Kaempferol-3-O-rutinoside-7-O-rhamnoside*	山柰酚-3-O-芸香糖苷-7-O-鼠李糖苷*	Flavonoids	黄酮	Flavonols	黄酮醇	-	1	137197	63193.8	204748	91746.9	163016	113070	134647	414046	258903	110500	97791	82130.4	313680	149371	157388	-	-
HJAP148	581.15	287.06	580.143	C26H28O15	[M+H]+	Kaempferol-3-O-sambubioside	山柰酚-3-O-桑布双糖苷	Flavonoids	黄酮	Flavonols	黄酮醇	27661-51-4	3	1.88851e+06	1.9113e+06	1.80479e+06	884665	1.11698e+06	937834	2.87515e+06	2.99449e+06	2.91829e+06	631552	635218	537526	1.75909e+06	1.78887e+06	1.48299e+06	-	-
Zbjn004215	609.15	285.04	610.154	C27H30O16	[M-H]-	Kaempferol-3-O-sophoroside	山柰酚-3-O-槐糖苷 (槐属黄酮苷)	Flavonoids	黄酮	Flavonols	黄酮醇	19895-95-5	1	117838	134913	106517	47892.3	63896.5	53110.6	108673	92120.4	128641	56302.7	38997.2	43983.1	89936.1	78852.1	97656.8	C12634	ko00944,ko01110
Lmsp003161	757.22	287.06	756.211	C33H40O20	[M+H]+	Kaempferol-3-O-sophoroside-7-O-rhamnoside*	山柰酚-3-O-槐糖苷-7-O-鼠李糖苷*	Flavonoids	黄酮	Flavonols	黄酮醇	-	3	43340.6	14950.5	15749.2	20703.1	61218.5	24373.7	34548	5959.88	20099.7	14058.7	16697.5	1224.44	28020.5	28634.6	21718.9	-	-
ZBN0093	771.198	609.144	772.206	C33H40O21	[M-H]-	Kaempferol-3-O-sophorotrioside	山柰酚-3-O-槐三糖苷	Flavonoids	黄酮	Flavonols	黄酮醇	80714-53-0	3	66582.6	36201.6	54143.1	54730.9	81432.7	41857.7	93579.1	74230.3	69624.9	67079.4	50486.3	49344.5	65461.1	74831.8	71258.7	C12635	ko00944,ko01110
Xmyp005654	449.11	287.06	448.101	C21H20O11	[M+H]+	Kaempferol-4'-O-glucoside*	山柰酚-4'-O-葡萄糖苷*	Flavonoids	黄酮	Flavonols	黄酮醇	-	1	2.03975e+06	2.05429e+06	2.02149e+06	740328	610274	927897	1.95643e+06	2.22001e+06	2.14063e+06	585799	573879	627361	1.47158e+06	1.3643e+06	1.33002e+06	-	-
HJAP024	611.16	491.12	610.154	C27H30O16	[M+H]+	Kaempferol-6,8-di-C-glucoside	山柰酚-6,8-二-C-葡萄糖苷	Flavonoids	黄酮	Flavonols	黄酮醇	-	3	9.76115e+06	1.12579e+07	1.20247e+07	6.33053e+06	7.6995e+06	9.64108e+06	2.10588e+07	2.0879e+07	1.92323e+07	1.63553e+07	1.15169e+07	1.07921e+07	1.46768e+07	1.06646e+07	1.32578e+07	-	-
mws0089	447.09	285.04	448.101	C21H20O11	[M-H]-	Kaempferol-7-O-glucoside*	山柰酚-7-O-葡萄糖苷*	Flavonoids	黄酮	Flavonols	黄酮醇	16290-07-6	1	3.15515e+07	2.8947e+07	3.07308e+07	7.85641e+06	9.17625e+06	9.22408e+06	2.85304e+07	2.67587e+07	2.96605e+07	8.51944e+06	7.49514e+06	7.47224e+06	1.91253e+07	1.87779e+07	1.95728e+07	-	-
pme0321	431.1	285.04	432.106	C21H20O10	[M-H]-	Kaempferol-7-O-rhamnoside	山柰酚-7-O-鼠李糖苷	Flavonoids	黄酮	Flavonols	黄酮醇	20196-89-8	2	200094	189919	175523	133974	128379	123991	260683	233372	238540	70207.6	122355	65582	157236	162045	154341	-	-
MWSslk208	301.22	301.22	302.225	C20H30O2	[M-H]-	Kaurenoic Acid*	贝壳杉烯酸*	Terpenoids	萜类	Ditepenoids	二萜	6730-83-2	3	786389	834723	940837	339379	347985	350556	1.62325e+06	1.46612e+06	1.71155e+06	1.48228e+06	1.43275e+06	1.43497e+06	1.18486e+06	1.12198e+06	1.09001e+06	C11874	ko00904,ko01100,ko01110
Lcsn000415	267.07	59.01	268.079	C9H16O9	[M-H]-	Keto-Deoxy-Nonulonic acid	酮脱氧壬酸	Organic acids	有机酸	Organic acids	有机酸	153666-19-4	1	3.96209e+06	4.38583e+06	4.99057e+06	3.3208e+06	3.23645e+06	3.21425e+06	5.60477e+06	5.65719e+06	5.2521e+06	4.17552e+06	4.03095e+06	4.01044e+06	4.65672e+06	4.48526e+06	4.60232e+06	C20934	ko00520,ko01100,ko01250
Lmmn001294	331.1	153.02	332.111	C14H20O9	[M-H]-	Koaburaside*	3,5-二甲氧基-4-羟基苯酚-1-O-葡萄糖苷*	Phenolic acids	酚酸类	Phenolic acids	酚酸类	41653-73-0	2	1.84288e+06	1.80884e+06	1.88954e+06	1.6029e+06	1.69589e+06	1.64523e+06	1.54408e+06	1.63996e+06	1.64651e+06	1.31342e+06	1.40223e+06	1.3268e+06	1.5982e+06	1.6313e+06	1.6521e+06	-	-
Wbmn003185	221.16	221.15	222.162	C14H22O2	[M-H]-	Kobusone	香附可布酮	Terpenoids	萜类	Sesquiterpenoids	倍半萜	24173-71-5	3	1.05237e+06	1.00038e+06	1.01948e+06	1.07672e+06	1.10331e+06	1.04802e+06	987296	938515	958007	1.19425e+06	1.14821e+06	1.16233e+06	1.02142e+06	1.05063e+06	1.03879e+06	-	-
MWS00411g	162.08	98.06	161.069	C6H11NO4	[M+H]+	L-2-Aminoadipate*	L-2-氨基己二酸*	Amino acids and derivatives	氨基酸及其衍生物	Amino acids and derivatives	氨基酸及其衍生物	1118-90-7	3	248613	234832	135121	1.99679e+06	2.0866e+06	2.06447e+06	244126	269484	264132	3.71379e+06	3.66018e+06	3.68145e+06	1.98292e+06	1.98886e+06	1.96491e+06	-	-
pme1987	88.04	71.01	89.0477	C3H7NO2	[M-H]-	L-Alanine	L-丙氨酸	Amino acids and derivatives	氨基酸及其衍生物	Amino acids and derivatives	氨基酸及其衍生物	56-41-7	3	22011.2	22628.5	28093.7	17719	19567.9	16841	28709.8	13467.4	18329	8177.72	16513.4	8565.64	21992	21377.8	18861.5	C00041	ko00250,ko00270,ko00430,ko00450,ko00470,ko00710,ko00970,ko01100,ko01110,ko01200,ko01210,ko01230,ko02010,ko04122
pme0128	159.077	88.0405	160.085	C6H12N2O3	[M-H]-	L-Alanyl-L-Alanine	L-丙氨酰-L-丙氨酸	Amino acids and derivatives	氨基酸及其衍生物	Amino acids and derivatives	氨基酸及其衍生物	1948-31-8	3	167219	187352	163299	99861.9	131376	123189	468590	414518	413805	208618	210630	247130	233117	254703	232023	-	-
mws4176	237.12	120.09	236.116	C12H16N2O3	[M+H]+	L-Alanyl-L-Phenylalanine	L-丙氨酰-L-苯丙氨酸	Amino acids and derivatives	氨基酸及其衍生物	Amino acids and derivatives	氨基酸及其衍生物	3061-90-3	1	1.65484e+06	1.6814e+06	1.665e+06	1.1215e+06	1.25054e+06	1.18001e+06	3.43388e+06	3.33002e+06	3.43261e+06	3.55544e+06	3.5139e+06	3.56888e+06	2.4354e+06	2.3769e+06	2.3652e+06	-	-
mws5037	203.14	86.1	202.132	C9H18N2O3	[M+H]+	L-Alanyl-L-leucine	L-丙氨酰-L-亮氨酸	Amino acids and derivatives	氨基酸及其衍生物	Amino acids and derivatives	氨基酸及其衍生物	3303-34-2	3	274668	282397	264397	1.01786e+06	1.03119e+06	1.05414e+06	546241	473103	535752	1.27998e+06	1.34768e+06	1.37381e+06	801803	804340	753012	-	-
Hmfn000531	175.02	87.01	176.032	C6H8O6	[M-H]-	L-Ascorbic acid (Vitamin C)	抗坏血酸 (维生素 C)	Others	其它类	Vitamin	维生素	50-81-7	2	256971	291849	219431	2.31876e+06	2.65746e+06	2.46169e+06	256651	319615	324506	5.47224e+06	5.49866e+06	5.62178e+06	1.80323e+06	1.82449e+06	1.85435e+06	C00072	ko00053,ko00480,ko01100,ko01110,ko01240
mws0219	132.03	88.04	133.037	C4H7NO4	[M-H]-	L-Aspartic Acid*	L-天冬氨酸*	Amino acids and derivatives	氨基酸及其衍生物	Amino acids and derivatives	氨基酸及其衍生物	56-84-8	1	1.03338e+07	9.92159e+06	1.05918e+07	4.78946e+06	4.83049e+06	4.72073e+06	8.88155e+06	8.49467e+06	8.37288e+06	2.2943e+06	2.24096e+06	2.28823e+06	6.40097e+06	6.03981e+06	6.28472e+06	C00049	ko00220,ko00250,ko00260,ko00261,ko00270,ko00300,ko00340,ko00410,ko00460,ko00470,ko00710,ko00760,ko00770,ko00970,ko00999,ko01100,ko01110,ko01200,ko01210,ko01230,ko01240,ko02010
pmb0464	458.15	116.03	457.143	C16H27NO14	[M+H]+	L-Aspartic acid-O-diglucoside	L-天冬氨酸-O-二葡萄糖苷	Amino acids and derivatives	氨基酸及其衍生物	Amino acids and derivatives	氨基酸及其衍生物	-	3	163051	213892	185905	424263	318547	398139	113485	136317	180683	79559.7	121314	95814.5	243977	221140	298761	-	-
mws0629	281.11	166.09	280.106	C13H16N2O5	[M+H]+	L-Aspartyl-L-Phenylalanine	L-天冬氨酰-L-苯丙氨酸	Amino acids and derivatives	氨基酸及其衍生物	Amino acids and derivatives	氨基酸及其衍生物	13433-09-5	3	347102	342921	326913	1.04104e+06	1.03811e+06	313353	806012	823908	747432	2.74272e+06	2.58582e+06	2.60667e+06	925490	733555	1.28368e+06	-	-
Lmcp000282	162.11	85.03	161.105	C7H15NO3	[M+H]+	L-Carnitine	左旋肉碱	Alkaloids	生物碱	Alkaloids	生物碱	541-15-1	3	645718	762770	587476	416867	339899	517727	738164	618002	539185	350084	397902	467054	588046	549308	558347	C00318	-
pmb2826	147.03	87.01	148.037	C5H8O5	[M-H]-	L-Citramalic acid	2-甲基苹果酸	Organic acids	有机酸	Organic acids	有机酸	6236-09-5	3	355804	400743	368314	271886	276052	283136	729976	757204	776115	839362	1.02945e+06	1.10547e+06	619431	517710	570937	C02614	ko00660,ko01100
pme0008	176.1	113.07	175.096	C6H13N3O3	[M+H]+	L-Citrulline	L-瓜氨酸	Amino acids and derivatives	氨基酸及其衍生物	Amino acids and derivatives	氨基酸及其衍生物	372-75-8	3	321857	144006	315872	590682	333321	573189	448320	381359	485813	1.13405e+06	1.20631e+06	1.2547e+06	896071	898507	846673	C00327	ko00220,ko01100,ko01110,ko01230
Hmsp000364	144.1	98.09	143.095	C7H13NO2	[M+H]+	L-Cyclopentylglycine	环戊基甘氨酸	Amino acids and derivatives	氨基酸及其衍生物	Amino acids and derivatives	氨基酸及其衍生物	2521-84-8	3	1.18666e+06	1.22491e+06	1.18674e+06	1.23814e+06	1.22979e+06	1.45422e+06	1.9086e+06	1.90551e+06	2.19002e+06	1.91827e+06	1.87954e+06	2.10454e+06	1.6248e+06	1.76912e+06	1.48648e+06	-	-
pme0195	120.01	74.01	121.02	C3H7NO2S	[M-H]-	L-Cysteine	L-半胱氨酸	Amino acids and derivatives	氨基酸及其衍生物	Amino acids and derivatives	氨基酸及其衍生物	52-90-4	3	5836.31	11978.2	15633	19421.6	21756.9	29143.6	14404.5	10279.2	5034.6	29131.6	25644.5	23065.9	16182.7	21380	17811.6	C00097	ko00260,ko00270,ko00430,ko00460,ko00470,ko00480,ko00730,ko00770,ko00920,ko00970,ko01100,ko01110,ko01200,ko01230,ko01240,ko04122
mws0221	241.03	151.98	240.024	C6H12N2O4S2	[M+H]+	L-Cystine	L-胱氨酸	Amino acids and derivatives	氨基酸及其衍生物	Amino acids and derivatives	氨基酸及其衍生物	56-89-3	3	211230	226589	236322	170245	170011	166441	265949	247263	245137	212218	200073	189223	204111	238872	193151	C00491	ko00270,ko01100,ko02010
MWSmce165	165.08	59.02	166.084	C6H14O5	[M-H]-	L-Fucitol	L-岩藻糖醇	Others	其它类	Saccharides	糖类	13074-06-1	2	1.31601e+06	1.37082e+06	1.29707e+06	1.45518e+06	1.55387e+06	1.10607e+06	1.21415e+06	1.31184e+06	1.30767e+06	1.02638e+06	985340	1.05474e+06	1.38932e+06	1.31223e+06	1.33289e+06	-	-
pme2435	163.061	59.0139	164.069	C6H12O5	[M-H]-	L-Fucose*	L-岩藻糖*	Others	其它类	Saccharides	糖类	2438-80-4	3	46853.3	39341.1	54926.2	113971	99645.2	68517.4	91051.6	43372.2	73904	45395.3	38501.1	33977.4	80002.5	71014.9	99300.6	C01019	ko00051,ko00520,ko01100,ko01250
pme0193	147.08	84.04	146.069	C5H10N2O3	[M+H]+	L-Glutamine	L-谷氨酰胺	Amino acids and derivatives	氨基酸及其衍生物	Amino acids and derivatives	氨基酸及其衍生物	56-85-9	2	5.12784e+06	1.36436e+07	4.96196e+06	1.15361e+08	1.16773e+08	1.16433e+08	3.65468e+06	3.55815e+06	4.09359e+06	1.19577e+08	1.19146e+08	1.19634e+08	8.30829e+07	8.33963e+07	8.49739e+07	C00064	ko00220,ko00230,ko00240,ko00250,ko00470,ko00630,ko00750,ko00910,ko00970,ko01100,ko01230,ko01232,ko01240,ko02010
pmb2855	307.11	145.06	308.122	C11H20N2O8	[M-H]-	L-Glutamine-O-glycoside	L-谷氨酰胺-O-葡萄糖苷	Amino acids and derivatives	氨基酸及其衍生物	Amino acids and derivatives	氨基酸及其衍生物	-	3	1.29328e+06	1.39753e+06	1.4162e+06	328141	356376	364474	247651	251333	252391	168984	139164	149981	442013	466357	451637	-	-
mws5041	189.12	86.1	188.116	C8H16N2O3	[M+H]+	L-Glycyl-L-isoleucine*	L-甘氨酰-L-异亮氨酸*	Amino acids and derivatives	氨基酸及其衍生物	Amino acids and derivatives	氨基酸及其衍生物	19461-38-2	2	314613	372105	344026	1.18332e+06	1.29713e+06	1.06862e+06	852943	856386	883364	2.39753e+06	2.55771e+06	2.62038e+06	1.21186e+06	1.18164e+06	1.19359e+06	-	-
pme0124	173.09	116.07	172.085	C7H12N2O3	[M+H]+	L-Glycyl-L-proline	L-甘氨酰-L-脯氨酸	Amino acids and derivatives	氨基酸及其衍生物	Amino acids and derivatives	氨基酸及其衍生物	704-15-4	3	483264	496094	529475	1.24878e+06	1.07806e+06	1.29943e+06	546009	572617	538034	1.57063e+06	1.64114e+06	1.79288e+06	1.07247e+06	1.01207e+06	1.07183e+06	-	-
pme2253	177.04	59.01	178.048	C6H10O6	[M-H]-	L-Gulono-1,4-Lactone*	L-古洛糖酸-1,4-内酯*	Others	其它类	Saccharides	糖类	1128-23-0	3	299456	290735	304323	246201	269664	145520	563724	556217	519797	310467	305256	310639	298491	292986	329325	C01040	ko00053,ko01100,ko01240
mws0254	156.08	110.07	155.07	C6H9N3O2	[M+H]+	L-Histidine	L-组氨酸	Amino acids and derivatives	氨基酸及其衍生物	Amino acids and derivatives	氨基酸及其衍生物	71-00-1	1	4.35601e+06	4.54547e+06	4.29654e+06	9.08856e+07	9.12588e+07	9.3306e+07	5.7722e+06	5734831	6.11458e+06	8.34695e+07	7.90445e+07	7.86627e+07	4.47053e+07	4.16435e+07	4.36471e+07	C00135	ko00340,ko00410,ko00470,ko00970,ko01100,ko01110,ko01230,ko02010
pme0057	136.04	118.03	135.035	C4H9NO2S	[M+H]+	L-Homocysteine	L-高半胱氨酸	Amino acids and derivatives	氨基酸及其衍生物	Amino acids and derivatives	氨基酸及其衍生物	6027-13-0	3	804523	967579	844363	3.76922e+06	3.0677e+06	3.41731e+06	940270	932681	956141	3.94682e+06	4.57005e+06	4.17291e+06	2.6072e+06	2.78479e+06	2.55358e+06	C00155	ko00270,ko00920,ko01100,ko01110,ko01230
pme2890	269.06	136.04	268.055	C8H16N2O4S2	[M+H]+	L-Homocystine	L-高胱氨酸	Amino acids and derivatives	氨基酸及其衍生物	Amino acids and derivatives	氨基酸及其衍生物	626-72-2	3	68148.9	83579.2	80361	74289.7	86904	95323.8	146693	109695	144750	220084	203379	203559	144748	141386	126439	C01817	ko00270
Lmbp000123	164.07	56.05	163.067	C6H13NO2S	[M+H]+	L-Homomethionine	L-高甲硫氨酸	Amino acids and derivatives	氨基酸及其衍生物	Amino acids and derivatives	氨基酸及其衍生物	25148-30-5	1	1.1337e+06	1.18527e+06	1.14428e+06	8.8018e+06	8.43876e+06	8.58838e+06	965720	832290	960477	3.7539e+06	3.66219e+06	2.20267e+07	3.66212e+06	3.51677e+06	3.34972e+06	C17213	ko00966,ko01110,ko01210
mws0671	120.07	74.06	119.058	C4H9NO3	[M+H]+	L-Homoserine*	L-高丝氨酸*	Amino acids and derivatives	氨基酸及其衍生物	Amino acids and derivatives	氨基酸及其衍生物	672-15-1	3	2.60768e+06	2.08034e+06	2.05226e+06	5.8668e+06	7.02082e+06	7.51776e+06	2.53823e+06	2.58257e+06	1.41768e+06	6.35743e+06	6.49246e+06	6.62321e+06	6.03836e+06	5.96959e+06	6.00985e+06	C00263	ko00260,ko00270,ko00300,ko00920,ko01100,ko01110,ko01230
mws0258	132.1	86.1	131.095	C6H13NO2	[M+H]+	L-Isoleucine*	L-异亮氨酸*	Amino acids and derivatives	氨基酸及其衍生物	Amino acids and derivatives	氨基酸及其衍生物	73-32-5	1	2.39804e+06	2.23142e+06	2.42789e+06	1.80358e+07	1.83917e+07	1.92232e+07	3.81659e+06	3.53392e+06	3.7435e+06	2.17196e+07	2.05771e+07	2.19158e+07	1.55848e+07	1.47757e+07	1.57755e+07	C00407	ko00280,ko00290,ko00460,ko00960,ko00966,ko00970,ko01100,ko01110,ko01210,ko01230,ko02010
Lmrj002087	247.13	86.09	246.122	C10H18N2O5	[M+H]+	L-Isoleucyl-L-Aspartate	L-异亮氨酰-L-天冬氨酸	Amino acids and derivatives	氨基酸及其衍生物	Amino acids and derivatives	氨基酸及其衍生物	-	3	622339	637150	668191	1.8644e+06	1.8473e+06	1.91561e+06	1.36677e+06	1.40123e+06	1.38883e+06	3.81581e+06	3.68699e+06	3.79042e+06	1.91867e+06	1.84928e+06	2.00584e+06	-	-
MWS00327g	106.05	60.04	105.043	C3H7NO3	[M+H]+	L-Isoserine	L-异丝氨酸	Amino acids and derivatives	氨基酸及其衍生物	Amino acids and derivatives	氨基酸及其衍生物	632-13-3	3	2.71906e+06	2.73939e+06	2.56572e+06	9.86265e+06	1.02608e+07	1.02774e+07	4.32479e+06	4.31736e+06	4.56101e+06	1.11624e+07	1.10828e+07	1.08466e+07	8.38835e+06	7.93499e+06	8.0358e+06	-	-
mws0227	132.1	86.1	131.095	C6H13NO2	[M+H]+	L-Leucine*	L-亮氨酸*	Amino acids and derivatives	氨基酸及其衍生物	Amino acids and derivatives	氨基酸及其衍生物	61-90-5	1	2.37852e+06	2.39498e+06	2.3947e+06	1.81007e+07	1.87215e+07	1.93482e+07	3.63452e+06	3.45036e+06	3.72516e+06	2.17711e+07	2.05442e+07	2.14957e+07	1.57647e+07	1.44635e+07	1.55881e+07	C00123	ko00280,ko00290,ko00966,ko00970,ko01100,ko01110,ko01210,ko01230,ko02010
Lmhp002031	245.19	86.1	244.179	C12H24N2O3	[M+H]+	L-Leucyl-L-Leucine	L-亮氨酰-L-亮氨酸	Amino acids and derivatives	氨基酸及其衍生物	Amino acids and derivatives	氨基酸及其衍生物	3303-31-9	1	1.23778e+06	874070	1.0748e+06	1.96711e+06	1.98885e+06	1.94532e+06	3.24274e+06	3.1856e+06	2.56978e+06	2573045	7.64693e+06	7.31855e+06	3.02765e+06	3.46252e+06	3.64072e+06	-	-
mws5035	279.17	120.08	278.163	C15H22N2O3	[M+H]+	L-Leucyl-L-phenylalanine	L-亮氨酰-L-苯丙氨酸	Amino acids and derivatives	氨基酸及其衍生物	Amino acids and derivatives	氨基酸及其衍生物	56217-82-4	2	582311	570579	580633	1.29993e+06	1.17156e+06	1.32873e+06	1.37962e+06	1.28522e+06	1.18992e+06	6.60948e+06	6.56059e+06	6.40359e+06	2.47383e+06	2.29618e+06	2.37985e+06	-	-
pme0026	147.11	84.08	146.106	C6H14N2O2	[M+H]+	L-Lysine	L-赖氨酸	Amino acids and derivatives	氨基酸及其衍生物	Amino acids and derivatives	氨基酸及其衍生物	56-87-1	1	4.96521e+06	4.93492e+06	4.92292e+06	1.17806e+08	1.14948e+08	1.15847e+08	3.60715e+06	3.4139e+06	3.73622e+06	1.1724e+08	1.15597e+08	1.1476e+08	8.27206e+07	8.13317e+07	8.37663e+07	C00047	ko00300,ko00310,ko00470,ko00780,ko00960,ko00970,ko01100,ko01110,ko01210,ko01230,ko02010
pmb0962	235.17	118.09	234.158	C10H22N2O4	[M+H]+	L-Lysine-Butanoic Acid	L-赖氨酸丁酸酯	Amino acids and derivatives	氨基酸及其衍生物	Amino acids and derivatives	氨基酸及其衍生物	80407-71-2	3	6.0236e+06	5.60102e+06	5.08878e+06	7.45699e+06	6.85439e+06	7.5682e+06	1.12203e+07	1.07091e+07	1.13116e+07	8.48222e+06	9.05846e+06	8.57837e+06	7.78961e+06	8.49985e+06	7.68462e+06	-	-
mws0275	133.01	71.01	134.022	C4H6O5	[M-H]-	L-Malic acid*	L-苹果酸*	Organic acids	有机酸	Organic acids	有机酸	97-67-6	1	1.42623e+06	1.40355e+06	1.38625e+06	1.38027e+06	1.43041e+06	1.54527e+06	2.7568e+06	2.7137e+06	2.81068e+06	1.79727e+06	1.77524e+06	1.81527e+06	1.77518e+06	2.00928e+06	1.9129e+06	C00149	ko00020,ko00620,ko00630,ko00710,ko01100,ko01110,ko01200
pme1210	150.06	61.01	149.051	C5H11NO2S	[M+H]+	L-Methionine	L-甲硫氨酸	Amino acids and derivatives	氨基酸及其衍生物	Amino acids and derivatives	氨基酸及其衍生物	63-68-3	1	855215	942734	1.00677e+06	1.18731e+07	1.28826e+07	1.16094e+07	1.95089e+06	1.65601e+06	2.10031e+06	3.45873e+07	2.70218e+07	3.32104e+07	1.09896e+07	1.11711e+07	1.26812e+07	C00073	ko00270,ko00470,ko00966,ko00970,ko00999,ko01100,ko01110,ko01210,ko01230,ko01240,ko04148
pme2617	166.05	102.06	165.046	C5H11NO3S	[M+H]+	L-Methionine Sulfoxide	蛋氨酸亚砜	Amino acids and derivatives	氨基酸及其衍生物	Amino acids and derivatives	氨基酸及其衍生物	3226-65-1	3	642984	620830	640435	2.11071e+06	757955	2.26466e+06	749383	839540	741600	798590	820842	725135	700691	698668	680117	C02989	ko00270,ko01100
pme1419	164.07	104.07	163.067	C6H13NO2S	[M+H]+	L-Methionine methyl ester	L-甲硫氨酸甲酯	Amino acids and derivatives	氨基酸及其衍生物	Amino acids and derivatives	氨基酸及其衍生物	10332-17-9	3	409061	404111	391827	424183	444030	377328	232124	131118	202143	388426	361410	340670	353631	325223	339875	-	-
mws1587	132.1	86.1	131.095	C6H13NO2	[M+H]+	L-Norleucine*	L-正亮氨酸*	Amino acids and derivatives	氨基酸及其衍生物	Amino acids and derivatives	氨基酸及其衍生物	327-57-1	1	1.45154e+06	2.41747e+06	2.46435e+06	1.97307e+07	2.0299e+07	2.00238e+07	3.93822e+06	3.7147e+06	3.74019e+06	2.29856e+07	2.3584e+07	2.27484e+07	1.65295e+07	1.57787e+07	1.58057e+07	C01933	-
pme0021	166.09	120.08	165.079	C9H11NO2	[M+H]+	L-Phenylalanine	L-苯丙氨酸	Amino acids and derivatives	氨基酸及其衍生物	Amino acids and derivatives	氨基酸及其衍生物	63-91-2	1	572246	605521	573333	7.77672e+06	7.86413e+06	7.57433e+06	691477	768021	745960	9.45335e+06	9.55411e+06	9.33817e+06	5.95716e+06	5.94413e+06	6.07174e+06	C00079	ko00360,ko00400,ko00460,ko00470,ko00940,ko00960,ko00966,ko00970,ko00999,ko01100,ko01110,ko01210,ko01230,ko02010
mws0636	313.15	166.09	312.147	C18H20N2O3	[M+H]+	L-Phenylalanyl-L-phenylalanine	L-苯丙氨酰-L-苯丙氨酸	Amino acids and derivatives	氨基酸及其衍生物	Amino acids and derivatives	氨基酸及其衍生物	2577-40-4	3	61109.6	62781.5	62289.3	160806	168984	194350	95192.3	84553.8	108959	643158	583671	509286	189322	238672	198031	-	-
MWS0811	130.09	84.08	129.079	C6H11NO2	[M+H]+	L-Pipecolic Acid	L-哌啶酸	Organic acids	有机酸	Organic acids	有机酸	3105-95-1	1	3.79098e+07	4.92783e+07	4.26795e+07	5.50111e+07	3.81595e+07	4.29926e+07	2.04891e+07	1.24256e+07	2.07325e+07	1.2836e+07	1.14927e+07	1.31765e+07	2.44614e+07	2.66783e+07	2.33449e+07	C00408	ko00310,ko00960,ko01100,ko01110
pme0006	116.07	70.07	115.063	C5H9NO2	[M+H]+	L-Proline*	L-脯氨酸*	Amino acids and derivatives	氨基酸及其衍生物	Amino acids and derivatives	氨基酸及其衍生物	147-85-3	1	9.95158e+06	9.91037e+06	9.51229e+06	4.03262e+07	3.94186e+07	4.10474e+07	1.08612e+07	1.09398e+07	1.083e+07	1.68782e+07	1.69142e+07	1.69646e+07	2.17991e+07	2.15058e+07	2.12186e+07	C00148	ko00330,ko00470,ko00970,ko01100,ko01110,ko01230,ko02010
Lmhp001461	229.15	70.07	228.147	C11H20N2O3	[M+H]+	L-Prolyl-L-Leucine	L-脯氨酰-L-亮氨酸	Amino acids and derivatives	氨基酸及其衍生物	Amino acids and derivatives	氨基酸及其衍生物	52899-07-7	1	1.19013e+06	1.17547e+06	1.12643e+06	3.47448e+06	3.26766e+06	3.2717e+06	1.48861e+06	1.60036e+06	1.49675e+06	5.78329e+06	5.66767e+06	5.32493e+06	2.79811e+06	2.85131e+06	2.87356e+06	-	-
Lmhp001732	263.14	70.06	262.132	C14H18N2O3	[M+H]+	L-Prolyl-L-Phenylalanine	L-脯氨酰-L-苯丙氨酸	Amino acids and derivatives	氨基酸及其衍生物	Amino acids and derivatives	氨基酸及其衍生物	13589-02-1	2	403619	365442	385864	1.08212e+06	1.03693e+06	1.08697e+06	602756	548611	572541	1.89083e+06	1.86407e+06	1.92108e+06	1.09531e+06	1.07411e+06	1.06911e+06	-	-
mws0984	236.08	164.06	237.086	C9H11N5O3	[M-H]-	L-Sepiapterin	L-墨喋呤	Nucleotides and derivatives	核苷酸及其衍生物	Nucleotides and derivatives	核苷酸及其衍生物	17094-01-8	3	26036.7	27848.7	37430.5	69551.7	58295.1	49464.4	39571.2	33225	32994.3	82780.7	74441.9	78178.6	97201.5	101790	91573.8	C00835	ko00790,ko01100
Lmrj001698	219.13	60.04	218.127	C9H18N2O4	[M+H]+	L-Seryl-L-Isoleucine	L-丝氨酰-L-异亮氨酸	Amino acids and derivatives	氨基酸及其衍生物	Amino acids and derivatives	氨基酸及其衍生物	91086-51-0	1	431240	450963	438006	671182	614087	657636	1.41117e+06	1.40451e+06	1.41375e+06	2.68034e+06	2.64787e+06	2.61824e+06	1.21655e+06	1.28009e+06	1.25551e+06	-	-
mws0262	149.01	87.01	150.016	C4H6O6	[M-H]-	L-Tartaric acid	L-酒石酸	Organic acids	有机酸	Organic acids	有机酸	87-69-4	3	693352	661424	779640	927633	1.01324e+06	986964	489909	497401	486436	520452	572829	538310	668409	594538	656214	C00898	ko00630,ko01100
mws1401	175.11	84.04	174.1	C7H14N2O3	[M+H]+	L-Theanine	L-茶氨酸	Amino acids and derivatives	氨基酸及其衍生物	Amino acids and derivatives	氨基酸及其衍生物	3081-61-6	2	477230	367025	382975	1.28903e+06	1.28137e+06	1.19651e+06	454722	460778	406196	1.57939e+06	1.68555e+06	1.57571e+06	855094	764255	827858	C01047	-
mws0230	120.066	74.0601	119.058	C4H9NO3	[M+H]+	L-Threonine*	L-苏氨酸*	Amino acids and derivatives	氨基酸及其衍生物	Amino acids and derivatives	氨基酸及其衍生物	72-19-5	3	2.60768e+06	2.08034e+06	2.05226e+06	5.8668e+06	7.02082e+06	7.51776e+06	2.53823e+06	2.58257e+06	1.41768e+06	6.35743e+06	6.49246e+06	6.62321e+06	6.03836e+06	5.96959e+06	6.00985e+06	C00188	ko00260,ko00261,ko00290,ko00470,ko00860,ko00970,ko01100,ko01110,ko01230,ko02010
mws0282	203.08	116.05	204.09	C11H12N2O2	[M-H]-	L-Tryptophan	L-色氨酸	Amino acids and derivatives	氨基酸及其衍生物	Amino acids and derivatives	氨基酸及其衍生物	73-22-3	1	195491	200684	155799	1.60711e+06	1.67067e+06	1.60537e+06	252786	255931	276569	1.99527e+06	1.99451e+06	2.02044e+06	923043	954868	1.0344e+06	C00078	ko00260,ko00380,ko00400,ko00901,ko00966,ko00970,ko00999,ko01100,ko01110,ko01210,ko01230,ko01240
pme1002	138.09	103.05	137.084	C8H11NO	[M+H]+	L-Tyramine	L-酪胺	Alkaloids	生物碱	Alkaloids	生物碱	51-67-2	1	1.13046e+07	1.12897e+07	1.15877e+07	7.6099e+06	7.73372e+06	7.90572e+06	1.43883e+07	1.41226e+07	1.38997e+07	1.22731e+07	1.06518e+07	1.18965e+07	1.03717e+07	8.95902e+06	9.9123e+06	C00483	ko00350,ko00950,ko01100,ko01110,ko01240
MWS1771	196.1	91.05	195.089	C10H13NO3	[M+H]+	L-Tyrosine methyl ester	L-酪氨酸甲酯	Amino acids and derivatives	氨基酸及其衍生物	Amino acids and derivatives	氨基酸及其衍生物	1080-06-4	3	465791	418756	453875	1.04352e+06	1.01055e+06	998479	396880	392394	321596	1.06965e+06	1.07304e+06	1.06834e+06	768765	754273	747190	C03404	-
mws0250	182.08	136.08	181.074	C9H11NO3	[M+H]+	L-Tyrosine*	L-酪氨酸*	Amino acids and derivatives	氨基酸及其衍生物	Amino acids and derivatives	氨基酸及其衍生物	60-18-4	1	7.18263e+06	6.99767e+06	6.50631e+06	1.87091e+07	1.96125e+07	2.07712e+07	8.44177e+06	8.10274e+06	8.55471e+06	2.42543e+07	2.21044e+07	2.44284e+07	1.70008e+07	1.68502e+07	1.60012e+07	C00082	ko00130,ko00261,ko00350,ko00360,ko00400,ko00460,ko00730,ko00940,ko00950,ko00965,ko00966,ko00970,ko00999,ko01100,ko01110,ko01210,ko01230,ko01240
mws0256	118.09	72.08	117.079	C5H11NO2	[M+H]+	L-Valine*	L-缬氨酸*	Amino acids and derivatives	氨基酸及其衍生物	Amino acids and derivatives	氨基酸及其衍生物	72-18-4	1	2.69851e+06	2.59194e+06	2.88385e+06	2.39997e+07	2.16498e+07	2.23666e+07	3.40129e+06	3.42688e+06	3.47853e+06	2.95415e+07	2.99569e+07	3.19874e+07	1.77587e+07	1.70932e+07	1.72768e+07	C00183	ko00280,ko00290,ko00460,ko00770,ko00966,ko00970,ko01100,ko01110,ko01210,ko01230,ko01240,ko02010
Lmhp001670	231.17	72.08	230.163	C11H22N2O3	[M+H]+	L-Valyl-L-Leucine	L-缬氨酰-L-亮氨酸	Amino acids and derivatives	氨基酸及其衍生物	Amino acids and derivatives	氨基酸及其衍生物	3989-97-7	1	776384	765136	733985	1.02048e+06	1.1077e+06	1.0042e+06	2.72284e+06	2.76385e+06	2.51029e+06	6.26108e+06	5.92685e+06	5.55984e+06	2.60784e+06	2.63352e+06	2.72318e+06	-	-
Lmhp002001	265.15	72.08	264.147	C14H20N2O3	[M+H]+	L-Valyl-L-Phenylalanine	L-缬氨酰-L-苯丙氨酸	Amino acids and derivatives	氨基酸及其衍生物	Amino acids and derivatives	氨基酸及其衍生物	3918-92-1	1	593009	603022	603138	9.09031e+06	2.40355e+06	8.87695e+06	1.57038e+06	1.42939e+06	1.58908e+06	6.49381e+06	6.58908e+06	6.49958e+06	5.34618e+06	5.00636e+06	4.68036e+06	-	-
Zmzn000113	146.05	102.06	147.053	C5H9NO4	[M-H]-	L-threo-3-Methylaspartate	L-苏式-3-甲基天冬氨酸	Amino acids and derivatives	氨基酸及其衍生物	Amino acids and derivatives	氨基酸及其衍生物	6061-13-8	1	1.93483e+06	1.90756e+06	2.0441e+06	1.30855e+06	1.30252e+06	1.29937e+06	2.19593e+06	2.16761e+06	2.14549e+06	1.29185e+06	1.28469e+06	1.24499e+06	1.64611e+06	1.6102e+06	1.59949e+06	C03618	ko00630,ko00660,ko01100,ko01200
Zmdp002216	261.14	86.1	260.137	C11H20N2O5	[M+H]+	L-γ-Glutamyl-L-leucine	L-γ-谷氨酰胺-L-亮氨酸	Amino acids and derivatives	氨基酸及其衍生物	Amino acids and derivatives	氨基酸及其衍生物	2566-39-4	1	103920	154806	135759	753504	709517	624050	174361	243771	150438	1.27536e+06	1.22452e+06	1.46502e+06	644307	665265	534153	-	-
Wcsn000472	503.16	113.02	504.169	C18H32O16	[M-H]-	Laminaran	海带多糖(昆布多糖)	Others	其它类	Saccharides	糖类	9008-22-4	2	1.07029e+07	1.1562e+07	1.12029e+07	2.54296e+06	2.80828e+06	2.7664e+06	6.54905e+06	6.39443e+06	5.55885e+06	1.25037e+06	1.15924e+06	1.1182e+06	4.31374e+06	4.35989e+06	4.01422e+06	-	-
Wbtn006077	405.08	243.03	406.09	C19H18O10	[M-H]-	Lancerin; 4-C-Glucosyl-1,3,7-Trihydroxyxanthone	柳叶素；4-C-β-D-葡萄糖基-1,3,7-三羟基呫吨酮	Flavonoids	黄酮	Other Flavonoids	其它类黄酮	81991-99-3	3	372163	327377	328960	275734	267643	228890	292254	259343	251842	259608	279634	258581	289578	316257	293789	C10075	-
HJN083	521.2	359.15	522.21	C26H34O11	[M-H]-	Lariciresinol-4'-O-glucoside	落叶松脂素-4'-O-葡萄糖苷	Lignans and Coumarins	木脂素和香豆素	Lignans	木脂素	143663-00-7	3	3.19583e+06	3.11658e+06	3.23826e+06	2.43082e+06	2.70357e+06	2.58006e+06	2.6081e+06	2.59882e+06	2.88336e+06	1.21293e+06	1.19973e+06	1.331e+06	2.35504e+06	2.25884e+06	2.48316e+06	-	-
HJN084	535.11	331.05	536.117	C24H24O14	[M-H]-	Laricitrin-3-O-(6''-acetyl)glucoside	西伯利亚落叶松黄酮-3-O-(6''-乙酰)葡萄糖苷	Flavonoids	黄酮	Flavonols	黄酮醇	-	3	356118	332089	383302	416669	399179	348195	137390	125621	159300	198529	197957	217253	233238	301175	275738	-	-
HJAP005	495.11	333.07	494.106	C22H22O13	[M+H]+	Laricitrin-3-O-glucoside*	西伯利亚落叶松黄酮-3-O-葡萄糖苷*	Flavonoids	黄酮	Flavonols	黄酮醇	39986-90-8	3	831829	1.30435e+06	954303	800191	1.06317e+06	540742	1.33034e+06	1.35218e+06	1.25305e+06	988629	2.33627e+06	1.41449e+06	1.69484e+06	1.10408e+06	1.105e+06	-	-
Wcdp004275	230.25	57.07	229.241	C14H31NO	[M+H]+	Lauramine oxide	月桂基二甲基氧化胺	Others	其它类	Others	其它	1643-20-5	3	209059	188285	222502	196932	174049	180359	216711	195274	203913	200067	184778	186834	272721	274110	281944	-	-
MWSmce349	282.28	114.09	281.272	C18H35NO	[M+H]+	Laurocapram	月桂氮卓酮	Alkaloids	生物碱	Alkaloids	生物碱	59227-89-3	3	219380	192582	210298	395705	244994	269729	195670	305270	256395	263768	249460	197191	191438	189067	181509	-	-
Wcdp006912	274.28	88.08	273.267	C16H35NO2	[M+H]+	Lauryldiethanolamine	N-十二烷基乙醇胺	Others	其它类	Others	其它	1541-67-9	1	6.03793e+06	6.19285e+06	6.36967e+06	6.60348e+06	6.45564e+06	6.2577e+06	5.92623e+06	5.96876e+06	6.99448e+06	6.58055e+06	6.66334e+06	5.95373e+06	2.72946e+07	2.70698e+07	2.64593e+07	-	-
Smcn000644	331.1	108.02	332.111	C14H20O9	[M-H]-	Leonuriside A*	益母草苷 A*	Phenolic acids	酚酸类	Phenolic acids	酚酸类	121748-12-7	3	61944.1	71398	61004.6	58213.4	54119.9	50188	48223.3	57716	66002	38460.4	45438.6	31531.8	51784.6	61637.6	53864.8	-	-
MWS201461	288.2	175.12	287.196	C12H25N5O3	[M+H]+	Leu-Arg	L-亮氨酸-L-精氨酸	Amino acids and derivatives	氨基酸及其衍生物	Amino acids and derivatives	氨基酸及其衍生物	26607-15-8	3	205007	230732	315554	361125	449492	295659	488950	453149	459156	1.46166e+06	1.47782e+06	1.43717e+06	714176	604179	552513	-	-
MWS201437	247.13	86.1	246.122	C10H18N2O5	[M+H]+	Leu-Asp	L-亮氨酸-L-天冬氨酸	Amino acids and derivatives	氨基酸及其衍生物	Amino acids and derivatives	氨基酸及其衍生物	32949-40-9	3	298889	280029	265111	1.08992e+06	1.22013e+06	1.01223e+06	673961	471447	575341	2.33696e+06	2.0923e+06	2.59218e+06	1.0599e+06	1.15869e+06	1.09356e+06	-	-
Wcfp001236	130.06	103.05	129.058	C9H7N	[M+H]+	Leucol	里白醇	Others	其它类	Others	其它	91-22-5	2	2.81555e+06	2.61691e+06	2.59621e+06	1.21497e+07	1.2083e+07	1.2031e+07	3.6841e+06	3.49241e+06	3.68559e+06	1.33532e+07	1.32555e+07	1.37897e+07	8.56262e+06	9.55404e+06	8.56287e+06	C06413	-
Cmmn013378	301.22	301.22	302.225	C20H30O2	[M-H]-	Levopimaric acid*	左旋海松酸*	Terpenoids	萜类	Ditepenoids	二萜	79-54-9	3	294073	263376	245037	276631	275856	275049	260523	220973	224291	246851	222082	208310	290658	243398	270385	-	-
Wagp004981	509.13	347.08	508.122	C23H24O13	[M+H]+	Limocitrin 3-Glucoside*	Limocitrin 3-Glucoside*	Flavonoids	黄酮	Flavones	黄酮	-	1	10067943	9.61193e+06	9.16371e+06	4.30787e+06	4.37128e+06	4.31005e+06	3.7653e+06	4004001	4.18668e+06	2.13637e+06	2.05254e+06	1.7083e+06	4.2687e+06	4.49995e+06	4.63406e+06	-	-
Hmcp002187	509.13	347.07	508.122	C23H24O13	[M+H]+	Limocitrin-3-O-galactoside*	柠檬素-3-O-半乳糖苷*	Flavonoids	黄酮	Flavonols	黄酮醇	-	1	7.88925e+06	7.67604e+06	6.08456e+06	5.15863e+06	6.04769e+06	4.28028e+06	6.47969e+06	6.3371e+06	6.91266e+06	4.76058e+06	4.1965e+06	4.12485e+06	6.27679e+06	5.30178e+06	5.35924e+06	-	-
Hmcp002399	509.13	347.07	508.122	C23H24O13	[M+H]+	Limocitrin-3-O-glucoside	柠檬素-3-O-葡萄糖苷	Flavonoids	黄酮	Flavonols	黄酮醇	-	1	3.33313e+07	3.2931e+07	3.49018e+07	1.97379e+07	2.03136e+07	2.14662e+07	2.81766e+07	3.05404e+07	2.92941e+07	1.58795e+07	1.51728e+07	1.5668e+07	2.22241e+07	2.3711e+07	2.23964e+07	-	-
Zbnp004766	509.13	347.07	508.122	C23H24O13	[M+H]+	Limocitrin-7-O-glucoside*	柠檬素-7-O-葡萄糖苷*	Flavonoids	黄酮	Flavonols	黄酮醇	-	1	8.78018e+06	9.1073e+06	9.72552e+06	4.45019e+06	4.39797e+06	3.88555e+06	3.54948e+06	4.0091e+06	3.79436e+06	1.85083e+06	1.72228e+06	1.60804e+06	3.76651e+06	4.32969e+06	3.91394e+06	-	-
Wagp004984	539.14	377.09	538.132	C24H26O14	[M+H]+	Limocitrol 3-Glucoside	甲基柠檬素 3-葡萄糖苷	Flavonoids	黄酮	Flavones	黄酮	-	3	417780	538544	596700	411987	253565	738742	239989	349964	485059	673068	304720	363878	727521	593547	876194	-	-
mws1491	279.23	59.01	280.24	C18H32O2	[M-H]-	Linoleic acid*	亚油酸*	Lipids	脂质	Free fatty acids	游离脂肪酸	60-33-3	2	354055	351344	361113	299594	336853	300564	273540	303660	306594	356383	344309	398421	305050	292355	277709	C01595	ko00591,ko01040,ko01100
Hmcn002743	417.15	181.04	418.163	C22H26O8	[M-H]-	Lirioresinol A	鹅掌揪树脂醇 A	Lignans and Coumarins	木脂素和香豆素	Lignans	木脂素	-	2	2.57879e+06	2.43877e+06	2.49134e+06	1.55254e+06	1.8173e+06	1.77945e+06	1.78306e+06	1.70776e+06	1.65951e+06	1.36467e+06	1.03351e+06	1.69252e+06	1.72188e+06	1.61453e+06	1.70591e+06	-	-
Cmjp004550	391.16	179.07	390.153	C17H26O10	[M+H]+	Loganin	马钱子苷;马钱素	Terpenoids	萜类	Monoterpenoids	倍萜	18524-94-2	3	463571	507277	411910	523349	546157	421883	888772	789384	817672	850155	850057	838784	748986	605200	450962	C01433	ko00902,ko01100,ko01110
Lmjp004816	197.12	133.1	196.11	C11H16O3	[M+H]+	Loliolide	黑麦草内酯	Terpenoids	萜类	Monoterpenoids	倍萜	5989-02-6	2	2.92981e+06	2.78498e+06	2.86654e+06	1.35589e+06	1.03529e+06	1.3721e+06	2.52812e+06	2.48996e+06	2.43684e+06	1.84883e+06	1.91595e+06	1.4588e+06	2.14509e+06	2.05905e+06	2.07137e+06	-	-
mws1383	243.09	145.08	242.08	C12H10N4O2	[M+H]+	Lumichrome	7,8-二甲基咯嗪	Alkaloids	生物碱	Alkaloids	生物碱	1086-80-2	3	121069	80367.7	135157	166475	196567	168435	246042	150500	151356	153777	151966	135911	202677	228871	183534	C01727	ko00740
pme0088	285.04	151	286.048	C15H10O6	[M-H]-	Luteolin (5,7,3',4'-Tetrahydroxyflavone)	木犀草素	Flavonoids	黄酮	Flavones	黄酮	491-70-3	1	374693	407744	401739	109565	104505	116434	718999	697055	729676	139238	151164	144135	361247	339142	336786	C01514	ko00941,ko00944,ko01100,ko01110
MWS20147	449.11	287.06	448.101	C21H20O11	[M+H]+	Luteolin-3'-O-glucoside	木犀草素-3'-O-葡萄糖苷	Flavonoids	黄酮	Flavones	黄酮	5154-41-6	2	4.07281e+07	4.32553e+07	4.11534e+07	1.29158e+07	1.59366e+07	2.18231e+07	13421260	4.32981e+07	14558795	9.29856e+06	9.1359e+06	8.90975e+06	3.41108e+07	3.30618e+07	3.23889e+07	-	-
Hmpp003270	449.11	287.05	448.101	C21H20O11	[M+H]+	Luteolin-4'-O-glucoside	木犀草素-4'-O-葡萄糖苷	Flavonoids	黄酮	Flavones	黄酮	6920-38-3	3	2.84899e+07	3.11744e+07	3.37621e+07	1.69608e+07	1.73018e+07	2.04519e+07	3.30021e+07	3.1899e+07	3.29327e+07	8.75084e+06	9.19002e+06	9.05615e+06	2.45857e+07	2.47868e+07	2.50665e+07	-	-
Zbsp002894	611.16	473.11	610.153	C27H30O16	[M+H]+	Luteolin-6,8-di-C-glucoside	木犀草素-6,8-C-二葡萄糖苷	Flavonoids	黄酮	Flavones	黄酮	29428-58-8	2	636247	648341	673349	761671	770354	759742	1.12938e+06	851412	844832	1.10463e+06	800154	824133	788604	791055	780340	C10102	-
pmp000241	625.14	505.09	624.133	C27H28O17	[M+H]+	Luteolin-6-C-(2''-glucuronyl)glucoside	木犀草素-6-C-(2''-葡萄糖醛酸基)葡萄糖苷	Flavonoids	黄酮	Flavones	黄酮	-	2	249609	174734	217525	220861	197800	269792	463113	428520	552978	489411	450651	376616	307397	336539	302390	-	-
pmp000239	595.13	505.09	594.122	C26H26O16	[M+H]+	Luteolin-6-C-(5''-glucuronyl)xyloside	木犀草素-6-C-(5''-葡萄糖酸基)木糖苷	Flavonoids	黄酮	Flavones	黄酮	-	3	1.10654e+06	989884	1.24474e+06	1.09663e+06	1.11466e+06	1.07145e+06	1.89199e+06	2.01695e+06	1.68122e+06	1.87728e+06	1.81349e+06	1.64835e+06	1.56112e+06	1.47492e+06	1.45995e+06	-	-
pmp000238	581.15	383.07	580.143	C26H28O15	[M+H]+	Luteolin-6-C-arabinoside-7-O-glucoside	木犀草素-6-C-阿拉伯糖苷-7-O-葡萄糖苷	Flavonoids	黄酮	Flavones	黄酮	-	3	1.35599e+06	1.49136e+06	1.22626e+06	575206	728372	673155	3.02349e+06	3.18565e+06	2.32564e+06	745240	952943	841709	1.33479e+06	1.33326e+06	1.34898e+06	-	-
mws1608	447.09	357.06	448.101	C21H20O11	[M-H]-	Luteolin-6-C-glucoside (Isoorientin)	木犀草素-6-C-葡萄糖苷 (异荭草素)	Flavonoids	黄酮	Flavones	黄酮	4261-42-1	1	835019	828689	844114	652736	598580	656944	1.32319e+06	1.35933e+06	1.46902e+06	940567	1.02346e+06	945286	966904	917986	960942	C01821	-
Lmnp002413	595.17	449.11	594.159	C27H30O15	[M+H]+	Luteolin-6-C-glucoside-7-O-rhamnoside*	木犀草素-6-C-葡萄糖苷-7-O-鼠李糖苷*	Flavonoids	黄酮	Flavones	黄酮	-	1	1.23655e+07	1.27657e+07	1.4867e+07	7.3314e+06	8.4124e+06	9.29678e+06	1.47425e+07	1.79042e+07	1.66489e+07	1.01108e+07	9.13399e+06	7.3826e+06	1.23709e+07	1.27227e+07	1.11531e+07	-	-
Zmxp003107	611.16	287.06	610.153	C27H30O16	[M+H]+	Luteolin-7,3'-di-O-glucoside	木犀草素-7,3'-O-二葡萄糖苷	Flavonoids	黄酮	Flavones	黄酮	52187-80-1	3	856719	853629	858648	353386	329707	365307	765320	606216	779944	177744	274844	223710	513916	478233	514690	-	-
pmp000587	535.11	287.05	534.101	C24H22O14	[M+H]+	Luteolin-7-O-(6''-malonyl)glucoside*	木犀草素-7-O-(6''-丙二酰)葡萄糖苷*	Flavonoids	黄酮	Flavones	黄酮	-	3	156193	121779	134881	151446	117923	108655	90758.4	78844.4	112514	42077.1	31742.1	127911	111480	103459	113131	C10103	-
pmb0578	655.17	207	654.159	C32H30O15	[M+H]+	Luteolin-7-O-(6''-sinapoyl)glucoside	木犀草素-7-O-(6''-芥子酰)葡萄糖苷	Flavonoids	黄酮	Flavones	黄酮	-	3	697234	826309	870590	513353	532018	487159	1.6974e+06	1.4299e+06	1.72701e+06	893653	746412	839511	885261	911139	936256	-	-
Hmpp002612	611.16	287.05	610.153	C27H30O16	[M+H]+	Luteolin-7-O-gentiobioside	木犀草素-7-O-龙胆双糖苷	Flavonoids	黄酮	Flavones	黄酮	-	3	298731	325878	382749	219634	268603	227083	483439	423711	427988	229148	311260	546784	268196	313526	294705	-	-
MWSHY0104	449.11	287.06	448.101	C21H20O11	[M+H]+	Luteolin-7-O-glucoside (Cynaroside)*	木犀草素-7-O-葡萄糖苷 (木犀草苷)*	Flavonoids	黄酮	Flavones	黄酮	5373-11-5	1	7.46648e+07	7.24991e+07	7.47513e+07	1.9721e+07	1.94107e+07	1.95924e+07	6.69642e+07	6.66995e+07	5.3275e+07	1.82237e+07	1.93714e+07	1.85413e+07	4.42233e+07	4.45504e+07	4.22371e+07	C03951	ko00944
Lmmp003487	639.12	287.05	638.112	C27H26O18	[M+H]+	Luteolin-7-O-glucuronide-(2→1)-glucuronide	木犀草素-7-O-葡萄糖醛酸苷(2→1)-葡萄糖醛酸苷	Flavonoids	黄酮	Flavones	黄酮	-	3	2.33705e+06	2.39982e+06	2.54706e+06	630936	729142	619576	3.52147e+06	3.28085e+06	3.50843e+06	882070	865384	820966	1.62156e+06	1809579	1.73188e+06	-	-
ZBN0138	607.13	285.041	608.138	C27H28O16	[M-H]-	Luteolin-7-O-glucuronide-5-O-rhamnoside	木犀草素-7-O-葡萄糖醛酸苷-5-O-鼠李糖苷	Flavonoids	黄酮	Flavones	黄酮	-	3	55015	33182.5	93370	42325.4	124516	132579	160095	131735	113385	11670	16428.2	39623.8	70020	90035	71690	-	-
MWSHY0080	595.17	287.06	594.159	C27H30O15	[M+H]+	Luteolin-7-O-neohesperidoside (Lonicerin)*	木犀草素-7-O-新橘皮糖苷 (忍冬苷)*	Flavonoids	黄酮	Flavones	黄酮	25694-72-8	3	410168	380060	405527	343060	1.46666e+06	327849	744394	407662	303859	219634	382945	403246	595009	269153	294815	C12630	ko00944
pmp000593	595.17	287.06	594.159	C27H30O15	[M+H]+	Luteolin-7-O-rutinoside*	木犀草素-7-O-芸香糖苷*	Flavonoids	黄酮	Flavones	黄酮	3563-98-2	3	455861	524846	491554	338994	305958	246870	509086	478964	674255	284608	415431	379517	489311	363429	407378	-	-
mws1299	449.11	299.05	448.101	C21H20O11	[M+H]+	Luteolin-8-C-glucoside (Orientin)	木犀草素-8-C-葡萄糖苷 (荭草素)	Flavonoids	黄酮	Flavones	黄酮	28608-75-5	1	7.73751e+06	7.80971e+06	7.90251e+06	5.18332e+06	5.63384e+06	4.9863e+06	1.14074e+07	1.09891e+07	1.17538e+07	6.75937e+06	6.65277e+06	6.64766e+06	7.04934e+06	7.57842e+06	7.59269e+06	C10114	-
MWSHC2026	217.098	144.083	216.09	C12H12N2O2	[M+H]+	Lycoperodine-1*	Lycoperodine-1*	Alkaloids	生物碱	Alkaloids	生物碱	42438-90-4	3	648141	704613	524372	2.63504e+06	2.55695e+06	2.7217e+06	1.08684e+06	1.12406e+06	1.19814e+06	3.08696e+06	3.32679e+06	2.89476e+06	1.99159e+06	1.86347e+06	1.78072e+06	-	-
Wcdn004423	581.22	419.14	582.231	C28H38O13	[M-H]-	Lyoniresinol-3-O-glucoside	南烛木树脂酚-3-O-葡萄糖苷	Lignans and Coumarins	木脂素和香豆素	Lignans	木脂素	-	2	1.94963e+07	7.76659e+06	1.38564e+07	3.06869e+07	1.65969e+07	1.88024e+07	1.24849e+07	1.23922e+07	1.21907e+07	9.0291e+06	1.6577e+07	8.00973e+06	7.80775e+06	1.09737e+07	8.97854e+06	-	-
MWS201403	218.15	84.08	217.143	C9H19N3O3	[M+H]+	Lys-Ala	L-赖氨酸-L-丙氨酸	Amino acids and derivatives	氨基酸及其衍生物	Amino acids and derivatives	氨基酸及其衍生物	17043-71-9	3	832811	814045	850273	903149	933708	949319	1.49853e+06	1.46096e+06	1.60797e+06	1.56375e+06	1.51352e+06	833078	1.25492e+06	1.2053e+06	1.31891e+06	-	-
MWS201411	261.16	84.08	260.149	C10H20N4O4	[M+H]+	Lys-Asn	L-赖氨酸-L-天冬酰胺	Amino acids and derivatives	氨基酸及其衍生物	Amino acids and derivatives	氨基酸及其衍生物	19908-06-6	3	52426.8	58896.1	54821	394061	155128	161151	40400.4	49359.3	40861.4	85191.8	80053.9	81463.4	81732.4	88009.8	81758.3	-	-
MWS201412	262.14	84.08	261.132	C10H19N3O5	[M+H]+	Lys-Asp*	L-赖氨酸-L-天冬氨酸*	Amino acids and derivatives	氨基酸及其衍生物	Amino acids and derivatives	氨基酸及其衍生物	20556-18-7	3	272504	281995	215677	160298	170810	141824	338229	355298	376018	401886	426198	387829	222991	268182	309551	-	-
MWS201419	204.13	84.08	203.127	C8H17N3O3	[M+H]+	Lys-Gly	L-赖氨酸-L-甘氨酸	Amino acids and derivatives	氨基酸及其衍生物	Amino acids and derivatives	氨基酸及其衍生物	7563-03-3	1	2.14782e+07	2.12379e+07	2.13746e+07	9.11912e+06	9.73325e+06	9.02935e+06	2.69106e+07	3.00611e+07	3.15773e+07	2.9977e+07	2.79534e+07	2.93189e+07	2.29263e+07	2.10588e+07	2.74769e+07	-	-
MWS201464	294.18	84.08	293.174	C15H23N3O3	[M+H]+	Lys-Phe	L-赖氨酸-L-苯丙氨酸	Amino acids and derivatives	氨基酸及其衍生物	Amino acids and derivatives	氨基酸及其衍生物	6235-35-4	3	83591	152803	157813	80196.8	58393.5	45024.8	205981	164335	179971	185705	130423	161539	125722	143034	107266	-	-
MWS201436	248.16	84.08	247.153	C10H21N3O4	[M+H]+	Lys-Thr	L-赖氨酸-L-苏氨酸	Amino acids and derivatives	氨基酸及其衍生物	Amino acids and derivatives	氨基酸及其衍生物	97791-84-9	3	54945.5	57621	51780.4	121784	124843	126521	87589	75832.4	70498.7	200075	185676	205436	126799	129541	128781	-	-
MWS201471	310.18	84.08	309.169	C15H23N3O4	[M+H]+	Lys-Tyr	L-赖氨酸-L-酪氨酸	Amino acids and derivatives	氨基酸及其衍生物	Amino acids and derivatives	氨基酸及其衍生物	35978-98-4	3	245366	222474	216149	258979	201772	224547	276527	274988	266157	296969	340811	327003	278889	305726	270027	-	-
Lmnp003016	639.2	507.15	638.185	C29H34O16	[M+H]+	Lysionotin-C-Xylosyl-glucoside	岩豆素-C-木糖-葡萄糖苷	Flavonoids	黄酮	Flavones	黄酮	-	3	5.98745e+06	6.87376e+06	6.73995e+06	3.7394e+06	3.70957e+06	4.23454e+06	2.69564e+06	2.77756e+06	2.50647e+06	2.20531e+06	2.38445e+06	2.33706e+06	4.47492e+06	3.97672e+06	3.8856e+06	-	-
pmd0154	437.267	152.996	438.275	C21H43O7P	[M-H]-	LysoPA 18:0 (2n isomer)	溶血卵磷脂酸 18:0(2n异构)	Lipids	脂质	Glycerol ester	甘油酯	-	3	122473	127108	126159	105118	106273	113769	111626	133710	146270	78449.3	73382.7	78968.2	95503.4	108302	104915	-	-
pmd0130	468.31	184.07	467.301	C22H46NO7P	[M+H]+	LysoPC 14:0	溶血磷脂酰胆碱 14:0	Lipids	脂质	LPC	溶血磷脂酰胆碱	20559-16-4	3	62331.6	62388.2	70165.5	65764.2	57783.7	61791	53424.5	47411.4	51970.6	113281	85317.1	94775.1	59888.4	61612.7	65360.5	-	-
Lmhp009129	482.32	184.07	481.317	C23H48NO7P	[M+H]+	LysoPC 15:0(2n isomer)*	溶血磷脂酰胆碱 15:0(2n异构)*	Lipids	脂质	LPC	溶血磷脂酰胆碱	-	2	252981	224972	247573	220624	199365	243341	237549	229654	268343	264826	270284	280496	219879	267626	212397	-	-
pmb2319	482.32	184.07	481.317	C23H48NO7P	[M+H]+	LysoPC 15:0*	溶血磷脂酰胆碱 15:0*	Lipids	脂质	LPC	溶血磷脂酰胆碱	108273-89-8	2	200029	173027	219360	204598	161736	154716	192874	178043	168822	236611	230413	234070	166623	191264	192718	-	-
pmb2260	480.31	184.07	479.301	C23H46NO7P	[M+H]+	LysoPC 15:1	溶血磷脂酰胆碱 15:1	Lipids	脂质	LPC	溶血磷脂酰胆碱	-	3	98029.2	138154	106657	89710	99226.1	108247	140824	97198.1	82764.8	83914.9	100822	107395	52140.1	62310.2	40851.4	-	-
pmb0855	496.34	184.07	495.332	C24H50NO7P	[M+H]+	LysoPC 16:0	溶血磷脂酰胆碱 16:0	Lipids	脂质	LPC	溶血磷脂酰胆碱	17364-16-8	1	1.57813e+07	1.64137e+07	1.66235e+07	1.79662e+07	1.77954e+07	1.82219e+07	1.55227e+07	1.65532e+07	1.56623e+07	2.98409e+07	3.06513e+07	3.12067e+07	1.95531e+07	1.94735e+07	1.90449e+07	-	-
pmd0132	496.34	184.07	495.332	C24H50NO7P	[M+H]+	LysoPC 16:0(2n isomer)	溶血磷脂酰胆碱 16:0(2n异构)	Lipids	脂质	LPC	溶血磷脂酰胆碱	-	1	8.79144e+06	8.80074e+06	8.88374e+06	7.47155e+06	7.27053e+06	7.67294e+06	9.27811e+06	8.93891e+06	9.15843e+06	1.24118e+07	1.27185e+07	1.21277e+07	8.77849e+06	9.0748e+06	8.92792e+06	-	-
Lmhp008833	494.32	184.07	493.317	C24H48NO7P	[M+H]+	LysoPC 16:1(2n isomer)*	溶血磷脂酰胆碱 16:1(2n异构)*	Lipids	脂质	LPC	溶血磷脂酰胆碱	-	1	411083	340499	468442	301968	274173	216583	423009	270546	306666	198903	180395	190131	297020	304730	295822	-	-
pmp001270	494.32	184.07	493.317	C24H48NO7P	[M+H]+	LysoPC 16:1*	溶血磷脂酰胆碱 16:1*	Lipids	脂质	LPC	溶血磷脂酰胆碱	76790-27-7	1	1.96278e+06	2.04215e+06	2.18191e+06	1.04397e+06	962347	934942	794740	803085	762272	559199	570582	586553	1.06278e+06	1.04398e+06	1.03205e+06	-	-
pmb0863	492.31	184.07	491.301	C24H46NO7P	[M+H]+	LysoPC 16:2(2n isomer)*	溶血磷脂酰胆碱 16:2(2n异构)*	Lipids	脂质	LPC	溶血磷脂酰胆碱	-	2	268919	265025	250627	549707	514428	508608	108194	78585.3	100952	373254	358592	360459	280164	289920	270992	-	-
pma1303	492.31	184.07	491.301	C24H46NO7P	[M+H]+	LysoPC 16:2*	溶血磷脂酰胆碱 16:2*	Lipids	脂质	LPC	溶血磷脂酰胆碱	-	2	32011.8	37598.9	50380.9	86052.4	127349	125788	32589.2	28671.5	33981.5	101680	110427	102375	80182.1	71403.5	64655.2	-	-
Lmhp010515	510.36	184.07	509.348	C25H52NO7P	[M+H]+	LysoPC 17:0(2n isomer)*	溶血磷脂酰胆碱 17:0(2n异构)*	Lipids	脂质	LPC	溶血磷脂酰胆碱	-	2	227497	244351	234605	268188	195661	196266	211655	138166	214435	416836	412090	413796	220009	264188	259648	-	-
pmb2406	510.36	184.07	509.348	C25H52NO7P	[M+H]+	LysoPC 17:0*	溶血磷脂酰胆碱 17:0*	Lipids	脂质	LPC	溶血磷脂酰胆碱	50930-23-9	2	1.72047e+06	1.67564e+06	1.73569e+06	2.00581e+06	1.88982e+06	1.97523e+06	2.35542e+06	2.39543e+06	2.28432e+06	4.6354e+06	4.34289e+06	4.40589e+06	2.59076e+06	2.58656e+06	2.64975e+06	-	-
Lmhp009590	508.34	184.07	507.332	C25H50NO7P	[M+H]+	LysoPC 17:1	溶血磷脂酰胆碱 17:1	Lipids	脂质	LPC	溶血磷脂酰胆碱	-	3	549389	564116	647251	366658	398559	341499	332313	363013	327768	220212	228804	221371	333338	378568	371546	-	-
Lmhp008718	506.32	184.07	505.317	C25H48NO7P	[M+H]+	LysoPC 17:2	溶血磷脂酰胆碱 17:2	Lipids	脂质	LPC	溶血磷脂酰胆碱	-	3	881105	818453	877099	516637	496927	580677	335558	343860	316034	392087	352535	414486	500262	514974	493769	-	-
mws0126	524.37	184.07	523.364	C26H54NO7P	[M+H]+	LysoPC 18:0	溶血磷脂酰胆碱 18:0	Lipids	脂质	LPC	溶血磷脂酰胆碱	19420-57-6	1	3.1545e+06	3.07342e+06	3.0382e+06	3.18913e+06	3.02491e+06	3.20617e+06	4.77488e+06	4.50351e+06	4.72824e+06	6.7171e+06	6.57185e+06	6.61204e+06	4.38767e+06	4.59006e+06	4.43748e+06	-	-
pmd0136	524.37	184.07	523.364	C26H54NO7P	[M+H]+	LysoPC 18:0(2n isomer)	溶血磷脂酰胆碱 18:0(2n异构)	Lipids	脂质	LPC	溶血磷脂酰胆碱	-	1	299083	295908	314216	293046	286592	319919	354885	337476	353450	556945	558978	554218	409717	372579	350848	-	-
pmp001281	522.36	184.07	521.348	C26H52NO7P	[M+H]+	LysoPC 18:1	溶血磷脂酰胆碱 18:1	Lipids	脂质	LPC	溶血磷脂酰胆碱	-	1	4.98837e+06	5.21722e+06	5.15791e+06	2.76353e+06	2.10702e+06	2.08122e+06	3.65072e+06	3.70715e+06	4.31101e+06	2.04321e+06	2.08321e+06	1.9534e+06	3.23695e+06	3.24331e+06	3.91322e+06	-	-
Lmhp010190	522.36	184.07	521.348	C26H52NO7P	[M+H]+	LysoPC 18:1(2n isomer)	溶血磷脂酰胆碱 18:1(2n异构)	Lipids	脂质	LPC	溶血磷脂酰胆碱	-	1	5.25357e+07	5.49923e+07	5.65746e+07	1.27212e+07	1.20501e+07	1.11985e+07	3.80779e+07	3.84988e+07	3.96589e+07	1.35233e+07	1.3111e+07	1.33446e+07	3.01973e+07	2.87966e+07	2.89916e+07	-	-
pmp001273	520.34	184.07	519.332	C26H50NO7P	[M+H]+	LysoPC 18:2	溶血磷脂酰胆碱 18:2	Lipids	脂质	LPC	溶血磷脂酰胆碱	-	1	1.11669e+08	1.42939e+08	1.24117e+08	7.4095e+07	7.52358e+07	6.94367e+07	7.23456e+07	7.19165e+07	6.90514e+07	9.59302e+07	9.08368e+07	9.59066e+07	8.84755e+07	8.83113e+07	8.38794e+07	-	-
pmp001251	520.34	184.07	519.332	C26H50NO7P	[M+H]+	LysoPC 18:2(2n isomer)	溶血磷脂酰胆碱 18:2(2n异构)	Lipids	脂质	LPC	溶血磷脂酰胆碱	-	1	4.67756e+06	4.65876e+06	4.49329e+06	1.7459e+06	1.65782e+06	1.76021e+06	1.96545e+06	1.93051e+06	1.87272e+06	2.19645e+06	2.05588e+06	2.13871e+06	2.58541e+06	2.58453e+06	2.4746e+06	-	-
pmb0854	518.32	184.07	517.317	C26H48NO7P	[M+H]+	LysoPC 18:3	溶血磷脂酰胆碱 18:3	Lipids	脂质	LPC	溶血磷脂酰胆碱	-	1	463301	374279	383870	472792	585407	620138	308332	296055	264683	591859	610692	598314	441239	355646	447753	-	-
pmb0865	518.32	184.07	517.317	C26H48NO7P	[M+H]+	LysoPC 18:3(2n isomer)	溶血磷脂酰胆碱 18:3(2n异构)	Lipids	脂质	LPC	溶血磷脂酰胆碱	-	1	7.69043e+06	7.85679e+06	7.70324e+06	5.4248e+06	5.44929e+06	5.71121e+06	2.7186e+06	2.91271e+06	2.87607e+06	5.8279e+06	5.9027e+06	5.9621e+06	5.29765e+06	5.22601e+06	5.12251e+06	-	-
Hmqp006235	516.3	184.07	515.301	C26H46NO7P	[M+H]+	LysoPC 18:4	溶血磷脂酰胆碱 18:4	Lipids	脂质	LPC	溶血磷脂酰胆碱	-	2	855763	712583	753331	472640	546915	482193	334470	321507	376990	471742	476989	496417	518308	527016	538444	-	-
Lmhp010908	536.37	184.07	535.364	C27H54NO7P	[M+H]+	LysoPC 19:1	溶血磷脂酰胆碱 19:1	Lipids	脂质	LPC	溶血磷脂酰胆碱	-	3	226268	223554	238841	110527	106408	113804	220811	240181	241534	96958.7	122556	127735	162899	167575	183991	-	-
Lmhp007840	534.36	184.07	533.348	C27H52NO7P	[M+H]+	LysoPC 19:2	溶血磷脂酰胆碱 19:2	Lipids	脂质	LPC	溶血磷脂酰胆碱	-	2	1.15303e+06	1.22306e+06	1.18029e+06	2.93903e+06	2.87131e+06	3.01765e+06	1.13214e+06	1.06366e+06	1.14622e+06	3.21288e+06	3.31777e+06	3.13511e+06	1.52576e+06	1.53575e+06	1441804	-	-
Lmhp007598	534.36	184.07	533.348	C27H52NO7P	[M+H]+	LysoPC 19:2(2n isomer)	溶血磷脂酰胆碱 19:2(2n异构)	Lipids	脂质	LPC	溶血磷脂酰胆碱	-	2	1.22959e+07	1.12546e+07	1.1636e+07	2.99813e+06	3.14463e+06	3.14039e+06	5.44146e+06	5.47386e+06	5.22558e+06	3.36432e+06	3.51857e+06	3.55666e+06	6.16058e+06	6.08121e+06	5.8174e+06	-	-
pmd0143	552.4	184.07	551.395	C28H58NO7P	[M+H]+	LysoPC 20:0	溶血磷脂酰胆碱 20:0	Lipids	脂质	LPC	溶血磷脂酰胆碱	108341-80-6	3	343556	257324	320348	1.59563e+06	1.54171e+06	1.54452e+06	150707	147596	141616	3.16961e+06	3.40326e+06	3.37494e+06	1.39731e+06	1.27839e+06	1.37666e+06	-	-
Lmhp011549	550.39	184.07	549.379	C28H56NO7P	[M+H]+	LysoPC 20:1	溶血磷脂酰胆碱 20:1	Lipids	脂质	LPC	溶血磷脂酰胆碱	-	3	260955	282235	284098	124257	112239	112733	175065	188380	176250	193898	174453	170982	192553	176168	173964	-	-
pmd0147	548.37	184.07	547.364	C28H54NO7P	[M+H]+	LysoPC 20:2	溶血磷脂酰胆碱 20:2	Lipids	脂质	LPC	溶血磷脂酰胆碱	-	3	267725	282292	322205	235031	198593	193250	173023	180610	205339	253992	203458	208635	258466	225333	212209	-	-
pmd0146	548.37	184.07	547.364	C28H54NO7P	[M+H]+	LysoPC 20:2(2n isomer)	溶血磷脂酰胆碱 20:2(2n异构)	Lipids	脂质	LPC	溶血磷脂酰胆碱	-	3	369296	433249	403413	200475	191000	209645	142279	137145	120965	216722	197311	158900	247827	243620	231697	-	-
Lmhp009890	546.36	184.07	545.348	C28H52NO7P	[M+H]+	LysoPC 20:3	溶血磷脂酰胆碱 20:3	Lipids	脂质	LPC	溶血磷脂酰胆碱	1199257-41-4	3	267671	288557	292433	254040	259673	239142	220420	199874	216748	263237	223365	244601	238969	231721	249450	-	-
pmb0864	426.26	285.24	425.254	C19H40NO7P	[M+H]+	LysoPE 14:0	溶血磷脂酰乙醇胺 14:0	Lipids	脂质	LPE	溶血磷脂酰乙醇胺	-	3	59817.5	38570.5	60480.2	47385.7	38111.5	52423.2	58162.9	58492.7	58119.3	73966.1	75665.3	89105.7	58604.6	50533.6	62170.3	-	-
Lmhp008885	440.28	299.26	439.27	C20H42NO7P	[M+H]+	LysoPE 15:0(2n isomer)*	溶血磷脂酰乙醇胺 15:0(2n异构)*	Lipids	脂质	LPE	溶血磷脂酰乙醇胺	-	2	7038.61	9577.08	3660.52	10973.9	7316.9	6204.98	11410.6	9559.16	8792.67	13515	12351.8	13966.6	10971	7931.19	11153.7	-	-
Lmhp009187	440.28	299.26	439.27	C20H42NO7P	[M+H]+	LysoPE 15:0*	溶血磷脂酰乙醇胺 15:0*	Lipids	脂质	LPE	溶血磷脂酰乙醇胺	-	2	139667	164876	156813	158202	145398	158225	228743	257811	264389	357072	396952	369462	205245	235520	205319	-	-
pmb0876	454.29	313.27	453.286	C21H44NO7P	[M+H]+	LysoPE 16:0	溶血磷脂酰乙醇胺 16:0	Lipids	脂质	LPE	溶血磷脂酰乙醇胺	53862-35-4	1	1.39313e+07	1.26901e+07	1.13724e+07	1.15689e+07	9.73718e+06	1.09711e+07	1.62379e+07	1.68059e+07	1.61301e+07	2.69913e+07	2.8735e+07	2.71173e+07	1.53025e+07	1.597e+07	1.55062e+07	-	-
pmd0160	454.29	313.27	453.286	C21H44NO7P	[M+H]+	LysoPE 16:0(2n isomer)	溶血磷脂酰乙醇胺 16:0(2n异构)	Lipids	脂质	LPE	溶血磷脂酰乙醇胺	-	3	1.45182e+07	1.28261e+07	1.29459e+07	1.13544e+07	8.07526e+06	1.10714e+07	1.67893e+07	1.45069e+07	1.72686e+07	2.8682e+07	2.96783e+07	3.05423e+07	1.65127e+07	1.66736e+07	1.65173e+07	-	-
Lmhp008763	452.28	311.26	451.27	C21H42NO7P	[M+H]+	LysoPE 16:1(2n isomer)*	溶血磷脂酰乙醇胺 16:1(2n异构)*	Lipids	脂质	LPE	溶血磷脂酰乙醇胺	-	3	99656.4	117253	87990.1	43915.4	31517.9	81681.1	92463.3	79667.6	89077.2	70450.4	73197.9	78678.6	69456.9	74020.1	70737.1	-	-
Lmhp009034	452.28	311.26	451.27	C21H42NO7P	[M+H]+	LysoPE 16:1*	溶血磷脂酰乙醇胺 16:1*	Lipids	脂质	LPE	溶血磷脂酰乙醇胺	-	3	73362.7	82211.4	64299.7	57395.6	45444.9	69852.1	49360.1	46926.4	43165.8	58865.5	49589.8	34250.6	49142.1	45749.8	40489.4	-	-
pmb0883	482.32	341.31	481.317	C23H48NO7P	[M+H]+	LysoPE 18:0	溶血磷脂酰乙醇胺 18:0	Lipids	脂质	LPE	溶血磷脂酰乙醇胺	69747-55-3	3	59277	54056.7	57578.5	56791.2	41415.7	60346.1	127189	100708	106100	184650	147259	192953	125289	119522	105080	-	-
pmb0880	482.32	341.31	481.317	C23H48NO7P	[M+H]+	LysoPE 18:0(2n isomer)	溶血磷脂酰乙醇胺 18:0(2n异构)	Lipids	脂质	LPE	溶血磷脂酰乙醇胺	-	3	55670	62262.2	53834.9	29111.3	26650.2	26478.6	67542.4	63101.9	65601	40775.7	48620.9	50383	64689.6	47760.6	67080.9	-	-
pmb0856	480.31	339.29	479.301	C23H46NO7P	[M+H]+	LysoPE 18:1(2n isomer)*	溶血磷脂酰乙醇胺 18:1(2n异构)*	Lipids	脂质	LPE	溶血磷脂酰乙醇胺	-	3	871380	853394	650616	328681	234805	236965	769534	899336	962571	251403	173835	346522	500217	514147	496818	-	-
mws0289	480.31	339.29	479.301	C23H46NO7P	[M+H]+	LysoPE 18:1*	溶血磷脂酰乙醇胺 18:1*	Lipids	脂质	LPE	溶血磷脂酰乙醇胺	89576-29-4	3	331230	293880	214018	224007	218558	348989	278428	304051	352793	233879	225380	232557	242757	243703	233209	-	-
pmb0881	478.29	337.27	477.286	C23H44NO7P	[M+H]+	LysoPE 18:2	溶血磷脂酰乙醇胺 18:2	Lipids	脂质	LPE	溶血磷脂酰乙醇胺	-	1	1.89025e+07	1.44631e+07	1.46408e+07	8.4645e+06	5.88968e+06	7.20987e+06	1.46575e+07	9.76067e+06	1.31647e+07	1.84145e+07	1.80767e+07	1.83433e+07	1.21354e+07	1.57054e+07	1.40948e+07	-	-
pmb0874	478.29	337.27	477.286	C23H44NO7P	[M+H]+	LysoPE 18:2(2n isomer)	溶血磷脂酰乙醇胺 18:2(2n异构)	Lipids	脂质	LPE	溶血磷脂酰乙醇胺	-	1	5.03954e+07	4.82845e+07	5.76889e+07	1.68621e+07	1.57432e+07	1.63323e+07	3.3325e+07	3.64965e+07	3.44374e+07	4.41107e+07	4.91476e+07	5.00942e+07	2.96068e+07	3.58795e+07	3.47196e+07	-	-
Lmhp008801	476.28	335.26	475.27	C23H42NO7P	[M+H]+	LysoPE 18:3	溶血磷脂酰乙醇胺 18:3	Lipids	脂质	LPE	溶血磷脂酰乙醇胺	-	1	1.19923e+07	9.52171e+06	1.54662e+07	9.26221e+06	8.51348e+06	9.87544e+06	8.93555e+06	1.00337e+07	1.14163e+07	2.25894e+07	2.01061e+07	2.37892e+07	12587356	1.12185e+07	1.12119e+07	-	-
Lmhp008589	476.28	335.26	475.27	C23H42NO7P	[M+H]+	LysoPE 18:3(2n isomer)	溶血磷脂酰乙醇胺 18:3(2n异构)	Lipids	脂质	LPE	溶血磷脂酰乙醇胺	-	1	5.46348e+07	4.96737e+07	4.57257e+07	2.71014e+07	2.55371e+07	2.9152e+07	2.81651e+07	3.50922e+07	3.03081e+07	5.57815e+07	6.13221e+07	6.5521e+07	3.91191e+07	3.54263e+07	4.20263e+07	-	-
Lmhp009349	502.29	361.27	501.286	C25H44NO7P	[M+H]+	LysoPE 20:4(2n isomer)*	溶血磷脂酰乙醇胺 20:4(2n异构)*	Lipids	脂质	LPE	溶血磷脂酰乙醇胺	-	3	87048.9	94037.1	84038.8	46139.9	39404	31495.6	57590.8	56873.8	66445.5	88637.8	88432	79196.8	67104	72536.8	58323.2	-	-
Lmhp009497	502.29	361.27	501.286	C25H44NO7P	[M+H]+	LysoPE 20:4*	溶血磷脂酰乙醇胺 20:4*	Lipids	脂质	LPE	溶血磷脂酰乙醇胺	-	3	101348	88065.1	98120.5	46785.5	39486.7	45151	62006.1	68469.6	70104.8	89145.1	80150.3	81201.7	65750.3	64886.6	70562.5	-	-
Lmhp008688	500.28	359.26	499.27	C25H42NO7P	[M+H]+	LysoPE 20:5	溶血磷脂酰乙醇胺 20:5	Lipids	脂质	LPE	溶血磷脂酰乙醇胺	-	2	72700.4	72775.7	79577.5	35443.3	48434.5	48286.3	69761.7	58249.9	43557.4	87916.5	90375.7	72712.8	67149.4	55500.8	57809.7	-	-
Hmyn007168	483.27	255.23	484.28	C22H45O9P	[M-H]-	LysoPG 16:0	溶血磷脂酰甘油 16:0	Lipids	脂质	Glycerol ester	甘油酯	-	1	4.15624e+07	3.94497e+07	4.15311e+07	1.63996e+07	1.54462e+07	1.64182e+07	3.49907e+07	3.53524e+07	3.55023e+07	1.88617e+07	2.28368e+07	2.26596e+07	2.77549e+07	2.76021e+07	2.62813e+07	-	-
Lmmn006306	293.21	293.21	294.219	C18H30O3	[M-H]-	Machilusolide D	润楠丁内酯 D	Others	其它类	Lactones	内酯类化合物	-	3	2.30265e+07	2.27265e+07	2.26257e+07	7.12053e+06	6.64858e+06	7.01492e+06	3.93555e+07	3.93521e+07	3.917e+07	2.01722e+07	1.97987e+07	1.97369e+07	2.1421e+07	2.17168e+07	2.12728e+07	-	-
Hmcn001415	387.13	225.07	388.137	C17H24O10	[M-H]-	Majoroside	珠子参苷; 大车前草苷	Terpenoids	萜类	Monoterpenoids	倍萜	134140-02-6	3	720857	735383	730098	867319	859997	932673	257864	264421	304593	368439	278337	301408	547375	559797	538949	-	-
Li512113	451.09	391.04	452.096	C20H20O12	[M-H]-	Maleoyl-caffeoylquinic acid	顺丁烯二酰基-咖啡酰奎宁酸	Phenolic acids	酚酸类	Phenolic acids	酚酸类	-	3	121166	130062	119610	125621	119744	96666.3	104694	98786.5	98494.3	102752	109029	114009	126720	132207	107294	-	-
Wayn000504	457.12	341.11	458.127	C16H26O15	[M-H]-	Malic acid-1-O-diglucoside	苹果酸 1-O-二葡萄糖苷	Organic acids	有机酸	Organic acids	有机酸	-	3	3.34055e+06	3.29392e+06	3.46741e+06	587880	562450	590257	653977	591166	686264	159399	174696	173992	915999	902570	910805	-	-
pme1975	103	59.01	104.011	C3H4O4	[M-H]-	Malonic acid	丙二酸	Organic acids	有机酸	Organic acids	有机酸	141-82-2	3	873299	1.01395e+06	946234	1.14681e+06	1.41808e+06	1.22347e+06	570837	478656	541770	635921	432555	444824	887686	766876	859191	C00383	ko00061,ko00240,ko00410,ko01100,ko01212
MWS1983	343.12	89.03	344.132	C12H24O11	[M-H]-	Maltitol	麦芽糖醇	Others	其它类	Saccharides	糖类	585-88-6	3	1.41248e+07	16079320	1.51799e+07	6.16454e+06	6.60771e+06	6.94968e+06	7.31825e+06	7.7094e+06	7.16331e+06	3.11182e+06	2.96046e+06	3.15744e+06	7.47646e+06	7.04704e+06	7.22091e+06	-	-
MWS0442	527.16	365.1	504.169	C18H32O16	[M+Na]+	Maltotriose	麦芽三糖	Others	其它类	Saccharides	糖类	1109-28-0	1	4.21041e+07	3.58254e+07	3.43797e+07	2489920	3.03364e+06	2.46149e+06	3.33978e+07	3.39388e+07	3.30383e+07	1.40532e+06	1.58903e+06	1.69894e+06	1.78073e+07	1.85562e+07	1.89899e+07	C01835	ko02010
pme2362	151.04	107.05	152.047	C8H8O3	[M-H]-	Mandelic acid	扁桃酸	Organic acids	有机酸	Organic acids	有机酸	90-64-2	3	233047	229504	237355	128655	162187	145234	183803	241279	198428	99235.8	144154	146218	185872	170185	194027	C01984	-
Lmyn002403	313.09	101.02	314.1	C14H18O8	[M-H]-	Mandelic acid-β-glucoside	扁桃酸-β-葡萄糖苷	Organic acids	有机酸	Organic acids	有机酸	-	3	102882	92022.2	119074	91631.7	117544	127646	105022	97298.9	90820.8	83070	85679.1	91753.4	107263	107142	108284	-	-
Wagp005605	593.19	447.13	592.179	C28H32O14	[M+H]+	Margaritene	Margaritene	Flavonoids	黄酮	Flavones	黄酮	-	3	3.39317e+06	2.09692e+06	2.6246e+06	1.91004e+06	2.32262e+06	1.49461e+06	2.69246e+06	3.22863e+06	3.2449e+06	1.45499e+06	1.63651e+06	1.02942e+06	2.0441e+06	2.08353e+06	2.4818e+06	-	-
Hmln001931	681.24	357.13	682.247	C32H42O16	[M-H]-	Matairesinol-4,4'-O-diglucoside	罗汉松脂酚-4,4'-O-二葡萄糖苷	Lignans and Coumarins	木脂素和香豆素	Lignans	木脂素	-	3	623601	586723	698552	473456	520486	570300	710709	658364	747282	689024	696423	647385	591181	533985	554121	-	-
Lmtn002997	493.1	331.05	494.106	C22H22O13	[M-H]-	Mearnsetin-3-O-glucoside	3,5,7,3',5'-五羟基-4'-甲氧基黄酮-3-O-葡萄糖苷	Flavonoids	黄酮	Flavones	黄酮	-	1	1.28647e+07	1.34745e+07	1.33101e+07	7.58866e+06	7.55794e+06	7.07524e+06	2.26007e+07	2.33767e+07	2.43164e+07	1.38476e+07	1.37871e+07	1.3103e+07	1.4226e+07	1.33813e+07	1.40832e+07	-	-
Lmtn002916	507.08	331.05	508.085	C22H20O14	[M-H]-	Mearnsetin-3-O-glucuronide	3,5,7,3',5'-五羟基-4'-甲氧基黄酮-3-O-葡萄糖醛酸苷	Flavonoids	黄酮	Flavones	黄酮	-	3	76276.9	80377.1	95848.1	207571	258564	265779	80302.3	62562.1	65899.5	284099	311343	297340	151254	147399	161962	-	-
mws1333	341.11	113.02	342.116	C12H22O11	[M-H]-	Melibiose	蜜二糖	Others	其它类	Saccharides	糖类	585-99-9	3	1.70666e+06	1.4682e+06	1.54469e+06	610028	648760	572927	692363	804232	773449	252411	246886	238957	767955	700734	730696	C05402	ko00052,ko01100,ko02010
MWS201421	297.13	104.06	296.12	C14H20N2O3S	[M+H]+	Met-Phe	L-蛋氨酸-L-苯丙氨酸	Amino acids and derivatives	氨基酸及其衍生物	Amino acids and derivatives	氨基酸及其衍生物	14492-14-9	3	54157.7	48524.4	45931.2	91045.2	67784.2	85293	196104	269950	264745	503294	518400	484590	154956	146847	175540	-	-
MWS2040	94.98	79.96	95.9881	CH4O3S	[M-H]-	Methanesulfonic acid	甲基磺酸	Organic acids	有机酸	Organic acids	有机酸	75-75-2	3	1.08313e+06	1.11881e+06	1.02717e+06	742789	744933	798250	865089	770439	800439	570264	491097	582801	805887	649740	778355	C11145	ko00920,ko01100
Lazn003560	469.17	195.07	470.179	C22H30O11	[M-H]-	Methoxy-erythro-Guaiacyl glycerol β-threo-syringyl glycerol ether	甲氧基-赤式-愈创木基甘油β-苏式-丁香树脂酚醚	Lignans and Coumarins	木脂素和香豆素	Lignans	木脂素	-	1	607703	522914	546520	565740	606091	561059	544347	618522	547226	620061	634467	627210	592968	574750	542644	-	-
pmb0818	206.08	145.05	205.074	C11H11NO3	[M+H]+	Methoxyindoleacetic acid	甲氧基吲哚乙酸	Alkaloids	生物碱	Plumerane	吲哚类生物碱	3471-31-6	3	7.16025e+06	7.11137e+06	7.19196e+06	3.49096e+07	3.36455e+07	3.50917e+07	9.23534e+06	9.33179e+06	9.97605e+06	4.08964e+07	3.90385e+07	4.13244e+07	2.52397e+07	2.44012e+07	2.61047e+07	C05660	ko00380
Wcsn010375	277.22	59.01	278.225	C18H30O2	[M-H]-	Methyl (4E,8E,11E)-5,9,13-trimethyltetradeca-4,8,11-trienoate*	5,9,13-三甲基十四烷-4,8,11-三烯酸甲酯*	Others	其它类	Others	其它	-	1	4.43837e+06	4.28091e+06	4.28941e+06	3.15502e+06	3.25757e+06	3.11629e+06	3.31512e+06	3.36719e+06	3.24295e+06	3.17725e+06	3.18103e+06	3.07488e+06	3.66536e+06	3.51227e+06	3.50852e+06	-	-
Wbmp002612	315.11	163.04	314.1	C14H18O8	[M+H]+	Methyl (6-O-4-hydroxybenzoyl)-α-D-glucoside	甲基 (6-O-对羟基苯甲酰基)-α-D-葡萄糖苷	Phenolic acids	酚酸类	Phenolic acids	酚酸类	-	1	137754	127657	131120	140192	111202	107885	151200	158998	209587	104526	128644	37444.1	163829	110117	98467	-	-
Yalp008047	291.23	93.07	290.225	C19H30O2	[M+H]+	Methyl 12-phenyldodecanoate	12-苯基十二酸甲酯	Lipids	脂质	Free fatty acids	游离脂肪酸	38795-65-2	1	7.99098e+06	7.32969e+06	6.99191e+06	1.97681e+06	1.96712e+06	2.02201e+06	5.02866e+06	5.25269e+06	4.94016e+06	1.68809e+06	1.39274e+06	1.62702e+06	4.0922e+06	3.8256e+06	4.16553e+06	-	-
Hmtn001288	181.05	135.04	182.058	C9H10O4	[M-H]-	Methyl 2,4-dihydroxyphenylacetate*	2,4-二羟基苯乙酸甲酯*	Phenolic acids	酚酸类	Phenolic acids	酚酸类	67828-42-6	3	95883.7	106306	117198	77994.6	60133.2	79042.5	80313.1	71454.5	100655	53766	38231.2	31366	77950.6	75038.9	77248.1	-	-
MWSmce536	125.02	79.02	126.032	C6H6O3	[M-H]-	Methyl 2-furoate	糠酸甲酯	Organic acids	有机酸	Organic acids	有机酸	611-13-2	3	118315	106236	115645	161950	175049	171579	206603	205240	198886	183600	180913	196442	161393	167557	158864	-	-
Lmbn004790	209.08	179.03	210.089	C11H14O4	[M-H]-	Methyl 3-(3-hydroxy-4-methoxyphenyl)propanoate*	3-羟基-4-甲氧基苯丙酸甲酯*	Phenolic acids	酚酸类	Phenolic acids	酚酸类	129150-61-4	2	241217	175616	144524	499505	461069	501917	410171	399314	287808	465405	414920	338353	329573	305185	305947	-	-
Wcgn003981	329.09	167.03	330.095	C14H18O9	[M-H]-	Methyl 3-O-glucosyl-4-hydroxybenzoate	3-O-葡萄糖基-4-羟基苯甲酸甲酯	Phenolic acids	酚酸类	Phenolic acids	酚酸类	155112-92-8	2	931093	947401	923898	420693	382641	441202	475868	495573	465269	244297	266487	246487	472644	548692	456365	-	-
MWSmce585	104.07	59.01	103.063	C4H9NO2	[M+H]+	Methyl 3-aminopropanoate	3-氨基丙酸甲酯	Amino acids and derivatives	氨基酸及其衍生物	Amino acids and derivatives	氨基酸及其衍生物	4138-35-6	1	2.66571e+07	2.56892e+07	2.56481e+07	2.38225e+07	2.4505e+07	2.3771e+07	24792993	2.37622e+07	2.43471e+07	2.14158e+07	2.24885e+07	2.1017e+07	2.42348e+07	2.4363e+07	2.36849e+07	-	-
Zmgn004894	151.04	136.02	152.047	C8H8O3	[M-H]-	Methyl 4-hydroxybenzoate*	对羟基苯甲酸甲酯*	Phenolic acids	酚酸类	Phenolic acids	酚酸类	99-76-3	3	112643	109018	152329	140060	139335	137913	137921	140060	148053	210889	196386	198584	159002	145113	143724	-	-
MWSHC20168	153.02	109.03	154.027	C7H6O4	[M-H]-	Methyl cumalate*	香豆酸甲酯*	Phenolic acids	酚酸类	Phenolic acids	酚酸类	6018-41-3	3	492337	534534	509434	330858	320825	340776	464540	480972	443238	665750	690799	680685	497928	476701	498775	-	-
Hmyp002656	222.08	130.06	221.069	C11H11NO4	[M+H]+	Methyl dioxindole-3-acetate	甲基-二氧吲哚-乙酸	Alkaloids	生物碱	Plumerane	吲哚类生物碱	57061-18-4	1	9.50035e+06	9.07844e+06	9.49171e+06	7.36706e+06	7.17014e+06	7.79611e+06	9.00038e+06	9.23279e+06	8.99476e+06	4.98276e+06	4.95308e+06	4.91387e+06	7.35202e+06	7.68664e+06	7.70019e+06	-	-
MWSmce689	293.25	95.09	292.24	C19H32O2	[M+H]+	Methyl linolenate	亚麻酸甲酯	Lipids	脂质	Free fatty acids	游离脂肪酸	301-00-8	1	1.07552e+06	1.28493e+06	1.41778e+06	389989	454252	512493	726516	906470	914098	557921	1.19201e+06	1.23897e+06	600085	637855	668328	-	-
pmn001669	237.08	207.03	238.084	C12H14O5	[M-H]-	Methyl sinapate	芥子酸甲酯	Phenolic acids	酚酸类	Phenolic acids	酚酸类	20733-94-2	3	75430.3	61818.6	65406.3	52784	60849.6	61994.7	57996.4	56869.6	56679.1	34338.9	40337.3	37686.8	64145	66078.6	57444.5	-	-
Lhhp120812	279.16	149.02	278.152	C16H22O4	[M+H]+	Methylillicinone F*	甲基芥子酮F*	Lignans and Coumarins	木脂素和香豆素	Coumarins	香豆素	-	3	1.63748e+06	2.40591e+06	1.85479e+06	1.57322e+06	1.80146e+06	2.22193e+06	1.76554e+06	1.92116e+06	2.33539e+06	1.75537e+06	2.27325e+06	1.69197e+06	2.44007e+06	2.52207e+06	2.04639e+06	-	-
mws0470	117.02	73.03	118.027	C4H6O4	[M-H]-	Methylmalonic acid*	甲基丙二酸*	Organic acids	有机酸	Organic acids	有机酸	516-05-2	1	2.26251e+07	2.18238e+07	2.24655e+07	1.76925e+07	1.43022e+07	1.78646e+07	3.81457e+07	3.7942e+07	3.7932e+07	4.35154e+07	5.2399e+07	5.33589e+07	3.31316e+07	3.2738e+07	3.22735e+07	C02170	ko00240,ko00280,ko00640,ko01100
Lmmn002179	313.09	107.05	314.1	C14H18O8	[M-H]-	Methylsalicylate-2-O-glucoside*	水杨酸甲酯-2-O-葡萄糖苷*	Phenolic acids	酚酸类	Phenolic acids	酚酸类	10019-60-0	1	44299.8	40527.5	44826.2	27480.7	28482.2	31978.1	41753	37678.7	47169.6	50888	32932.1	33509.3	37623.6	37993.4	47336.8	-	-
Wmxp009647	315.19	315.19	314.188	C20H26O3	[M+H]+	Momilactone A	Momilactone A	Terpenoids	萜类	Ditepenoids	二萜	51415-07-7	3	969252	912202	981424	389318	442341	434959	1.58284e+06	1.6873e+06	1.61618e+06	954677	799453	949958	775119	796964	756265	C18015	ko00904,ko01110
Sazp010264	771.5	609.45	770.497	C45H70O10	[M+H]+	Monogalactosyldiacylglycerol	单半乳糖甘油二酯	Lipids	脂质	Glycerol ester	甘油酯	-	1	618771	709707	797469	530509	462165	526492	675256	1.08328e+06	1.21448e+06	248833	324831	170588	766319	701613	684824	-	-
Zmln000668	493.12	169.01	494.127	C19H26O15	[M-H]-	Monogalloyl-diglucose	单没食子酰-二葡萄糖苷	Phenolic acids	酚酸类	Phenolic acids	酚酸类	-	3	108270	66618.8	88488.1	113950	94956.9	130743	102712	102975	120755	139254	137923	144218	117019	115391	117326	-	-
Lmhp003658	577.15	329.1	576.148	C27H28O14	[M+H]+	Monohydroxy-trimethoxyflavone-O-(6''-malonyl)glucoside	单羟基三甲氧基黄酮-O-(6''-丙二酰)葡萄糖苷	Flavonoids	黄酮	Flavones	黄酮	-	2	955466	1.29603e+06	1.06967e+06	455876	348852	536988	875985	894366	1.08873e+06	252836	199613	153099	801182	673444	869698	-	-
Lmsp010763	353.27	261.22	352.261	C21H36O4	[M+H]+	Monolinolenin*	单亚麻酸甘油酸*	Lipids	脂质	Glycerol ester	甘油酯	75685-85-7	1	9.93484e+06	1.01066e+07	1.05008e+07	1.70206e+07	1.77305e+07	1.52864e+07	2.39442e+07	2.4197e+07	2.56748e+07	2.44606e+07	2.21713e+07	2.13396e+07	1.67517e+07	1.48273e+07	1.60424e+07	-	-
Lmmn002164	131.03	87.05	132.042	C5H8O4	[M-H]-	Monomethyl succinate*	琥珀酸单甲酯*	Organic acids	有机酸	Organic acids	有机酸	3878-55-5	3	51864.4	56981.9	49417.6	178138	194072	168672	74981.1	80350.5	83958.9	361849	379637	371411	181255	184893	164162	-	-
pmp001284	331.28	313.27	330.277	C19H38O4	[M+H]+	Monopalmitin	单棕榈酸甘油酯	Lipids	脂质	Glycerol ester	甘油酯	542-44-9	3	152530	60498	114852	43655.1	52116.4	129313	85526	136436	92729.5	77113.9	123226	79060	114033	120235	125824	-	-
pmp000791	271.06	153.05	270.053	C15H10O5	[M+H]+	Moracin Y*	桑辛素 Y*	Phenolic acids	酚酸类	Phenolic acids	酚酸类	1252581-54-6	3	236215	181393	213580	465145	380474	386636	380921	336436	376496	470603	506510	449994	334329	351623	328807	-	-
Lmfn004065	433.08	300.03	434.085	C20H18O11	[M-H]-	Morin-3-O-arabinoside*	桑色素-3-O-阿拉伯糖苷*	Flavonoids	黄酮	Flavonols	黄酮醇	-	3	113976	66749	95498.2	67951.7	72417.8	71562.3	84756.6	57417.9	57931.5	94989.9	72423.3	21556.5	108171	80372.1	72338.8	-	-
Lmfn004036	433.08	300.03	434.085	C20H18O11	[M-H]-	Morin-3-O-lyxoside*	桑色素-3-O-来苏糖苷*	Flavonoids	黄酮	Flavonols	黄酮醇	-	3	113976	66749	95498.2	67951.7	72417.8	71562.3	84756.6	57417.9	57931.5	94989.9	72423.3	21556.5	108171	80372.1	72338.8	-	-
Lmyn000160	237.06	87.01	238.069	C8H14O8	[M-H]-	Mucic acid Dimethyl Ester	粘酸二甲酯	Organic acids	有机酸	Organic acids	有机酸	-	1	4.87346e+06	5.43206e+06	4.71509e+06	3.97895e+06	3.76891e+06	4.00772e+06	6.29989e+06	6.84991e+06	6.44078e+06	4.53859e+06	2.84197e+06	4.94871e+06	5.05549e+06	5.36678e+06	5.31776e+06	-	-
Sazp002185	373.15	163.07	372.142	C17H24O9	[M+H]+	Multifidol Glucoside	Multifidol Glucoside	Phenolic acids	酚酸类	Phenolic acids	酚酸类	-	3	5.27003e+06	5.82651e+06	4.88308e+06	3.99122e+06	3.91373e+06	3.90796e+06	918407	806453	488238	409061	358264	284749	2.49699e+06	2.36542e+06	2.72481e+06	-	-
Lajp003585	369.12	177.05	368.11	C17H20O9	[M+H]+	Murrayacarpin A glucoside*	Murrayacarpin A glucoside*	Lignans and Coumarins	木脂素和香豆素	Coumarins	香豆素	-	1	5.52619e+06	5.0497e+06	4.69747e+06	6.04105e+06	4.47291e+06	4.99557e+06	7.6492e+06	9.63686e+06	9.49228e+06	8.07784e+06	9.47141e+06	8.83032e+06	7.60845e+06	7.84146e+06	6.3529e+06	-	-
Lmdp002969	481.1	319.06	480.09	C21H20O13	[M+H]+	Myricetin-3-O-galactoside*	杨梅素-3-O-半乳糖苷*	Flavonoids	黄酮	Flavonols	黄酮醇	15648-86-9	2	567959	891438	908134	1.1507e+06	948436	1.32188e+06	788901	696996	445775	762116	337123	804846	1.0005e+06	476848	757152	-	-
ZBN0162	479.082	316.023	480.09	C21H20O13	[M-H]-	Myricetin-3-O-β-D-glucoside*	杨梅素-3-O-β-D-葡萄糖苷*	Flavonoids	黄酮	Flavonols	黄酮醇	19833-12-6	3	186795	163430	268806	227212	214136	209333	93097.2	66952.8	100523	37623	26384.8	15605.6	130374	101575	147168	-	-
pmb2643	225.19	207.18	226.193	C14H26O2	[M-H]-	Myristoleic acid	肉豆蔻油酸	Lipids	脂质	Free fatty acids	游离脂肪酸	544-64-9	3	1.30055e+06	1.26751e+06	1.28922e+06	1.28475e+06	1.25915e+06	1.2165e+06	720226	791124	776762	454397	471766	472030	878613	986782	966824	C08322	-
pmb0492	584.28	325	583.268	C34H37N3O6	[M+H]+	N',N'',N'''-p-Coumaroyl-cinnamoyl-caffeoyl spermidine	N',N'',N'''-对香豆酰肉桂酰咖啡酰亚精胺	Alkaloids	生物碱	Phenolamine	酚胺	-	3	526839	531423	604402	1.37115e+06	1.3496e+06	1.33491e+06	1.0059e+06	996235	1.0271e+06	1.73673e+06	1.78202e+06	1.73959e+06	1.18388e+06	1.098e+06	1.07801e+06	-	-
pme1313	237.09	192.07	236.08	C11H12N2O4	[M+H]+	N'-Formylkynurenine	N'-甲酰基犬尿氨酸	Amino acids and derivatives	氨基酸及其衍生物	Amino acids and derivatives	氨基酸及其衍生物	1022-31-7	3	1.17015e+06	1.05394e+06	998322	2.66773e+06	2.90744e+06	2.76966e+06	1.60513e+06	1.57679e+06	1.58985e+06	3.66434e+06	3.65919e+06	3.64838e+06	2.5048e+06	2.42247e+06	2.34095e+06	C02700	ko00380,ko01100,ko01240
Lmlp003024	439.22	277.17	438.211	C20H30O7N4	[M+H]+	N'-p-Coumaroylagmatine-glucoside	N'-对香豆酰丁胺葡萄糖苷	Alkaloids	生物碱	Phenolamine	酚胺	-	2	3.39435e+06	3.33711e+06	3.37771e+06	2.05641e+06	1.86305e+06	1.73632e+06	3.57554e+06	3.03285e+06	3.2101e+06	1.36034e+06	1.42896e+06	1.27042e+06	2.01059e+06	2.17308e+06	2.20536e+06	-	-
Lmhp005550	441.2	177.05	440.195	C24H28N2O6	[M+H]+	N,N'-Diferuloylputrescine	N,N'-二阿魏酰腐胺	Alkaloids	生物碱	Phenolamine	酚胺	42369-86-8	1	8.37863e+06	9.43783e+06	9.1632e+06	4.72038e+07	4.5094e+07	4.58585e+07	8.24033e+06	7.89193e+06	7.77624e+06	3.49288e+07	3.47343e+07	3.4438e+07	2.46223e+07	2.53091e+07	2.48044e+07	-	-
MWS5164	203.15	70.07	202.143	C8H18N4O2	[M+H]+	N,N'-Dimethylarginine;SDMA*	N,N'-二甲基精氨酸*	Amino acids and derivatives	氨基酸及其衍生物	Amino acids and derivatives	氨基酸及其衍生物	30344-00-4	3	669950	704280	669980	2.75198e+06	2.70858e+06	2.82178e+06	1.01571e+06	1.05068e+06	945478	3.71548e+06	3.92469e+06	4.21292e+06	2.24927e+06	2.23971e+06	2.29789e+06	-	-
pme3005	74.06	46.03	73.0528	C3H7NO	[M+H]+	N,N-Dimethylformamide	N,N-二甲基甲酰胺	Alkaloids	生物碱	Alkaloids	生物碱	68-12-2	3	1.67669e+06	1.6322e+06	1.65331e+06	1.66537e+06	1.60141e+06	1.5862e+06	1.59624e+06	1.75586e+06	1.50479e+06	1.34399e+06	1.27344e+06	1.32054e+06	1.52609e+06	1.38678e+06	1.54335e+06	C03134	-
pme3033	104.07	58.07	103.063	C4H9NO2	[M+H]+	N,N-Dimethylglycine*	N,N-二甲基甘氨酸*	Amino acids and derivatives	氨基酸及其衍生物	Amino acids and derivatives	氨基酸及其衍生物	1118-68-9	1	3.53997e+07	3.27048e+07	3.55323e+07	3.23203e+07	3.28477e+07	3.19736e+07	2.97094e+07	3.45822e+07	3.25177e+07	2.81449e+07	2.83263e+07	2.83887e+07	3.39806e+07	3.24751e+07	2.99155e+07	C01026	ko00260,ko01100
Wbjp002336	319.13	301.12	318.122	C16H18N2O5	[M+H]+	N,N-diethyl-5-hydroxytryptamineoxalate	N,N-二乙基-5-羟基色胺草酸酯	Alkaloids	生物碱	Alkaloids	生物碱	-	2	1.40726e+06	1.686e+06	1.61533e+06	1.55998e+06	1.43828e+06	1.53916e+06	1.25727e+06	1.19365e+06	1.36804e+06	1.11984e+06	933154	1.02309e+06	1.36995e+06	1.30066e+06	1.29424e+06	-	-
Wayn000815	308.096	146.045	309.105	C11H19NO9	[M-H]-	N-(1-Deoxy-1-fructosyl)Glutamic acid	N-(1-脱氧-1-果糖基)谷氨酸	Nucleotides and derivatives	核苷酸及其衍生物	Nucleotides and derivatives	核苷酸及其衍生物	-	3	213383	225809	215249	128324	117797	123694	186184	129800	157304	65744.6	86552.3	114113	150461	158391	159937	-	-
Wayn000421	276.107	114.056	277.116	C11H19NO7	[M-H]-	N-(1-Deoxy-1-fructosyl)Proline	N-(1-脱氧-1-果糖基)脯氨酸	Nucleotides and derivatives	核苷酸及其衍生物	Nucleotides and derivatives	核苷酸及其衍生物	-	3	5005	1601.2	3340	257569	288381	264179	3340	3014.21	13340	156928	144987	125988	142320	125973	114276	-	-
Wayn002636	365.13	203.08	366.142	C17H22N2O7	[M-H]-	N-(1-Deoxy-1-fructosyl)Tryptophan	N-(1-脱氧-1-果糖基)色氨酸	Amino acids and derivatives	氨基酸及其衍生物	Amino acids and derivatives	氨基酸及其衍生物	-	2	311650	326621	319464	477339	525456	447220	440651	433740	431959	438832	396959	434294	384236	418129	409031	-	-
Wayp001104	344.13	182.08	343.126	C15H21NO8	[M+H]+	N-(1-Deoxy-1-fructosyl)Tyrosine	N-(1-脱氧-1-果糖基)酪氨酸	Amino acids and derivatives	氨基酸及其衍生物	Amino acids and derivatives	氨基酸及其衍生物	-	2	1.28494e+06	1.22053e+06	1.19686e+06	897490	1.33506e+06	1.09151e+06	1.20753e+06	1.08807e+06	1.23213e+06	812937	821557	929361	1.03926e+06	1.07157e+06	917541	-	-
Wayp001024	280.14	216.12	279.132	C11H21NO7	[M+H]+	N-(1-Deoxy-1-fructosyl)Valine	N-(1-脱氧-1-果糖基)缬氨酸	Amino acids and derivatives	氨基酸及其衍生物	Amino acids and derivatives	氨基酸及其衍生物	-	3	135480	136087	162458	257198	380591	263920	206575	178921	128424	335983	302404	347287	643933	598417	521688	-	-
MWStz070	182.08	91.05	181.074	C9H11NO3	[M+H]+	N-(2-Hydroxy-4-methoxyphenyl)acetamide	N-(2-羟基-4-甲氧基苯基)乙酰胺	Alkaloids	生物碱	Phenolamine	酚胺	58469-06-0	1	7.935e+06	7.65759e+06	7.47468e+06	19689060	2.11954e+07	2.03681e+07	9.38338e+06	9.10736e+06	9.29251e+06	2.33103e+07	2.11043e+07	2.54269e+07	1.79115e+07	1.63406e+07	1.65549e+07	-	-
MWS1933	194.08	119.05	193.074	C10H11NO3	[M+H]+	N-(2-Methylbenzoyl)glycine	N-(邻甲苯酰)甘氨酸	Amino acids and derivatives	氨基酸及其衍生物	Amino acids and derivatives	氨基酸及其衍生物	42013-20-7	3	272348	177255	192374	261152	283450	242019	305088	357027	399480	329452	131248	257634	241995	289112	250913	-	-
Lacp001431	268.15	136.06	267.147	C14H21NO4	[M+H]+	N-(3-hydroxy-4-methoxyphenethyl)-4-hydroxybutanamide	氮-(3-羟基-4-甲氧基苯基)-4-羟基丁酰胺	Alkaloids	生物碱	Phenolamine	酚胺	-	1	274925	273945	243925	134228	152834	139947	1.87744e+06	1.92441e+06	1.85452e+06	1.67197e+06	1.75354e+06	1.62002e+06	1.05829e+06	1.01879e+06	1.00663e+06	-	-
Lmmp002080	193.13	105.03	192.126	C11H16N2O	[M+H]+	N-(4-Aminobutyl)benzamide	N-(4-氨基丁基)苯甲酰胺	Alkaloids	生物碱	Alkaloids	生物碱	5692-23-9	2	3.92845e+06	3815295	3.76354e+06	1.37795e+06	1.60386e+06	3.76353e+06	3.70636e+06	3.51719e+06	3.22414e+06	2.05313e+06	2.09747e+06	2.29949e+06	3.07307e+06	3.29811e+06	2.88508e+06	-	-
pmn001727	474.18	312.12	475.184	C24H29NO9	[M-H]-	N-(4-O-(Glucosyl)-E-feruloyl)-tyramine	N-(4-O-(葡萄糖基)-E-阿魏酰)-酪胺	Alkaloids	生物碱	Phenolamine	酚胺	-	3	245437	325716	302502	336134	340614	386609	133076	116020	123349	185125	143485	165802	185899	210545	230647	-	-
Wagp007639	268.13	131.05	267.126	C17H17NO2	[M+H]+	N-(4-hydroxyphenethyl)cinnamamide*	N-(4-羟基苯乙基)肉桂酰胺*	Alkaloids	生物碱	Alkaloids	生物碱	-	3	44615.3	56202.5	52381	833750	804447	954393	32057.8	24446.4	36023.3	643684	626416	651307	401216	391472	385446	-	-
Wagp003695	324.11	177.05	323.101	C15H17NO7	[M+H]+	N-(Isoferuloyl)-Glutamic Acid	N-(异阿魏酰)-谷氨酸	Alkaloids	生物碱	Phenolamine	酚胺	-	1	994738	961704	976229	4.5168e+06	4.20498e+06	4.1027e+06	1.43052e+06	1.14131e+06	1.16943e+06	1.98775e+06	2.02946e+06	2.09096e+06	2.40846e+06	2.41626e+06	2.34984e+06	-	-
pma1751	286.09	124.04	285.085	C12H15NO7	[M+H]+	N-(beta-D-Glucosyl)nicotinate*	N-葡萄糖基烟酸*	Others	其它类	Vitamin	维生素	-	3	925421	579606	668878	766197	742047	704831	956806	965623	736974	839225	775164	812244	818866	701706	699157	-	-
Wagp001741	429.19	267.14	428.18	C19H28N2O9	[M+H]+	N-(gamma-L-glutamyl)tyramine O-glucoside	N-(γ-L-谷氨酰)酪胺 O-葡萄糖苷	Alkaloids	生物碱	Phenolamine	酚胺	-	2	1.01616e+06	459376	976430	555764	546349	1.06014e+06	461554	511031	522875	350671	399143	346459	464676	597330	609452	-	-
pmb0769	485.19	323.14	484.185	C25H28N2O8	[M+H]+	N-(p-Coumaroyl)serotonin Glucoside	对香豆酰五羟色胺葡萄糖苷	Alkaloids	生物碱	Plumerane	吲哚类生物碱	76423-56-8	3	572593	617790	398587	343011	420562	508666	543343	525098	1.30561e+06	218325	769771	1.37125e+06	513249	383007	521229	-	-
mws0677	219.11	160.08	218.106	C12H14N2O2	[M+H]+	N-Acetyl-5-hydroxytryptamine	N-乙酰-5-羟基色胺	Alkaloids	生物碱	Plumerane	吲哚类生物碱	1210-83-9	3	639074	722684	675354	2.19874e+06	2.11728e+06	2.27874e+06	718216	786763	746150	2.24895e+06	2.1872e+06	1.85693e+06	1.51577e+06	1.39963e+06	1.44526e+06	C00978	ko00380,ko01100,ko01110
mws2608	222.1	84.05	221.09	C8H15NO6	[M+H]+	N-Acetyl-D-galactosamine	N-乙酰-D-半乳糖胺	Others	其它类	Saccharides	糖类	1811-31-0	3	346349	374663	632324	275335	221579	227874	522439	385434	683125	997861	327429	570100	619397	561469	678164	C01132	ko00052,ko00520,ko01100,ko01250
pmb3079	300.05	96.97	301.056	C8H16NO9P	[M-H]-	N-Acetyl-D-glucosamine-1-phosphate	N-乙酰-D-葡萄糖胺-1-磷酸	Others	其它类	Saccharides	糖类	6866-69-9	2	267848	307932	310800	247791	280306	261637	265698	282077	232025	166782	137624	148789	218033	230476	228399	C04256	-
pme0170	217.13	158.08	216.122	C8H16N4O3	[M+H]+	N-Acetyl-L-Arginine	N-乙酰-L-精氨酸	Amino acids and derivatives	氨基酸及其衍生物	Amino acids and derivatives	氨基酸及其衍生物	155-84-0	1	812819	652067	782487	2.82155e+06	2.99173e+06	2.91937e+06	922592	975527	919943	3.85498e+06	3.68095e+06	4.52569e+06	2.49103e+06	2.44237e+06	1.95408e+06	-	-
pme0137	187.07	125.07	188.08	C7H12N2O4	[M-H]-	N-Acetyl-L-Glutamine	N-乙酰-L-谷氨酰胺	Amino acids and derivatives	氨基酸及其衍生物	Amino acids and derivatives	氨基酸及其衍生物	2490-97-3	3	159102	143223	173567	173021	192941	204841	226978	208994	232306	271598	287779	228191	190076	194888	187864	-	-
MWSslk140	192.07	56.05	191.062	C7H13NO3S	[M+H]+	N-Acetyl-L-Methionine	N-乙酰-L-蛋氨酸	Amino acids and derivatives	氨基酸及其衍生物	Amino acids and derivatives	氨基酸及其衍生物	65-82-7	3	175914	190013	160933	168651	157350	135245	133744	72207.5	65486.8	113455	114204	128211	117375	122334	115585	C02712	-
pmb2591	245.09	203.08	246.1	C13H14N2O3	[M-H]-	N-Acetyl-L-Tryptophan	N-乙酰-L-色氨酸	Amino acids and derivatives	氨基酸及其衍生物	Amino acids and derivatives	氨基酸及其衍生物	1218-34-4	3	74677.2	81754	82505.4	133243	139274	124144	394681	415809	387152	336279	311260	323478	212707	224934	229528	-	-
pme0075	188.06	128.04	189.064	C7H11NO5	[M-H]-	N-Acetyl-L-glutamic acid	N-乙酰-L-谷氨酸	Amino acids and derivatives	氨基酸及其衍生物	Amino acids and derivatives	氨基酸及其衍生物	1188-37-0	3	127491	143374	147712	172989	166248	166439	180161	159686	132668	922391	839310	744599	282766	295413	272913	C00624	ko00220,ko00470,ko01100,ko01110,ko01210,ko01230
pme3193	116.04	74.02	117.043	C4H7NO3	[M-H]-	N-Acetyl-L-glycine	N-乙酰-L-甘氨酸	Amino acids and derivatives	氨基酸及其衍生物	Amino acids and derivatives	氨基酸及其衍生物	543-24-8	3	11052.7	3497.8	9053.86	10456.6	14855	14332.6	20057.6	18205.6	11937.2	32769.5	42419.8	42831.4	15877.7	17287.3	19053.1	-	-
[truncated: 488 more rows]
