# Supplementary material for: Integrated transcriptomics and metabolomics analyses reveal key pathway responses during the grain-filling stage in maize under waterlogging stress
Source: Front Plant Sci. 2026 Jan 19;16:1698890. doi: 10.3389/fpls.2025.1698890 (PMC12861905; doi:10.3389/fpls.2025.1698890)
Supplement: Supplementary file 1 [file DataSheet1.zip › Supplementary materials/Table S5 KEGG analysis of GD-M vs GDCK-M and ZF-M vs ZFCK-M.XLSX]

## Sheet: GD-M_vs_GDCK-M_KEGG
Kegg_pathway	ko_ID	Sig_compound	compound	Sig_compound_all	compound_all	IndexList	CIDList	Pathway
Linoleic acid metabolism	ko00591	12	17	144	409	pmb2799;Lmbn005369;Lmbn005443;pmb2804;Lmbn004685;Lmbn005662;pmn001694;Lmbn004240;Lmbn003970;pmb2787;Zmjn004133;Rfmb091	C14826+C14762+C14765+C04717+C20186+C14825+C14835+C14837+C14833+C14766+C14827+C14767	https:\\www.genome.jp\dbget-bin\www_bget?map00591
Metabolic pathways	ko01100	99	311	144	409	pmb2799;Zmyn004548;pmb2804;mws2591;MWS2076;mws0863;Lmbn001930;Lmmn001643;Zmyn002919;Lmgp000659;Lmbn000121;ML10176345;mws0596;mws0576;MWSmce248;pme2601;pmb0819;Lmbn002737;Zmgn000447;Lmgn000160;pme2761;Lmbn002644;pme2596;pme1474;pme0151;Lmbn001467;pma3649;pme0274;pme2801;Lmbn005662;Zmjn004133;Lmtn004049;pme3351;MWS20151;pmb2657;pme1841;ML10171848;mws0437;Zmzn000079;MWS2442;mws0866;mws1090;pme0519;m…	C14826+C01226+C04717+C15770+C01987+C00673+C06202+C01772+C07215+C02505+C02512+C02637+C00632+C01089+C12621+C01013+C02938+C07209+C00197+C02642+C01127+C06758+C00847+C00170+C00429+C03087+C00430+C02378+C16353+C14825+C14827+C06082+C04076+C01477+C03406+C01672+C00652+C01904+C00279+C00085+C00092+C00103+C00089+C01083+C00956+C00258+C05143+C01235+C06563+C00489+C00051+C00860+C06199+C00463+C11874+C00072+C00049+…	https:\\www.genome.jp\dbget-bin\www_bget?map01100
alpha-Linolenic acid metabolism	ko00592	10	12	144	409	Zmgn003633;Zmyn004548;Zmpn003368;Zmyn004676;Zmjn003398;Zmyn004732;pmb2791;pmb2786;Zmyn004449;pmn001689	C16309+C01226+C16316+C16346+C16308+C16342+C16321+C16326+C21923+C21924	https:\\www.genome.jp\dbget-bin\www_bget?map00592
Biosynthesis of secondary metabolites	ko01110	65	160	144	409	Zmgn003633;Zmyn004548;mws2591;Zmjn003398;Lmmn001643;Lmbn000121;ML10176345;Zmgn000447;pma3649;pmb3074;pme2801;pmb2791;Zmyn004449;pmn001689;Lmtn004049;pme3351;MWS20151;pmb2657;pme1841;mws0906;Zmzn000079;MWS2442;mws0866;mws1090;pme0519;mws0264;mws1346;mws0267;Lmap001823;MWSHY0098;Lssp210422;mws1105;pma2987;pmb1096;mws0913;Zbjn004215;MWSslk208;Hmfn000531;mws0219;mws0254;pme0057;Lmbp000123;mws0671;mws…	C16309+C01226+C15770+C16308+C01772+C02512+C02637+C00197+C00430+C12208+C16353+C16321+C21923+C21924+C06082+C04076+C01477+C03406+C01672+C00761+C00279+C00085+C00092+C00103+C00089+C01083+C00956+C00258+C05143+C12136+C06563+C08304+C00860+C00463+C12626+C12634+C11874+C00072+C00049+C00135+C00155+C17213+C00263+C00407+C00123+C00047+C00073+C00079+C00148+C00188+C00078+C00082+C00183+C01514+C18015+C00978+C00437+…	https:\\www.genome.jp\dbget-bin\www_bget?map01110
Purine metabolism	ko00230	2	22	144	409	pmc0066;pme0193	C06196+C00064	https:\\www.genome.jp\dbget-bin\www_bget?map00230
Nucleotide metabolism	ko01232	3	26	144	409	pmc0066;pme0193;pme0264	C06196+C00064+C00214	https:\\www.genome.jp\dbget-bin\www_bget?map01232
Benzoxazinoid biosynthesis	ko00402	2	5	144	409	mws2591;pmb1096	C15770+C00463	https:\\www.genome.jp\dbget-bin\www_bget?map00402
Biosynthesis of various plant secondary metabolites	ko00999	12	25	144	409	mws2591;Lmmn001643;ML10176345;mws1105;pmb1096;mws0219;pme1210;pme0021;mws0282;mws0250;mws0154;Zmln002252	C15770+C01772+C02637+C08304+C00463+C00049+C00073+C00079+C00078+C00082+C00493+C22007	https:\\www.genome.jp\dbget-bin\www_bget?map00999
Tryptophan metabolism	ko00380	12	22	144	409	MWS2076;Lcsp001671;mws0596;pmb0819;pmb1096;mws0282;pmb0818;pme1313;mws0677;pmb0774;pme2024;mws0005	C01987+C22202+C00632+C02938+C00463+C00078+C05660+C02700+C00978+C17203+C00780+C00398	https:\\www.genome.jp\dbget-bin\www_bget?map00380
Pentose phosphate pathway	ko00030	6	13	144	409	mws0863;Zmgn000447;Zmzn000079;MWS2442;mws0267;pma6455	C00673+C00197+C00279+C00085+C00258+C00199	https:\\www.genome.jp\dbget-bin\www_bget?map00030
Phenylalanine metabolism	ko00360	7	16	144	409	Lmmn001643;Lmgp000659;MWSmce248;pme0021;mws0250;Zmgn002106;Lmbn002648	C01772+C02505+C12621+C00079+C00082+C03519+C02763	https:\\www.genome.jp\dbget-bin\www_bget?map00360
C5-Branched dibasic acid metabolism	ko00660	1	9	144	409	Lmgn000224	C06030	https:\\www.genome.jp\dbget-bin\www_bget?map00660
Flavonoid biosynthesis	ko00941	7	16	144	409	mws0914;pmb3074;MWSHY0181;MWS20151;MWSHY0098;Lmyn006227;pme0088	C09826+C12208+C01460+C01477+C12136+C10044+C01514	https:\\www.genome.jp\dbget-bin\www_bget?map00941
Cyanoamino acid metabolism	ko00460	7	8	144	409	Lmbn000121;Lmap001823;mws0219;mws0258;pme0021;mws0250;mws0256	C02512+C05143+C00049+C00407+C00079+C00082+C00183	https:\\www.genome.jp\dbget-bin\www_bget?map00460
Phenylalanine, tyrosine and tryptophan biosynthesis	ko00400	8	12	144	409	ML10176345;Zmzn000079;pmb1096;pme0021;mws0282;mws0250;mws0277;mws0154	C02637+C00279+C00463+C00079+C00078+C00082+C00296+C00493	https:\\www.genome.jp\dbget-bin\www_bget?map00400
Biosynthesis of amino acids	ko01230	27	51	144	409	ML10176345;Zmgn000447;pme3351;pmb2657;Zmzn000079;MWS2442;mws1346;pma2987;mws0219;pme0193;mws0254;pme0057;mws0671;mws0258;mws0227;pme0026;pme1210;pme0021;pme0006;mws0230;mws0282;mws0250;mws0256;Zmyn000155;pma6455;MWS0631;mws0154	C02637+C00197+C04076+C03406+C00279+C00085+C00956+C00860+C00049+C00064+C00135+C00155+C00263+C00407+C00123+C00047+C00073+C00079+C00148+C00188+C00078+C00082+C00183+C00437+C00199+C05824+C00493	https:\\www.genome.jp\dbget-bin\www_bget?map01230
Biosynthesis of cofactors	ko01240	20	58	144	409	ML10176345;mws0596;Zmgn000447;pma3649;Zmzn000079;MWS2442;mws1090;pme1086;Hmfn000531;mws0219;pme0193;pme1210;mws0282;mws0250;mws0256;pme1313;mws0133;mws4134;pma6455;mws0154	C02637+C00632+C00197+C00430+C00279+C00085+C00103+C00051+C00072+C00049+C00064+C00073+C00078+C00082+C00183+C02700+C00153+C00127+C00199+C00493	https:\\www.genome.jp\dbget-bin\www_bget?map01240
Butanoate metabolism	ko00650	1	6	144	409	mws0576	C01089	https:\\www.genome.jp\dbget-bin\www_bget?map00650
Pyrimidine metabolism	ko00240	5	19	144	409	pme2601;Lmgn000160;pme0151;pme0193;pme0264	C01013+C02642+C00429+C00064+C00214	https:\\www.genome.jp\dbget-bin\www_bget?map00240
beta-Alanine metabolism	ko00410	5	12	144	409	pme2601;Lmgn000160;pme0151;mws0219;mws0254	C01013+C02642+C00429+C00049+C00135	https:\\www.genome.jp\dbget-bin\www_bget?map00410
Propanoate metabolism	ko00640	1	5	144	409	pme2601	C01013	https:\\www.genome.jp\dbget-bin\www_bget?map00640
Carbon metabolism	ko01200	7	23	144	409	pme2601;Zmgn000447;Zmzn000079;MWS2442;mws0267;mws0219;pma6455	C01013+C00197+C00279+C00085+C00258+C00049+C00199	https:\\www.genome.jp\dbget-bin\www_bget?map01200
Glycolysis / Gluconeogenesis	ko00010	3	9	144	409	Zmgn000447;MWS2442;mws1090	C00197+C00085+C00103	https:\\www.genome.jp\dbget-bin\www_bget?map00010
Glycine, serine and threonine metabolism	ko00260	7	14	144	409	Zmgn000447;pma3649;mws0267;mws0219;mws0671;mws0230;mws0282	C00197+C00430+C00258+C00049+C00263+C00188+C00078	https:\\www.genome.jp\dbget-bin\www_bget?map00260
Cysteine and methionine metabolism	ko00270	9	17	144	409	Zmgn000447;pme1474;pme1086;mws0219;pme0057;mws0671;pme1210;pmb0468;MWS0631	C00197+C00170+C00051+C00049+C00155+C00263+C00073+C03145+C05824	https:\\www.genome.jp\dbget-bin\www_bget?map00270
Glycerolipid metabolism	ko00561	3	5	144	409	Zmgn000447;mws1090;mws0267	C00197+C00103+C00258	https:\\www.genome.jp\dbget-bin\www_bget?map00561
Glyoxylate and dicarboxylate metabolism	ko00630	4	15	144	409	Zmgn000447;pme2761;mws0267;pme0193	C00197+C01127+C00258+C00064	https:\\www.genome.jp\dbget-bin\www_bget?map00630
Carbon fixation by Calvin cycle	ko00710	5	10	144	409	Zmgn000447;Zmzn000079;MWS2442;mws0219;pma6455	C00197+C00279+C00085+C00049+C00199	https:\\www.genome.jp\dbget-bin\www_bget?map00710
Pantothenate and CoA biosynthesis	ko00770	4	9	144	409	Lmgn000160;pme0151;mws0219;mws0256	C02642+C00429+C00049+C00183	https:\\www.genome.jp\dbget-bin\www_bget?map00770
Vitamin B6 metabolism	ko00750	3	5	144	409	pme2596;Zmzn000079;pme0193	C00847+C00279+C00064	https:\\www.genome.jp\dbget-bin\www_bget?map00750
Zeatin biosynthesis	ko00908	1	12	144	409	pme1474	C00170	https:\\www.genome.jp\dbget-bin\www_bget?map00908
Lysine degradation	ko00310	6	12	144	409	Lmbn001467;pme3351;pme1841;mws1346;pme0243;pme0026	C03087+C04076+C01672+C00956+C00489+C00047	https:\\www.genome.jp\dbget-bin\www_bget?map00310
Porphyrin metabolism	ko00860	2	2	144	409	pma3649;mws0230	C00430+C00188	https:\\www.genome.jp\dbget-bin\www_bget?map00860
ABC transporters	ko02010	19	44	144	409	pma3649;pme0519;mws0264;pme1086;mws0219;pme0193;mws0254;mws0258;mws0227;pme0026;pme0021;pme0006;mws0230;mws0256;MWS0442;mws1333;pme0282;pme2125;Zmdp000972	C00430+C00089+C01083+C00051+C00049+C00064+C00135+C00407+C00123+C00047+C00079+C00148+C00188+C00183+C01835+C05402+C01606+C00492+C22040	https:\\www.genome.jp\dbget-bin\www_bget?map02010
Phenylpropanoid biosynthesis	ko00940	5	14	144	409	pmb3074;mws0906;pme0021;mws0250;mws4085	C12208+C00761+C00079+C00082+C00482	https:\\www.genome.jp\dbget-bin\www_bget?map00940
Stilbenoid, diarylheptanoid and gingerol biosynthesis	ko00945	1	2	144	409	pmb3074	C12208	https:\\www.genome.jp\dbget-bin\www_bget?map00945
Caffeine metabolism	ko00232	1	6	144	409	pme2801	C16353	https:\\www.genome.jp\dbget-bin\www_bget?map00232
Carotenoid biosynthesis	ko00906	2	2	144	409	Lmtn004049;Lakn004098	C06082+C15971	https:\\www.genome.jp\dbget-bin\www_bget?map00906
Plant hormone signal transduction	ko04075	1	5	144	409	Lmtn004049	C06082	https:\\www.genome.jp\dbget-bin\www_bget?map04075
Flavone and flavonol biosynthesis	ko00944	8	19	144	409	mws0051;MWSHY0008;MWSHY0181;MWS20151;mws0913;Zbjn004215;pme0088;MWSHY0104	C01470+C01714+C01460+C01477+C12626+C12634+C01514+C03951	https:\\www.genome.jp\dbget-bin\www_bget?map00944
Lysine biosynthesis	ko00300	5	9	144	409	pme3351;mws1346;mws0219;mws0671;pme0026	C04076+C00956+C00049+C00263+C00047	https:\\www.genome.jp\dbget-bin\www_bget?map00300
Tropane, piperidine and pyridine alkaloid biosynthesis	ko00960	6	10	144	409	pme3351;pme1841;mws0258;pme0026;pme0021;pmb0782	C04076+C01672+C00407+C00047+C00079+C01746	https:\\www.genome.jp\dbget-bin\www_bget?map00960
Arginine biosynthesis	ko00220	4	8	144	409	pmb2657;mws0219;pme0193;Zmyn000155	C03406+C00049+C00064+C00437	https:\\www.genome.jp\dbget-bin\www_bget?map00220
Alanine, aspartate and glutamate metabolism	ko00250	3	10	144	409	pmb2657;mws0219;pme0193	C03406+C00049+C00064	https:\\www.genome.jp\dbget-bin\www_bget?map00250
D-Amino acid metabolism	ko00470	9	15	144	409	pme1841;mws0219;pme0193;mws0254;pme0026;pme1210;pme0021;pme0006;mws0230	C01672+C00049+C00064+C00135+C00047+C00073+C00079+C00148+C00188	https:\\www.genome.jp\dbget-bin\www_bget?map00470
Glutathione metabolism	ko00480	4	8	144	409	pme1841;pme1086;Hmfn000531;mws4134	C01672+C00051+C00072+C00127	https:\\www.genome.jp\dbget-bin\www_bget?map00480
Glycerophospholipid metabolism	ko00564	2	5	144	409	mws0120;mws0704	C00670+C00346	https:\\www.genome.jp\dbget-bin\www_bget?map00564
Ether lipid metabolism	ko00565	1	1	144	409	mws0120	C00670	https:\\www.genome.jp\dbget-bin\www_bget?map00565
Anthocyanin biosynthesis	ko00942	2	2	144	409	pmb0557;pmb0542	C16289+C12643	https:\\www.genome.jp\dbget-bin\www_bget?map00942
Ascorbate and aldarate metabolism	ko00053	2	16	144	409	ML10171848;Hmfn000531	C00652+C00072	https:\\www.genome.jp\dbget-bin\www_bget?map00053
Pentose and glucuronate interconversions	ko00040	3	12	144	409	mws0437;mws1090;pma6455	C01904+C00103+C00199	https:\\www.genome.jp\dbget-bin\www_bget?map00040
Fructose and mannose metabolism	ko00051	2	9	144	409	MWS2442;Zmpn000095	C00085+C01096	https:\\www.genome.jp\dbget-bin\www_bget?map00051
Galactose metabolism	ko00052	6	17	144	409	MWS2442;mws1090;pme0519;mws1080;mws1333;pme2125	C00085+C00103+C00089+C01235+C05402+C00492	https:\\www.genome.jp\dbget-bin\www_bget?map00052
Starch and sucrose metabolism	ko00500	6	8	144	409	MWS2442;mws0866;mws1090;pme0519;mws0264;mws2523	C00085+C00092+C00103+C00089+C01083+C00689	https:\\www.genome.jp\dbget-bin\www_bget?map00500
Amino sugar and nucleotide sugar metabolism	ko00520	3	14	144	409	MWS2442;mws1090;Lmqn000780	C00085+C00103+C00043	https:\\www.genome.jp\dbget-bin\www_bget?map00520
Biosynthesis of nucleotide sugars	ko01250	4	15	144	409	MWS2442;mws1090;pma6455;Lmqn000780	C00085+C00103+C00199+C00043	https:\\www.genome.jp\dbget-bin\www_bget?map01250
Inositol phosphate metabolism	ko00562	1	5	144	409	mws0866	C00092	https:\\www.genome.jp\dbget-bin\www_bget?map00562
2-Oxocarboxylic acid metabolism	ko01210	12	29	144	409	mws1346;mws0219;Lmbp000123;mws0258;mws0227;pme0026;pme1210;pme0021;mws0282;mws0250;mws0256;Zmyn000155	C00956+C00049+C17213+C00407+C00123+C00047+C00073+C00079+C00078+C00082+C00183+C00437	https:\\www.genome.jp\dbget-bin\www_bget?map01210
Fatty acid degradation	ko00071	1	3	144	409	pme0243	C00489	https:\\www.genome.jp\dbget-bin\www_bget?map00071
Histidine metabolism	ko00340	3	8	144	409	pma2987;mws0219;mws0254	C00860+C00049+C00135	https:\\www.genome.jp\dbget-bin\www_bget?map00340
Tyrosine metabolism	ko00350	2	17	144	409	pmb0037;mws0250	C06199+C00082	https:\\www.genome.jp\dbget-bin\www_bget?map00350
Diterpenoid biosynthesis	ko00904	2	3	144	409	MWSslk208;Wmxp009647	C11874+C18015	https:\\www.genome.jp\dbget-bin\www_bget?map00904
Monobactam biosynthesis	ko00261	3	4	144	409	mws0219;mws0230;mws0250	C00049+C00188+C00082	https:\\www.genome.jp\dbget-bin\www_bget?map00261
Nicotinate and nicotinamide metabolism	ko00760	2	13	144	409	mws0219;mws0133	C00049+C00153	https:\\www.genome.jp\dbget-bin\www_bget?map00760
Aminoacyl-tRNA biosynthesis	ko00970	13	16	144	409	mws0219;pme0193;mws0254;mws0258;mws0227;pme0026;pme1210;pme0021;pme0006;mws0230;mws0282;mws0250;mws0256	C00049+C00064+C00135+C00407+C00123+C00047+C00073+C00079+C00148+C00188+C00078+C00082+C00183	https:\\www.genome.jp\dbget-bin\www_bget?map00970
Nitrogen metabolism	ko00910	1	1	144	409	pme0193	C00064	https:\\www.genome.jp\dbget-bin\www_bget?map00910
Sulfur metabolism	ko00920	2	6	144	409	pme0057;mws0671	C00155+C00263	https:\\www.genome.jp\dbget-bin\www_bget?map00920
Glucosinolate biosynthesis	ko00966	8	10	144	409	Lmbp000123;mws0258;mws0227;pme1210;pme0021;mws0282;mws0250;mws0256	C17213+C00407+C00123+C00073+C00079+C00078+C00082+C00183	https:\\www.genome.jp\dbget-bin\www_bget?map00966
Valine, leucine and isoleucine degradation	ko00280	4	7	144	409	mws0258;mws0227;mws0256;mws0147	C00407+C00123+C00183+C20827	https:\\www.genome.jp\dbget-bin\www_bget?map00280
Valine, leucine and isoleucine biosynthesis	ko00290	4	12	144	409	mws0258;mws0227;mws0230;mws0256	C00407+C00123+C00188+C00183	https:\\www.genome.jp\dbget-bin\www_bget?map00290
Biotin metabolism	ko00780	1	2	144	409	pme0026	C00047	https:\\www.genome.jp\dbget-bin\www_bget?map00780
Efferocytosis	ko04148	1	4	144	409	pme1210	C00073	https:\\www.genome.jp\dbget-bin\www_bget?map04148
Arginine and proline metabolism	ko00330	2	11	144	409	pme0006;Lmlp003161	C00148+C10497	https:\\www.genome.jp\dbget-bin\www_bget?map00330
Indole alkaloid biosynthesis	ko00901	2	3	144	409	mws0282;mws0005	C00078+C00398	https:\\www.genome.jp\dbget-bin\www_bget?map00901
Ubiquinone and other terpenoid-quinone biosynthesis	ko00130	1	4	144	409	mws0250	C00082	https:\\www.genome.jp\dbget-bin\www_bget?map00130
Thiamine metabolism	ko00730	1	4	144	409	mws0250	C00082	https:\\www.genome.jp\dbget-bin\www_bget?map00730
Isoquinoline alkaloid biosynthesis	ko00950	1	6	144	409	mws0250	C00082	https:\\www.genome.jp\dbget-bin\www_bget?map00950
Betalain biosynthesis	ko00965	1	3	144	409	mws0250	C00082	https:\\www.genome.jp\dbget-bin\www_bget?map00965
Glycosylphosphatidylinositol (GPI)-anchor biosynthesis	ko00563	1	1	144	409	mws0704	C00346	https:\\www.genome.jp\dbget-bin\www_bget?map00563
Sphingolipid metabolism	ko00600	1	3	144	409	mws0704	C00346	https:\\www.genome.jp\dbget-bin\www_bget?map00600
Riboflavin metabolism	ko00740	1	6	144	409	pma6455	C00199	https:\\www.genome.jp\dbget-bin\www_bget?map00740

## Sheet: Sheet2
Metabolic pathways	ko01100	99	311	144	409	pmb2799;Zmyn004548;pmb2804;mws2591;MWS2076;mws0863;Lmbn001930;Lmmn001643;Zmyn002919;Lmgp000659;Lmbn000121;ML10176345;mws0596;mws0576;MWSmce248;pme2601;pmb0819;Lmbn002737;Zmgn000447;Lmgn000160;pme2761;Lmbn002644;pme2596;pme1474;pme0151;Lmbn001467;pma3649;pme0274;pme2801;Lmbn005662;Zmjn004133;Lmtn004049;pme3351;MWS20151;pmb2657;pme1841;ML10171848;mws0437;Zmzn000079;MWS2442;mws0866;mws1090;pme0519;m…	C14826+C01226+C04717+C15770+C01987+C00673+C06202+C01772+C07215+C02505+C02512+C02637+C00632+C01089+C12621+C01013+C02938+C07209+C00197+C02642+C01127+C06758+C00847+C00170+C00429+C03087+C00430+C02378+C16353+C14825+C14827+C06082+C04076+C01477+C03406+C01672+C00652+C01904+C00279+C00085+C00092+C00103+C00089+C01083+C00956+C00258+C05143+C01235+C06563+C00489+C00051+C00860+C06199+C00463+C11874+C00072+C00049+…	https:\\www.genome.jp\dbget-bin\www_bget?map01100
Biosynthesis of secondary metabolites	ko01110	65	160	144	409	Zmgn003633;Zmyn004548;mws2591;Zmjn003398;Lmmn001643;Lmbn000121;ML10176345;Zmgn000447;pma3649;pmb3074;pme2801;pmb2791;Zmyn004449;pmn001689;Lmtn004049;pme3351;MWS20151;pmb2657;pme1841;mws0906;Zmzn000079;MWS2442;mws0866;mws1090;pme0519;mws0264;mws1346;mws0267;Lmap001823;MWSHY0098;Lssp210422;mws1105;pma2987;pmb1096;mws0913;Zbjn004215;MWSslk208;Hmfn000531;mws0219;mws0254;pme0057;Lmbp000123;mws0671;mws…	C16309+C01226+C15770+C16308+C01772+C02512+C02637+C00197+C00430+C12208+C16353+C16321+C21923+C21924+C06082+C04076+C01477+C03406+C01672+C00761+C00279+C00085+C00092+C00103+C00089+C01083+C00956+C00258+C05143+C12136+C06563+C08304+C00860+C00463+C12626+C12634+C11874+C00072+C00049+C00135+C00155+C17213+C00263+C00407+C00123+C00047+C00073+C00079+C00148+C00188+C00078+C00082+C00183+C01514+C18015+C00978+C00437+…	https:\\www.genome.jp\dbget-bin\www_bget?map01110
Biosynthesis of cofactors	ko01240	20	58	144	409	ML10176345;mws0596;Zmgn000447;pma3649;Zmzn000079;MWS2442;mws1090;pme1086;Hmfn000531;mws0219;pme0193;pme1210;mws0282;mws0250;mws0256;pme1313;mws0133;mws4134;pma6455;mws0154	C02637+C00632+C00197+C00430+C00279+C00085+C00103+C00051+C00072+C00049+C00064+C00073+C00078+C00082+C00183+C02700+C00153+C00127+C00199+C00493	https:\\www.genome.jp\dbget-bin\www_bget?map01240
Biosynthesis of amino acids	ko01230	27	51	144	409	ML10176345;Zmgn000447;pme3351;pmb2657;Zmzn000079;MWS2442;mws1346;pma2987;mws0219;pme0193;mws0254;pme0057;mws0671;mws0258;mws0227;pme0026;pme1210;pme0021;pme0006;mws0230;mws0282;mws0250;mws0256;Zmyn000155;pma6455;MWS0631;mws0154	C02637+C00197+C04076+C03406+C00279+C00085+C00956+C00860+C00049+C00064+C00135+C00155+C00263+C00407+C00123+C00047+C00073+C00079+C00148+C00188+C00078+C00082+C00183+C00437+C00199+C05824+C00493	https:\\www.genome.jp\dbget-bin\www_bget?map01230
ABC transporters	ko02010	19	44	144	409	pma3649;pme0519;mws0264;pme1086;mws0219;pme0193;mws0254;mws0258;mws0227;pme0026;pme0021;pme0006;mws0230;mws0256;MWS0442;mws1333;pme0282;pme2125;Zmdp000972	C00430+C00089+C01083+C00051+C00049+C00064+C00135+C00407+C00123+C00047+C00079+C00148+C00188+C00183+C01835+C05402+C01606+C00492+C22040	https:\\www.genome.jp\dbget-bin\www_bget?map02010
2-Oxocarboxylic acid metabolism	ko01210	12	29	144	409	mws1346;mws0219;Lmbp000123;mws0258;mws0227;pme0026;pme1210;pme0021;mws0282;mws0250;mws0256;Zmyn000155	C00956+C00049+C17213+C00407+C00123+C00047+C00073+C00079+C00078+C00082+C00183+C00437	https:\\www.genome.jp\dbget-bin\www_bget?map01210
Nucleotide metabolism	ko01232	3	26	144	409	pmc0066;pme0193;pme0264	C06196+C00064+C00214	https:\\www.genome.jp\dbget-bin\www_bget?map01232
Biosynthesis of various plant secondary metabolites	ko00999	12	25	144	409	mws2591;Lmmn001643;ML10176345;mws1105;pmb1096;mws0219;pme1210;pme0021;mws0282;mws0250;mws0154;Zmln002252	C15770+C01772+C02637+C08304+C00463+C00049+C00073+C00079+C00078+C00082+C00493+C22007	https:\\www.genome.jp\dbget-bin\www_bget?map00999
Carbon metabolism	ko01200	7	23	144	409	pme2601;Zmgn000447;Zmzn000079;MWS2442;mws0267;mws0219;pma6455	C01013+C00197+C00279+C00085+C00258+C00049+C00199	https:\\www.genome.jp\dbget-bin\www_bget?map01200
Purine metabolism	ko00230	2	22	144	409	pmc0066;pme0193	C06196+C00064	https:\\www.genome.jp\dbget-bin\www_bget?map00230
Tryptophan metabolism	ko00380	12	22	144	409	MWS2076;Lcsp001671;mws0596;pmb0819;pmb1096;mws0282;pmb0818;pme1313;mws0677;pmb0774;pme2024;mws0005	C01987+C22202+C00632+C02938+C00463+C00078+C05660+C02700+C00978+C17203+C00780+C00398	https:\\www.genome.jp\dbget-bin\www_bget?map00380
Pyrimidine metabolism	ko00240	5	19	144	409	pme2601;Lmgn000160;pme0151;pme0193;pme0264	C01013+C02642+C00429+C00064+C00214	https:\\www.genome.jp\dbget-bin\www_bget?map00240
Flavone and flavonol biosynthesis	ko00944	8	19	144	409	mws0051;MWSHY0008;MWSHY0181;MWS20151;mws0913;Zbjn004215;pme0088;MWSHY0104	C01470+C01714+C01460+C01477+C12626+C12634+C01514+C03951	https:\\www.genome.jp\dbget-bin\www_bget?map00944
Linoleic acid metabolism	ko00591	12	17	144	409	pmb2799;Lmbn005369;Lmbn005443;pmb2804;Lmbn004685;Lmbn005662;pmn001694;Lmbn004240;Lmbn003970;pmb2787;Zmjn004133;Rfmb091	C14826+C14762+C14765+C04717+C20186+C14825+C14835+C14837+C14833+C14766+C14827+C14767	https:\\www.genome.jp\dbget-bin\www_bget?map00591
Cysteine and methionine metabolism	ko00270	9	17	144	409	Zmgn000447;pme1474;pme1086;mws0219;pme0057;mws0671;pme1210;pmb0468;MWS0631	C00197+C00170+C00051+C00049+C00155+C00263+C00073+C03145+C05824	https:\\www.genome.jp\dbget-bin\www_bget?map00270
Galactose metabolism	ko00052	6	17	144	409	MWS2442;mws1090;pme0519;mws1080;mws1333;pme2125	C00085+C00103+C00089+C01235+C05402+C00492	https:\\www.genome.jp\dbget-bin\www_bget?map00052
Tyrosine metabolism	ko00350	2	17	144	409	pmb0037;mws0250	C06199+C00082	https:\\www.genome.jp\dbget-bin\www_bget?map00350
Phenylalanine metabolism	ko00360	7	16	144	409	Lmmn001643;Lmgp000659;MWSmce248;pme0021;mws0250;Zmgn002106;Lmbn002648	C01772+C02505+C12621+C00079+C00082+C03519+C02763	https:\\www.genome.jp\dbget-bin\www_bget?map00360
Flavonoid biosynthesis	ko00941	7	16	144	409	mws0914;pmb3074;MWSHY0181;MWS20151;MWSHY0098;Lmyn006227;pme0088	C09826+C12208+C01460+C01477+C12136+C10044+C01514	https:\\www.genome.jp\dbget-bin\www_bget?map00941
Ascorbate and aldarate metabolism	ko00053	2	16	144	409	ML10171848;Hmfn000531	C00652+C00072	https:\\www.genome.jp\dbget-bin\www_bget?map00053
Aminoacyl-tRNA biosynthesis	ko00970	13	16	144	409	mws0219;pme0193;mws0254;mws0258;mws0227;pme0026;pme1210;pme0021;pme0006;mws0230;mws0282;mws0250;mws0256	C00049+C00064+C00135+C00407+C00123+C00047+C00073+C00079+C00148+C00188+C00078+C00082+C00183	https:\\www.genome.jp\dbget-bin\www_bget?map00970
Glyoxylate and dicarboxylate metabolism	ko00630	4	15	144	409	Zmgn000447;pme2761;mws0267;pme0193	C00197+C01127+C00258+C00064	https:\\www.genome.jp\dbget-bin\www_bget?map00630
D-Amino acid metabolism	ko00470	9	15	144	409	pme1841;mws0219;pme0193;mws0254;pme0026;pme1210;pme0021;pme0006;mws0230	C01672+C00049+C00064+C00135+C00047+C00073+C00079+C00148+C00188	https:\\www.genome.jp\dbget-bin\www_bget?map00470
Biosynthesis of nucleotide sugars	ko01250	4	15	144	409	MWS2442;mws1090;pma6455;Lmqn000780	C00085+C00103+C00199+C00043	https:\\www.genome.jp\dbget-bin\www_bget?map01250
Glycine, serine and threonine metabolism	ko00260	7	14	144	409	Zmgn000447;pma3649;mws0267;mws0219;mws0671;mws0230;mws0282	C00197+C00430+C00258+C00049+C00263+C00188+C00078	https:\\www.genome.jp\dbget-bin\www_bget?map00260
Phenylpropanoid biosynthesis	ko00940	5	14	144	409	pmb3074;mws0906;pme0021;mws0250;mws4085	C12208+C00761+C00079+C00082+C00482	https:\\www.genome.jp\dbget-bin\www_bget?map00940
Amino sugar and nucleotide sugar metabolism	ko00520	3	14	144	409	MWS2442;mws1090;Lmqn000780	C00085+C00103+C00043	https:\\www.genome.jp\dbget-bin\www_bget?map00520
Pentose phosphate pathway	ko00030	6	13	144	409	mws0863;Zmgn000447;Zmzn000079;MWS2442;mws0267;pma6455	C00673+C00197+C00279+C00085+C00258+C00199	https:\\www.genome.jp\dbget-bin\www_bget?map00030
Nicotinate and nicotinamide metabolism	ko00760	2	13	144	409	mws0219;mws0133	C00049+C00153	https:\\www.genome.jp\dbget-bin\www_bget?map00760
alpha-Linolenic acid metabolism	ko00592	10	12	144	409	Zmgn003633;Zmyn004548;Zmpn003368;Zmyn004676;Zmjn003398;Zmyn004732;pmb2791;pmb2786;Zmyn004449;pmn001689	C16309+C01226+C16316+C16346+C16308+C16342+C16321+C16326+C21923+C21924	https:\\www.genome.jp\dbget-bin\www_bget?map00592
Phenylalanine, tyrosine and tryptophan biosynthesis	ko00400	8	12	144	409	ML10176345;Zmzn000079;pmb1096;pme0021;mws0282;mws0250;mws0277;mws0154	C02637+C00279+C00463+C00079+C00078+C00082+C00296+C00493	https:\\www.genome.jp\dbget-bin\www_bget?map00400
beta-Alanine metabolism	ko00410	5	12	144	409	pme2601;Lmgn000160;pme0151;mws0219;mws0254	C01013+C02642+C00429+C00049+C00135	https:\\www.genome.jp\dbget-bin\www_bget?map00410
Zeatin biosynthesis	ko00908	1	12	144	409	pme1474	C00170	https:\\www.genome.jp\dbget-bin\www_bget?map00908
Lysine degradation	ko00310	6	12	144	409	Lmbn001467;pme3351;pme1841;mws1346;pme0243;pme0026	C03087+C04076+C01672+C00956+C00489+C00047	https:\\www.genome.jp\dbget-bin\www_bget?map00310
Pentose and glucuronate interconversions	ko00040	3	12	144	409	mws0437;mws1090;pma6455	C01904+C00103+C00199	https:\\www.genome.jp\dbget-bin\www_bget?map00040
Valine, leucine and isoleucine biosynthesis	ko00290	4	12	144	409	mws0258;mws0227;mws0230;mws0256	C00407+C00123+C00188+C00183	https:\\www.genome.jp\dbget-bin\www_bget?map00290
Arginine and proline metabolism	ko00330	2	11	144	409	pme0006;Lmlp003161	C00148+C10497	https:\\www.genome.jp\dbget-bin\www_bget?map00330
Carbon fixation by Calvin cycle	ko00710	5	10	144	409	Zmgn000447;Zmzn000079;MWS2442;mws0219;pma6455	C00197+C00279+C00085+C00049+C00199	https:\\www.genome.jp\dbget-bin\www_bget?map00710
Tropane, piperidine and pyridine alkaloid biosynthesis	ko00960	6	10	144	409	pme3351;pme1841;mws0258;pme0026;pme0021;pmb0782	C04076+C01672+C00407+C00047+C00079+C01746	https:\\www.genome.jp\dbget-bin\www_bget?map00960
Alanine, aspartate and glutamate metabolism	ko00250	3	10	144	409	pmb2657;mws0219;pme0193	C03406+C00049+C00064	https:\\www.genome.jp\dbget-bin\www_bget?map00250
Glucosinolate biosynthesis	ko00966	8	10	144	409	Lmbp000123;mws0258;mws0227;pme1210;pme0021;mws0282;mws0250;mws0256	C17213+C00407+C00123+C00073+C00079+C00078+C00082+C00183	https:\\www.genome.jp\dbget-bin\www_bget?map00966
C5-Branched dibasic acid metabolism	ko00660	1	9	144	409	Lmgn000224	C06030	https:\\www.genome.jp\dbget-bin\www_bget?map00660
Glycolysis / Gluconeogenesis	ko00010	3	9	144	409	Zmgn000447;MWS2442;mws1090	C00197+C00085+C00103	https:\\www.genome.jp\dbget-bin\www_bget?map00010
Pantothenate and CoA biosynthesis	ko00770	4	9	144	409	Lmgn000160;pme0151;mws0219;mws0256	C02642+C00429+C00049+C00183	https:\\www.genome.jp\dbget-bin\www_bget?map00770
Lysine biosynthesis	ko00300	5	9	144	409	pme3351;mws1346;mws0219;mws0671;pme0026	C04076+C00956+C00049+C00263+C00047	https:\\www.genome.jp\dbget-bin\www_bget?map00300
Fructose and mannose metabolism	ko00051	2	9	144	409	MWS2442;Zmpn000095	C00085+C01096	https:\\www.genome.jp\dbget-bin\www_bget?map00051
Cyanoamino acid metabolism	ko00460	7	8	144	409	Lmbn000121;Lmap001823;mws0219;mws0258;pme0021;mws0250;mws0256	C02512+C05143+C00049+C00407+C00079+C00082+C00183	https:\\www.genome.jp\dbget-bin\www_bget?map00460
Arginine biosynthesis	ko00220	4	8	144	409	pmb2657;mws0219;pme0193;Zmyn000155	C03406+C00049+C00064+C00437	https:\\www.genome.jp\dbget-bin\www_bget?map00220
Glutathione metabolism	ko00480	4	8	144	409	pme1841;pme1086;Hmfn000531;mws4134	C01672+C00051+C00072+C00127	https:\\www.genome.jp\dbget-bin\www_bget?map00480
Starch and sucrose metabolism	ko00500	6	8	144	409	MWS2442;mws0866;mws1090;pme0519;mws0264;mws2523	C00085+C00092+C00103+C00089+C01083+C00689	https:\\www.genome.jp\dbget-bin\www_bget?map00500
Histidine metabolism	ko00340	3	8	144	409	pma2987;mws0219;mws0254	C00860+C00049+C00135	https:\\www.genome.jp\dbget-bin\www_bget?map00340
Valine, leucine and isoleucine degradation	ko00280	4	7	144	409	mws0258;mws0227;mws0256;mws0147	C00407+C00123+C00183+C20827	https:\\www.genome.jp\dbget-bin\www_bget?map00280
Butanoate metabolism	ko00650	1	6	144	409	mws0576	C01089	https:\\www.genome.jp\dbget-bin\www_bget?map00650
Caffeine metabolism	ko00232	1	6	144	409	pme2801	C16353	https:\\www.genome.jp\dbget-bin\www_bget?map00232
Sulfur metabolism	ko00920	2	6	144	409	pme0057;mws0671	C00155+C00263	https:\\www.genome.jp\dbget-bin\www_bget?map00920
Isoquinoline alkaloid biosynthesis	ko00950	1	6	144	409	mws0250	C00082	https:\\www.genome.jp\dbget-bin\www_bget?map00950
Riboflavin metabolism	ko00740	1	6	144	409	pma6455	C00199	https:\\www.genome.jp\dbget-bin\www_bget?map00740
Benzoxazinoid biosynthesis	ko00402	2	5	144	409	mws2591;pmb1096	C15770+C00463	https:\\www.genome.jp\dbget-bin\www_bget?map00402
Propanoate metabolism	ko00640	1	5	144	409	pme2601	C01013	https:\\www.genome.jp\dbget-bin\www_bget?map00640
Glycerolipid metabolism	ko00561	3	5	144	409	Zmgn000447;mws1090;mws0267	C00197+C00103+C00258	https:\\www.genome.jp\dbget-bin\www_bget?map00561
Vitamin B6 metabolism	ko00750	3	5	144	409	pme2596;Zmzn000079;pme0193	C00847+C00279+C00064	https:\\www.genome.jp\dbget-bin\www_bget?map00750
Plant hormone signal transduction	ko04075	1	5	144	409	Lmtn004049	C06082	https:\\www.genome.jp\dbget-bin\www_bget?map04075
Glycerophospholipid metabolism	ko00564	2	5	144	409	mws0120;mws0704	C00670+C00346	https:\\www.genome.jp\dbget-bin\www_bget?map00564
Inositol phosphate metabolism	ko00562	1	5	144	409	mws0866	C00092	https:\\www.genome.jp\dbget-bin\www_bget?map00562
Monobactam biosynthesis	ko00261	3	4	144	409	mws0219;mws0230;mws0250	C00049+C00188+C00082	https:\\www.genome.jp\dbget-bin\www_bget?map00261
Efferocytosis	ko04148	1	4	144	409	pme1210	C00073	https:\\www.genome.jp\dbget-bin\www_bget?map04148
Ubiquinone and other terpenoid-quinone biosynthesis	ko00130	1	4	144	409	mws0250	C00082	https:\\www.genome.jp\dbget-bin\www_bget?map00130
Thiamine metabolism	ko00730	1	4	144	409	mws0250	C00082	https:\\www.genome.jp\dbget-bin\www_bget?map00730
Fatty acid degradation	ko00071	1	3	144	409	pme0243	C00489	https:\\www.genome.jp\dbget-bin\www_bget?map00071
Diterpenoid biosynthesis	ko00904	2	3	144	409	MWSslk208;Wmxp009647	C11874+C18015	https:\\www.genome.jp\dbget-bin\www_bget?map00904
Indole alkaloid biosynthesis	ko00901	2	3	144	409	mws0282;mws0005	C00078+C00398	https:\\www.genome.jp\dbget-bin\www_bget?map00901
Betalain biosynthesis	ko00965	1	3	144	409	mws0250	C00082	https:\\www.genome.jp\dbget-bin\www_bget?map00965
Sphingolipid metabolism	ko00600	1	3	144	409	mws0704	C00346	https:\\www.genome.jp\dbget-bin\www_bget?map00600
Porphyrin metabolism	ko00860	2	2	144	409	pma3649;mws0230	C00430+C00188	https:\\www.genome.jp\dbget-bin\www_bget?map00860
Stilbenoid, diarylheptanoid and gingerol biosynthesis	ko00945	1	2	144	409	pmb3074	C12208	https:\\www.genome.jp\dbget-bin\www_bget?map00945
Carotenoid biosynthesis	ko00906	2	2	144	409	Lmtn004049;Lakn004098	C06082+C15971	https:\\www.genome.jp\dbget-bin\www_bget?map00906
Anthocyanin biosynthesis	ko00942	2	2	144	409	pmb0557;pmb0542	C16289+C12643	https:\\www.genome.jp\dbget-bin\www_bget?map00942
Biotin metabolism	ko00780	1	2	144	409	pme0026	C00047	https:\\www.genome.jp\dbget-bin\www_bget?map00780
Ether lipid metabolism	ko00565	1	1	144	409	mws0120	C00670	https:\\www.genome.jp\dbget-bin\www_bget?map00565
Nitrogen metabolism	ko00910	1	1	144	409	pme0193	C00064	https:\\www.genome.jp\dbget-bin\www_bget?map00910
Glycosylphosphatidylinositol (GPI)-anchor biosynthesis	ko00563	1	1	144	409	mws0704	C00346	https:\\www.genome.jp\dbget-bin\www_bget?map00563

## Sheet: ZF-M_vs_ZFCK-M_KEGG
Kegg_pathway	ko_ID	Sig_compound	compound	Sig_compound_all	compound_all	IndexList	CIDList	Pathway
Caffeine metabolism	ko00232	3	6	132	409	mws0663;pme1266;pme0256	C13747+C16357+C00385	https:\\www.genome.jp\dbget-bin\www_bget?map00232
Metabolic pathways	ko01100	103	311	132	409	mws0663;pme3961;pme3184;pme1184;Lmbn001609;mws0236;Hmlp002407;Lmbn001930;Zmgn000216;pmb3101;Lmgp000659;mws0874;pme1738;mws0596;mws0576;pmb0819;Lmbn001754;pme1266;Zmgn000447;Lmgn000160;pme2761;mws0628;pme2596;pme0151;Lmbn001467;pma3649;mws0572;pme0274;Zmjn004133;Lmtn004049;MWSHC2054;MWS20151;pmb2657;MWSmce613;mws0884;Zmzn000079;MWS2442;mws0866;mws1090;pme0519;mws0264;pmb0064;mws1346;Lmap001823;MWS…	C13747+C00559+C00360+C00330+C06006+C00245+C15769+C06202+C06451+C02504+C02505+C01367+C02918+C00632+C01089+C02938+C04411+C16357+C00197+C02642+C01127+C00633+C00847+C00429+C03087+C00430+C02376+C02378+C14827+C06082+C00147+C01477+C03406+C00307+C00575+C00279+C00085+C00092+C00103+C00089+C01083+C04831+C00956+C05143+C00061+C01235+C06563+C00489+C00942+C06199+C00463+C00072+C00049+C00327+C00097+C00064+C00135+…	https:\\www.genome.jp\dbget-bin\www_bget?map01100
Biosynthesis of secondary metabolites	ko01110	65	160	132	409	mws0663;Zmgn003633;Lmbn001609;Hmlp002407;Zmgn000216;pmb3101;Lmbn001754;pme1266;Zmgn000447;pma3649;pmb3074;Lmtn004049;MWSHC2054;MWS20151;pmb2657;mws0906;Zmzn000079;MWS2442;mws0866;mws1090;pme0519;mws0264;pmb0064;mws1346;Lmap001823;MWSHY0098;MWS5083;Lssp210422;mws1105;pmb1096;mws0913;Lmsn002815;Zbjn004215;Hmfn000531;mws0219;pme0008;pme0195;mws0254;pme0057;Lmbp000123;mws0671;mws0258;mws0227;pme0026;…	C13747+C16309+C06006+C15769+C06451+C02504+C04411+C16357+C00197+C00430+C12208+C06082+C00147+C01477+C03406+C00761+C00279+C00085+C00092+C00103+C00089+C01083+C04831+C00956+C05143+C12136+C00061+C06563+C08304+C00463+C12626+C21833+C12634+C00072+C00049+C00327+C00097+C00135+C00155+C17213+C00263+C00407+C00123+C00047+C00073+C00079+C00188+C00078+C00082+C00183+C01514+C00978+C00624+C18325+C00437+C00509+C06561+…	https:\\www.genome.jp\dbget-bin\www_bget?map01110
alpha-Linolenic acid metabolism	ko00592	3	12	132	409	Zmgn003633;Zmpn003368;Zmyn004676	C16309+C16316+C16346	https:\\www.genome.jp\dbget-bin\www_bget?map00592
Linoleic acid metabolism	ko00591	4	17	132	409	Lmbn005369;Lmbn004685;Zmjn004133;Rfmb091	C14762+C20186+C14827+C14767	https:\\www.genome.jp\dbget-bin\www_bget?map00591
Purine metabolism	ko00230	9	22	132	409	pme3961;pme3184;pme1184;mws0874;MWSHC2054;mws0884;mws0609;pme0193;pme0256	C00559+C00360+C00330+C01367+C00147+C00575+C00942+C00064+C00385	https:\\www.genome.jp\dbget-bin\www_bget?map00230
Nucleotide metabolism	ko01232	8	26	132	409	pme3961;pme3184;pme1184;MWSHC2054;pme0193;pme0264;pme3188;pme0256	C00559+C00360+C00330+C00147+C00064+C00214+C00105+C00385	https:\\www.genome.jp\dbget-bin\www_bget?map01232
ABC transporters	ko02010	20	44	132	409	pme3961;pme1184;mws0236;pma3649;pme0519;mws0264;mws0219;pme0193;mws0254;mws0258;mws0227;pme0026;pme0021;mws0230;mws0256;MWS0442;mws1333;pme0282;pme2125;Zmdp000972	C00559+C00330+C00245+C00430+C00089+C01083+C00049+C00064+C00135+C00407+C00123+C00047+C00079+C00188+C00183+C01835+C05402+C01606+C00492+C22040	https:\\www.genome.jp\dbget-bin\www_bget?map02010
Valine, leucine and isoleucine biosynthesis	ko00290	7	12	132	409	Lmbn001609;pmb3101;Lmbn001754;mws0258;mws0227;mws0230;mws0256	C06006+C02504+C04411+C00407+C00123+C00188+C00183	https:\\www.genome.jp\dbget-bin\www_bget?map00290
2-Oxocarboxylic acid metabolism	ko01210	17	29	132	409	Lmbn001609;pmb3101;Lmbn001754;mws1346;mws0219;Lmbp000123;mws0258;mws0227;pme0026;pme1210;pme0021;mws0282;mws0250;mws0256;pme0075;Zmyn000155;pme2380	C06006+C02504+C04411+C00956+C00049+C17213+C00407+C00123+C00047+C00073+C00079+C00078+C00082+C00183+C00624+C00437+C00026	https:\\www.genome.jp\dbget-bin\www_bget?map01210
Biosynthesis of amino acids	ko01230	30	51	132	409	Lmbn001609;pmb3101;Lmbn001754;Zmgn000447;pmb2657;Zmzn000079;MWS2442;mws1346;mws0219;pme0008;pme0195;pme0193;mws0254;pme0057;mws0671;mws0258;mws0227;pme0026;pme1210;pme0021;mws0230;mws0282;mws0250;mws0256;pme0075;Zmyn000155;pma6455;pme1286;MWS0631;pme2380	C06006+C02504+C04411+C00197+C03406+C00279+C00085+C00956+C00049+C00327+C00097+C00064+C00135+C00155+C00263+C00407+C00123+C00047+C00073+C00079+C00188+C00078+C00082+C00183+C00624+C00437+C00199+C00021+C05824+C00026	https:\\www.genome.jp\dbget-bin\www_bget?map01230
Taurine and hypotaurine metabolism	ko00430	3	4	132	409	mws0236;pme0195;pme2380	C00245+C00097+C00026	https:\\www.genome.jp\dbget-bin\www_bget?map00430
Sulfur metabolism	ko00920	4	6	132	409	mws0236;pme0195;pme0057;mws0671	C00245+C00097+C00155+C00263	https:\\www.genome.jp\dbget-bin\www_bget?map00920
Benzoxazinoid biosynthesis	ko00402	3	5	132	409	Hmlp002407;pmb0064;pmb1096	C15769+C04831+C00463	https:\\www.genome.jp\dbget-bin\www_bget?map00402
Biosynthesis of various plant secondary metabolites	ko00999	11	25	132	409	Hmlp002407;pmb0064;mws1105;pmb1096;mws0219;pme1210;pme0021;mws0282;mws0250;pmb0496;MWSHC20155	C15769+C04831+C08304+C00463+C00049+C00073+C00079+C00078+C00082+C18325+C01752	https:\\www.genome.jp\dbget-bin\www_bget?map00999
Phosphonate and phosphinate metabolism	ko00440	1	3	132	409	Zmgn000216	C06451	https:\\www.genome.jp\dbget-bin\www_bget?map00440
Pyruvate metabolism	ko00620	2	7	132	409	pmb3101;Zmgn001448	C02504+C05994	https:\\www.genome.jp\dbget-bin\www_bget?map00620
Phenylalanine metabolism	ko00360	4	16	132	409	Lmgp000659;pme0021;mws0250;Zmgn002106	C02505+C00079+C00082+C03519	https:\\www.genome.jp\dbget-bin\www_bget?map00360
Flavonoid biosynthesis	ko00941	9	16	132	409	mws0914;pmb3074;MWS20151;MWSHY0098;Lmlp006175;pme0088;pme0376;pme2960;mws1179	C09826+C12208+C01477+C12136+C16406+C01514+C00509+C06561+C09099	https:\\www.genome.jp\dbget-bin\www_bget?map00941
Nicotinate and nicotinamide metabolism	ko00760	4	13	132	409	pme1738;mws0219;mws0133;pme3011	C02918+C00049+C00153+C00334	https:\\www.genome.jp\dbget-bin\www_bget?map00760
Tryptophan metabolism	ko00380	9	22	132	409	mws0596;pmb0819;pmb1096;mws0282;pmb0818;pme1313;mws0677;pme2024;mws0005	C00632+C02938+C00463+C00078+C05660+C02700+C00978+C00780+C00398	https:\\www.genome.jp\dbget-bin\www_bget?map00380
Biosynthesis of cofactors	ko01240	23	58	132	409	mws0596;Zmgn000447;pma3649;Zmzn000079;MWS2442;mws1090;MWS5083;Hmfn000531;mws0219;pme0195;pme0193;pme1210;mws0282;mws0250;mws0256;pme1313;mws0133;pme1383;pma6455;pme1286;pmb2922;pme3188;pme2380	C00632+C00197+C00430+C00279+C00085+C00103+C00061+C00072+C00049+C00097+C00064+C00073+C00078+C00082+C00183+C02700+C00153+C00314+C00199+C00021+C00029+C00105+C00026	https:\\www.genome.jp\dbget-bin\www_bget?map01240
Butanoate metabolism	ko00650	3	6	132	409	mws0576;pme2380;pme3011	C01089+C00026+C00334	https:\\www.genome.jp\dbget-bin\www_bget?map00650
Glycolysis / Gluconeogenesis	ko00010	3	9	132	409	Zmgn000447;MWS2442;mws1090	C00197+C00085+C00103	https:\\www.genome.jp\dbget-bin\www_bget?map00010
Pentose phosphate pathway	ko00030	4	13	132	409	Zmgn000447;Zmzn000079;MWS2442;pma6455	C00197+C00279+C00085+C00199	https:\\www.genome.jp\dbget-bin\www_bget?map00030
Glycine, serine and threonine metabolism	ko00260	8	14	132	409	Zmgn000447;pma3649;mws0219;pme0195;mws0671;mws0230;mws0282;ML10198895	C00197+C00430+C00049+C00097+C00263+C00188+C00078+C00213	https:\\www.genome.jp\dbget-bin\www_bget?map00260
Cysteine and methionine metabolism	ko00270	9	17	132	409	Zmgn000447;mws0219;pme0195;pme0057;mws0671;pme1210;pmb0468;pme1286;MWS0631	C00197+C00049+C00097+C00155+C00263+C00073+C03145+C00021+C05824	https:\\www.genome.jp\dbget-bin\www_bget?map00270
Glycerolipid metabolism	ko00561	3	5	132	409	Zmgn000447;mws1090;pmb2922	C00197+C00103+C00029	https:\\www.genome.jp\dbget-bin\www_bget?map00561
Glyoxylate and dicarboxylate metabolism	ko00630	4	15	132	409	Zmgn000447;pme2761;pme0193;pme2380	C00197+C01127+C00064+C00026	https:\\www.genome.jp\dbget-bin\www_bget?map00630
Carbon fixation by Calvin cycle	ko00710	5	10	132	409	Zmgn000447;Zmzn000079;MWS2442;mws0219;pma6455	C00197+C00279+C00085+C00049+C00199	https:\\www.genome.jp\dbget-bin\www_bget?map00710
Carbon metabolism	ko01200	7	23	132	409	Zmgn000447;Zmzn000079;MWS2442;mws0219;pme0195;pma6455;pme2380	C00197+C00279+C00085+C00049+C00097+C00199+C00026	https:\\www.genome.jp\dbget-bin\www_bget?map01200
Pyrimidine metabolism	ko00240	6	19	132	409	Lmgn000160;pme0151;mws0572;pme0193;pme0264;pme3188	C02642+C00429+C02376+C00064+C00214+C00105	https:\\www.genome.jp\dbget-bin\www_bget?map00240
beta-Alanine metabolism	ko00410	5	12	132	409	Lmgn000160;pme0151;mws0219;mws0254;pme3011	C02642+C00429+C00049+C00135+C00334	https:\\www.genome.jp\dbget-bin\www_bget?map00410
Pantothenate and CoA biosynthesis	ko00770	5	9	132	409	Lmgn000160;pme0151;mws0219;pme0195;mws0256	C02642+C00429+C00049+C00097+C00183	https:\\www.genome.jp\dbget-bin\www_bget?map00770
Vitamin B6 metabolism	ko00750	4	5	132	409	pme2596;Zmzn000079;pme0193;pme1383	C00847+C00279+C00064+C00314	https:\\www.genome.jp\dbget-bin\www_bget?map00750
Lysine degradation	ko00310	5	12	132	409	Lmbn001467;mws1346;pme0243;pme0026;pme2380	C03087+C00956+C00489+C00047+C00026	https:\\www.genome.jp\dbget-bin\www_bget?map00310
Porphyrin metabolism	ko00860	2	2	132	409	pma3649;mws0230	C00430+C00188	https:\\www.genome.jp\dbget-bin\www_bget?map00860
Phenylpropanoid biosynthesis	ko00940	4	14	132	409	pmb3074;mws0906;pme0021;mws0250	C12208+C00761+C00079+C00082	https:\\www.genome.jp\dbget-bin\www_bget?map00940
Stilbenoid, diarylheptanoid and gingerol biosynthesis	ko00945	1	2	132	409	pmb3074	C12208	https:\\www.genome.jp\dbget-bin\www_bget?map00945
Carotenoid biosynthesis	ko00906	2	2	132	409	Lmtn004049;Lakn004098	C06082+C15971	https:\\www.genome.jp\dbget-bin\www_bget?map00906
Plant hormone signal transduction	ko04075	2	5	132	409	Lmtn004049;mws0609	C06082+C00942	https:\\www.genome.jp\dbget-bin\www_bget?map04075
Flavone and flavonol biosynthesis	ko00944	8	19	132	409	mws0051;MWS20151;mws0913;mws0919;Lmsn002815;Zbjn004215;pme0088;MWSHY0104	C01470+C01477+C12626+C16911+C21833+C12634+C01514+C03951	https:\\www.genome.jp\dbget-bin\www_bget?map00944
Zeatin biosynthesis	ko00908	2	12	132	409	MWSHC2054;pmb2922	C00147+C00029	https:\\www.genome.jp\dbget-bin\www_bget?map00908
Arginine biosynthesis	ko00220	7	8	132	409	pmb2657;mws0219;pme0008;pme0193;pme0075;Zmyn000155;pme2380	C03406+C00049+C00327+C00064+C00624+C00437+C00026	https:\\www.genome.jp\dbget-bin\www_bget?map00220
Alanine, aspartate and glutamate metabolism	ko00250	5	10	132	409	pmb2657;mws0219;pme0193;pme2380;pme3011	C03406+C00049+C00064+C00026+C00334	https:\\www.genome.jp\dbget-bin\www_bget?map00250
Glycerophospholipid metabolism	ko00564	2	5	132	409	mws0120;MWSmce613	C00670+C00307	https:\\www.genome.jp\dbget-bin\www_bget?map00564
Ether lipid metabolism	ko00565	1	1	132	409	mws0120	C00670	https:\\www.genome.jp\dbget-bin\www_bget?map00565
Phenylalanine, tyrosine and tryptophan biosynthesis	ko00400	5	12	132	409	Zmzn000079;pmb1096;pme0021;mws0282;mws0250	C00279+C00463+C00079+C00078+C00082	https:\\www.genome.jp\dbget-bin\www_bget?map00400
Fructose and mannose metabolism	ko00051	2	9	132	409	MWS2442;Zmpn000095	C00085+C01096	https:\\www.genome.jp\dbget-bin\www_bget?map00051
Galactose metabolism	ko00052	8	17	132	409	MWS2442;mws1090;pme0519;mws1080;mws1333;pme2125;Lmqn000213;pmb2922	C00085+C00103+C00089+C01235+C05402+C00492+C01613+C00029	https:\\www.genome.jp\dbget-bin\www_bget?map00052
Starch and sucrose metabolism	ko00500	7	8	132	409	MWS2442;mws0866;mws1090;pme0519;mws0264;mws2523;pmb2922	C00085+C00092+C00103+C00089+C01083+C00689+C00029	https:\\www.genome.jp\dbget-bin\www_bget?map00500
Amino sugar and nucleotide sugar metabolism	ko00520	3	14	132	409	MWS2442;mws1090;pmb2922	C00085+C00103+C00029	https:\\www.genome.jp\dbget-bin\www_bget?map00520
Biosynthesis of nucleotide sugars	ko01250	4	15	132	409	MWS2442;mws1090;pma6455;pmb2922	C00085+C00103+C00199+C00029	https:\\www.genome.jp\dbget-bin\www_bget?map01250
Inositol phosphate metabolism	ko00562	1	5	132	409	mws0866	C00092	https:\\www.genome.jp\dbget-bin\www_bget?map00562
Pentose and glucuronate interconversions	ko00040	4	12	132	409	mws1090;pma6455;pmb2922;pme2380	C00103+C00199+C00029+C00026	https:\\www.genome.jp\dbget-bin\www_bget?map00040
Lysine biosynthesis	ko00300	5	9	132	409	mws1346;mws0219;mws0671;pme0026;pme2380	C00956+C00049+C00263+C00047+C00026	https:\\www.genome.jp\dbget-bin\www_bget?map00300
Cyanoamino acid metabolism	ko00460	7	8	132	409	Lmap001823;mws0219;pme0195;mws0258;pme0021;mws0250;mws0256	C05143+C00049+C00097+C00407+C00079+C00082+C00183	https:\\www.genome.jp\dbget-bin\www_bget?map00460
Riboflavin metabolism	ko00740	2	6	132	409	MWS5083;pma6455	C00061+C00199	https:\\www.genome.jp\dbget-bin\www_bget?map00740
Fatty acid degradation	ko00071	1	3	132	409	pme0243	C00489	https:\\www.genome.jp\dbget-bin\www_bget?map00071
Tyrosine metabolism	ko00350	2	17	132	409	pmb0037;mws0250	C06199+C00082	https:\\www.genome.jp\dbget-bin\www_bget?map00350
Ascorbate and aldarate metabolism	ko00053	3	16	132	409	Hmfn000531;pmb2922;pme2380	C00072+C00029+C00026	https:\\www.genome.jp\dbget-bin\www_bget?map00053
Glutathione metabolism	ko00480	2	8	132	409	Hmfn000531;pme0195	C00072+C00097	https:\\www.genome.jp\dbget-bin\www_bget?map00480
Monobactam biosynthesis	ko00261	3	4	132	409	mws0219;mws0230;mws0250	C00049+C00188+C00082	https:\\www.genome.jp\dbget-bin\www_bget?map00261
Histidine metabolism	ko00340	3	8	132	409	mws0219;mws0254;pme2380	C00049+C00135+C00026	https:\\www.genome.jp\dbget-bin\www_bget?map00340
D-Amino acid metabolism	ko00470	10	15	132	409	mws0219;pme0195;pme0193;mws0254;pme0026;pme1210;pme0021;mws0230;pme0075;pme2380	C00049+C00097+C00064+C00135+C00047+C00073+C00079+C00188+C00624+C00026	https:\\www.genome.jp\dbget-bin\www_bget?map00470
Aminoacyl-tRNA biosynthesis	ko00970	13	16	132	409	mws0219;pme0195;pme0193;mws0254;mws0258;mws0227;pme0026;pme1210;pme0021;mws0230;mws0282;mws0250;mws0256	C00049+C00097+C00064+C00135+C00407+C00123+C00047+C00073+C00079+C00188+C00078+C00082+C00183	https:\\www.genome.jp\dbget-bin\www_bget?map00970
Thiamine metabolism	ko00730	2	4	132	409	pme0195;mws0250	C00097+C00082	https:\\www.genome.jp\dbget-bin\www_bget?map00730
Sulfur relay system	ko04122	1	3	132	409	pme0195	C00097	https:\\www.genome.jp\dbget-bin\www_bget?map04122
Nitrogen metabolism	ko00910	1	1	132	409	pme0193	C00064	https:\\www.genome.jp\dbget-bin\www_bget?map00910
Glucosinolate biosynthesis	ko00966	8	10	132	409	Lmbp000123;mws0258;mws0227;pme1210;pme0021;mws0282;mws0250;mws0256	C17213+C00407+C00123+C00073+C00079+C00078+C00082+C00183	https:\\www.genome.jp\dbget-bin\www_bget?map00966
Valine, leucine and isoleucine degradation	ko00280	4	7	132	409	mws0258;mws0227;mws0256;mws0147	C00407+C00123+C00183+C20827	https:\\www.genome.jp\dbget-bin\www_bget?map00280
Tropane, piperidine and pyridine alkaloid biosynthesis	ko00960	5	10	132	409	mws0258;pme0026;pme0021;pmb0782;pme2268	C00407+C00047+C00079+C01746+C01004	https:\\www.genome.jp\dbget-bin\www_bget?map00960
Biotin metabolism	ko00780	1	2	132	409	pme0026	C00047	https:\\www.genome.jp\dbget-bin\www_bget?map00780
Efferocytosis	ko04148	1	4	132	409	pme1210	C00073	https:\\www.genome.jp\dbget-bin\www_bget?map04148
Folate biosynthesis	ko00790	1	2	132	409	mws0984	C00835	https:\\www.genome.jp\dbget-bin\www_bget?map00790
Indole alkaloid biosynthesis	ko00901	2	3	132	409	mws0282;mws0005	C00078+C00398	https:\\www.genome.jp\dbget-bin\www_bget?map00901
Ubiquinone and other terpenoid-quinone biosynthesis	ko00130	1	4	132	409	mws0250	C00082	https:\\www.genome.jp\dbget-bin\www_bget?map00130
Isoquinoline alkaloid biosynthesis	ko00950	1	6	132	409	mws0250	C00082	https:\\www.genome.jp\dbget-bin\www_bget?map00950
Betalain biosynthesis	ko00965	1	3	132	409	mws0250	C00082	https:\\www.genome.jp\dbget-bin\www_bget?map00965
Arginine and proline metabolism	ko00330	4	11	132	409	Lmlp003161;ML10198895;Wahp002067;pme3011	C10497+C00213+C18326+C00334	https:\\www.genome.jp\dbget-bin\www_bget?map00330
Citrate cycle (TCA cycle)	ko00020	1	7	132	409	pme2380	C00026	https:\\www.genome.jp\dbget-bin\www_bget?map00020
C5-Branched dibasic acid metabolism	ko00660	1	9	132	409	pme2380	C00026	https:\\www.genome.jp\dbget-bin\www_bget?map00660
Lipoic acid metabolism	ko00785	1	4	132	409	pme2380	C00026	https:\\www.genome.jp\dbget-bin\www_bget?map00785

## Sheet: Sheet1
2-Oxocarboxylic acid metabolism	2-Oxocarboxylic acid metabolism
ABC transporters	ABC transporters
Alanine, aspartate and glutamate metabolism	Alanine, aspartate and glutamate metabolism
alpha-Linolenic acid metabolism	alpha-Linolenic acid metabolism
Amino sugar and nucleotide sugar metabolism	Amino sugar and nucleotide sugar metabolism
Aminoacyl-tRNA biosynthesis	Aminoacyl-tRNA biosynthesis
Arginine and proline metabolism	Arginine and proline metabolism
Arginine biosynthesis	Arginine biosynthesis
Ascorbate and aldarate metabolism	Ascorbate and aldarate metabolism
Benzoxazinoid biosynthesis	Benzoxazinoid biosynthesis
beta-Alanine metabolism	beta-Alanine metabolism
Betalain biosynthesis	Betalain biosynthesis
Biosynthesis of amino acids	Biosynthesis of amino acids
Biosynthesis of cofactors	Biosynthesis of cofactors
Biosynthesis of nucleotide sugars	Biosynthesis of nucleotide sugars
Biosynthesis of secondary metabolites	Biosynthesis of secondary metabolites
Biosynthesis of various plant secondary metabolites	Biosynthesis of various plant secondary metabolites
Biotin metabolism	Biotin metabolism
Butanoate metabolism	Butanoate metabolism
C5-Branched dibasic acid metabolism	C5-Branched dibasic acid metabolism
Caffeine metabolism	Caffeine metabolism
Carbon fixation by Calvin cycle	Carbon fixation by Calvin cycle
Carbon metabolism	Carbon metabolism
Carotenoid biosynthesis	Carotenoid biosynthesis
Cyanoamino acid metabolism	Cyanoamino acid metabolism
Cysteine and methionine metabolism	Cysteine and methionine metabolism
D-Amino acid metabolism	D-Amino acid metabolism
Efferocytosis	Efferocytosis
Ether lipid metabolism	Ether lipid metabolism
Fatty acid degradation	Fatty acid degradation
Flavone and flavonol biosynthesis	Flavone and flavonol biosynthesis
Flavonoid biosynthesis	Flavonoid biosynthesis
Fructose and mannose metabolism	Fructose and mannose metabolism
Galactose metabolism	Galactose metabolism
Glucosinolate biosynthesis	Glucosinolate biosynthesis
Glutathione metabolism	Glutathione metabolism
Glycerolipid metabolism	Glycerolipid metabolism
Glycerophospholipid metabolism	Glycerophospholipid metabolism
Glycine, serine and threonine metabolism	Glycine, serine and threonine metabolism
Glycolysis / Gluconeogenesis	Glycolysis / Gluconeogenesis
Glyoxylate and dicarboxylate metabolism	Glyoxylate and dicarboxylate metabolism
Histidine metabolism	Histidine metabolism
Indole alkaloid biosynthesis	Indole alkaloid biosynthesis
Inositol phosphate metabolism	Inositol phosphate metabolism
Isoquinoline alkaloid biosynthesis	Isoquinoline alkaloid biosynthesis
Linoleic acid metabolism	Linoleic acid metabolism
Lysine biosynthesis	Lysine biosynthesis
Lysine degradation	Lysine degradation
Metabolic pathways	Metabolic pathways
Monobactam biosynthesis	Monobactam biosynthesis
Nicotinate and nicotinamide metabolism	Nicotinate and nicotinamide metabolism
Nitrogen metabolism	Nitrogen metabolism
Nucleotide metabolism	Nucleotide metabolism
Pantothenate and CoA biosynthesis	Pantothenate and CoA biosynthesis
Pentose and glucuronate interconversions	Pentose and glucuronate interconversions
Pentose phosphate pathway	Pentose phosphate pathway
Phenylalanine metabolism	Phenylalanine metabolism
Phenylalanine, tyrosine and tryptophan biosynthesis	Phenylalanine, tyrosine and tryptophan biosynthesis
Phenylpropanoid biosynthesis	Phenylpropanoid biosynthesis
Plant hormone signal transduction	Plant hormone signal transduction
Porphyrin metabolism	Porphyrin metabolism
Purine metabolism	Purine metabolism
Pyrimidine metabolism	Pyrimidine metabolism
Riboflavin metabolism	Riboflavin metabolism
Starch and sucrose metabolism	Starch and sucrose metabolism
Stilbenoid, diarylheptanoid and gingerol biosynthesis	Stilbenoid, diarylheptanoid and gingerol biosynthesis
Sulfur metabolism	Sulfur metabolism
Thiamine metabolism	Thiamine metabolism
Tropane, piperidine and pyridine alkaloid biosynthesis	Tropane, piperidine and pyridine alkaloid biosynthesis
Tryptophan metabolism	Tryptophan metabolism
Tyrosine metabolism	Tyrosine metabolism
Ubiquinone and other terpenoid-quinone biosynthesis	Ubiquinone and other terpenoid-quinone biosynthesis
Valine, leucine and isoleucine biosynthesis	Valine, leucine and isoleucine biosynthesis
Valine, leucine and isoleucine degradation	Valine, leucine and isoleucine degradation
Vitamin B6 metabolism	Vitamin B6 metabolism
Zeatin biosynthesis	Zeatin biosynthesis
