# Supplementary material for: Integrated transcriptomics and metabolomics analyses reveal key pathway responses during the grain-filling stage in maize under waterlogging stress
Source: Front Plant Sci. 2026 Jan 19;16:1698890. doi: 10.3389/fpls.2025.1698890 (PMC12861905; doi:10.3389/fpls.2025.1698890)
Supplement: Supplementary file 1 [file DataSheet1.zip › Supplementary materials/Table S6 DEGs and DAMs involved in proline metabolism.XLSX]

## Sheet: DEGs（Proline）
Index	GDCK-T-1	GDCK-T-2	GDCK-T-3	GD-T-1	GD-T-2	GD-T-3	ZFCK-T-1	ZFCK-T-2	ZFCK-T-3	ZF-T-1	ZF-T-2	ZF-T-3
Zm00001eb418690	24.5303	24.837	25.1219	143.474	143.1	142.089	16.8216	20.0466	17.75	141.506	132.116	135.164
Zm00001eb220910	40.9791	44.3119	42.2263	81.7606	78.1557	80.5296	32.75	26.7121	26.7942	44.8866	51.3862	50.6112
Zm00001eb212670	1.2165	0.9937	1.3384	12.6802	13.1201	11.626	0.4906	0.7998	0.4798	0.6451	0.9249	0.7024
Zm00001eb116380	0.9487	1.158	1.2525	8.7239	7.4013	8.6755	1.1387	0.6906	1.0339	0.4043	0.3133	0.4821
Zm00001eb058220	6.2178	6.1391	6.7948	22.2789	18.7257	18.444	4.9371	4.7022	4.3635	9.7061	10.2479	9.9257
Zm00001eb190810	12.3599	13.3343	11.533	21.2999	20.5369	21.2898	12.4613	12.48	11.545	7.4763	7.2255	8.2318

## Sheet: DAM（Proline）
Index	Compounds	CAS	GD-M-1	GD-M-2	GD-M-3	GDCK-M-1	GDCK-M-2	GDCK-M-3	VIP	P-value	FDR	Fold_Change	Log2FC	Type	ZF-M-1	ZF-M-2	ZF-M-3	ZFCK-M-1	ZFCK-M-2	ZFCK-M-3	VIP	P-value	FDR	Fold_Change	Log2FC	Type
pme0006	L-Proline*	147-85-3	4.03262e+07	3.94186e+07	4.10474e+07	9.95158e+06	9.91037e+06	9.51229e+06	1.20209	7.83776e-05	0.000899891	4.11218	2.0399	up	1.68782e+07	1.69142e+07	1.69646e+07	1.08612e+07	1.09398e+07	1.083e+07	1.18611	3.47336e-08	8.07557e-06	1.55549	0.637365	insig
