# Supplementary material for: Integrated transcriptomics and metabolomics analyses reveal key pathway responses during the grain-filling stage in maize under waterlogging stress
Source: Front Plant Sci. 2026 Jan 19;16:1698890. doi: 10.3389/fpls.2025.1698890 (PMC12861905; doi:10.3389/fpls.2025.1698890)
Supplement: Supplementary file 1 [file DataSheet1.zip › Supplementary materials/Table S7 DEGs and DAMs involved in abscisic acid metabolism.XLSX]

## Sheet: DEGs（ABA）
Index	GDCK-T-1	GDCK-T-2	GDCK-T-3	GD-T-1	GD-T-2	GD-T-3	ZFCK-T-1	ZFCK-T-2	ZFCK-T-3	ZF-T-1	ZF-T-2	ZF-T-3
Zm00001eb024490	8.7427	7.4106	7.2884	16.3489	15.7506	18.7168	6.4518	5.0072	5.5845	14.996	14.8628	16.5607
Zm00001eb390480	1.9647	2.0905	1.9779	4.6046	4.0741	5.0188	1.9809	1.0334	0.6423	3.2559	4.0272	2.978
Zm00001eb098220	68.6988	67.1261	69.6338	220.991	202.827	251.875	37.959	30.6527	27.3597	182.165	202.23	198.149
Zm00001eb158020	0.2072	0.2005	0.0187	25.8398	25.4269	25.9038	0.171	0	0.0352	18.0588	19.4424	18.9523
Zm00001eb107130	3.4027	3.9497	3.4089	5.9955	6.5965	6.7131	4.3791	3.7702	4.6741	4.2192	3.276	3.6777
Zm00001eb392580	24.4998	26.1238	24.673	70.112	68.9073	68.347	19.6454	21.3635	20.7892	62.322	60.663	61.1651
Zm00001eb214180	7.3643	7.8121	8.063	16.9927	15.0449	15.7261	9.3987	9.0618	10.3701	15.1093	12.1997	13.9982
Zm00001eb147240	1.7734	1.8646	1.3742	33.2195	33.2214	38.4184	2.6949	2.0277	2.9528	5.4176	6.7494	7.0358

## Sheet: DAM(ABA)
Index	Compounds	CAS	GD-M-1	GD-M-2	GD-M-3	GDCK-M-1	GDCK-M-2	GDCK-M-3	VIP	P-value	FDR	Fold_Change	Log2FC	Type	ZF-M-1	ZF-M-2	ZF-M-3	ZFCK-M-1	ZFCK-M-2	ZFCK-M-3	VIP	P-value	FDR	Fold_Change	Log2FC	Type
Lmtn004049	Abscisic acid	21293-29-8	294813	261547	303172	22540.3	26150.5	20174.9	1.19963	0.00198007	0.00674529	12.4813	3.6417	up	135508	131171	125547	21393.9	24918.7	27322.4	1.18159	3.56164e-05	0.000513539	5.32663	2.41322	up
