# Supplementary material for: Integrated transcriptomics and metabolomics analyses reveal key pathway responses during the grain-filling stage in maize under waterlogging stress
Source: Front Plant Sci. 2026 Jan 19;16:1698890. doi: 10.3389/fpls.2025.1698890 (PMC12861905; doi:10.3389/fpls.2025.1698890)
Supplement: Supplementary file 1 [file DataSheet1.zip › Supplementary materials/Table S8 DEGs and DAMs involved in glutathione metabolism.XLSX]

## Sheet: DEGS
Index	GDCK-T-1	GDCK-T-2	GDCK-T-3	GD-T-1	GD-T-2	GD-T-3	ZFCK-T-1	ZFCK-T-2	ZFCK-T-3	ZF-T-1	ZF-T-2	ZF-T-3
Zm00001eb359420	128.894	121.134	121.842	272.957	267.866	259.439	110.203	123.359	118.419	233.564	221.804	218.91
Zm00001eb324150	1.8275	0.7315	0.9984	4.6735	3.8304	3.1248	1.3978	0.8701	0.6475	0.6892	0.5244	0.4094
Zm00001eb074350	272.791	278.032	264.804	545.308	553.287	503.509	311.114	303.438	295.075	535.621	548.448	513.519
Zm00001eb051750	1.7291	1.5646	2.5682	14.827	14.0116	16.3936	1.9401	1.4302	1.4327	8.1248	10.3152	10.1968
Zm00001eb423540	35.1277	36.5873	33.4296	61.8311	65.6372	62.2415	29.7554	29.5063	30.3622	47.2681	46.8958	46.1719
novel.253	1.8229	0.3918	0.9025	6.6327	4.9053	5.2957	1.1231	1.2984	0.5676	2.9202	2.5284	3.6652
novel.10417	0.8798	1.4589	0.4978	3.8738	3.7006	3.5129	0.7603	0.9916	0.7044	1.8746	0.9298	1.8662
Zm00001eb021240	7.7304	7.0191	6.768	25.9168	26.4667	24.3837	7.1036	8.1533	8.7455	22.6296	23.324	22.5667
Zm00001eb264980	21.2887	19.4485	19.6416	150.542	151.07	142.491	18.9322	18.6415	19.0518	106.209	108.845	105.074

## Sheet: DAMs
Index	Compounds	CAS	GD-M-1	GD-M-2	GD-M-3	GDCK-M-1	GDCK-M-2	GDCK-M-3	VIP	P-value	FDR	Fold_Change	Log2FC	Type	ZF-M-1	ZF-M-2	ZF-M-3	ZFCK-M-1	ZFCK-M-2	ZFCK-M-3	VIP	P-value	FDR	Fold_Change	Log2FC	Type
pme1086	Glutathione reduced form	70-18-8	464258	403475	346443	213620	212848	132232	1.09482	0.00835769	0.019456	2.17321	1.11983	up	1.68782e+07	1.69142e+07	1.69646e+07	1.08612e+07	1.09398e+07	1.083e+07	1.18611	3.47336e-08	8.07557e-06	1.55549	0.637365	insig
mws4134	Oxiglutatione	27025-41-8	1.70602e+06	1.65421e+06	1.68116e+06	672493	599330	699237	1.19645	8.78053e-05	0.000932471	2.55771	1.35485	up	707387	795164	719272	609448	556329	458618	1.02886	0.0258378	0.0458134	1.36778	0.45184	insig
