# Supplementary material for: Integrated transcriptomics and metabolomics analyses reveal key pathway responses during the grain-filling stage in maize under waterlogging stress
Source: Front Plant Sci. 2026 Jan 19;16:1698890. doi: 10.3389/fpls.2025.1698890 (PMC12861905; doi:10.3389/fpls.2025.1698890)
Supplement: Supplementary file 1 [file DataSheet1.zip › Supplementary materials/Table S9 The Primers and Ct values for validating genes.XLSX]

## Sheet: Primer
Gene	F primer (5'-3')	R primer (5'-3')
GAPDH	ATCAACGGCTTCGGAAGGAT	CCGTGGACGGTGTCGTACTT
Zm00001eb051750	GCTATTCCCTCCTGTTCCTATT	ACGGCAGACTACTATTGCTTACT
Zm00001eb220910	CACCATCTACGTGCTCTTCGC	GTGGCTACCTGTACGGCATCTT
Zm00001eb147240	CATCTAACCCGAACCGTTTCTAATC	TCCGACGCCATATCATATCTCACT
Zm00001eb264980	GACATACCAATAATGCCAAAG	TTACAGTCCAGGAACAATACAA
Zm00001eb190810	TCTGCCAGCATGTTACCATCA	GCTCATACTTCTGCCCGACTT
Zm00001eb107130	GCCCGCTCCCGCAATAAATAA	AAACGCCGAACGGAAACACCC

## Sheet: Ct Value
Gene ID	GDCK-T1	GDCK-T2	GDCK-T3	GD-T1	GD-T2	GD-T3	ZFCK-T1	ZFCK-T2	ZFCK-T3	ZF-T1	ZF-T2	ZF-T3
GAPDH	20.47	20.42	20.59	20.94	20.96	20.8	20.77	20.77	20.63	20.29	20.28	20.24
Zm00001eb051750	23.2759	23.1643	23.1125	21.2959	21.9792	21.285	23.3508	23.2457	23.1997	21.385	21.2388	21.2185
Zm00001eb220910	20.585	20.426	20.2488	19.5877	19.9237	19.5043	20.0756	20.2693	20.1511	19.1963	18.9884	19.2188
Zm00001eb147240	23.2759	23.1643	23.1125	20.7691	20.3684	20.2768	23.5692	23.2564	23.2932	22.6319	22.3652	22.382
Zm00001eb264980	20.2759	20.1643	20.1125	17.5959	17.6792	17.485	20.3508	20.2457	20.1997	17.8985	17.8239	17.6185
Zm00001eb190810	20.7585	20.8426	20.7249	20.2588	20.2924	20.2504	20.3076	20.2569	20.1997	20.485	20.3879	20.1852
Zm00001eb107130	22.2759	22.1643	22.1125	22.2929	22.2609	22.31	22.6921	22.564	22.2932	21.93	21.85	22.02
